# Supplementary material for: Competing endogenous RNA network analysis of Turner syndrome patient-specific iPSC-derived cardiomyocytes reveals dysregulation of autosomal heart development genes by altered dosages of X-inactivation escaping non-coding RNAs
Source: Stem Cell Res Ther. 2023 Dec 20;14:376. doi: 10.1186/s13287-023-03601-3 (PMC10734062; doi:10.1186/s13287-023-03601-3)
Supplement: Supplementary file 4 — Additional file 4. Table S1. Differentially expressed mRNA. [file 13287_2023_3601_MOESM4_ESM.xlsx]

## Sheet: WT-CM vs WT-iPSC
Supplementary Table S1.1 Differentially Expressed mRNA of WT-CM vs. WT-iPSC
Probe ID	T test p-value	Fold Change			Annotation
ProbeName	pvalues	foldchange	foldchange(abs)	Regulation	GeneSymbol	Chromosome	Strand	Start	End
LNCV6_136501_PI430048170	0.0172674	0.40867	2.44696	down	TRIM2	chr4	+	153153117	153339322
LNCV6_139161_PI430048170	0.0184181	3.26325	3.26325	up	PQLC1	chr18	-	79902419	79951653
LNCV6_140866_PI430048170	0.0414868	0.438135	2.2824	down	BATF2	chr11	-	64987944	64997045
LNCV6_142986_PI430048170	0.00243097	0.155621	6.42589	down	HIST1H2BI	chr6	+	26272975	26273412
LNCV6_97952_PI430048170	0.00685779	0.19843	5.03955	down	CENPF	chr1	+	214603188	214664571
LNCV6_134059_PI430048170	0.00353501	0.0987441	10.1272	down	MTL5	chr11	-	68736131	68751520
LNCV6_130901_PI430048170	0.00813956	0.0455826	21.9382	down	RTN4RL2	chr11	+	57460536	57477539
LNCV6_63384_PI430048170	0.00585009	2.98937	2.98937	up	PRKAR1A	chr17	+	68511779	68533431
LNCV6_11479_PI430048170	0.00961046	21.2182	21.2182	up	PDZK1	chr1	-	145670851	145707400
LNCV6_127826_PI430048170	0.00459798	0.200818	4.97963	down	CCNA2	chr4	-	121816443	121824001
LNCV6_138872_PI430048170	0.0291413	0.313655	3.18822	down	GLDC	chr9	-	6532463	6645692
LNCV6_27652_PI430048170	0.0137708	4.42525	4.42525	up	GOLGA8N	NT_187660.1	+	4808040	4821891
LNCV6_135008_PI430048170	0.00372285	0.0697942	14.3278	down	BRSK2	chr11	+	1389898	1462689
LNCV6_130677_PI430048170	0.0119567	2.46323	2.46323	up	LRRC3C	chr17	+	39941473	39944734
LNCV6_138603_PI430048170	0.00533745	3.04807	3.04807	up	PPP2R3A	chr3	+	135965672	136147910
LNCV6_127905_PI430048170	0.0498191	3.46072	3.46072	up	TSPAN18	chr11	+	44764425	44932427
LNCV6_142579_PI430048170	0.0451479	0.131283	7.61716	down	SYT7	chr11	-	61513715	61580872
LNCV6_127774_PI430048170	0.00666224	0.361877	2.76337	down	TANGO6	chr16	+	68843605	69085182
LNCV6_104416_PI430048170	0.016822	3.95365	3.95365	up	CPNE8	chr12	-	38652199	38905618
LNCV6_112069_PI430048170	0.00829328	0.121965	8.19909	down	ARHGEF39	chr9	-	35659343	35665281
LNCV6_129355_PI430048170	0.000172286	13.7102	13.7102	up	WNT11	chr11	-	76186325	76206530
LNCV6_135903_PI430048170	0.00307489	0.0218389	45.7899	down	SNX22	chr15	+	64151716	64157481
LNCV6_140531_PI430048170	1.08765e-05	8.71822	8.71822	up	COL4A5	chrX	+	108439843	108697545
LNCV6_126464_PI430048170	0.0200207	0.45963	2.17566	down	PFN1	chr17	-	4945649	4949086
LNCV6_142199_PI430048170	0.0100449	2.14529	2.14529	up	TM9SF1	NW_018654722.1	-	490120	496714
LNCV6_108793_PI430048170	0.00185357	0.0872714	11.4585	down	CDCA2	chr8	+	25458930	25507917
LNCV6_135755_PI430048170	0.013798	0.0165207	60.5303	down	CHD5	chr1	-	6101786	6180134
LNCV6_142509_PI430048170	0.00737043	0.31456	3.17904	down	EME1	chr17	+	50373219	50381459
LNCV6_140813_PI430048170	0.0172205	2.45101	2.45101	up	KLHL22	chr22	-	20441518	20495883
LNCV6_139259_PI430048170	0.0116201	5.57619	5.57619	up	NDFIP2	chr13	+	79481123	79556077
LNCV6_100752_PI430048170	0.00812483	0.341412	2.92902	down	SART3	chr12	-	108522213	108561389
LNCV6_144179_PI430048170	0.0233431	0.113202	8.83374	down	TMEM61	chr1	+	54980663	54992293
LNCV6_134390_PI430048170	0.0244395	265.876	265.876	up	ADH1C	chr4	-	99336491	99353045
LNCV6_53128_PI430048170	0.000527003	0.151413	6.60445	down	KIAA0101	chr15	-	64364993	64381510
LNCV6_126644_PI430048170	0.000182004	0.131635	7.59674	down	SAMHD1	chr20	-	36891823	36951843
LNCV6_135355_PI430048170	0.0147197	8.07358	8.07358	up	TNS2	chr12	+	53048948	53064379
LNCV6_137090_PI430048170	0.0453452	0.44661	2.23909	down	PTGR2	chr14	+	73851917	73885465
LNCV6_136453_PI430048170	4.70379e-05	0.099302	10.0703	down	TICRR	chr15	+	89575586	89628023
LNCV6_145748_PI430048170	0.0122922	2.00472	2.00472	up	PHPT1	chr9	+	136848815	136851043
LNCV6_133326_PI430048170	0.00394391	40.3092	40.3092	up	PCDH7	chr4	+	30720414	31146801
LNCV6_68969_PI430048170	0.0320632	0.399939	2.50038	down	B3GALNT2	NW_014040927.1	-	90781	148073
LNCV6_136985_PI430048170	0.0182511	2.19783	2.19783	up	NRIP2	chr12	-	2825347	2835055
LNCV6_143685_PI430048170	0.00868059	0.309355	3.23253	down	SYK	chr9	+	90801679	90898560
LNCV6_145551_PI430048170	0.0127914	2.7563	2.7563	up	ATF6B	NT_167247.2	-	3457287	3470260
LNCV6_132295_PI430048170	0.034002	0.197675	5.05882	down	APEX2	chrX	+	55000322	55007873
LNCV6_144930_PI430048170	0.00326057	0.431348	2.31831	down	CPT1C	chr19	+	49691107	49713731
LNCV6_132608_PI430048170	0.0388054	0.172678	5.79112	down	NRN1L	chr16	+	67884877	67886368
LNCV6_139437_PI430048170	0.0170649	0.392372	2.5486	down	HIST1H4D	chr6	-	26188709	26189076
LNCV6_99771_PI430048170	0.00422917	2.24505	2.24505	up	MSRB2	chr10	+	23095497	23122013
LNCV6_144238_PI430048170	1.56446e-06	0.0289633	34.5264	down	KCNK17	chr6	-	39299000	39314461
LNCV6_144985_PI430048170	0.0101	0.323459	3.09158	down	CTRB1	NW_018654723.1	+	52010	55139
LNCV6_98137_PI430048170	0.0006107	0.248093	4.03075	down	KNTC1	chr12	+	122527245	122626399
LNCV6_133028_PI430048170	0.0160343	3.47957	3.47957	up	DMXL2	chr15	-	51447723	51622770
LNCV6_135374_PI430048170	0.0123737	0.288366	3.46781	down	TTLL12	chr22	-	43166621	43187131
LNCV6_137277_PI430048170	6.80556e-05	479.544	479.544	up	MEP1A	chr6	+	46793356	46839782
LNCV6_8200_PI430048170	0.00968758	0.325058	3.07637	down	GOLGA8K	NW_012132920.1	+	122719	136441
LNCV6_64362_PI430048170	0.000537713	0.316316	3.1614	down	KRI1	chr19	-	10553084	10566026
LNCV6_143240_PI430048170	0.0146409	2.24117	2.24117	up	KRTAP23-1	chr21	-	30348398	30348606
LNCV6_134734_PI430048170	0.00246429	6.63585	6.63585	up	EPHA7	chr6	-	93240019	93419582
LNCV6_73473_PI430048170	0.00422779	0.329225	3.03743	down	RUVBL1	chr3	-	128080956	128123828
LNCV6_135743_PI430048170	0.000498994	0.301854	3.31286	down	ZNF670	chr1	-	247034637	247078813
LNCV6_143245_PI430048170	0.000336568	6.54661	6.54661	up	NNT	chr5	+	43602688	43705566
LNCV6_137633_PI430048170	0.0422611	0.0827061	12.091	down	SYNDIG1L	chr14	-	74405892	74426102
LNCV6_88644_PI430048170	0.00517238	3.16277	3.16277	up	FXYD6	chr11	-	117836975	117877031
LNCV6_111746_PI430048170	0.0251619	3.02045	3.02045	up	NOD1	chr7	-	30424526	30478866
LNCV6_143177_PI430048170	0.00568088	2.11311	2.11311	up	PEX12	chr17	-	35574794	35578637
LNCV6_127215_PI430048170	0.00331407	0.328131	3.04756	down	POLE	chr12	-	132623761	132687524
LNCV6_136166_PI430048170	0.0272864	0.218969	4.56686	down	GNMT	chr6	+	42960753	42963880
LNCV6_135092_PI430048170	0.0263081	2.09332	2.09332	up	SPTY2D1	chr11	-	18606400	18634473
LNCV6_132763_PI430048170	0.0120246	38.849	38.849	up	ABCG8	chr2	+	43838963	43878466
LNCV6_132332_PI430048170	0.000516028	0.0204048	49.0081	down	KLRG2	chr7	-	139452691	139483711
LNCV6_66849_PI430048170	0.0194147	0.208344	4.79976	down	METTL8	chr2	-	171315745	171434803
LNCV6_127213_PI430048170	0.00116601	4.45825	4.45825	up	PPP1R15A	chr19	+	48872391	48876062
LNCV6_142896_PI430048170	0.00847428	3.34685	3.34685	up	ECHDC2	chr1	-	52895909	52921774
LNCV6_129973_PI430048170	0.000231426	0.22388	4.46668	down	PRKDC	chr8	-	47773107	47960183
LNCV6_133901_PI430048170	0.0412677	3.12278	3.12278	up	LCAT	chr16	-	67939883	67944112
LNCV6_133776_PI430048170	0.0309571	3.61768	3.61768	up	KIAA1407	chr3	-	113964136	114056613
LNCV6_133380_PI430048170	0.00159334	2.07428	2.07428	up	GZF1	chr20	+	23362131	23373062
LNCV6_140521_PI430048170	0.0487563	10.145	10.145	up	AMY1A	chr1	+	103655679	103664551
LNCV6_134168_PI430048170	0.0248834	14.8575	14.8575	up	OAS1	chr12	+	112906776	112919907
LNCV6_127123_PI430048170	0.000813622	3.37821	3.37821	up	ADAMTS20	chr12	-	43353865	43551971
LNCV6_127481_PI430048170	0.00552524	2.2875	2.2875	up	SNX17	chr2	+	27370495	27377533
LNCV6_106393_PI430048170	0.00552777	0.0369804	27.0414	down	PDZD4	chrX	-	153802165	153830567
LNCV6_142862_PI430048170	0.0153694	0.254647	3.92701	down	ZFHX2	chr14	-	23520854	23551649
LNCV6_64547_PI430048170	0.00864672	0.124408	8.03809	down	ZNF90	chr19	+	20077993	20121168
LNCV6_134851_PI430048170	0.00173203	2.53616	2.53616	up	PDE8A	chr15	+	84981973	85139142
LNCV6_128164_PI430048170	0.00674921	2.80893	2.80893	up	CAT	chr11	+	34438924	34472060
LNCV6_139171_PI430048170	0.0399705	0.482207	2.0738	down	ZFP37	chr9	-	113041814	113056791
LNCV6_126827_PI430048170	0.0165305	2.34626	2.34626	up	PEX11A	chr15	-	89681530	89690784
LNCV6_139563_PI430048170	0.00062133	7.02973	7.02973	up	TP53INP2	chr20	+	34704307	34713439
LNCV6_130598_PI430048170	0.00287456	0.326122	3.06633	down	ANP32D	chr12	+	48472664	48473060
LNCV6_139059_PI430048170	0.000214872	0.0028056	356.43	down	OLFM1	chr9	+	135075242	135121184
LNCV6_131476_PI430048170	0.0420056	27.7307	27.7307	up	LURAP1L	chr9	+	12775012	12823060
LNCV6_141441_PI430048170	0.0487337	2.29063	2.29063	up	YME1L1	chr10	-	27110110	27154420
LNCV6_136871_PI430048170	0.00327054	2.24288	2.24288	up	SLC26A2	chr5	+	149960736	149987400
LNCV6_144793_PI430048170	0.00553456	0.217974	4.58771	down	SLC4A7	chr3	-	27372720	27456754
LNCV6_53645_PI430048170	0.00700341	0.070607	14.1629	down	LIN28A	chr1	+	26410767	26429728
LNCV6_132746_PI430048170	0.00292572	5.81102	5.81102	up	LRRC8C	chr1	+	89633084	89719535
LNCV6_102224_PI430048170	0.00239574	2.7255	2.7255	up	AP1M1	chr19	+	16197853	16235345
LNCV6_142188_PI430048170	0.00450177	0.0834288	11.9863	down	B3GNT7	chr2	+	231395623	231401164
LNCV6_142856_PI430048170	0.00246298	3.9285	3.9285	up	DAZAP2	chr12	+	51238723	51243933
LNCV6_52488_PI430048170	0.000226106	0.105747	9.45653	down	SLC24A2	chr9	-	19507451	19787019
LNCV6_59618_PI430048170	0.017853	0.297354	3.36299	down	RNFT2	chr12	+	116738290	116853631
LNCV6_93081_PI430048170	0.00076046	2.94603	2.94603	up	FIGNL2	chr12	-	51817891	51831917
LNCV6_92413_PI430048170	0.0480709	0.473462	2.1121	down	FES	chr15	+	90884457	90895776
LNCV6_77296_PI430048170	0.0193937	0.0868708	11.5114	down	CRIP3	chr6	-	43305472	43308792
LNCV6_135941_PI430048170	0.0342417	4.18933	4.18933	up	MAML3	chr4	-	139716390	140154079
LNCV6_137921_PI430048170	0.0301637	4.44298	4.44298	up	ARHGAP28	chr18	+	6834432	6915716
LNCV6_106916_PI430048170	0.0253955	0.228783	4.37096	down	LYPD5	chr19	-	43795926	43800029
LNCV6_108874_PI430048170	0.0016208	3.40974	3.40974	up	TXNDC11	chr16	-	11679079	11742878
LNCV6_127766_PI430048170	0.00712589	5.56888	5.56888	up	ECSCR	chr5	-	139448553	139462743
LNCV6_129489_PI430048170	0.000228969	0.150719	6.63488	down	POC1A	chr3	-	52075232	52154690
LNCV6_135808_PI430048170	0.00338315	2.59605	2.59605	up	FNDC3B	chr3	+	172039627	172400703
LNCV6_127699_PI430048170	0.011941	2.54389	2.54389	up	ERGIC2	chr12	-	29340645	29381210
LNCV6_99809_PI430048170	0.0158068	0.163925	6.10034	down	CIT	chr12	-	119685789	119877291
LNCV6_83015_PI430048170	0.0260962	0.301541	3.3163	down	DUS2	chr16	+	68022943	68079323
LNCV6_139806_PI430048170	0.029836	2.03925	2.03925	up	PIGX	chr3	+	196712373	196736007
LNCV6_144099_PI430048170	0.00414768	5097.79	5097.79	up	COL3A1	chr2	+	188974372	189012746
LNCV6_104907_PI430048170	0.000735382	0.259333	3.85605	down	CDKN3	chr14	+	54396954	54420218
LNCV6_142723_PI430048170	0.00603788	2.86575	2.86575	up	ZMIZ1	chr10	+	79069034	79316528
LNCV6_140370_PI430048170	0.00165763	2.10265	2.10265	up	SH3KBP1	chrX	-	19533964	19887626
LNCV6_143963_PI430048170	0.00827815	75.9871	75.9871	up	CAMK2A	chr5	-	150219490	150289840
LNCV6_59094_PI430048170	0.00828939	0.367542	2.72078	down	DGKA	chr12	+	55932027	55954023
LNCV6_137516_PI430048170	0.0151433	0.0323061	30.9539	down	SEZ6	chr17	-	28954904	29006063
LNCV6_132434_PI430048170	0.0256217	0.117763	8.49161	down	GABRG2	chr5	+	162067641	162155539
LNCV6_144308_PI430048170	0.0135315	5.87108	5.87108	up	THEM4	chr1	-	151870865	151909885
LNCV6_143349_PI430048170	0.0156785	0.170295	5.87217	down	GPC4	chrX	-	133301035	133415177
LNCV6_142644_PI430048170	0.0303478	0.229363	4.35991	down	MMP24	chr20	+	35226735	35277001
LNCV6_141831_PI430048170	1.70351e-05	1013.93	1013.93	up	APOA1	chr11	-	116835750	116837950
LNCV6_137489_PI430048170	0.00223855	0.282025	3.54578	down	TTL	chr2	+	112482165	112532646
LNCV6_126249_PI430048170	0.00181901	0.225672	4.43121	down	XYLT1	NW_019805500.1	-	103584	472142
LNCV6_89963_PI430048170	0.000354026	0.0726605	13.7626	down	HLA-DOA	NT_167249.2	-	4453376	4458806
LNCV6_115789_PI430048170	0.00072269	0.225127	4.44193	down	DCAF15	chr19	+	13952473	13961449
LNCV6_133860_PI430048170	0.0099615	3.70537	3.70537	up	TSPAN2	chr1	-	115048010	115089500
LNCV6_55601_PI430048170	0.0226191	0.231499	4.31967	down	CNIH3	chr1	+	224616476	224740547
LNCV6_133200_PI430048170	0.00289794	0.216284	4.62354	down	FOXM1	chr12	-	2857680	2877155
LNCV6_136734_PI430048170	0.0425603	0.378861	2.63949	down	FAM78B	chr1	-	166069298	166166755
LNCV6_144517_PI430048170	0.0266319	2.24426	2.24426	up	PGAP3	chr17	-	39671121	39688070
LNCV6_124272_PI430048170	0.0325077	0.336481	2.97194	down	ARID1B	chr6	+	156777929	157210779
LNCV6_127225_PI430048170	0.000780217	0.35052	2.8529	down	PHF20	chr20	+	35772000	35950366
LNCV6_145529_PI430048170	0.0216371	6.42196	6.42196	up	ANG	chr14	+	20684176	20694186
LNCV6_76035_PI430048170	0.00132295	0.351797	2.84255	down	FAM53C	chr5	+	138337534	138349729
LNCV6_130859_PI430048170	0.0418948	0.250832	3.98673	down	TMPRSS11E	NT_167250.2	+	141139	191291
LNCV6_134286_PI430048170	0.000653642	3.03658	3.03658	up	MTHFR	chr1	-	11785729	11806103
LNCV6_127640_PI430048170	0.00425869	0.35662	2.8041	down	APRT	chr16	-	88809468	88811934
LNCV6_51702_PI430048170	0.00266381	0.434131	2.30345	down	ANKEF1	chr20	+	10034998	10056762
LNCV6_144340_PI430048170	0.00515639	338.178	338.178	up	SULT1E1	chr4	-	69841211	69860152
LNCV6_135622_PI430048170	0.0030399	6.39764	6.39764	up	ATP1B1	chr1	+	169106708	169132722
LNCV6_138339_PI430048170	0.00861229	5.27515	5.27515	up	ABCC2	chr10	+	99782597	99852192
LNCV6_132502_PI430048170	0.00432636	0.335737	2.97852	down	E2F3	chr6	+	20401905	20493714
LNCV6_144118_PI430048170	0.00162824	0.35606	2.80851	down	IMPDH2	chr3	-	49024324	49029442
LNCV6_143802_PI430048170	0.00558486	2.07891	2.07891	up	KLHDC2	chr14	+	49768068	49783138
LNCV6_131843_PI430048170	0.00162454	0.18123	5.51784	down	GTSF1	chr12	-	54455951	54473602
LNCV6_137196_PI430048170	0.0170076	0.374477	2.67039	down	HIST2H4A	chr1	+	149832656	149833052
LNCV6_145611_PI430048170	0.0184447	54.8803	54.8803	up	CHRM2	chr7	+	136868651	137017024
LNCV6_143594_PI430048170	0.0106165	0.477839	2.09275	down	HELZ2	chr20	-	63558085	63574239
LNCV6_143315_PI430048170	0.00192711	0.290016	3.44809	down	TCFL5	chr20	-	62851489	62861763
LNCV6_133990_PI430048170	0.00737216	3.34095	3.34095	up	HIPK2	chr7	-	139561569	139777894
LNCV6_128357_PI430048170	0.00578038	0.417954	2.39261	down	DAZAP1	chr19	+	1407568	1435687
LNCV6_54676_PI430048170	0.0108017	4.47111	4.47111	up	LIX1L	chr1	-	145933423	145958019
LNCV6_129675_PI430048170	0.000187006	2.37554	2.37554	up	RBM23	chr14	-	22900644	22919187
LNCV6_67786_PI430048170	0.0419973	0.145869	6.85549	down	XRCC3	chr14	-	103697616	103715486
LNCV6_136068_PI430048170	0.0309248	0.26194	3.81767	down	GRHL2	chr8	+	101492439	101669726
LNCV6_137873_PI430048170	0.000765132	0.239318	4.17855	down	SLC2A12	chr6	-	133987580	134052651
LNCV6_145604_PI430048170	0.00478862	3.13241	3.13241	up	8-Sep	chr5	-	132756003	132777375
LNCV6_128129_PI430048170	0.00452627	0.40519	2.46798	down	FAM171A2	chr17	-	44353732	44363867
LNCV6_127672_PI430048170	0.00186718	0.422117	2.36901	down	MSH6	chr2	+	47783081	47806953
LNCV6_126923_PI430048170	0.000122277	68.8681	68.8681	up	TIMP3	chr22	+	32800815	32863041
LNCV6_92763_PI430048170	0.0068039	5.3328	5.3328	up	HSD17B11	chr4	-	87336521	87391303
LNCV6_70370_PI430048170	0.0329247	0.143784	6.95488	down	CCDC150	chr2	+	196639631	196732806
LNCV6_144086_PI430048170	0.018357	2.51444	2.51444	up	FAM46C	chr1	+	117605981	117628389
LNCV6_129757_PI430048170	0.000265947	0.408497	2.448	down	FBXO27	chr19	-	39024020	39032596
LNCV6_143706_PI430048170	0.00850141	65.2422	65.2422	up	A1CF	chr10	-	50799408	50885675
LNCV6_138690_PI430048170	0.0325674	64.7925	64.7925	up	LOC101928841	chr13	-	113399609	113414393
LNCV6_134109_PI430048170	0.00769951	4.32233	4.32233	up	CALCOCO1	chr12	-	53711117	53727523
LNCV6_137776_PI430048170	0.0238278	3.24122	3.24122	up	PCGF3	chr4	+	705740	770980
LNCV6_142553_PI430048170	0.0204515	2.91803	2.91803	up	MUT	chr6	-	49430359	49463328
LNCV6_134638_PI430048170	0.000112723	614.999	614.999	up	FMO1	chr1	+	171257922	171285978
LNCV6_134136_PI430048170	9.06394e-05	0.115767	8.63801	down	WDR62	chr19	+	36054880	36105110
LNCV6_144333_PI430048170	0.00858011	0.172403	5.80037	down	HLA-DOB	NT_167249.2	-	4212174	4216460
LNCV6_110708_PI430048170	0.0067774	0.439696	2.2743	down	TYW5	chr2	-	199928910	199955736
LNCV6_133670_PI430048170	0.00580019	0.48421	2.06522	down	UBXN7	chr3	-	196353489	196432474
LNCV6_133631_PI430048170	0.0063345	0.0309076	32.3545	down	ACBD7	chr10	-	15075474	15088776
LNCV6_142537_PI430048170	0.0108559	0.0713793	14.0097	down	FOXL2	chr3	-	138944223	138947140
LNCV6_95547_PI430048170	0.0058207	0.139803	7.15293	down	KIF1A	chr2	-	240713763	240820308
LNCV6_143648_PI430048170	0.0060262	3.90546	3.90546	up	PNKD	chr2	+	218270391	218346793
LNCV6_133540_PI430048170	0.00417708	0.146167	6.84147	down	ZNF296	chr19	-	45071499	45076588
LNCV6_135577_PI430048170	0.00837748	458.765	458.765	up	PLN	chr6	+	118548262	118561715
LNCV6_145425_PI430048170	0.0182775	0.0226782	44.0952	down	OC90	chr8	-	132024219	132059380
LNCV6_142390_PI430048170	0.00443903	26.5299	26.5299	up	ADGRA2	chr8	+	37796882	37843986
LNCV6_124202_PI430048170	0.00111471	2.18799	2.18799	up	TSPYL4	chr6	-	116249963	116254098
LNCV6_130070_PI430048170	0.00450852	2.79035	2.79035	up	BBS1	chr11	+	66510647	66533613
LNCV6_136613_PI430048170	7.84764e-05	0.0102282	97.7685	down	SALL3	NT_187666.1	+	45389	64084
LNCV6_72814_PI430048170	0.0138925	5.49836	5.49836	up	FBXL2	chr3	+	33277415	33387265
LNCV6_136018_PI430048170	0.0177311	0.303106	3.29918	down	KIF22	chr16	+	29790967	29805385
LNCV6_134642_PI430048170	0.00247834	43.5466	43.5466	up	FMO5	chr1	-	147186260	147225638
LNCV6_145024_PI430048170	0.000416582	0.153043	6.53409	down	ZNF589	chr3	+	48241105	48270990
LNCV6_142248_PI430048170	0.000154557	0.488048	2.04898	down	FUZ	chr19	-	49806865	49813310
LNCV6_138249_PI430048170	0.00531125	17.2558	17.2558	up	NR1H4	chr12	+	100473772	100563867
LNCV6_71681_PI430048170	0.00216193	0.18524	5.39839	down	JAM2	chr21	+	25639281	25717562
LNCV6_144093_PI430048170	0.00901312	14.2716	14.2716	up	DPYD	chr1	-	97077742	97921059
LNCV6_145466_PI430048170	0.0228744	2.31919	2.31919	up	RAPSN	chr11	-	47437756	47449178
LNCV6_130223_PI430048170	0.00871873	0.0939222	10.6471	down	RND2	chr17	+	43025240	43032041
LNCV6_59554_PI430048170	0.00939187	3.36597	3.36597	up	TCTN1	chr12	+	110614026	110649130
LNCV6_129734_PI430048170	0.00437352	3.03395	3.03395	up	FAM73A	chr1	+	77779623	77879540
LNCV6_137801_PI430048170	0.000154417	2.44527	2.44527	up	KPNA1	chr3	-	122421900	122514939
LNCV6_139725_PI430048170	0.00422376	0.454307	2.20116	down	NUP54	chr4	-	76114658	76148515
LNCV6_104784_PI430048170	0.00385564	0.335236	2.98297	down	MAK16	chr8	+	33485166	33501260
LNCV6_134612_PI430048170	0.00677528	2.37088	2.37088	up	COG1	chr17	+	73193033	73208507
LNCV6_144652_PI430048170	0.000649761	0.0321048	31.148	down	TNFRSF8	chr1	+	12063376	12144207
LNCV6_98656_PI430048170	0.043066	2.23367	2.23367	up	TMF1	chr3	-	69019826	69052333
LNCV6_92515_PI430048170	0.0072646	2.34274	2.34274	up	NBPF11	chr1	-	148102045	148152190
LNCV6_90147_PI430048170	0.000989421	0.0151455	66.0262	down	PTPRZ1	chr7	+	121873104	122062036
LNCV6_130131_PI430048170	0.000255914	0.455352	2.1961	down	LAMTOR4	chr7	+	100148898	100154212
LNCV6_140496_PI430048170	0.00146787	2.42977	2.42977	up	TAX1BP3	chr17	-	3662892	3668679
LNCV6_136427_PI430048170	0.010073	0.424391	2.35632	down	RPAP1	chr15	-	41517175	41544277
LNCV6_142973_PI430048170	0.0120398	0.213881	4.67549	down	HIST1H2BE	chr6	+	26183795	26184230
LNCV6_129206_PI430048170	0.0197379	4.38468	4.38468	up	TMX4	chr20	-	7977352	8019829
LNCV6_130772_PI430048170	0.0037009	3.79665	3.79665	up	DHRS1	NW_018654722.1	-	591575	600811
LNCV6_138195_PI430048170	0.00125691	5.96234	5.96234	up	PCDH17	chr13	+	57631654	57728931
LNCV6_129213_PI430048170	0.0122471	0.49617	2.01544	down	CHML	chr1	-	241628863	241635930
LNCV6_131124_PI430048170	0.0207124	0.243104	4.11347	down	FCGBP	NW_009646206.1	-	123198	209769
LNCV6_138900_PI430048170	0.00960957	10.0027	10.0027	up	PDLIM3	chr4	-	185500659	185535558
LNCV6_130815_PI430048170	0.00728242	0.354654	2.81965	down	ANKRD28	chr3	-	15667235	15798184
LNCV6_53450_PI430048170	0.00172295	0.287074	3.48342	down	MIIP	chr1	+	12019241	12032049
LNCV6_143663_PI430048170	0.0181294	2.04346	2.04346	up	DNAJC13	chr3	+	132417708	132539032
LNCV6_133751_PI430048170	0.0125252	2.51552	2.51552	up	SH3GLB1	chr1	+	86704569	86748184
LNCV6_136712_PI430048170	0.00282955	0.204602	4.88755	down	TNNC2	chr20	-	45823213	45827314
LNCV6_138197_PI430048170	0.00262859	4.21764	4.21764	up	DUSP28	chr2	+	240560053	240564014
LNCV6_132694_PI430048170	0.00146737	3.14732	3.14732	up	USP30	chr12	+	109023088	109088026
LNCV6_145597_PI430048170	0.01016	0.323872	3.08764	down	TCF7L1	chr2	+	85133459	85310388
LNCV6_138311_PI430048170	0.0145864	3.31771	3.31771	up	DSC2	chr18	-	31065973	31102432
LNCV6_126998_PI430048170	0.000922233	0.268054	3.7306	down	PLEKHF1	chr19	+	29665419	29675477
LNCV6_108377_PI430048170	0.040375	2.16925	2.16925	up	NFKBIA	chr14	-	35401509	35404754
LNCV6_140416_PI430048170	0.00045915	6.09122	6.09122	up	CDC42EP3	chr2	-	37641881	37672199
LNCV6_144182_PI430048170	0.00658299	0.208208	4.80289	down	FANCM	chr14	+	45135938	45200890
LNCV6_144318_PI430048170	0.0086348	47.9654	47.9654	up	SVEP1	chr9	-	110365247	110579880
LNCV6_127276_PI430048170	0.00832423	0.0364445	27.439	down	CCDC63	chr12	+	110846959	110907535
LNCV6_109039_PI430048170	0.0260515	0.279775	3.5743	down	MAL2	chr8	+	119208370	119245673
LNCV6_138746_PI430048170	0.0107105	20.0412	20.0412	up	HNF1B	NT_187614.1	-	1925498	1984134
LNCV6_143291_PI430048170	0.00127795	0.0650553	15.3715	down	TAF4B	chr18	+	26226882	26391685
LNCV6_145662_PI430048170	0.0172398	3.00443	3.00443	up	PIK3CA	chr3	+	179148522	179240093
LNCV6_137748_PI430048170	0.00223523	2.96419	2.96419	up	VAMP2	chr17	-	8159146	8162975
LNCV6_132724_PI430048170	0.0433351	2.4014	2.4014	up	RSPH9	chr6	+	43645029	43671011
LNCV6_142023_PI430048170	0.045953	0.351404	2.84573	down	LTB4R	NW_018654722.1	+	614084	619014
LNCV6_135023_PI430048170	0.00797887	0.308069	3.24602	down	RFC4	chr3	-	186789891	186806695
LNCV6_143969_PI430048170	0.010064	0.084188	11.8782	down	FAM64A	chr17	+	6444414	6451065
LNCV6_136318_PI430048170	0.0381867	0.0223326	44.7775	down	MT1G	chr16	-	56666734	56668065
LNCV6_144671_PI430048170	0.0166339	16.6096	16.6096	up	THBD	chr20	-	23045632	23049664
LNCV6_132573_PI430048170	0.00446689	2.10771	2.10771	up	SGCB	chr4	-	52020694	52038319
LNCV6_140852_PI430048170	0.0133066	0.226434	4.41629	down	ZMYND8	chr20	-	47209213	47356889
LNCV6_136732_PI430048170	0.00084089	0.185428	5.39293	down	KCNN4	chr19	-	43766532	43781257
LNCV6_113214_PI430048170	0.00688677	0.471005	2.12312	down	PLCG2	chr16	+	81779257	81962693
LNCV6_63026_PI430048170	0.0112965	0.425773	2.34867	down	SLC25A39	chr17	-	44319624	44324870
LNCV6_129289_PI430048170	0.000470295	6.78625	6.78625	up	TET2	chr4	+	105146684	105279803
LNCV6_116008_PI430048170	0.0288461	0.0257583	38.8224	down	FBXL16	chr16	-	692499	705825
LNCV6_128564_PI430048170	0.0142186	5.0954	5.0954	up	SHE	chr1	-	154479477	154502050
LNCV6_144610_PI430048170	0.00807381	2.23157	2.23157	up	PRKAA1	chr5	-	40759378	40798195
LNCV6_135979_PI430048170	0.00137097	20.5776	20.5776	up	IFI16	chr1	+	159009891	159055155
LNCV6_136685_PI430048170	0.0343123	0.359534	2.78138	down	NXPH3	chr17	+	49575935	49583810
LNCV6_137349_PI430048170	0.0292897	0.183729	5.44281	down	OCSTAMP	chr20	-	46541030	46550574
LNCV6_137220_PI430048170	0.014155	0.247749	4.03634	down	PIR	chrX	-	15384798	15493588
LNCV6_128337_PI430048170	0.0052168	3.24498	3.24498	up	NRIP1	chr21	-	14961234	15064805
LNCV6_137577_PI430048170	0.000137704	0.062429	16.0182	down	NPPC	chr2	-	231922093	231926403
LNCV6_137521_PI430048170	0.0032491	2.92249	2.92249	up	HEPH	chrX	+	66162548	66267389
LNCV6_136066_PI430048170	0.0004352	0.263289	3.7981	down	BARX1	chr9	-	93951626	93955326
LNCV6_133276_PI430048170	0.0200311	0.384664	2.59967	down	H2AFX	chr11	-	119093873	119095467
LNCV6_141511_PI430048170	0.037209	0.479425	2.08583	down	KCNA6	chr12	+	4809175	4851112
LNCV6_145343_PI430048170	0.00889502	2.43181	2.43181	up	SYAP1	chrX	+	16719583	16762684
LNCV6_135314_PI430048170	0.00062529	3.1048	3.1048	up	BTN2A1	chr6	+	26457903	26469653
LNCV6_128595_PI430048170	0.0026397	6.41168	6.41168	up	SLC16A7	chr12	+	59596039	59789855
LNCV6_139182_PI430048170	0.0147793	5.67535	5.67535	up	PKIA	chr8	+	78516100	78605267
LNCV6_145419_PI430048170	0.0021092	2.4422	2.4422	up	DHX32	chr10	-	125836339	125881315
LNCV6_145617_PI430048170	0.0226192	46.8548	46.8548	up	GBP1	chr1	-	89052303	89065360
LNCV6_132090_PI430048170	5.27173e-05	0.0153165	65.2892	down	TMEM178B	chr7	+	141074231	141480380
LNCV6_135877_PI430048170	0.000157047	2.58008	2.58008	up	ANAPC13	chr3	-	134477703	134486023
LNCV6_143994_PI430048170	0.000633078	0.455255	2.19657	down	WDR75	chr2	+	189441432	189475562
LNCV6_131874_PI430048170	0.00852535	6.95494	6.95494	up	PPP1R3G	chr6	+	5085485	5087221
LNCV6_139228_PI430048170	0.0062226	2.58422	2.58422	up	HIST1H1C	chr6	-	26055739	26056471
LNCV6_138005_PI430048170	0.0372882	2.17897	2.17897	up	CMC4	chrX	-	155061621	155071272
LNCV6_133118_PI430048170	0.00065974	18.9867	18.9867	up	TMEM117	chr12	+	43835860	44389762
LNCV6_129528_PI430048170	0.033053	14.2862	14.2862	up	EXOC3L4	chr14	+	103100143	103110559
LNCV6_130599_PI430048170	0.0331678	0.420302	2.37924	down	ANP32E	chr1	-	150218416	150236156
LNCV6_132123_PI430048170	0.0296076	10.7016	10.7016	up	CIDEC	chr3	-	9866709	9879056
LNCV6_134276_PI430048170	1.27951e-05	3.92407	3.92407	up	ITGAV	chr2	+	186590062	186680902
LNCV6_133142_PI430048170	0.0164122	7.26636	7.26636	up	SOWAHA	chr5	+	132813323	132816797
LNCV6_134744_PI430048170	0.0354555	3.06623	3.06623	up	EDAR	chr2	-	108894470	108989372
LNCV6_131793_PI430048170	0.000122258	0.169337	5.90539	down	MIS18A	chr21	-	32268218	32279065
LNCV6_145580_PI430048170	0.00841318	32.1338	32.1338	up	SERPINA5	chr14	+	94581368	94593120
LNCV6_130512_PI430048170	0.000190994	2.71595	2.71595	up	HEXIM1	chr17	+	45147316	45152101
LNCV6_53632_PI430048170	0.000857438	3.53224	3.53224	up	MTFR1L	chr1	+	25820192	25832942
LNCV6_131374_PI430048170	0.0322648	0.379465	2.63529	down	CITED1	chrX	-	72301637	72306987
LNCV6_115434_PI430048170	0.00212751	8.86375	8.86375	up	SSFA2	chr2	+	181891715	181930738
LNCV6_145320_PI430048170	0.000439149	0.311931	3.20584	down	KIF3C	chr2	-	25926585	25982574
LNCV6_126659_PI430048170	0.00166034	101.325	101.325	up	KIF26B	chr1	+	245154984	245709432
LNCV6_142879_PI430048170	0.00131988	6.36132	6.36132	up	EFNB1	chrX	+	68828996	68842164
LNCV6_127534_PI430048170	0.0411464	19.9714	19.9714	up	ARHGEF3	chr3	-	56727417	56775717
LNCV6_137687_PI430048170	0.0149067	0.366318	2.72987	down	LPPR3	chr19	-	812487	821952
LNCV6_142215_PI430048170	0.00188556	0.331386	3.01763	down	HMGN5	chrX	-	81113700	81201942
LNCV6_144189_PI430048170	0.00381006	2.96104	2.96104	up	ARL6IP5	chr3	+	69084938	69106088
LNCV6_126788_PI430048170	0.0219483	0.0666364	15.0068	down	CHRDL1	chrX	-	110673855	110796058
LNCV6_131774_PI430048170	0.0408943	3.14505	3.14505	up	SARM1	chr17	+	28371661	28401045
LNCV6_63829_PI430048170	0.00361046	2.17545	2.17545	up	RIOK3	chr18	+	23453220	23483140
LNCV6_138102_PI430048170	0.0150672	0.326428	3.06346	down	GTF3C5	chr9	+	133030674	133058503
LNCV6_128327_PI430048170	0.00210045	2.64072	2.64072	up	ACBD3	chr1	-	226144678	226186722
LNCV6_130360_PI430048170	0.000452803	42.8998	42.8998	up	KLF2	chr19	+	16324825	16328662
LNCV6_63687_PI430048170	0.0267995	3.95836	3.95836	up	EMILIN2	chr18	+	2847029	2914092
LNCV6_100846_PI430048170	0.000906676	0.366884	2.72566	down	GTPBP1	chr22	+	38705801	38733587
LNCV6_129125_PI430048170	0.0247693	0.0785692	12.7276	down	IKZF3	chr17	-	39757714	39864188
LNCV6_126854_PI430048170	0.000797602	10.209	10.209	up	SLC22A3	chr6	+	160348372	160452579
LNCV6_129047_PI430048170	0.000419034	0.234862	4.25781	down	C20orf27	chr20	-	3753498	3767805
LNCV6_6469_PI430048170	0.0337766	0.0693867	14.412	down	CELF5	chr19	+	3224703	3297076
LNCV6_132754_PI430048170	0.000961842	2.31039	2.31039	up	C11orf40	chr11	-	4571422	4577820
LNCV6_140612_PI430048170	0.00423744	0.347287	2.87946	down	PRKCG	chr19	+	53882183	53907647
LNCV6_100449_PI430048170	0.0188162	0.484383	2.06448	down	TCP1	chr6	-	159778497	159789703
LNCV6_134275_PI430048170	0.00301084	0.46844	2.13474	down	MAGOH	chr1	-	53226891	53238610
LNCV6_127506_PI430048170	0.000355851	19.4348	19.4348	up	ENOX1	chr13	-	43213132	43786980
LNCV6_143420_PI430048170	0.0474022	0.18809	5.31661	down	PADI1	NW_011332688.1	+	47639	88520
LNCV6_135884_PI430048170	0.00884348	3.67723	3.67723	up	UBQLNL	chr11	-	5514392	5516726
LNCV6_91372_PI430048170	0.00180499	0.395313	2.52964	down	NAT10	chr11	+	34105563	34146911
LNCV6_136641_PI430048170	2.28709e-05	0.134097	7.45728	down	CDCA7	chr2	+	173354832	173368990
LNCV6_70310_PI430048170	0.0244575	0.212152	4.71361	down	DUSP19	chr2	+	183078558	183100008
LNCV6_140397_PI430048170	0.00072888	3.1659	3.1659	up	GOLGA6L4	chr15	+	84235772	84245368
LNCV6_140309_PI430048170	0.00313608	129.412	129.412	up	SDPR	chr2	-	191834304	191847280
LNCV6_131602_PI430048170	0.0414073	0.302957	3.3008	down	TOMM22	chr22	+	38681948	38684760
LNCV6_129631_PI430048170	0.000907797	123.77	123.77	up	SMIM6	chr17	+	75646565	75647977
LNCV6_101872_PI430048170	0.00170455	0.256723	3.89524	down	SLC6A6	chr3	+	14402575	14489349
LNCV6_130324_PI430048170	0.000562128	0.104583	9.56181	down	AIM1	chr6	+	106511854	106570449
LNCV6_68430_PI430048170	0.0013097	91.6296	91.6296	up	MEIS2	chr15	-	36891020	37100140
LNCV6_133620_PI430048170	0.0122867	14.7909	14.7909	up	ROBO2	chr3	+	77040142	77649964
LNCV6_143834_PI430048170	0.00424611	0.0651717	15.3441	down	CXCL3	chr4	-	74036588	74038773
LNCV6_142451_PI430048170	0.000700977	0.297767	3.35833	down	RBL1	chr20	-	36996348	37096215
LNCV6_87124_PI430048170	0.00217764	0.442547	2.25965	down	ARHGAP33	chr19	+	35775514	35788822
LNCV6_142643_PI430048170	0.000221224	0.00246496	405.685	down	MMP25	chr16	+	3046680	3060726
LNCV6_133226_PI430048170	0.0111525	2.25439	2.25439	up	PCNXL4	chr14	+	60091910	60134814
LNCV6_139069_PI430048170	0.00832746	565.947	565.947	up	HOXB4	chr17	-	48575506	48578381
LNCV6_128376_PI430048170	0.00361975	0.494046	2.0241	down	ZC3H18	chr16	+	88570380	88631964
LNCV6_140292_PI430048170	0.0042098	0.0540066	18.5162	down	SLC24A4	chr14	+	92323192	92501481
LNCV6_128619_PI430048170	0.0390564	0.33766	2.96156	down	LMTK3	chr19	-	48485270	48513189
LNCV6_132157_PI430048170	0.000102974	0.101314	9.87031	down	BUB1B	chr15	+	40161008	40221136
LNCV6_132949_PI430048170	0.00565854	0.0573919	17.4241	down	SELV	chr19	+	39515112	39520686
LNCV6_129721_PI430048170	0.0154103	4.077	4.077	up	TMCO1	chr1	-	165724290	165768922
LNCV6_143847_PI430048170	0.00198912	3.19809	3.19809	up	EHD1	chr11	-	64852726	64879713
LNCV6_128898_PI430048170	0.00867341	28.3217	28.3217	up	CCDC92	NT_187590.1	-	109952	119347
LNCV6_130732_PI430048170	0.0310265	2.23738	2.23738	up	AGBL4	chr1	-	48532854	50023954
LNCV6_133861_PI430048170	0.0285512	3.72274	3.72274	up	TSPAN3	chr15	-	77044016	77071228
LNCV6_145166_PI430048170	0.00120244	0.234515	4.26412	down	MST1R	chr3	-	49887001	49903637
LNCV6_77709_PI430048170	4.60836e-05	0.0369339	27.0754	down	KIAA0408	chr6	-	127438405	127459390
LNCV6_144001_PI430048170	0.0187978	0.163539	6.11474	down	FMN1	NT_187660.1	-	4980140	5140746
LNCV6_145246_PI430048170	0.00294224	0.0522863	19.1255	down	TNFRSF10A	chr8	-	23191456	23225167
LNCV6_132805_PI430048170	0.0318131	0.0904408	11.057	down	UNC5D	chr8	+	35235456	35796550
LNCV6_131245_PI430048170	0.0296892	4.56678	4.56678	up	VASN	NT_187608.1	+	74170	85851
LNCV6_141030_PI430048170	0.000936971	15.8428	15.8428	up	FAHD1	chr16	+	1827223	1840207
LNCV6_68529_PI430048170	0.000136413	7.18527	7.18527	up	SEMA3C	chr7	-	80742535	80919351
LNCV6_64491_PI430048170	0.0274871	0.318648	3.13826	down	FCHO1	chr19	+	17747717	17788568
LNCV6_137419_PI430048170	0.00030761	0.32773	3.05129	down	MID1IP1	chrX	+	38801431	38806532
LNCV6_134304_PI430048170	0.0169652	3.20593	3.20593	up	CWC15	chr11	-	94962621	94973612
LNCV6_131178_PI430048170	0.0334479	2.09932	2.09932	up	NIPBL	chr5	+	36876758	37065819
LNCV6_54899_PI430048170	0.014707	0.197248	5.06977	down	TSACC	chr1	+	156338591	156346995
LNCV6_81495_PI430048170	0.00933162	5.88871	5.88871	up	DPP7	chr9	-	137110539	137114743
LNCV6_68798_PI430048170	0.0120626	0.370095	2.70201	down	FXYD5	chr19	+	35154768	35169885
LNCV6_144249_PI430048170	0.0021668	0.365226	2.73803	down	TRIM46	chr1	+	155173786	155184971
LNCV6_129931_PI430048170	0.0116348	33.4757	33.4757	up	SLC7A4	chr22	-	21028717	21032558
LNCV6_131805_PI430048170	0.00192561	4.09508	4.09508	up	INSIG2	chr2	+	118088417	118110031
LNCV6_137896_PI430048170	0.00298146	0.293124	3.41152	down	ZNF165	chr6	+	28080703	28089563
LNCV6_114912_PI430048170	0.0190959	2.16097	2.16097	up	DVL3	chr3	+	184155495	184173526
LNCV6_68096_PI430048170	0.0391055	0.165529	6.04124	down	ULK4	chr3	-	41246598	41962440
LNCV6_129494_PI430048170	0.0162727	0.286406	3.49155	down	ZNF215	chr11	+	6926360	6958047
LNCV6_136400_PI430048170	0.0162518	3.85401	3.85401	up	PPP1R16A	chr8	+	144477981	144502121
LNCV6_135223_PI430048170	0.0292485	2.02256	2.02256	up	ZNF658	chr9	+	66900724	66921429
LNCV6_124443_PI430048170	0.0183853	0.43589	2.29416	down	DDX39B	NT_167249.2	-	2829502	2841759
LNCV6_133771_PI430048170	0.0051567	0.372527	2.68437	down	C12orf45	chr12	+	104986319	104994727
LNCV6_140585_PI430048170	0.00235237	4.13792	4.13792	up	CALCRL	chr2	-	187341962	187448294
LNCV6_102227_PI430048170	0.000980162	0.344313	2.90433	down	RNF112	chr17	+	19411177	19417276
LNCV6_127633_PI430048170	0.00958853	0.370046	2.70237	down	IQGAP3	chr1	-	156525404	156572604
LNCV6_137360_PI430048170	0.00250416	2.63334	2.63334	up	SMIM13	chr6	+	11094032	11138738
LNCV6_137645_PI430048170	0.000193672	100.673	100.673	up	GATA6	chr18	+	22169436	22202528
LNCV6_132516_PI430048170	0.0020609	6.36004	6.36004	up	ACSL1	chr4	-	184755594	184808601
LNCV6_145040_PI430048170	0.00899718	2.70757	2.70757	up	CASP7	chr10	+	113679668	113730909
LNCV6_134334_PI430048170	0.00321077	399.996	399.996	up	ITGA8	chr10	-	15513948	15720335
LNCV6_144233_PI430048170	0.031305	0.166503	6.00591	down	KCNK12	chr2	-	47520774	47570331
LNCV6_103864_PI430048170	0.0417962	0.183667	5.44464	down	TMEM233	chr12	+	119593458	119643066
LNCV6_116820_PI430048170	0.0171438	17.2623	17.2623	up	G0S2	chr1	+	209675324	209676390
LNCV6_107237_PI430048170	0.0115831	0.352587	2.83618	down	UNC93B1	chr11	-	67991099	68004125
LNCV6_133201_PI430048170	6.80609e-06	2895.1	2895.1	up	FABP1	chr2	-	88122981	88128131
LNCV6_129020_PI430048170	0.0169082	0.0280467	35.6548	down	SCN4B	chr11	-	118133376	118152915
LNCV6_78158_PI430048170	0.0349977	10.4972	10.4972	up	THSD7A	chr7	-	11370434	11832198
LNCV6_126933_PI430048170	0.00886423	0.17311	5.77666	down	AIPL1	chr17	-	6423736	6435199
LNCV6_135957_PI430048170	0.0213821	2.12232	2.12232	up	ZSWIM8	chr10	+	73785623	73801798
LNCV6_136629_PI430048170	0.0439855	0.441476	2.26513	down	CDCA4	chr14	-	105009572	105021088
LNCV6_132623_PI430048170	0.000136646	39.3242	39.3242	up	PRAP1	chr10	+	133347339	133352683
LNCV6_143552_PI430048170	0.00873382	0.46084	2.16995	down	LIG3	chr17	+	34980497	35005069
LNCV6_127314_PI430048170	0.00201137	0.360377	2.77487	down	SUV39H2	chr10	+	14878782	14904315
LNCV6_141158_PI430048170	0.0320746	2.48412	2.48412	up	ZBTB47	chr3	+	42653683	42667580
LNCV6_139490_PI430048170	0.00314761	0.169874	5.88672	down	C16orf59	chr16	+	2460113	2464963
LNCV6_110990_PI430048170	0.00133275	0.123129	8.12158	down	GTSE1	chr22	+	46296740	46330810
LNCV6_133935_PI430048170	0.00567569	7.74202	7.74202	up	NAALAD2	NW_019805497.1	+	40772	98734
LNCV6_139283_PI430048170	0.00406213	0.260522	3.83844	down	ZNF121	chr19	-	9565727	9584533
LNCV6_132094_PI430048170	0.00231819	0.059143	16.9082	down	KLHDC7A	chr1	+	18480929	18485999
LNCV6_137113_PI430048170	0.000492403	72.6255	72.6255	up	ADAMTS9	chr3	-	64515653	64687689
LNCV6_142959_PI430048170	0.00162407	7.99943	7.99943	up	FZD4	chr11	-	86945674	86955398
LNCV6_129819_PI430048170	0.0136232	5.06448	5.06448	up	EPS15L1	chr19	-	16400630	16472012
LNCV6_142532_PI430048170	0.00227338	0.477211	2.09551	down	HDAC3	chr5	-	141620875	141636856
LNCV6_135455_PI430048170	0.000230206	609.546	609.546	up	GSTA2	chr6	-	52750086	52763563
LNCV6_105775_PI430048170	0.00130489	0.0235501	42.4626	down	ADD2	chr2	-	70662083	70768243
LNCV6_141675_PI430048170	0.0084341	5.9562	5.9562	up	FABP3	chr1	-	31365252	31373288
LNCV6_130968_PI430048170	2.94795e-06	2.22805	2.22805	up	SCP2	chr1	+	52927228	53051617
LNCV6_141810_PI430048170	0.00375851	0.495564	2.0179	down	ECD	chr10	-	73134523	73168095
LNCV6_135226_PI430048170	0.000688299	26.7139	26.7139	up	IL18R1	chr2	+	102356282	102398775
LNCV6_137583_PI430048170	0.00131467	6.91415	6.91415	up	RRAGB	chrX	+	55717676	55758774
LNCV6_68029_PI430048170	8.98235e-06	0.113015	8.8484	down	CHEK1	chr11	+	125625135	125657147
LNCV6_136137_PI430048170	0.048674	4.06066	4.06066	up	NDN	chr15	-	23685406	23687303
LNCV6_145512_PI430048170	0.0440108	0.0597848	16.7267	down	RPRML	chr17	-	46978155	46979248
LNCV6_129388_PI430048170	0.000990572	3.07962	3.07962	up	HSPA5	chr9	-	125234847	125241387
LNCV6_127109_PI430048170	0.00535369	0.178268	5.60954	down	RPGRIP1	chr14	+	21287976	21351301
LNCV6_127194_PI430048170	0.0120049	0.397741	2.5142	down	ZW10	chr11	-	113733182	113773763
LNCV6_131643_PI430048170	0.000112849	0.26152	3.82379	down	PCNA	chr20	-	5114952	5126622
LNCV6_143458_PI430048170	0.0171252	0.0883117	11.3235	down	CNTNAP2	NT_187564.1	+	2404	204593
LNCV6_131696_PI430048170	0.0129596	5.58015	5.58015	up	COL6A1	chr21	+	45981748	46005049
LNCV6_132346_PI430048170	0.00808051	1688.95	1688.95	up	HOXB6	chr17	-	48595736	48604972
LNCV6_132032_PI430048170	0.0365087	0.256158	3.90385	down	CENPK	chr5	-	65517765	65563168
LNCV6_137850_PI430048170	0.0117786	0.199938	5.00155	down	NEIL3	chr4	+	177309836	177362938
LNCV6_136394_PI430048170	0.0174183	0.316358	3.16098	down	PRSS54	chr16	-	58279996	58295047
LNCV6_131499_PI430048170	0.00545581	3.57944	3.57944	up	CTSZ	chr20	-	58995186	59007254
LNCV6_145694_PI430048170	0.0290743	6.69428	6.69428	up	GPRC5A	chr12	+	12891021	12913666
LNCV6_135145_PI430048170	0.0100692	3.79435	3.79435	up	CHST3	chr10	+	71964361	72013564
LNCV6_137842_PI430048170	0.0228003	9.54191	9.54191	up	SFXN3	chr10	+	101031238	101041241
LNCV6_105802_PI430048170	0.00359709	0.287512	3.47811	down	GAL3ST4	chr7	-	100159241	100168750
LNCV6_144217_PI430048170	0.00139448	0.494421	2.02257	down	CDYL	chr6	+	4776445	4955544
LNCV6_144520_PI430048170	0.00209542	167.762	167.762	up	FAM198B	chr4	-	158124579	158172566
LNCV6_143504_PI430048170	0.00701623	578.409	578.409	up	HOXB5	chr17	-	48591256	48593741
LNCV6_136940_PI430048170	0.00832501	2.19574	2.19574	up	ANO6	chr12	+	45215986	45432351
LNCV6_143531_PI430048170	0.000637841	0.0687849	14.5381	down	PREX2	chr8	+	67952114	68237033
LNCV6_140454_PI430048170	0.0275949	3.59681	3.59681	up	C4orf32	chr4	+	112145396	112189081
LNCV6_138610_PI430048170	0.0390925	3.11894	3.11894	up	PRM2	chr16	-	11275635	11276480
LNCV6_138300_PI430048170	0.0448787	0.145428	6.87623	down	SHISA9	chr16	+	12901619	13240416
LNCV6_131935_PI430048170	0.00304042	25.0171	25.0171	up	JPH2	chr20	-	44111696	44187578
LNCV6_104885_PI430048170	0.0247421	4.88146	4.88146	up	FAM228B	chr2	+	24123479	24169638
LNCV6_136361_PI430048170	0.00803244	3.96658	3.96658	up	C7orf60	chr7	-	112819146	112939877
LNCV6_134406_PI430048170	0.00541955	39.4162	39.4162	up	CREB3L3	chr19	+	4153600	4173054
LNCV6_136958_PI430048170	0.0387398	14.0272	14.0272	up	RBP5	chr12	-	7123680	7128891
LNCV6_138140_PI430048170	0.00040599	0.105563	9.47302	down	LOC389895	chrX	+	140091666	140092911
LNCV6_143058_PI430048170	0.0114887	0.0477398	20.9469	down	FOXN4	chr12	-	109277977	109309220
LNCV6_144567_PI430048170	0.000665836	0.351746	2.84296	down	CENPW	chr6	+	126339788	126348875
LNCV6_127649_PI430048170	0.0272374	2.59902	2.59902	up	ETFB	chr19	-	51345154	51354842
LNCV6_141522_PI430048170	0.00460847	5.99285	5.99285	up	GOLGA8A	chr15	-	34379067	34389800
LNCV6_58088_PI430048170	0.0119054	2.26452	2.26452	up	PGR	chr11	-	101029623	101129813
LNCV6_144277_PI430048170	0.0183473	3.61209	3.61209	up	FTCD	NT_187626.1	-	4875	14626
LNCV6_131821_PI430048170	0.00150586	2.10764	2.10764	up	ACO2	chr22	+	41469124	41528989
LNCV6_142168_PI430048170	0.0141081	0.483822	2.06688	down	SMYD5	chr2	+	73214237	73227227
LNCV6_145447_PI430048170	0.00207776	3.23747	3.23747	up	CLTB	chr5	-	176392454	176416569
LNCV6_132954_PI430048170	0.0191821	0.459981	2.174	down	SMN2	NT_187651.1	+	274861	302936
LNCV6_66720_PI430048170	0.00471913	0.470261	2.12648	down	PKP4	chr2	+	158456879	158681429
LNCV6_137632_PI430048170	0.0383925	2.53229	2.53229	up	UBE2D4	chr7	+	43926435	43956136
LNCV6_133799_PI430048170	0.0404579	2.04945	2.04945	up	DNAJC25	chr9	+	111631351	111654351
LNCV6_130638_PI430048170	0.000576771	11.2543	11.2543	up	PXDC1	chr6	-	3722601	3752012
LNCV6_136347_PI430048170	0.00897275	330.492	330.492	up	GGT5	chr22	-	24219653	24245142
LNCV6_128536_PI430048170	0.0336486	0.268974	3.71783	down	TMEM81	chr1	-	205083128	205084460
LNCV6_142159_PI430048170	3.49508e-05	2.95037	2.95037	up	HADHB	chr2	+	26244747	26290465
LNCV6_129991_PI430048170	0.0040449	0.0217799	45.9138	down	PPP1R17	chr7	+	31687016	31708455
LNCV6_126946_PI430048170	0.00644591	0.0760744	13.145	down	EPHX3	chr19	-	15226918	15232420
LNCV6_133606_PI430048170	0.00170273	2.48694	2.48694	up	XBP1	chr22	-	28794559	28800572
LNCV6_144622_PI430048170	0.000659004	0.427233	2.34064	down	ADRM1	chr20	+	62302895	62308862
LNCV6_132909_PI430048170	0.00158754	0.0270443	36.9763	down	GABRB3	chr15	-	26543545	26773076
LNCV6_90203_PI430048170	0.00512743	0.0695815	14.3716	down	TERF1	chr8	+	73008861	73047752
LNCV6_128417_PI430048170	0.0216872	2.15623	2.15623	up	C5orf15	chr5	-	133955506	133968715
LNCV6_135250_PI430048170	0.00873354	0.446291	2.24069	down	CEP250	chr20	+	35455401	35511975
LNCV6_126831_PI430048170	0.00304136	0.0565481	17.6841	down	PSORS1C2	NT_167248.2	-	2395561	2397376
LNCV6_127781_PI430048170	0.000361317	0.118949	8.40693	down	HES6	chr2	-	238238266	238240124
LNCV6_137014_PI430048170	0.00118609	2.21321	2.21321	up	FZR1	chr19	+	3506296	3536757
LNCV6_142117_PI430048170	0.00652017	22.4431	22.4431	up	CTHRC1	chr8	+	103371514	103383005
LNCV6_51432_PI430048170	0.0178675	2.78402	2.78402	up	VPS11	NW_009646203.1	+	89350	103577
LNCV6_129116_PI430048170	0.000931304	0.0637603	15.6837	down	PCBP3	chr21	+	45849960	45942454
LNCV6_137502_PI430048170	0.00482862	0.297742	3.35862	down	CDC6	chr17	+	40287893	40303161
LNCV6_73656_PI430048170	0.00197658	0.423223	2.36282	down	GMPS	chr3	+	155870535	155937732
LNCV6_134159_PI430048170	0.00116697	0.208639	4.79297	down	PRR19	chr19	+	42302131	42310821
LNCV6_134748_PI430048170	0.00664889	66.9267	66.9267	up	POSTN	chr13	-	37562581	37598844
LNCV6_132923_PI430048170	0.0251339	0.0124113	80.5715	down	GABRA5	chr15	+	26866718	26949210
LNCV6_115721_PI430048170	0.0460874	0.268553	3.72366	down	PTH2	chr19	-	49422413	49423441
LNCV6_2421_PI430048170	0.00398947	0.424913	2.35342	down	HN1	chr17	-	75135242	75154243
LNCV6_138134_PI430048170	3.67176e-05	3.23765	3.23765	up	C19orf12	chr19	-	29698885	29715545
LNCV6_141892_PI430048170	0.0372251	6.1655	6.1655	up	DSCAML1	chr11	-	117427771	117797261
LNCV6_135583_PI430048170	0.0218566	62.7592	62.7592	up	GPC5	chr13	+	91398618	92867237
LNCV6_133082_PI430048170	0.00709848	0.284009	3.52101	down	TK1	chr17	-	78174078	78187204
LNCV6_141992_PI430048170	0.00661433	0.140795	7.10255	down	SGOL2	chr2	+	200526141	200584095
LNCV6_141839_PI430048170	0.00357757	0.265467	3.76694	down	SIRT1	chr10	+	67884668	67918390
LNCV6_131548_PI430048170	9.54637e-05	691.266	691.266	up	CD93	chr20	-	23079355	23086340
LNCV6_129144_PI430048170	0.000257388	3.38771	3.38771	up	KCTD21	chr11	-	78171243	78188629
LNCV6_41257_PI430048170	0.0153351	0.380473	2.62831	down	RBBP5	chr1	-	205086141	205122022
LNCV6_135460_PI430048170	0.00183547	26.4107	26.4107	up	MAP3K7CL	chr21	+	29077470	29175889
LNCV6_129702_PI430048170	0.0214042	0.360743	2.77206	down	LHX3	chr9	-	136196249	136203173
LNCV6_142777_PI430048170	0.0228182	0.0794075	12.5933	down	CBX2	chr17	+	79778177	79787650
LNCV6_136818_PI430048170	0.0247228	2613.58	2613.58	up	SMPX	chrX	-	21705971	21758160
LNCV6_132918_PI430048170	0.042385	0.192434	5.19658	down	GABRA3	chrX	-	152167161	152451359
LNCV6_135156_PI430048170	0.00107313	0.00239323	417.845	down	CHST8	chr19	+	33684527	33773509
LNCV6_130742_PI430048170	0.0126562	2.65919	2.65919	up	RNF6	chr13	-	26212767	26222371
LNCV6_136358_PI430048170	0.00899278	0.3015	3.31674	down	C11orf87	chr11	+	109422119	109429167
LNCV6_141637_PI430048170	0.000218891	0.0290897	34.3765	down	PTPN5	chr11	-	18727927	18792721
LNCV6_131403_PI430048170	0.0232931	0.379115	2.63772	down	ATP2B3	chrX	+	153536121	153582929
LNCV6_135090_PI430048170	0.0389404	2.06322	2.06322	up	PRG2	chr11	-	57386786	57390657
LNCV6_133735_PI430048170	0.0142806	207.336	207.336	up	CLEC1B	chr12	-	9993060	9999300
LNCV6_128902_PI430048170	0.00105895	0.331492	3.01667	down	DNAAF2	chr14	-	49625173	49635230
LNCV6_141257_PI430048170	0.0110629	0.264885	3.77522	down	CTSC	chr11	-	88320810	88337787
LNCV6_142193_PI430048170	0.00720276	6.75008	6.75008	up	ITPKA	chr15	+	41493857	41503559
LNCV6_106603_PI430048170	0.00199472	3.87623	3.87623	up	BCAP29	NW_017852930.1	+	425631	468267
LNCV6_142142_PI430048170	0.0406302	2.25768	2.25768	up	DUS4L	NW_017852930.1	+	409611	424178
LNCV6_128812_PI430048170	0.0211824	0.108424	9.22305	down	PRM1	chr16	-	11280835	11281335
LNCV6_143135_PI430048170	0.0179181	3.25303	3.25303	up	ITCH	chr20	+	34363234	34511773
LNCV6_94329_PI430048170	0.00849676	0.415974	2.404	down	HACD3	chr15	+	65530488	65578355
LNCV6_136511_PI430048170	0.0065857	2.24818	2.24818	up	PRCP	chr11	-	82822939	82900603
LNCV6_138701_PI430048170	0.000766509	2.41377	2.41377	up	TESK1	chr9	+	35605283	35610041
LNCV6_65647_PI430048170	0.0280081	0.334781	2.98703	down	QPCT	chr2	+	37344609	37373322
LNCV6_133953_PI430048170	0.00329935	32.503	32.503	up	SEPP1	chr5	-	42799879	42812076
LNCV6_138247_PI430048170	0.00306399	3.22613	3.22613	up	ABCB10	chr1	-	229516581	229558695
LNCV6_133917_PI430048170	0.00101211	8.37479	8.37479	up	ADRB3	chr8	-	37962994	37966666
LNCV6_136836_PI430048170	0.01281	0.0347372	28.7876	down	CCK	chr3	-	42257823	42266195
LNCV6_129971_PI430048170	0.025419	0.0710531	14.074	down	RHOV	chr15	-	40872213	40874289
LNCV6_133566_PI430048170	0.00222279	0.107054	9.34108	down	ATAD5	chr17	+	30831969	30895869
LNCV6_131731_PI430048170	0.00252842	495.412	495.412	up	PLVAP	chr19	-	17351447	17377349
LNCV6_140099_PI430048170	0.000160106	0.144593	6.91595	down	DDIAS	chr11	+	82901694	82934659
LNCV6_128301_PI430048170	0.0412415	0.104789	9.54302	down	KCNS3	chr2	+	17877846	17932958
LNCV6_141957_PI430048170	0.000663541	13.0517	13.0517	up	HGSNAT	chr8	+	43140448	43202827
LNCV6_83374_PI430048170	0.0113284	0.434404	2.30201	down	ARRB2	chr17	+	4710493	4721500
LNCV6_137509_PI430048170	0.00048292	376.746	376.746	up	ABCA8	chr17	-	68867286	68955392
LNCV6_136915_PI430048170	0.0286458	0.415194	2.40851	down	C1orf74	chr1	-	209779207	209784730
LNCV6_144424_PI430048170	0.0261112	531.632	531.632	up	TRIM63	chr1	-	26051303	26067634
LNCV6_135981_PI430048170	0.00537247	2.67344	2.67344	up	TWF1	chr12	-	43793722	43806375
LNCV6_77299_PI430048170	0.000446232	0.222569	4.49298	down	XPO5	chr6	-	43522329	43576075
LNCV6_135859_PI430048170	0.0177141	2.57586	2.57586	up	LIN7B	chr19	+	49114360	49118460
LNCV6_135111_PI430048170	0.0386409	2.73068	2.73068	up	OR2T6	NT_187646.1	+	35922	36849
LNCV6_136416_PI430048170	0.0497441	0.382253	2.61607	down	TNFRSF13C	chr22	-	41925031	41926817
LNCV6_138508_PI430048170	0.0289523	2.50596	2.50596	up	FAM213A	chr10	+	80408485	80432997
LNCV6_133970_PI430048170	0.0273056	2.7013	2.7013	up	LARP1B	chr4	+	128061265	128211143
LNCV6_139739_PI430048170	0.0403149	30.769	30.769	up	RSPO1	chr1	-	37611349	37634923
LNCV6_134365_PI430048170	0.00656777	0.10478	9.54377	down	CCL28	chr5	-	43379192	43397264
LNCV6_132182_PI430048170	0.0336463	0.165382	6.0466	down	GRIK5	chr19	-	41998315	42065805
LNCV6_136462_PI430048170	0.00625693	2.33012	2.33012	up	SHANK3	NW_015148969.1	+	10730	69328
LNCV6_131237_PI430048170	0.0016211	88.4606	88.4606	up	HLX	chr1	+	220879400	220885059
LNCV6_137217_PI430048170	0.00800996	0.401764	2.48902	down	PKN3	chr9	+	128702503	128720920
LNCV6_101920_PI430048170	1.2991e-05	106.936	106.936	up	PECAM1	chr17	-	64319414	64390878
LNCV6_131468_PI430048170	0.0433183	2.11995	2.11995	up	GLRX	chr5	-	95813848	95822873
LNCV6_133581_PI430048170	0.00707419	0.055365	18.0619	down	ARFGEF3	chr6	+	138161915	138344663
LNCV6_127495_PI430048170	0.00404944	0.241112	4.14746	down	KIF20A	chr5	+	138178727	138187715
LNCV6_107655_PI430048170	0.0336836	2.75894	2.75894	up	RASSF4	chr10	+	44959770	44994724
LNCV6_132039_PI430048170	0.0255178	2.02198	2.02198	up	BLOC1S4	chr4	+	6716114	6717660
LNCV6_140664_PI430048170	0.033737	0.294408	3.39665	down	C10orf55	chr10	-	73909968	73922777
LNCV6_90377_PI430048170	0.0177298	0.212646	4.70266	down	SYP	chrX	-	49187811	49200202
LNCV6_131154_PI430048170	0.0350179	2.88843	2.88843	up	FCER1G	chr1	+	161215296	161219248
LNCV6_129222_PI430048170	0.0122702	0.459219	2.17761	down	CHMP7	chr8	+	23243636	23262000
LNCV6_129119_PI430048170	0.0028356	0.473716	2.11097	down	HIST1H4F	chr6	+	26240425	26240793
LNCV6_136132_PI430048170	0.00321152	4.83177	4.83177	up	PACS2	chr14	+	105314414	105398147
LNCV6_131076_PI430048170	0.0173998	0.213675	4.68	down	ZFYVE9	chr1	+	52142093	52346686
LNCV6_136398_PI430048170	0.0136614	0.225645	4.43173	down	PPP1R16B	chr20	+	38805692	38923024
LNCV6_128263_PI430048170	0.0435519	0.142969	6.9945	down	AIF1L	chr9	+	131096475	131123152
LNCV6_106913_PI430048170	0.00060662	6.94045	6.94045	up	BGN	chrX	+	153494888	153509554
LNCV6_133548_PI430048170	0.00555993	9.71538	9.71538	up	ST8SIA1	chr12	-	22193390	22334714
LNCV6_141421_PI430048170	0.00148896	45.0408	45.0408	up	LAPTM5	chr1	-	30732467	30757836
LNCV6_131084_PI430048170	0.00697699	0.231009	4.32883	down	HSPA2	chr14	+	64540467	64543237
LNCV6_127377_PI430048170	0.00144978	2.38697	2.38697	up	ZNF584	chr19	+	58408673	58418327
LNCV6_99754_PI430048170	0.0311311	2.09348	2.09348	up	C2orf72	chr2	+	231037565	231049714
LNCV6_145327_PI430048170	1.18554e-05	0.0963115	10.383	down	MYBL2	chr20	+	43667018	43716496
LNCV6_54853_PI430048170	0.0121588	5.17516	5.17516	up	THBS3	chr1	-	155195587	155207981
LNCV6_134818_PI430048170	0.000436459	0.297978	3.35595	down	PUS1	chr12	+	131929267	131943861
LNCV6_140706_PI430048170	0.00363223	2.12849	2.12849	up	C11orf91	chr11	-	33698107	33700740
LNCV6_134414_PI430048170	0.00222285	0.0289936	34.4904	down	MFSD2A	chr1	+	39955111	39969968
LNCV6_134294_PI430048170	0.00295788	33.3243	33.3243	up	DNASE1L3	chr3	-	58192625	58211003
LNCV6_138510_PI430048170	1.23026e-05	155.611	155.611	up	PRDM6	chr5	+	123089102	123194266
LNCV6_140374_PI430048170	0.00344153	2.61168	2.61168	up	SLC30A7	chr1	+	100896077	100981755
LNCV6_135072_PI430048170	0.0160317	127.626	127.626	up	GREM2	chr1	-	240489572	240612162
LNCV6_131106_PI430048170	0.000831965	6.31041	6.31041	up	MAST4	chr5	+	66596347	67169595
LNCV6_129492_PI430048170	0.0261658	0.128022	7.81115	down	CD247	chr1	-	167430639	167518610
LNCV6_140760_PI430048170	0.00561829	0.0494857	20.2079	down	TMEFF2	chr2	-	191949045	192194933
LNCV6_145204_PI430048170	4.83072e-05	449.924	449.924	up	RELN	chr7	-	103471783	103989516
LNCV6_128150_PI430048170	0.0126972	4.33816	4.33816	up	PALLD	chr4	+	168497065	168928457
LNCV6_122108_PI430048170	0.0341436	2.30204	2.30204	up	NCOA6	chr20	-	34714773	34825649
LNCV6_141333_PI430048170	0.00963999	0.446734	2.23847	down	IGF2BP3	chr7	-	23310208	23470376
LNCV6_133243_PI430048170	0.00109806	0.159596	6.26581	down	CRHR1	NT_187663.1	+	486390	537950
LNCV6_138846_PI430048170	0.000178359	3.10919	3.10919	up	ZZEF1	chr17	-	4004444	4142959
LNCV6_136055_PI430048170	0.000105585	12.7565	12.7565	up	DES	chr2	+	219418376	219426739
LNCV6_103293_PI430048170	0.00451701	0.00812768	123.036	down	CRABP1	chr15	+	78340323	78348230
LNCV6_143829_PI430048170	0.0352316	0.0660921	15.1304	down	RET	chr10	+	43077026	43130351
LNCV6_129607_PI430048170	0.00106692	0.212135	4.71397	down	MAGEA4	chrX	+	151916236	151925170
LNCV6_82997_PI430048170	0.034092	4.1303	4.1303	up	FAM65A	chr16	+	67529636	67546788
LNCV6_128090_PI430048170	0.00203193	2.84022	2.84022	up	ELFN1	chr7	+	1709161	1747954
LNCV6_134210_PI430048170	0.0127195	2.02763	2.02763	up	ASAP2	chr2	+	9206764	9405683
LNCV6_145326_PI430048170	0.000756339	0.139886	7.14866	down	LOC100506127	chr11	+	76381302	76408132
LNCV6_131093_PI430048170	0.000173904	0.393339	2.54233	down	PROKR2	chr20	-	5301199	5316732
LNCV6_141147_PI430048170	0.0387037	2.13698	2.13698	up	METTL25	chr12	+	82358496	82479239
LNCV6_137445_PI430048170	0.026465	0.372845	2.68208	down	APOBEC3H	chr22	+	39097223	39104067
LNCV6_145444_PI430048170	0.00974168	0.129867	7.70018	down	TACR3	chr4	-	103589467	103719816
LNCV6_138554_PI430048170	0.000215003	3.32864	3.32864	up	TMBIM4	chr12	-	66136935	66170072
LNCV6_21581_PI430048170	0.00917538	4.09008	4.09008	up	DGAT1	NW_018654716.1	-	45185	57522
LNCV6_134320_PI430048170	0.0315103	0.162113	6.16854	down	TP73	chr1	+	3652564	3736201
LNCV6_135871_PI430048170	0.000954065	0.0128874	77.5952	down	ARC	chr8	-	142611043	142614472
LNCV6_127547_PI430048170	0.0203663	0.150001	6.66663	down	FAM111B	chr11	+	59107184	59127415
LNCV6_143999_PI430048170	0.00426938	2.57758	2.57758	up	F2R	chr5	+	76716042	76735780
LNCV6_130883_PI430048170	0.00973521	0.405797	2.46429	down	DND1	chr5	-	140670795	140673586
LNCV6_128851_PI430048170	0.0393963	2.41184	2.41184	up	MTRNR2L3	chr20	-	57358439	57359822
LNCV6_93058_PI430048170	0.00157417	0.428846	2.33184	down	KLHL7	chr7	+	23106297	23175421
LNCV6_142776_PI430048170	0.00409128	466.903	466.903	up	AKR1D1	chr7	+	138076431	138118304
LNCV6_133723_PI430048170	0.0270536	2.29753	2.29753	up	MPPE1	chr18	-	11883470	11908797
LNCV6_133899_PI430048170	0.0115893	2.89952	2.89952	up	ALDH6A1	chr14	-	74057661	74084493
LNCV6_141499_PI430048170	0.00134637	0.195099	5.1256	down	NUSAP1	chr15	+	41332693	41381050
LNCV6_144040_PI430048170	0.0446052	3.84835	3.84835	up	DKK3	chr11	-	11962995	12009082
LNCV6_140466_PI430048170	0.0434956	0.085382	11.7121	down	FABP6	chr5	+	160187366	160238722
LNCV6_135335_PI430048170	0.0486952	3.47476	3.47476	up	TDRD7	chr9	+	97412019	97496125
LNCV6_136617_PI430048170	0.0241587	0.216381	4.62148	down	ARL9	chr4	+	56505208	56523892
LNCV6_110982_PI430048170	0.0442676	2.26436	2.26436	up	PARVB	chr22	+	43999210	44169233
LNCV6_132738_PI430048170	0.00470929	0.0684611	14.6068	down	HAP1	chr17	-	41722638	41734646
LNCV6_115851_PI430048170	0.0176042	0.454927	2.19815	down	POLRMT	chr19	-	617222	633568
LNCV6_111298_PI430048170	0.00129697	0.269129	3.71569	down	PLK4	chr4	+	127880860	127899224
LNCV6_133214_PI430048170	0.0139143	0.491923	2.03284	down	EXOSC9	chr4	+	121801316	121817021
LNCV6_132616_PI430048170	0.0399003	4.03115	4.03115	up	CYR61	chr1	+	85580760	85583967
LNCV6_137381_PI430048170	0.0261578	25.4183	25.4183	up	CLSTN2	chr3	+	139935184	140568077
LNCV6_145219_PI430048170	0.011074	3.42894	3.42894	up	PDZRN3	chr3	-	73382429	73624921
LNCV6_143159_PI430048170	0.000262463	0.00611516	163.528	down	PMAIP1	chr18	+	59899959	59904306
LNCV6_90462_PI430048170	0.0472688	0.19142	5.22411	down	MEPCE	chr7	+	100429630	100434126
LNCV6_141662_PI430048170	0.00463416	9.45687	9.45687	up	S100P	chr4	+	6693838	6697170
LNCV6_135142_PI430048170	0.000551094	5.38326	5.38326	up	MXD1	chr2	+	69915040	69942945
LNCV6_134459_PI430048170	0.00987696	3.00862	3.00862	up	YIPF4	chr2	+	32277888	32306589
LNCV6_141094_PI430048170	0.000212139	0.253581	3.94351	down	TRAF2	chr9	+	136886512	136926615
LNCV6_145279_PI430048170	0.000672642	850.292	850.292	up	HMGCS2	chr1	-	119747995	119768932
LNCV6_129651_PI430048170	6.22386e-05	0.187599	5.33051	down	ZAR1	chr4	+	48490251	48494389
LNCV6_143635_PI430048170	0.0176664	2.39292	2.39292	up	SNX4	chr3	-	125446643	125520214
LNCV6_143995_PI430048170	0.00374638	0.32894	3.04007	down	WDR74	chr11	-	62832904	62840156
LNCV6_140154_PI430048170	0.0128018	0.227366	4.3982	down	HELB	chr12	+	66302544	66343643
LNCV6_136267_PI430048170	0.0041256	0.273413	3.65747	down	NCAPD3	chr11	-	134152441	134224532
LNCV6_134896_PI430048170	0.00173416	30.4529	30.4529	up	SERPINF2	NT_187611.1	+	171977	184214
LNCV6_143713_PI430048170	0.00216818	0.422456	2.36711	down	C10orf35	chr10	+	69630246	69633599
LNCV6_143781_PI430048170	0.00547504	0.484876	2.06238	down	UHRF1	chr19	+	4903079	4962154
LNCV6_145113_PI430048170	0.000683504	5.89137	5.89137	up	CXXC4	chr4	-	104468305	104494901
LNCV6_145629_PI430048170	0.0416314	3.58318	3.58318	up	HPS1	chr10	-	98416197	98446963
LNCV6_139844_PI430048170	0.011276	3.068	3.068	up	CAST	chr5	+	96662156	96774683
LNCV6_131433_PI430048170	0.0405455	2.39309	2.39309	up	PPIE	chr1	+	39738844	39756769
LNCV6_137295_PI430048170	0.0300417	0.365764	2.73401	down	CD24	chr6	-	106969830	106975465
LNCV6_137788_PI430048170	0.000142514	0.0787088	12.7051	down	NR6A1	chr9	-	124517274	124771310
LNCV6_81321_PI430048170	0.00372842	0.437329	2.28661	down	GOLGA2	chr9	-	128255828	128275989
LNCV6_136141_PI430048170	0.00324002	0.128458	7.78462	down	ZBTB8B	chr1	+	32465056	32487859
LNCV6_145182_PI430048170	0.0190076	3.50083	3.50083	up	SIDT2	chr11	+	117179222	117197445
LNCV6_140256_PI430048170	0.0275383	2.10231	2.10231	up	ZNF2	chr2	+	95165416	95184317
LNCV6_131807_PI430048170	0.00438575	28.422	28.422	up	TG	chr8	+	132866959	133134899
LNCV6_121988_PI430048170	0.0273903	29.7309	29.7309	up	ACKR3	chr2	+	236569736	236582354
LNCV6_129471_PI430048170	0.0298438	0.453164	2.20671	down	CD2AP	chr6	+	47477788	47627263
LNCV6_128358_PI430048170	0.0113059	13.5797	13.5797	up	CLDN1	chr3	-	190305700	190322446
LNCV6_132889_PI430048170	0.0160713	5053.71	5053.71	up	MYH7	chr14	-	23412737	23435686
LNCV6_132173_PI430048170	0.0118426	2.92273	2.92273	up	CREBRF	chr5	+	173056351	173139288
LNCV6_145594_PI430048170	0.00917782	26.6518	26.6518	up	PLA2G1B	chr12	-	120322110	120327789
LNCV6_128113_PI430048170	0.000750551	2.16866	2.16866	up	TBC1D3B	NT_187661.1	-	119783	130727
LNCV6_133945_PI430048170	0.0399976	0.38807	2.57686	down	RNF182	chr6	+	13924866	13980009
LNCV6_132547_PI430048170	0.031371	2.51873	2.51873	up	MAP7D2	chrX	-	20006712	20116996
LNCV6_144574_PI430048170	0.00102626	3.70351	3.70351	up	ZFP36	chr19	+	39406846	39409412
LNCV6_137576_PI430048170	0.00460597	298.852	298.852	up	NPPB	chr1	-	11857463	11858935
LNCV6_98027_PI430048170	0.00370737	3.74241	3.74241	up	TNNT3	chr11	+	1919568	1938706
LNCV6_144257_PI430048170	0.00539515	2.11068	2.11068	up	KHNYN	chr14	+	24429934	24441342
LNCV6_127897_PI430048170	0.000389965	2.14481	2.14481	up	UBE2E3	chr2	+	180980580	181063427
LNCV6_140744_PI430048170	0.022149	122.213	122.213	up	ANXA1	chr9	+	73151730	73170393
LNCV6_138823_PI430048170	0.000373924	0.0806018	12.4067	down	CTCFL	chr20	-	57497167	57524867
LNCV6_131250_PI430048170	0.0220378	2.00442	2.00442	up	LGMN	chr14	-	92703806	92748702
LNCV6_135635_PI430048170	0.00208658	2.68774	2.68774	up	SYDE1	chr19	+	15107363	15114988
LNCV6_128649_PI430048170	0.0431546	2.40275	2.40275	up	KCNE2	chr21	+	34364023	34371141
LNCV6_78908_PI430048170	0.000614216	0.0828524	12.0697	down	GPC2	chr7	-	100169605	100177426
LNCV6_142336_PI430048170	0.00701623	0.157206	6.36107	down	XKR5	NW_018654717.1	-	203787	230908
LNCV6_129780_PI430048170	0.048797	2.48541	2.48541	up	IRS1	chr2	-	226731316	226798790
LNCV6_94062_PI430048170	0.00156892	22.2619	22.2619	up	RBMS3	chr3	+	29281311	30010395
LNCV6_138622_PI430048170	0.00508729	0.186297	5.36778	down	SH2B2	chr7	+	102285061	102321711
LNCV6_142282_PI430048170	0.00864308	15.8948	15.8948	up	DDR2	chr1	+	162632380	162786573
LNCV6_135599_PI430048170	0.00844856	2.62783	2.62783	up	TMEM17	chr2	-	62500220	62506469
LNCV6_128789_PI430048170	0.0276253	4.01004	4.01004	up	SLC22A18	NT_187585.1	+	131931	157362
LNCV6_134529_PI430048170	0.00467716	4.70568	4.70568	up	FNIP2	chr4	+	158768994	158908050
LNCV6_134773_PI430048170	0.0283559	78.807	78.807	up	TBX20	chr7	-	35202429	35254100
LNCV6_132230_PI430048170	0.00998341	0.434033	2.30397	down	TNPO3	chr7	-	128954179	129055173
LNCV6_143298_PI430048170	0.01943	0.221644	4.51175	down	FRAT2	chr10	-	97332496	97334701
LNCV6_137975_PI430048170	0.00368859	29.7925	29.7925	up	SERPIND1	chr22	+	20774094	20787720
LNCV6_144618_PI430048170	0.00627153	0.0673809	14.841	down	CXCL6	chr4	+	73836555	73838760
LNCV6_145328_PI430048170	0.0126264	0.141215	7.08141	down	MYBL1	chr8	-	66562174	66613249
LNCV6_142454_PI430048170	0.0196548	80.8105	80.8105	up	ARG1	chr6	+	131573203	131584332
LNCV6_136280_PI430048170	0.009734	0.304376	3.28541	down	NOP9	NW_018654722.1	+	600831	610104
LNCV6_138468_PI430048170	0.00292558	15.2006	15.2006	up	SLC6A2	chr16	+	55655629	55703788
LNCV6_140205_PI430048170	0.000773909	0.385952	2.59099	down	GAN	chr16	+	81314965	81380198
LNCV6_93179_PI430048170	0.00593952	0.344976	2.89875	down	M1AP	chr2	-	74557882	74648037
LNCV6_116029_PI430048170	0.00325255	0.129399	7.72803	down	FANCI	chr15	+	89243962	89317131
LNCV6_137294_PI430048170	0.0324934	9.71136	9.71136	up	SNTA1	chr20	-	33407956	33443892
LNCV6_140751_PI430048170	0.00528141	2.24096	2.24096	up	CREB3L2	chr7	-	137874978	138002101
LNCV6_134697_PI430048170	0.000777544	11.6201	11.6201	up	GRK5	chr10	+	119207684	119455619
LNCV6_140743_PI430048170	0.00847571	7.13915	7.13915	up	ANXA2	chr15	-	60347150	60397986
LNCV6_129639_PI430048170	0.00833766	5.14137	5.14137	up	OXSM	chr3	+	25790071	25794534
LNCV6_142861_PI430048170	0.000410577	11.0743	11.0743	up	ZFHX3	chr16	-	72782884	73048375
LNCV6_98583_PI430048170	0.0277949	2.47017	2.47017	up	IFNAR1	chr21	+	33324908	33359823
LNCV6_135321_PI430048170	0.0309569	0.492748	2.02943	down	HIST1H2AG	chr6	+	27133037	27133535
LNCV6_91701_PI430048170	0.0380807	0.334318	2.99116	down	RHBDD1	chr2	+	226835914	226999210
LNCV6_133207_PI430048170	0.0276413	0.47468	2.10668	down	EXOSC2	chr9	+	130693759	130704894
LNCV6_100322_PI430048170	0.001592	0.392177	2.54987	down	TMPO	chr12	+	98515572	98550379
LNCV6_138697_PI430048170	0.00434387	0.39591	2.52582	down	YBX3	chr12	-	10699076	10723354
LNCV6_129642_PI430048170	0.00525385	21.9361	21.9361	up	RAB7B	chr1	-	205976739	205994439
LNCV6_127101_PI430048170	0.00570905	2.21863	2.21863	up	FKBP15	chr9	-	113165519	113221361
LNCV6_141596_PI430048170	0.0484151	2.35441	2.35441	up	CLEC16A	chr16	+	10944487	11182189
LNCV6_131760_PI430048170	0.00344468	2.67895	2.67895	up	KIAA1024	chr15	+	79432515	79472300
LNCV6_126810_PI430048170	0.00361318	0.437082	2.2879	down	NLGN2	NW_016107299.1	+	28639	40321
LNCV6_126672_PI430048170	0.00404346	66.215	66.215	up	GDF6	chr8	-	96142332	96160792
LNCV6_137092_PI430048170	0.00254501	3.4864	3.4864	up	FAM13B	chr5	-	137937908	138033113
LNCV6_126811_PI430048170	0.0423954	0.153357	6.52072	down	NLGN3	chrX	+	71144830	71171201
LNCV6_136061_PI430048170	0.000697392	3282.17	3282.17	up	VTN	chr17	-	28367276	28370352
LNCV6_61908_PI430048170	0.000542935	0.461113	2.16866	down	GNB5	chr15	-	52120925	52191368
LNCV6_130934_PI430048170	0.00696165	6672.88	6672.88	up	LUM	chr12	-	91103454	91111765
LNCV6_93162_PI430048170	0.00654918	2.24352	2.24352	up	TMEM41A	chr3	-	185489600	185499057
LNCV6_134525_PI430048170	0.046335	18.9442	18.9442	up	COL21A1	chr6	-	56056589	56247580
LNCV6_135883_PI430048170	0.00797692	0.27352	3.65604	down	SSX4	chrX	+	48383526	48393343
LNCV6_104423_PI430048170	0.00287343	0.0897218	11.1456	down	PLA2G16	chr11	-	63574461	63614437
LNCV6_130406_PI430048170	0.00678477	7.78807	7.78807	up	OPN1LW	chrX	+	154144223	154159032
LNCV6_133635_PI430048170	0.000189555	0.326825	3.05974	down	RACGAP1	chr12	-	49989161	50025557
LNCV6_142109_PI430048170	0.0270185	0.47064	2.12477	down	TARS2	chr1	+	150487363	150507609
LNCV6_138598_PI430048170	0.0135896	0.226914	4.40695	down	RAB17	chr2	-	237574321	237591126
LNCV6_139057_PI430048170	0.000194351	0.471443	2.12115	down	IQCB1	chr3	-	121769760	121835079
LNCV6_134910_PI430048170	0.00548103	5.88046	5.88046	up	ARHGEF17	chr11	+	73308617	73369380
LNCV6_133682_PI430048170	0.00206174	0.111321	8.98301	down	OXGR1	chr13	-	96985718	96994476
LNCV6_140030_PI430048170	0.00628685	0.12401	8.06386	down	ST8SIA5	chr18	-	46679117	46757169
LNCV6_62901_PI430048170	0.00638903	0.438364	2.28121	down	MED1	chr17	-	39404284	39451274
LNCV6_118466_PI430048170	0.0194511	2.10982	2.10982	up	ATP1A1	chr1	+	116373866	116404774
LNCV6_134742_PI430048170	0.0105029	2.98641	2.98641	up	IMPAD1	chr8	-	56957928	56993871
LNCV6_83410_PI430048170	0.0140996	2.16818	2.16818	up	DERL2	chr17	-	5471250	5486230
LNCV6_142227_PI430048170	0.0432673	5.58788	5.58788	up	LEPR	chr1	+	65420651	65635428
LNCV6_99775_PI430048170	0.0389281	7.00337	7.00337	up	DGKI	chr7	-	137387649	137846864
LNCV6_131471_PI430048170	0.000301311	0.120117	8.3252	down	INA	chr10	+	103277162	103290351
LNCV6_132691_PI430048170	0.00716289	0.197668	5.05898	down	PALD1	chr10	+	70478807	70568450
LNCV6_142482_PI430048170	6.1456e-05	0.451924	2.21276	down	PELP1	chr17	-	4671383	4704337
LNCV6_142243_PI430048170	0.0109932	4.57837	4.57837	up	WNT3	NT_187663.1	-	1281917	1338200
LNCV6_132034_PI430048170	0.000352787	0.191092	5.23309	down	CENPM	chr22	-	41938720	41946754
LNCV6_136670_PI430048170	0.022021	0.193731	5.16179	down	PTH2R	chr2	+	208406829	208494506
LNCV6_127557_PI430048170	0.00517837	3.78761	3.78761	up	LIPG	chr18	+	49562030	49592908
LNCV6_136908_PI430048170	0.000896497	6.70619	6.70619	up	TTC3	chr21	+	37082946	37203118
LNCV6_131809_PI430048170	0.0430114	0.048465	20.6335	down	C1orf94	chr1	+	34176951	34219131
LNCV6_129592_PI430048170	2.67673e-05	0.0125205	79.8692	down	PPP2R2C	chr4	-	6320577	6472599
LNCV6_126688_PI430048170	0.0113612	2.45644	2.45644	up	PRTFDC1	chr10	-	24848606	24952644
LNCV6_53675_PI430048170	0.000701612	0.0370437	26.9951	down	THEMIS2	chr1	+	27872542	27886685
LNCV6_137201_PI430048170	0.012273	0.405267	2.46751	down	DTD1	chr20	+	18587892	18763917
LNCV6_139366_PI430048170	4.90547e-05	10.2058	10.2058	up	AFF3	chr2	-	99547252	100142575
LNCV6_131984_PI430048170	0.000119862	4.70263	4.70263	up	GSTK1	chr7	+	143263428	143269129
LNCV6_142463_PI430048170	0.0171422	5.04383	5.04383	up	CCDC146	chr7	+	77122616	77295204
LNCV6_128744_PI430048170	0.0112482	0.413683	2.41731	down	HIST1H1E	chr6	+	26156330	26157115
LNCV6_140538_PI430048170	0.00392068	0.153082	6.53244	down	C2CD4D	chr1	-	151837862	151840557
LNCV6_145226_PI430048170	0.0483861	2.74984	2.74984	up	B3GALTL	chr13	+	31199974	31332276
LNCV6_133465_PI430048170	0.00407352	0.0402202	24.8632	down	SHISA7	chr19	-	55428737	55442863
LNCV6_135396_PI430048170	0.00450466	2.14525	2.14525	up	GCFC2	chr2	-	75662704	75710985
LNCV6_125055_PI430048170	0.00793634	8.23593	8.23593	up	TFPI2	chr7	-	93885396	93890991
LNCV6_6076_PI430048170	0.0120111	10.3556	10.3556	up	IDNK	chr9	+	83623048	83644130
LNCV6_137726_PI430048170	0.0158533	14.7564	14.7564	up	CDH6	chr5	+	31193654	31329146
LNCV6_62213_PI430048170	0.00100812	3.51092	3.51092	up	SCAPER	chr15	-	76348184	76861944
LNCV6_130640_PI430048170	0.00027693	0.216724	4.61417	down	POLE2	chr14	-	49643551	49688380
LNCV6_130404_PI430048170	1.21219e-05	0.100784	9.92225	down	AURKC	chr19	+	57231059	57235548
LNCV6_131699_PI430048170	0.0222426	0.120625	8.29013	down	GALR2	chr17	+	76074800	76077541
LNCV6_93955_PI430048170	0.000856763	2.95568	2.95568	up	ACADVL	chr17	+	7219830	7225267
LNCV6_127243_PI430048170	0.0106578	2.74553	2.74553	up	PARK2	chr6	-	161347557	162727802
LNCV6_129502_PI430048170	0.00114236	0.305901	3.26903	down	ZNF695	chr1	-	246985322	247008093
LNCV6_128715_PI430048170	3.25982e-05	0.269335	3.71285	down	FEN1	chr11	+	61792636	61797244
LNCV6_141245_PI430048170	0.0195091	0.340746	2.93474	down	GAS2L3	chr12	+	100593617	100628288
LNCV6_91913_PI430048170	0.034159	0.485074	2.06154	down	OSBPL3	chr7	-	24796536	24980212
LNCV6_140429_PI430048170	0.0354484	0.260226	3.84281	down	PIANP	chr12	-	6693790	6700843
LNCV6_133159_PI430048170	0.00346422	0.319152	3.1333	down	MFSD3	chr8	+	144509035	144511228
LNCV6_131181_PI430048170	0.0166282	39.233	39.233	up	KNG1	chr3	+	186717308	186742894
LNCV6_116518_PI430048170	0.000713285	0.25827	3.87191	down	NARS2	chr11	-	78435960	78574864
LNCV6_142574_PI430048170	0.00225012	0.147408	6.78388	down	MAK	chr6	-	10762722	10830877
LNCV6_131143_PI430048170	0.00514785	0.21643	4.62044	down	TGIF1	chr18	+	3451404	3458411
LNCV6_126821_PI430048170	0.00903621	3.39719	3.39719	up	NOL4L	chr20	-	32443058	32585073
LNCV6_76998_PI430048170	0.0375079	0.32659	3.06194	down	PRSS16	chr6	+	27247722	27256620
LNCV6_136482_PI430048170	0.00476087	0.325225	3.0748	down	C5orf34	chr5	-	43486700	43515171
LNCV6_139364_PI430048170	0.000662518	0.405589	2.46555	down	TMCO6	chr5	+	140639426	140645408
LNCV6_140872_PI430048170	0.00133095	0.310777	3.21774	down	CKAP5	chr11	-	46743533	46846308
LNCV6_135322_PI430048170	0.00126126	0.00820895	121.818	down	SCG3	chr15	+	51681352	51721026
LNCV6_128936_PI430048170	0.0112581	0.0792224	12.6227	down	CCNO	chr5	-	55231151	55233717
LNCV6_104178_PI430048170	0.0164496	2.10081	2.10081	up	TM9SF4	chr20	+	32109505	32167258
LNCV6_144367_PI430048170	0.0294673	0.492023	2.03242	down	SWAP70	chr11	+	9664076	9752991
LNCV6_133399_PI430048170	0.0173646	4.30269	4.30269	up	CCPG1	chr15	-	55355222	55408376
LNCV6_127756_PI430048170	0.0219306	0.230874	4.33137	down	LHX1	NT_187614.1	+	1173836	1180980
LNCV6_135847_PI430048170	0.0308213	0.0513434	19.4767	down	RGS7	chr1	-	240775513	241357230
LNCV6_143924_PI430048170	0.0248874	0.393128	2.5437	down	SNAPC1	chr14	+	61762356	61796428
LNCV6_97345_PI430048170	0.00339626	0.253788	3.9403	down	OSBPL6	chr2	+	178194480	178399433
LNCV6_141360_PI430048170	0.0126284	2.03865	2.03865	up	MYADM	chr19	+	53869390	53876435
LNCV6_141745_PI430048170	0.012752	0.363244	2.75297	down	SLC27A5	chr19	-	58498332	58512065
LNCV6_67497_PI430048170	0.00152371	0.382881	2.61178	down	KPTN	chr19	-	47475140	47484264
LNCV6_116001_PI430048170	0.0104976	2.95905	2.95905	up	WSB1	chr17	+	27294020	27313631
LNCV6_134357_PI430048170	0.00117278	0.0634163	15.7688	down	SSTR2	chr17	+	73165020	73171955
LNCV6_127146_PI430048170	0.000669881	5.54813	5.54813	up	DECR2	NT_187610.1	+	1003	11633
LNCV6_129464_PI430048170	0.0191237	2.17162	2.17162	up	PPP1R3D	chr20	-	59936831	59940297
LNCV6_132606_PI430048170	0.00219494	0.485476	2.05983	down	GSR	chr8	-	30678060	30727999
LNCV6_134417_PI430048170	0.0297808	0.324242	3.08411	down	CKS1B	chr1	+	154974641	154979249
LNCV6_136086_PI430048170	0.0104689	2.04578	2.04578	up	SCAMP2	chr15	-	74843729	74873379
LNCV6_127000_PI430048170	0.00525062	0.348848	2.86658	down	CBL	chr11	+	119206275	119308149
LNCV6_138836_PI430048170	0.00224118	6.88237	6.88237	up	GOLGA8B	chr15	-	34525281	34536021
LNCV6_143293_PI430048170	0.0163916	0.400687	2.49572	down	SPRED3	chr19	+	38390199	38399884
LNCV6_143730_PI430048170	0.00177164	0.49113	2.03612	down	ZNF681	chr19	-	23739194	23758891
LNCV6_140029_PI430048170	0.00225207	21.6013	21.6013	up	CPQ	chr8	+	96645226	97143503
LNCV6_139533_PI430048170	0.0292382	2.86266	2.86266	up	STEAP1	chr7	+	90154374	90164827
LNCV6_90688_PI430048170	0.0475619	2.11265	2.11265	up	AKAP13	chr15	+	85380615	85749358
LNCV6_139336_PI430048170	0.0190119	43.6111	43.6111	up	HTR1E	chr6	+	86937305	87016679
LNCV6_101521_PI430048170	0.0363521	0.445736	2.24348	down	SMG5	chr1	-	156249223	156282829
LNCV6_132888_PI430048170	0.0437132	2243.95	2243.95	up	MYH6	chr14	-	23381989	23408277
LNCV6_138759_PI430048170	0.000981776	0.317499	3.14962	down	GTF2A1	chr14	-	81175451	81220952
LNCV6_98149_PI430048170	0.016935	3.28138	3.28138	up	N4BP2L2	chr13	-	32432487	32538885
LNCV6_142964_PI430048170	0.00886402	0.318978	3.13501	down	RASGEF1A	chr10	-	43194532	43229739
LNCV6_140169_PI430048170	0.000132684	36.1014	36.1014	up	LOX	chr5	-	122063194	122078501
LNCV6_129572_PI430048170	0.00107492	0.210659	4.747	down	HIST1H3J	chr6	-	27890314	27890792
LNCV6_132710_PI430048170	0.040799	2.88159	2.88159	up	GAMT	chr19	-	1397810	1401570
LNCV6_129699_PI430048170	0.000420675	0.120676	8.28666	down	SLC4A5	chr2	-	74216241	74343407
LNCV6_136049_PI430048170	0.000887759	272.11	272.11	up	ADAM12	chr10	-	126012384	126388558
LNCV6_37664_PI430048170	0.00638321	2.63114	2.63114	up	AGO4	chr1	+	35808226	35857890
LNCV6_134615_PI430048170	0.001452	0.134354	7.44304	down	CDCA5	chr11	-	65077454	65084143
LNCV6_69071_PI430048170	4.27863e-05	4.8803	4.8803	up	DENND5B	chr12	-	31382222	31591018
LNCV6_137727_PI430048170	0.002823	157.64	157.64	up	CDH5	chr16	+	66366606	66404786
LNCV6_127579_PI430048170	0.00207809	0.320402	3.12108	down	HMGA1	chr6	+	34236872	34246231
LNCV6_128223_PI430048170	0.00306639	17.3812	17.3812	up	APBB1IP	chr10	+	26438336	26567803
LNCV6_138975_PI430048170	0.0384642	2.52598	2.52598	up	C1orf21	chr1	+	184387015	184629021
LNCV6_135086_PI430048170	0.0472226	0.357274	2.79897	down	ECE2	chr3	+	184249656	184293031
LNCV6_105331_PI430048170	0.0442469	0.498712	2.00517	down	STIM2	chr4	+	26860690	27025381
LNCV6_109851_PI430048170	0.0292487	2.07374	2.07374	up	MAP4K5	chr14	-	50418492	50532658
LNCV6_127577_PI430048170	0.00642193	0.132789	7.53076	down	HSPA4L	chr4	+	127782208	127834073
LNCV6_135876_PI430048170	0.00222327	0.288547	3.46564	down	ASTN2	chr9	-	116425224	117415039
LNCV6_74881_PI430048170	0.00346597	2.78371	2.78371	up	GAB1	chr4	+	143336829	143474565
LNCV6_143049_PI430048170	0.0409498	0.472703	2.11549	down	MFAP3L	chr4	-	169986596	170026430
LNCV6_131382_PI430048170	0.00365782	2.59801	2.59801	up	SLC35F6	chr2	+	26764273	26781231
LNCV6_137497_PI430048170	0.00601893	4.5411	4.5411	up	SETDB2	chr13	+	49444292	49495003
LNCV6_140321_PI430048170	0.00392692	4.25812	4.25812	up	LAMP2	chrX	-	120426147	120469349
LNCV6_139505_PI430048170	0.0496539	0.4634	2.15796	down	SLAIN1	chr13	+	77697853	77764242
LNCV6_101203_PI430048170	0.0234203	5.13433	5.13433	up	DPF3	chr14	-	72661042	72892649
LNCV6_130054_PI430048170	0.00284396	3.8111	3.8111	up	SIK1	chr21	-	43414514	43427132
LNCV6_134621_PI430048170	0.00357549	5.14392	5.14392	up	CCDC178	chr18	-	32937401	33440081
LNCV6_76008_PI430048170	0.000620441	2.44678	2.44678	up	TXNDC15	chr5	+	134873769	134901633
LNCV6_136038_PI430048170	0.0430901	0.135594	7.37495	down	PADI3	NW_011332688.1	+	91611	126747
LNCV6_129421_PI430048170	0.00185492	0.0380638	26.2717	down	SGSM1	chr22	+	24806220	24926846
LNCV6_131786_PI430048170	0.000157049	0.442611	2.25932	down	CNOT3	NW_003571055.2	+	112548	130559
LNCV6_129390_PI430048170	3.45675e-06	0.00904635	110.542	down	A2ML1	chr12	+	8822471	8876783
LNCV6_137318_PI430048170	0.00121687	7.03898	7.03898	up	GPR39	chr2	+	132416573	132646596
LNCV6_140673_PI430048170	0.00450428	0.358101	2.79251	down	C9orf16	chr9	+	128160259	128163928
LNCV6_2879_PI430048170	0.00109785	2.61176	2.61176	up	TRO	chrX	+	54920562	54931431
LNCV6_111578_PI430048170	5.43745e-06	0.000586211	1705.87	down	POU5F1	NT_167249.2	-	2467752	2470601
LNCV6_135551_PI430048170	0.0272427	0.36512	2.73883	down	PRSS36	chr16	-	31138925	31150094
LNCV6_102023_PI430048170	4.6693e-05	0.130749	7.64822	down	WDR35	chr2	-	19910262	19990123
LNCV6_135934_PI430048170	4.80868e-05	20.5363	20.5363	up	EFEMP2	chr11	-	65866440	65872934
LNCV6_141939_PI430048170	0.0447518	0.0938385	10.6566	down	ARHGAP15	chr2	+	143129329	143768352
LNCV6_134823_PI430048170	0.0174572	0.162543	6.15223	down	ELAVL2	chr9	-	23690103	23826306
LNCV6_133585_PI430048170	0.0037083	0.472172	2.11787	down	GAR1	chr4	+	109815509	109824737
LNCV6_143629_PI430048170	0.0194961	7.72409	7.72409	up	BHLHE40	chr3	+	4979411	4985181
LNCV6_138538_PI430048170	0.0424268	2.81793	2.81793	up	DHFRL1	chr3	-	94057921	94063223
LNCV6_120855_PI430048170	0.0071374	9.70291	9.70291	up	COL1A1	chr17	-	50184095	50201639
LNCV6_142578_PI430048170	0.0113686	2.00906	2.00906	up	CCDC130	chr19	+	13747862	13763298
LNCV6_135076_PI430048170	0.00910484	0.387117	2.5832	down	CCL27	chr9	-	34661882	34662692
LNCV6_139966_PI430048170	0.000285282	0.354683	2.81942	down	WBSCR17	chr7	+	71132536	71713601
LNCV6_141343_PI430048170	0.00132545	3.9701	3.9701	up	SCMH1	chr1	-	41027198	41242143
LNCV6_136851_PI430048170	0.0239456	0.29228	3.42137	down	DPF1	chr19	-	38211005	38224250
LNCV6_141897_PI430048170	0.0089324	2.98875	2.98875	up	SCARA3	chr8	+	27634059	27673020
LNCV6_137333_PI430048170	0.0019806	7.46009	7.46009	up	SCN3B	chr11	-	123629186	123654607
LNCV6_139047_PI430048170	0.0315577	4.01893	4.01893	up	NOXA1	chr9	+	137423394	137434406
LNCV6_130258_PI430048170	0.00715911	2.72215	2.72215	up	HSD17B14	chr19	-	48813016	48836677
LNCV6_135094_PI430048170	0.00432744	3.23919	3.23919	up	PABPC4L	chr4	-	134196332	134201748
LNCV6_133759_PI430048170	0.0445543	0.225834	4.42804	down	VSTM1	NW_003571054.1	-	15191	38320
LNCV6_127643_PI430048170	0.0018823	4.40211	4.40211	up	PRKD1	chr14	-	29576478	29927693
LNCV6_137134_PI430048170	0.00332622	9.07146	9.07146	up	CFTR	chr7	+	117479962	117668665
LNCV6_133645_PI430048170	0.00154249	0.354582	2.82022	down	GPR31	chr6	-	167156871	167157831
LNCV6_133577_PI430048170	0.0026394	0.348754	2.86735	down	FBXL19	chr16	+	30924574	30948783
LNCV6_131277_PI430048170	0.0203292	0.438935	2.27824	down	TMEM186	chr16	-	8795179	8797648
LNCV6_127711_PI430048170	0.00723045	0.0558025	17.9203	down	SLC18A2	chr10	+	117241072	117279430
LNCV6_134596_PI430048170	0.0221854	0.395841	2.52627	down	DFFA	chr1	-	10460530	10472556
LNCV6_143543_PI430048170	0.00351183	9.46348	9.46348	up	GSN	chr9	+	121268101	121332842
LNCV6_128945_PI430048170	0.00362963	8.81503	8.81503	up	C10orf11	chr10	+	75782760	76557375
LNCV6_119133_PI430048170	0.0332924	29.0736	29.0736	up	HPX	chr11	-	6431037	6441024
LNCV6_141792_PI430048170	0.0317281	14.9555	14.9555	up	CEMIP	chr15	+	80779342	80951662
LNCV6_47234_PI430048170	6.60582e-05	2.56338	2.56338	up	RAB44	chr6	+	36697850	36733183
LNCV6_142189_PI430048170	0.00643505	0.298471	3.35041	down	B3GNT4	chr12	+	122203680	122208952
LNCV6_135443_PI430048170	0.0357945	3.39598	3.39598	up	ARHGEF37	chr5	+	149581571	149634964
LNCV6_80536_PI430048170	1.54676e-05	0.16048	6.2313	down	PSIP1	chr9	-	15464065	15511019
LNCV6_135102_PI430048170	0.0111474	0.294232	3.39868	down	DNAJB6	chr7	+	157337016	157417439
LNCV6_131936_PI430048170	0.0120848	0.228752	4.37155	down	JPH3	chr16	+	87602886	87698156
LNCV6_127561_PI430048170	0.000775919	1373.7	1373.7	up	LIPC	chr15	+	58431975	58568874
LNCV6_112282_PI430048170	0.0342951	0.317998	3.14467	down	6-Sep	chrX	-	119616944	119693370
LNCV6_128001_PI430048170	0.0498412	18.4253	18.4253	up	PLEK2	chr14	-	67386978	67412200
LNCV6_88704_PI430048170	0.0220615	5.14973	5.14973	up	NDUFA4L2	chr12	-	57234902	57240762
LNCV6_139851_PI430048170	0.0029814	0.0150663	66.3734	down	KCNG3	chr2	-	42442016	42494097
LNCV6_132988_PI430048170	0.0145764	5.13506	5.13506	up	FKBP14	chr7	-	30010582	30026801
LNCV6_144678_PI430048170	0.00829876	0.0317386	31.5074	down	HLA-DRA	NT_187692.1	-	9686	14891
LNCV6_136007_PI430048170	0.00121337	0.171252	5.83936	down	CA8	chr8	-	60185419	60281423
LNCV6_128517_PI430048170	0.0139768	222.532	222.532	up	TBX5	chr12	-	114353929	114408442
LNCV6_135792_PI430048170	0.0100629	2.90314	2.90314	up	LAMA4	chr6	-	112107930	112254715
LNCV6_7630_PI430048170	0.0191345	9.49293	9.49293	up	HSPA6	chr1	+	161524539	161526897
LNCV6_134437_PI430048170	0.0464656	0.0588923	16.9802	down	PROK2	chr3	-	71771654	71785206
LNCV6_143475_PI430048170	0.00790011	58.2437	58.2437	up	GIMAP5	chr7	+	150737347	150743649
LNCV6_129420_PI430048170	0.0285185	0.11114	8.99764	down	CACNA1A	chr19	-	13206441	13506460
LNCV6_108389_PI430048170	0.00123136	0.24816	4.02966	down	CPSF2	chr14	+	92121953	92164199
LNCV6_74951_PI430048170	0.00316459	432.754	432.754	up	FGA	chr4	-	154583125	154590766
LNCV6_136507_PI430048170	0.0258732	0.424835	2.35385	down	TRIM9	chr14	-	50975260	51095704
LNCV6_130558_PI430048170	0.00183055	0.455882	2.19355	down	PHF8	chrX	-	53936679	54044174
LNCV6_141886_PI430048170	0.0320756	0.062767	15.9319	down	L1TD1	chr1	+	62194801	62212328
LNCV6_137843_PI430048170	0.0216492	0.274819	3.63876	down	CENPI	chrX	+	101099808	101163673
LNCV6_126738_PI430048170	0.00133968	19.6584	19.6584	up	CCDC80	chr3	-	112604385	112641143
LNCV6_129441_PI430048170	0.0482197	0.247992	4.0324	down	ANKRD61	chr7	+	6031375	6036552
LNCV6_127463_PI430048170	0.00411535	0.42624	2.3461	down	KIAA1958	chr9	+	112486967	112665311
LNCV6_78931_PI430048170	0.0250401	0.113763	8.79023	down	MUC3A	chr7	+	100949419	100968346
LNCV6_145546_PI430048170	0.0221749	3.17108	3.17108	up	SYNJ1	chr21	-	32628758	32728040
LNCV6_141412_PI430048170	0.000513317	5.13553	5.13553	up	GPSM1	chr9	+	136327475	136359605
LNCV6_129855_PI430048170	0.00255848	3.74053	3.74053	up	ACP2	chr11	-	47239301	47248847
LNCV6_141977_PI430048170	0.000138995	3.50806	3.50806	up	ORAI3	chr16	+	30949083	30954938
LNCV6_128237_PI430048170	0.00428984	21.7148	21.7148	up	SEMA6D	chr15	+	47718488	47774223
LNCV6_141446_PI430048170	0.0174934	1383.58	1383.58	up	IGFBP1	chr7	+	45888418	45893668
LNCV6_129895_PI430048170	0.00858327	331.705	331.705	up	FOXF1	chr16	+	86510526	86514464
LNCV6_120013_PI430048170	0.0029167	0.0242211	41.2864	down	SOX21	chr13	-	94709621	94712543
LNCV6_136614_PI430048170	0.000187965	0.10764	9.29023	down	SALL2	chr14	-	21521079	21537216
LNCV6_143019_PI430048170	0.000829423	2.91237	2.91237	up	SULT1A3	chr16	+	30199227	30204329
LNCV6_140676_PI430048170	0.00102715	6.78011	6.78011	up	PPP3CC	chr8	+	22440969	22541144
LNCV6_71278_PI430048170	0.0268912	3.15181	3.15181	up	CTSA	chr20	+	45890143	45898820
LNCV6_138863_PI430048170	0.0140426	35.6407	35.6407	up	CEBPD	chr8	-	47736913	47738164
LNCV6_127986_PI430048170	0.00850595	0.394141	2.53716	down	ERI3	chr1	-	44221069	44355279
LNCV6_134381_PI430048170	4.9562e-05	0.0843378	11.8571	down	RHEBL1	chr12	-	49064675	49070025
LNCV6_136919_PI430048170	0.00182633	5.1602	5.1602	up	NTN4	chr12	-	95657806	95790758
LNCV6_126951_PI430048170	0.0249043	8.33222	8.33222	up	ADAMTS15	chr11	+	130448973	130476645
LNCV6_131500_PI430048170	0.00439027	0.406037	2.46283	down	TYW3	chr1	+	74733155	74766677
LNCV6_144274_PI430048170	0.0365863	0.126862	7.88258	down	DNAI1	chr9	+	34458751	34520989
LNCV6_139566_PI430048170	0.0191698	0.344508	2.90269	down	CNNM2	chr10	+	102918317	103078587
LNCV6_55366_PI430048170	1.41465e-06	449.557	449.557	up	FMOD	chr1	-	203340620	203351429
LNCV6_131765_PI430048170	0.0131495	4.09132	4.09132	up	ECE1	chr1	-	21217246	21279690
LNCV6_100806_PI430048170	0.00016431	769.041	769.041	up	PTPRH	chr19	-	55181246	55209506
LNCV6_135796_PI430048170	0.00593084	2.7124	2.7124	up	SLC36A1	chr5	+	151447595	151492381
LNCV6_52654_PI430048170	0.000977573	4.74898	4.74898	up	ALG14	chr1	-	94982722	95072951
LNCV6_137984_PI430048170	0.00670506	0.433157	2.30863	down	KRTAP10-7	chr21	+	44600596	44602174
LNCV6_136090_PI430048170	0.0452033	0.34767	2.87629	down	LYPD1	chr2	-	132643279	132670370
LNCV6_131644_PI430048170	0.0193867	3.90935	3.90935	up	ACADSB	chr10	+	123008912	123058290
LNCV6_132795_PI430048170	0.00337594	2.72751	2.72751	up	IER3IP1	chr18	-	47155018	47176374
LNCV6_140905_PI430048170	0.00683506	3.40868	3.40868	up	TACC1	chr8	+	38787203	38853028
LNCV6_142423_PI430048170	0.00647364	2.43899	2.43899	up	R3HCC1	chr8	+	23288091	23296279
LNCV6_131653_PI430048170	0.0101682	2.58095	2.58095	up	PXMP2	chr12	+	132687605	132704991
LNCV6_142619_PI430048170	0.00312924	0.47479	2.10619	down	MRPL12	chr17	+	81703369	81707526
LNCV6_142568_PI430048170	0.0421109	8.48037	8.48037	up	MAF	chr16	-	79593847	79600725
LNCV6_127599_PI430048170	0.00512876	0.0359806	27.7928	down	CACNG8	chr19	+	53963035	53990215
LNCV6_77896_PI430048170	0.000924924	0.326745	3.06049	down	TFB1M	chr6	-	155256129	155314483
LNCV6_138276_PI430048170	0.00141807	4.07058	4.07058	up	FBXL3	chr13	-	77005253	77027196
LNCV6_133649_PI430048170	0.000340881	0.457178	2.18733	down	GARS	chr7	+	30594892	30634033
LNCV6_136011_PI430048170	0.0466488	4.74103	4.74103	up	CA4	chr17	+	60149935	60159546
LNCV6_144083_PI430048170	0.000945919	0.159112	6.28488	down	MAD2L1	chr4	-	120059421	120066858
LNCV6_126930_PI430048170	0.00746332	0.10486	9.53651	down	LGALS12	chr11	+	63507986	63516774
LNCV6_128319_PI430048170	0.0020702	511.538	511.538	up	CFI	chr4	-	109740691	109802225
LNCV6_43638_PI430048170	0.0422563	2.50886	2.50886	up	CCDC115	chr2	-	130337932	130342383
LNCV6_138888_PI430048170	0.0152514	598.237	598.237	up	SLC10A1	chr14	-	69775834	69797289
LNCV6_133493_PI430048170	0.0103328	0.0432092	23.1432	down	INSM1	chr20	+	20368120	20370949
LNCV6_128385_PI430048170	0.00180401	0.275922	3.62422	down	MTHFD1	chr14	+	64388040	64460007
LNCV6_134263_PI430048170	0.009872	0.461905	2.16495	down	ZNF74	chr22	+	20394114	20408463
LNCV6_143490_PI430048170	0.00813436	0.366286	2.73011	down	WDR12	chr2	-	202880599	202912226
LNCV6_140424_PI430048170	0.00486661	0.0393104	25.4386	down	CYP2S1	chr19	+	41193206	41207539
LNCV6_128825_PI430048170	0.00151988	0.370111	2.70189	down	UTP18	chr17	+	51260535	51297933
LNCV6_142958_PI430048170	0.0435816	2.0772	2.0772	up	EVI5	chr1	-	92508695	92792404
LNCV6_144894_PI430048170	0.000250958	0.286403	3.49158	down	ASNA1	chr19	+	12737458	12748324
LNCV6_144873_PI430048170	0.0156501	0.42524	2.35161	down	DPYSL3	chr5	-	147390807	147510056
LNCV6_145102_PI430048170	0.0265529	2.28943	2.28943	up	PAOX	chr10	+	133379236	133391696
LNCV6_144529_PI430048170	1.51407e-05	0.362713	2.757	down	TRIM65	chr17	-	75888959	75897003
LNCV6_139407_PI430048170	0.00964919	258.041	258.041	up	BMP5	chr6	-	55753652	55875590
LNCV6_144644_PI430048170	0.00947698	85.3476	85.3476	up	APLNR	chr11	-	57233576	57237453
LNCV6_133810_PI430048170	0.011659	0.27248	3.67	down	SLFN12	chr17	-	35410921	35432524
LNCV6_145504_PI430048170	0.0379033	2.17369	2.17369	up	TMCC3	chr12	-	94567123	94616151
LNCV6_143395_PI430048170	0.00902359	4.23874	4.23874	up	CD99L2	chrX	-	150766335	150898816
LNCV6_145193_PI430048170	0.0167951	0.147525	6.7785	down	DMC1	chr22	-	38518948	38570196
LNCV6_134969_PI430048170	0.00543722	98.0202	98.0202	up	CCRL2	chr3	+	46407229	46409523
LNCV6_145017_PI430048170	0.0187654	0.118237	8.45758	down	DCAF12L1	chrX	-	126549382	126552859
LNCV6_139241_PI430048170	0.0253991	0.299578	3.33802	down	CCDC18	chr1	+	93180715	93278730
LNCV6_129245_PI430048170	0.0350739	7.51687	7.51687	up	BTBD16	chr10	+	122271295	122338180
LNCV6_140841_PI430048170	0.0268141	128.738	128.738	up	ADH6	chr4	-	99202637	99219246
LNCV6_143008_PI430048170	0.00153945	19.1767	19.1767	up	PRLR	chr5	-	35055696	35230589
LNCV6_134001_PI430048170	0.00257839	2.44822	2.44822	up	SAT2	chr17	-	7626233	7627876
LNCV6_128716_PI430048170	0.0318041	0.264197	3.78506	down	EAF2	chr3	+	121835179	121886526
LNCV6_129274_PI430048170	0.000661247	0.456282	2.19163	down	DNMT1	chr19	-	10133343	10195135
LNCV6_119446_PI430048170	0.0134625	0.283459	3.52784	down	HMBS	chr11	+	119084876	119093549
LNCV6_138708_PI430048170	0.00737033	28.9905	28.9905	up	SCN7A	chr2	-	166403572	166486971
LNCV6_67191_PI430048170	0.000403801	0.216326	4.62264	down	PARPBP	chr12	+	102120170	102197520
LNCV6_139460_PI430048170	0.000638793	5.46814	5.46814	up	SOX7	NW_018654717.1	+	2616603	2623410
LNCV6_129333_PI430048170	0.000693272	210.064	210.064	up	ICAM2	chr17	-	64002594	64020634
LNCV6_143285_PI430048170	0.00786287	0.269351	3.71263	down	LRRC34	chr3	-	169795640	169812786
LNCV6_131411_PI430048170	0.00117539	0.2298	4.35161	down	RRM2	chr2	+	10122567	10131419
LNCV6_129345_PI430048170	0.0119094	182.511	182.511	up	CXCL17	chr19	-	42428537	42443048
LNCV6_135271_PI430048170	8.58845e-05	0.381331	2.62239	down	FAM71E2	chr19	-	55354907	55363252
LNCV6_143006_PI430048170	0.0189863	2.63156	2.63156	up	L3MBTL4	chr18	-	5954705	6414911
LNCV6_138369_PI430048170	0.0483246	2.41765	2.41765	up	JAZF1	chr7	-	27830572	28180818
LNCV6_138852_PI430048170	0.00395256	16.3252	16.3252	up	IL11RA	chr9	+	34652184	34661902
LNCV6_133506_PI430048170	0.0101817	2.25868	2.25868	up	ASAP1	chr8	-	130052103	130443660
LNCV6_140970_PI430048170	0.00903044	0.0158404	63.1297	down	LPAR3	chr1	-	84813402	84893213
LNCV6_9387_PI430048170	0.00270731	5.40846	5.40846	up	FAM89A	chr1	-	231018957	231040249
LNCV6_115718_PI430048170	0.0110088	0.290196	3.44595	down	C19orf68	chr19	+	48170691	48197620
LNCV6_81336_PI430048170	0.0261618	0.424789	2.35411	down	WDR34	chr9	-	128633660	128656850
LNCV6_128547_PI430048170	0.0159768	4.45019	4.45019	up	PYROXD2	chr10	-	98383564	98415221
LNCV6_137019_PI430048170	0.0120237	2.01453	2.01453	up	APPL2	chr12	-	105173296	105233405
LNCV6_145232_PI430048170	1.8333e-05	4.47093	4.47093	up	CMTM3	chr16	+	66604324	66613892
LNCV6_134331_PI430048170	0.000188106	0.081476	12.2736	down	GNG3	chr11	+	62707593	62709206
LNCV6_128424_PI430048170	0.00123938	2.55703	2.55703	up	NCOA4	chr10	-	46005087	46030714
LNCV6_144946_PI430048170	0.0142857	2.16807	2.16807	up	TBC1D8B	chrX	+	106802688	106876150
LNCV6_116598_PI430048170	0.0262866	2.31735	2.31735	up	NUCB2	chr11	+	17276713	17331865
LNCV6_104439_PI430048170	0.0011197	0.210238	4.75651	down	TAZ	chrX	+	154411517	154421726
LNCV6_95927_PI430048170	0.010213	8.10527	8.10527	up	MTSS1	chr8	-	124550769	124728507
LNCV6_139913_PI430048170	0.0321411	25.3729	25.3729	up	BMP4	chr14	-	53949735	53956891
LNCV6_138870_PI430048170	0.000891094	0.256315	3.90145	down	GLDN	chr15	+	51341503	51408000
LNCV6_115847_PI430048170	0.00100248	2.14476	2.14476	up	AES	chr19	-	3052909	3062966
LNCV6_136686_PI430048170	0.0305994	14.8237	14.8237	up	NXPH2	chr2	-	138669156	138780241
LNCV6_144178_PI430048170	0.00826444	0.329957	3.0307	down	MURC	chr9	+	100578078	100588389
LNCV6_129335_PI430048170	0.0057404	2602.19	2602.19	up	APOC2	chr19	+	44945981	44949565
LNCV6_137543_PI430048170	0.0187211	3.94142	3.94142	up	FOLR1	chr11	+	72189557	72196323
LNCV6_140532_PI430048170	0.0414081	3.79483	3.79483	up	CAV1	chr7	+	116525008	116561185
LNCV6_137741_PI430048170	0.000843878	8.65159	8.65159	up	MMRN1	chr4	+	89894900	89954629
LNCV6_128773_PI430048170	0.0215873	0.256353	3.90087	down	MTCL1	chr18	+	8717370	8832777
LNCV6_103817_PI430048170	0.000819818	0.487872	2.04972	down	INTS2	chr17	-	61865366	61928032
LNCV6_144063_PI430048170	0.000300921	2.71701	2.71701	up	AMFR	chr16	-	56361451	56425538
LNCV6_132953_PI430048170	0.00352165	64.9681	64.9681	up	SELP	chr1	-	169588848	169630139
LNCV6_129885_PI430048170	0.00367134	2.47312	2.47312	up	GGTLC2	chr22	+	22644619	22647898
LNCV6_63092_PI430048170	0.0188621	0.259108	3.85939	down	MAPT	NT_187663.1	+	596512	730446
LNCV6_133869_PI430048170	0.00734351	53.3981	53.3981	up	ESAM	chr11	-	124753122	124762327
LNCV6_128217_PI430048170	0.00996749	175.635	175.635	up	CPA1	chr7	+	130380370	130388108
LNCV6_130226_PI430048170	0.000539516	3.53326	3.53326	up	DUSP3	chr17	-	43766120	43779000
LNCV6_135048_PI430048170	0.00773664	4.00638	4.00638	up	LYRM5	chr12	+	25195215	25205015
LNCV6_131854_PI430048170	0.00416749	2.99644	2.99644	up	TOR4A	chr9	+	137277827	137282641
LNCV6_144661_PI430048170	0.000102785	51.4568	51.4568	up	CDX2	chr13	-	27960917	27969368
LNCV6_133210_PI430048170	0.00398353	3.06588	3.06588	up	UAP1L1	chr9	+	137077500	137084538
LNCV6_113359_PI430048170	0.0232152	0.364997	2.73975	down	SLC6A8	chrX	+	153688296	153696593
LNCV6_60971_PI430048170	0.00423042	3.13674	3.13674	up	ACTR10	chr14	+	58200114	58235636
LNCV6_141176_PI430048170	0.00241585	2.07194	2.07194	up	C1orf131	chr1	-	231223762	231241187
LNCV6_85055_PI430048170	0.00388963	0.257573	3.88239	down	TSTD3	chr6	+	99520993	99533185
LNCV6_127283_PI430048170	0.00827134	0.0218701	45.7245	down	DPPA2	chr3	-	109293787	109316517
LNCV6_131759_PI430048170	0.0137797	0.489675	2.04217	down	RRP9	chr3	-	51933425	51941941
LNCV6_111845_PI430048170	0.0208755	2.91701	2.91701	up	PCOLCE	chr7	+	100602258	100608175
LNCV6_57855_PI430048170	0.000748297	0.354574	2.82028	down	LOC100129216	chr11	+	71878452	71884561
LNCV6_138514_PI430048170	0.0165416	33.2848	33.2848	up	FLRT3	chr20	-	14323992	14337667
LNCV6_58447_PI430048170	0.0105587	0.0315519	31.6938	down	GLB1L3	chr11	+	134276380	134319564
LNCV6_132415_PI430048170	0.0309707	4.35741	4.35741	up	ABLIM3	chr5	+	149141446	149260439
LNCV6_133621_PI430048170	0.0240896	0.44266	2.25907	down	ROBO1	chr3	-	78597237	79019459
LNCV6_139532_PI430048170	0.0172096	0.237034	4.21881	down	STEAP2	chr7	+	90211685	90237678
LNCV6_143865_PI430048170	0.00234196	0.284349	3.5168	down	SPTSSB	chr3	-	161344791	161372083
LNCV6_142277_PI430048170	0.00428699	3.44778	3.44778	up	KRBOX4	chrX	+	46447188	46474639
LNCV6_127819_PI430048170	0.0140599	0.31584	3.16616	down	ZNF367	chr9	-	96385940	96418387
LNCV6_134323_PI430048170	0.00514157	0.233906	4.27523	down	DBNDD1	chr16	-	90004864	90020131
LNCV6_127424_PI430048170	0.00681579	5.19869	5.19869	up	GPATCH2	chr1	-	217426991	217631112
LNCV6_126868_PI430048170	0.000454081	75.0309	75.0309	up	ANGPT1	chr8	-	107249481	107498055
LNCV6_144013_PI430048170	6.27199e-05	0.397238	2.51739	down	FCF1	chr14	+	74713146	74736691
LNCV6_107369_PI430048170	6.93395e-05	0.488026	2.04907	down	TCEB3	chr1	+	23743365	23762059
LNCV6_98646_PI430048170	4.28096e-05	0.326562	3.06221	down	EXOSC7	chr3	+	44976248	45011470
LNCV6_48215_PI430048170	0.00017218	8.29296	8.29296	up	CFLAR	chr2	+	201116103	201172688
LNCV6_70854_PI430048170	0.00629907	6.6324	6.6324	up	SDCBP2	chr20	-	1309908	1329235
LNCV6_142382_PI430048170	0.000197539	146.001	146.001	up	HOTS	chr11	+	1992407	1996294
LNCV6_129959_PI430048170	0.0034418	0.201196	4.97029	down	SLC29A1	chr6	+	44223625	44234151
LNCV6_143237_PI430048170	0.000473142	0.0948642	10.5414	down	TACC3	chr4	+	1721489	1745178
LNCV6_137232_PI430048170	0.0263957	0.419838	2.38187	down	UTP20	chr12	+	101280126	101386619
LNCV6_142799_PI430048170	0.0338029	3.30075	3.30075	up	OR2M7	chr1	-	248323629	248324568
LNCV6_69943_PI430048170	0.000116295	0.47871	2.08895	down	UBE2G1	chr17	-	4269216	4366674
LNCV6_145303_PI430048170	0.0107298	0.0235282	42.5021	down	MYBPC2	chr19	+	50432902	50466326
LNCV6_130612_PI430048170	0.00237656	0.31348	3.19	down	ICE2	chr15	-	60419608	60479160
LNCV6_116597_PI430048170	0.0139921	0.413179	2.42026	down	KCNJ11	chr11	-	17385247	17388659
LNCV6_138168_PI430048170	0.0335203	2.51393	2.51393	up	MAP9	chr4	-	155342657	155376970
LNCV6_140780_PI430048170	0.0373133	2.70957	2.70957	up	ZNF521	chr18	-	25061923	25352250
LNCV6_142349_PI430048170	0.00230345	4.48962	4.48962	up	AGPAT4	chr6	-	161130024	161274075
LNCV6_140082_PI430048170	8.11737e-06	0.0626458	15.9627	down	RIPPLY2	chr6	+	83853265	83857515
LNCV6_142254_PI430048170	0.0322341	6.74067	6.74067	up	RNASEL	chr1	-	182573633	182589259
LNCV6_133584_PI430048170	0.00240874	13.7456	13.7456	up	FBXL17	chr5	-	107859032	108382098
LNCV6_138889_PI430048170	0.0043935	23.0516	23.0516	up	AKR1B15	chr7	+	134549096	134579840
LNCV6_138113_PI430048170	0.000274625	0.218616	4.57423	down	CCNB1	chr5	+	69167009	69178245
LNCV6_133885_PI430048170	0.00258276	4.27915	4.27915	up	CEP290	chr12	-	88049012	88142216
LNCV6_79694_PI430048170	0.0109639	0.3297	3.03306	down	FBXO16	chr8	-	28428407	28490318
LNCV6_128855_PI430048170	0.0459779	2.18367	2.18367	up	MTRNR2L7	chr10	-	37601437	37602931
LNCV6_139474_PI430048170	0.0326929	0.422191	2.3686	down	DHTKD1	chr10	+	12068916	12123228
LNCV6_131861_PI430048170	0.000142092	0.374413	2.67085	down	USP14	chr18	+	158482	213739
LNCV6_130747_PI430048170	0.0345431	14.2062	14.2062	up	GJA5	chr1	-	147756198	147773362
LNCV6_140910_PI430048170	1.17974e-05	75.0357	75.0357	up	FREM1	chr9	-	14734665	14910995
LNCV6_135031_PI430048170	0.00309528	0.420209	2.37977	down	RFC2	chr7	-	74231501	74254458
LNCV6_136811_PI430048170	0.00351475	2.30139	2.30139	up	NFYC	chr1	+	40692007	40771603
LNCV6_129196_PI430048170	0.0145959	3.50739	3.50739	up	ZNF112	chr19	-	44326552	44356704
LNCV6_60163_PI430048170	2.72383e-05	2.72058	2.72058	up	CDADC1	chr13	+	49247910	49293486
LNCV6_142972_PI430048170	0.0252815	6.32503	6.32503	up	PMP22	chr17	-	15229776	15265357
LNCV6_143696_PI430048170	0.00517808	2.85735	2.85735	up	ZNF428	chr19	-	43607223	43619862
LNCV6_133834_PI430048170	0.00240713	14.4956	14.4956	up	ZNF436	NW_014040926.1	-	129426	139843
LNCV6_93197_PI430048170	0.0243361	0.280418	3.5661	down	NAB2	chr12	+	57088893	57095476
LNCV6_144011_PI430048170	0.018684	4.54515	4.54515	up	KRT8	chr12	-	52897186	52949866
LNCV6_134971_PI430048170	0.0021146	4.75731	4.75731	up	RNFT1	chr17	-	59952361	59964756
LNCV6_136844_PI430048170	0.00478771	0.259621	3.85177	down	TMEM253	chr14	+	21098936	21103724
LNCV6_130420_PI430048170	0.00161488	0.0460739	21.7043	down	FGF19	chr11	-	69698237	69704338
LNCV6_130253_PI430048170	0.000273593	0.180993	5.52506	down	MND1	chr4	+	153344648	153415095
LNCV6_144425_PI430048170	0.00365216	121.656	121.656	up	GPR182	chr12	+	56994570	56996685
LNCV6_138694_PI430048170	0.0339059	0.449298	2.2257	down	PABPN1	chr14	+	23320187	23326185
LNCV6_69336_PI430048170	0.00447454	0.284956	3.50932	down	TRIM28	chr19	+	58544468	58550715
LNCV6_136060_PI430048170	0.000258698	37.536	37.536	up	EGFLAM	chr5	+	38258408	38465480
LNCV6_137773_PI430048170	0.0377445	2.51749	2.51749	up	NMT2	chr10	-	15105771	15168696
LNCV6_121468_PI430048170	0.00244705	916.317	916.317	up	APOB	chr2	-	21001428	21044073
LNCV6_127989_PI430048170	0.0078656	0.147036	6.80104	down	PLAU	chr10	+	73911100	73917501
LNCV6_132539_PI430048170	0.00060904	5.05159	5.05159	up	LANCL2	chr7	+	55365447	55433742
LNCV6_143051_PI430048170	0.0213842	3.49367	3.49367	up	PALM2-AKAP2	chr9	+	109780296	110172512
LNCV6_139841_PI430048170	0.0156066	0.379503	2.63502	down	HTATIP2	chr11	+	20363856	20383783
LNCV6_60947_PI430048170	0.000560701	21.7533	21.7533	up	LGALS3	chr14	+	55129216	55145430
LNCV6_75467_PI430048170	0.00497197	0.366447	2.72891	down	PPAP2A	chr5	-	55424841	55535078
LNCV6_139636_PI430048170	0.00203909	0.236883	4.22149	down	UTF1	chr10	+	133230273	133231558
LNCV6_129221_PI430048170	0.000607201	0.257658	3.88111	down	ARHGAP19	chr10	-	97222172	97292673
LNCV6_133110_PI430048170	0.00451742	861.703	861.703	up	TFF1	chr21	-	42362281	42366535
LNCV6_138677_PI430048170	0.0123348	2.2748	2.2748	up	ASH1L	chr1	-	155335260	155562533
LNCV6_132503_PI430048170	0.0144507	0.249001	4.01605	down	E2F2	NW_014040926.1	-	276406	301199
LNCV6_135717_PI430048170	0.00728108	9.13085	9.13085	up	NIPSNAP3B	chr9	+	104763740	104777764
LNCV6_129636_PI430048170	0.00130376	0.46547	2.14837	down	IPO7	chr11	+	9384621	9448127
LNCV6_95841_PI430048170	0.0229797	877.08	877.08	up	MYL7	chr7	-	44138863	44141317
LNCV6_78832_PI430048170	0.00589125	6.4713	6.4713	up	PON2	chr7	-	95404861	95435072
LNCV6_136063_PI430048170	0.00555537	22.4201	22.4201	up	CDC20B	chr5	-	55112970	55173177
LNCV6_135501_PI430048170	0.0190436	2.39697	2.39697	up	HSPG2	chr1	-	21822231	21937297
LNCV6_127835_PI430048170	0.0302957	0.278036	3.59666	down	STK24	chr13	-	98450198	98577151
LNCV6_100367_PI430048170	0.00532983	0.305603	3.27222	down	CAMKMT	chr2	+	44361903	44772592
LNCV6_140067_PI430048170	0.00206845	24.1557	24.1557	up	MSRB3	chr12	+	65278642	65466907
LNCV6_127821_PI430048170	0.0284482	0.13189	7.58205	down	ZNF365	chr10	+	62374156	62402458
LNCV6_142288_PI430048170	0.000296836	3.6999	3.6999	up	FAM127C	chrX	-	135020503	135022536
LNCV6_128201_PI430048170	0.0465622	0.235366	4.2487	down	HIST2H2AB	chr1	-	149887468	149887916
LNCV6_130987_PI430048170	0.00357521	0.249592	4.00654	down	ADAT2	chr6	-	143422831	143442677
LNCV6_145159_PI430048170	0.000266038	0.422409	2.36737	down	RPUSD3	chr3	-	9837802	9844059
LNCV6_98892_PI430048170	0.000679991	0.329036	3.03919	down	LARP1	chr5	+	154712901	154817607
LNCV6_133694_PI430048170	0.00385008	45.0944	45.0944	up	URAD	chr13	-	27978105	27988637
LNCV6_144085_PI430048170	0.0400078	0.466937	2.14162	down	TUBB4A	chr19	-	6494318	6502584
LNCV6_142657_PI430048170	0.00390218	2.06534	2.06534	up	CNKSR3	chr6	-	154405298	154510659
LNCV6_139028_PI430048170	0.0417912	0.2211	4.52284	down	ASCL2	chr11	-	2268497	2270952
LNCV6_140231_PI430048170	0.023336	0.215343	4.64376	down	ELL3	chr15	-	43772599	43777304
LNCV6_131580_PI430048170	0.00947817	4193.64	4193.64	up	MYL4	chr17	+	47209061	47223679
LNCV6_79052_PI430048170	0.00222829	30.2983	30.2983	up	TFEC	chr7	-	115935147	116030813
LNCV6_127098_PI430048170	5.94273e-06	0.13701	7.29875	down	CELSR3	chr3	-	48636462	48662915
LNCV6_104351_PI430048170	0.00711971	0.309869	3.22717	down	MUC12	chr7	+	100969622	101018949
LNCV6_137517_PI430048170	0.0285223	0.301323	3.31869	down	ABCA3	chr16	-	2275877	2340746
LNCV6_130461_PI430048170	0.00237474	0.0281019	35.5848	down	PIK3R5	chr17	-	8878915	8965712
LNCV6_130265_PI430048170	0.00196798	2.88959	2.88959	up	LRP5	chr11	+	68312608	68449275
LNCV6_145482_PI430048170	0.000878253	6.24974	6.24974	up	CRELD1	chr3	+	9933839	9945413
LNCV6_97129_PI430048170	0.000111048	0.195934	5.10375	down	TRIP13	chr5	+	892853	918049
LNCV6_133285_PI430048170	0.00677674	0.420748	2.37672	down	KDF1	chr1	-	26949555	26960410
LNCV6_144497_PI430048170	0.00486905	0.221253	4.51972	down	CARD11	chr7	-	2906074	3043945
LNCV6_127367_PI430048170	9.4142e-05	0.0206337	48.4644	down	RIT2	chr18	-	42743217	43115692
LNCV6_144759_PI430048170	8.9139e-05	0.277986	3.5973	down	SMC1A	chrX	-	53374148	53422728
LNCV6_129238_PI430048170	0.00819701	6.55997	6.55997	up	FAM134A	chr2	+	219178189	219185475
LNCV6_135139_PI430048170	0.0148158	2.29823	2.29823	up	ITGB1	chr10	-	32900317	32958365
LNCV6_141702_PI430048170	0.0165816	0.409431	2.44241	down	PSMG4	chr6	+	3258927	3268066
LNCV6_115658_PI430048170	0.0137544	0.169111	5.91329	down	POMC	chr2	-	25160852	25168851
LNCV6_130817_PI430048170	0.0123072	2.13617	2.13617	up	SYTL4	chrX	-	100674490	100731534
LNCV6_131342_PI430048170	0.0165365	0.426062	2.34708	down	ZNF398	chr7	+	149126415	149183042
LNCV6_132634_PI430048170	0.00740869	0.484989	2.0619	down	ZKSCAN5	chr7	+	99504949	99533822
LNCV6_136675_PI430048170	0.00298099	0.0614936	16.2618	down	CLDN10	chr13	+	95433598	95579756
LNCV6_135062_PI430048170	0.023578	0.0606985	16.4749	down	VASH2	chr1	+	212950519	212991585
LNCV6_133579_PI430048170	0.0044746	4.29671	4.29671	up	PCDHB14	chr5	+	141222325	141226288
LNCV6_70234_PI430048170	9.75236e-05	0.21996	4.54628	down	MSH2	chr2	+	47403066	47483228
LNCV6_135395_PI430048170	0.000119693	0.27146	3.68379	down	ZWILCH	chr15	+	66505082	66549485
LNCV6_140783_PI430048170	0.00271844	0.104316	9.58624	down	STK32B	chr4	+	5051516	5501001
LNCV6_138500_PI430048170	0.0262722	8.10551	8.10551	up	HTRA3	chr4	+	8269764	8307111
LNCV6_135027_PI430048170	0.00425389	0.206819	4.83516	down	RFC3	chr13	+	33818068	33837507
LNCV6_139805_PI430048170	0.00585032	0.282311	3.5422	down	KDM2B	chr12	-	121429095	121581015
LNCV6_133616_PI430048170	0.00218542	18.3253	18.3253	up	GLYCTK	chr3	+	52287819	52295256
LNCV6_133908_PI430048170	0.00440623	0.193453	5.16921	down	PTCD2	chr5	+	72320366	72359353
LNCV6_131112_PI430048170	0.000722065	2.04724	2.04724	up	HIGD2A	chr5	+	176388525	176389771
LNCV6_131453_PI430048170	0.0417404	2.77243	2.77243	up	TMEM106B	chr7	+	12211221	12237264
LNCV6_135319_PI430048170	7.18259e-05	0.203678	4.90972	down	HIST1H2AI	chr6	+	27808198	27808667
LNCV6_129075_PI430048170	0.0099792	3.38382	3.38382	up	PUS10	chr2	-	60940412	61018259
LNCV6_131491_PI430048170	0.046339	2.77966	2.77966	up	CTSW	chr11	+	65879812	65883741
LNCV6_140214_PI430048170	0.00140875	0.0790997	12.6423	down	BTBD11	chr12	+	107318419	107659642
LNCV6_117787_PI430048170	0.00036843	177.047	177.047	up	HOPX	chr4	-	56647987	56681706
LNCV6_135558_PI430048170	0.0180624	3.83135	3.83135	up	CPEB3	chr10	-	92048639	92291118
LNCV6_132629_PI430048170	0.000336557	0.267003	3.74527	down	DOC2A	chr16	-	30005513	30013596
LNCV6_69337_PI430048170	0.0233684	0.0858807	11.6441	down	SNTG2	NT_187529.1	+	1086	50794
LNCV6_132555_PI430048170	0.00490704	2.56212	2.56212	up	COPA	chr1	-	160288586	160343564
LNCV6_135177_PI430048170	0.0400779	0.11046	9.05305	down	WDHD1	chr14	-	54938937	55027101
LNCV6_132963_PI430048170	0.00110514	0.442851	2.2581	down	DCPS	chr11	+	126303751	126350005
LNCV6_145606_PI430048170	0.0425555	3.58829	3.58829	up	EMP2	chr16	-	10528421	10580716
LNCV6_134747_PI430048170	0.00551475	0.354192	2.82333	down	ZNF616	chr19	-	52113090	52139938
LNCV6_130482_PI430048170	0.0061207	0.0219315	45.5965	down	CHST6	chr16	-	75473123	75495028
LNCV6_62603_PI430048170	0.00540814	0.366807	2.72623	down	HN1L	chr16	+	1678276	1702072
LNCV6_140306_PI430048170	0.0298508	2.66655	2.66655	up	SPRYD7	chr13	-	49912701	49936501
LNCV6_128135_PI430048170	0.000662313	339.298	339.298	up	TMEM204	chr16	+	1533656	1555580
LNCV6_144429_PI430048170	0.00101107	0.206711	4.83767	down	C10orf2	chr10	+	100987535	100994401
LNCV6_130034_PI430048170	0.02869	2.55768	2.55768	up	MYLIP	chr6	+	16129085	16148248
LNCV6_129317_PI430048170	0.0261086	0.247737	4.03655	down	TTF2	chr1	+	117060326	117102870
LNCV6_142411_PI430048170	0.0206114	2.20763	2.20763	up	SPRR4	chr1	+	152970652	152972574
LNCV6_127341_PI430048170	0.0127016	7.35354	7.35354	up	VIL1	chr2	+	218419114	218449525
LNCV6_138668_PI430048170	0.00618709	58.678	58.678	up	C5	chr9	-	120952334	121050276
LNCV6_120720_PI430048170	0.0135631	21.2539	21.2539	up	CCL3	NT_187661.1	-	42352	44257
LNCV6_9916_PI430048170	0.0286642	3.42289	3.42289	up	LAMA3	chr18	+	23689442	23955066
LNCV6_139083_PI430048170	0.00853606	0.397904	2.51317	down	NELFB	chr9	+	137255299	137273548
LNCV6_131177_PI430048170	0.000999547	7.18093	7.18093	up	BST1	chr4	+	15702949	15732173
LNCV6_139888_PI430048170	0.00123772	0.158645	6.30338	down	CAMK4	chr5	+	111224236	111494886
LNCV6_137044_PI430048170	0.0486828	0.107129	9.33453	down	FAM131B	chr7	-	143353399	143362747
LNCV6_140524_PI430048170	0.0111427	2.97059	2.97059	up	TAX1BP1	chr7	+	27740094	27829767
LNCV6_140564_PI430048170	0.00520468	0.023484	42.5821	down	CBR3	chr21	+	36134964	36146562
LNCV6_129825_PI430048170	0.00906245	17.4968	17.4968	up	APOA5	chr11	-	116789369	116792420
LNCV6_139131_PI430048170	0.0190512	0.194902	5.13077	down	PDCL2	chr4	-	55556524	55592212
LNCV6_127729_PI430048170	0.0180933	0.31963	3.12862	down	PTTG2	chr4	+	37960434	37961010
LNCV6_137007_PI430048170	0.0215681	0.49893	2.00429	down	OTUD6B	chr8	+	91070195	91087095
LNCV6_129153_PI430048170	0.00084868	4.73388	4.73388	up	FAT4	chr4	+	125316411	125492932
LNCV6_83344_PI430048170	0.00687458	0.246832	4.05134	down	METTL16	chr17	-	2416048	2511906
LNCV6_127488_PI430048170	0.00687917	0.447068	2.2368	down	LTA4H	chr12	-	96000752	96035661
LNCV6_53993_PI430048170	0.0099386	33.7611	33.7611	up	SLC5A9	chr1	+	48222684	48248644
LNCV6_132378_PI430048170	0.00721377	225.93	225.93	up	HOXB8	chr17	-	48612345	48614939
LNCV6_130109_PI430048170	0.00778265	3.8861	3.8861	up	NDUFC2	chr11	-	78068346	78080219
LNCV6_70643_PI430048170	0.0315379	34.4997	34.4997	up	SP100	chr2	+	230416155	230545602
LNCV6_68234_PI430048170	0.0059496	0.170893	5.85162	down	USP9X	chrX	+	41085634	41236579
LNCV6_135629_PI430048170	0.00210186	3.28201	3.28201	up	HSFX2	chrX	-	149592511	149595310
LNCV6_126986_PI430048170	0.0117022	0.0287057	34.8363	down	PPM1N	chr19	+	45498472	45502510
LNCV6_5462_PI430048170	0.0167778	0.219933	4.54684	down	DYDC2	chr10	+	80356767	80368073
LNCV6_129582_PI430048170	0.00818596	0.270755	3.69338	down	HIST1H3G	chr6	-	26270917	26271384
LNCV6_133859_PI430048170	0.00324102	0.274776	3.63932	down	CASP10	chr2	+	201182897	201221660
LNCV6_132459_PI430048170	0.0100082	2.60578	2.60578	up	TMEM144	chr4	+	158210248	158255287
LNCV6_57228_PI430048170	0.0135819	2.40664	2.40664	up	USP47	chr11	+	11841422	11959325
LNCV6_133974_PI430048170	0.0235324	2.32654	2.32654	up	ANTXR1	chr2	+	69013143	69249327
LNCV6_144888_PI430048170	0.00683295	2.46232	2.46232	up	FAM3A	chrX	-	154506158	154516242
LNCV6_55967_PI430048170	0.000979589	143.744	143.744	up	ITIH2	chr10	+	7703272	7749520
LNCV6_130646_PI430048170	0.000237563	36.0018	36.0018	up	ISLR	chr15	+	74173745	74176871
LNCV6_140959_PI430048170	0.012069	0.424182	2.35748	down	TEAD4	chr12	+	2959311	3040676
LNCV6_131405_PI430048170	0.00460848	2.65646	2.65646	up	ATP2B1	chr12	-	89588048	89656067
LNCV6_138880_PI430048170	0.000226476	3.07476	3.07476	up	FAM89B	chr11	+	65572348	65574198
LNCV6_132543_PI430048170	0.0140377	7.03209	7.03209	up	DENND1B	chr1	-	197504747	197775493
LNCV6_134008_PI430048170	0.0279224	2.73215	2.73215	up	RSL1D1	chr16	-	11834195	11851585
LNCV6_128019_PI430048170	0.000157276	0.438567	2.28015	down	EIF4A1	chr17	+	7572705	7579006
LNCV6_116377_PI430048170	0.000333198	9.22753	9.22753	up	HCFC2	chr12	+	104064457	104106524
LNCV6_137575_PI430048170	0.0112971	15125.4	15125.4	up	NPPA	chr1	-	11845708	11847783
LNCV6_128757_PI430048170	0.00695759	63.341	63.341	up	AREG	chr4	+	74445097	74455009
LNCV6_131201_PI430048170	0.00717962	0.439971	2.27288	down	GRK6	chr5	+	177426685	177442849
LNCV6_142074_PI430048170	0.0437306	0.060709	16.472	down	C2orf80	chr2	-	208165346	208190049
LNCV6_134479_PI430048170	0.0312739	0.141188	7.08273	down	TOX	chr8	-	58805417	59119208
LNCV6_94460_PI430048170	0.005335	0.182317	5.48494	down	DNA2	chr10	-	68414063	68471973
LNCV6_128991_PI430048170	0.0181689	12.6898	12.6898	up	MORC4	chrX	-	106940733	107000244
LNCV6_131422_PI430048170	0.000415139	0.226209	4.42069	down	HAPLN4	chr19	-	19255640	19262787
LNCV6_134290_PI430048170	0.0316233	2.11252	2.11252	up	TMEM51	chr1	+	15152531	15220478
LNCV6_143014_PI430048170	0.00577279	17.6126	17.6126	up	GMFG	chr19	-	39328356	39336086
LNCV6_140468_PI430048170	0.00886892	0.165349	6.04781	down	CDC45	chr22	+	19479825	19520612
LNCV6_128559_PI430048170	0.000320456	0.310848	3.21701	down	PMCH	chr12	-	102196458	102197845
LNCV6_134903_PI430048170	0.0439722	2.18922	2.18922	up	RABGGTB	chr1	+	75786193	75795090
LNCV6_134034_PI430048170	0.00304091	36.6656	36.6656	up	FOLH1	chr11	-	49145093	49208670
LNCV6_131983_PI430048170	0.00236526	8.60239	8.60239	up	C4B_2	NT_167249.2	+	3283245	3303870
LNCV6_141187_PI430048170	0.0241121	22.2361	22.2361	up	CCL3L1	NT_187661.1	-	250576	252466
LNCV6_140203_PI430048170	0.029814	0.433187	2.30847	down	CA14	chr1	+	150257742	150265078
LNCV6_90059_PI430048170	0.0102272	4.27355	4.27355	up	ZFAND2A	chr7	-	1152906	1160219
LNCV6_139912_PI430048170	0.00506627	5.07105	5.07105	up	HYAL1	chr3	-	50299888	50312381
LNCV6_142678_PI430048170	0.020326	0.0776044	12.8859	down	NTNG2	chr9	+	132161946	132244531
LNCV6_134349_PI430048170	6.26784e-05	0.0630438	15.862	down	GSG2	chr17	+	3723902	3726699
LNCV6_141473_PI430048170	0.000937238	35.5829	35.5829	up	REEP1	chr2	-	86213992	86337654
LNCV6_135999_PI430048170	0.00902649	0.472136	2.11804	down	WDR83	chr19	+	12666803	12675832
LNCV6_109643_PI430048170	0.0154368	2.1845	2.1845	up	ZDHHC17	chr12	+	76764073	76853701
LNCV6_139827_PI430048170	0.049708	5.84998	5.84998	up	QKI	chr6	+	163414642	163578596
LNCV6_135833_PI430048170	0.00128304	114.049	114.049	up	CLIP4	chr2	+	29115425	29183813
LNCV6_50202_PI430048170	0.0015858	2.6761	2.6761	up	NBPF8	chr1	+	120415026	120469670
LNCV6_139564_PI430048170	0.0119322	3.92884	3.92884	up	TP53INP1	chr8	-	94925971	94949387
LNCV6_125447_PI430048170	0.00675235	0.177578	5.63132	down	PDE7A	chr8	-	65714333	65841734
LNCV6_133782_PI430048170	0.00820737	6.14777	6.14777	up	CTF1	chr16	+	30896606	30903560
LNCV6_139426_PI430048170	0.00369893	0.432042	2.31459	down	PAK1IP1	NW_018654713.1	+	205838	220623
LNCV6_135235_PI430048170	0.00101759	3.37511	3.37511	up	HOOK3	chr8	+	42896889	43030539
LNCV6_132406_PI430048170	0.00135142	0.123614	8.08967	down	CDX4	chrX	+	73447253	73454585
LNCV6_129155_PI430048170	0.00404403	0.0350738	28.5113	down	GABRD	chr1	+	2019328	2030753
LNCV6_103181_PI430048170	0.00480969	0.240686	4.15479	down	MED14	chrX	-	40649542	40735552
LNCV6_128496_PI430048170	0.000157804	12.069	12.069	up	SLC25A47	chr14	+	100323336	100330421
LNCV6_136443_PI430048170	0.00341466	7.58856	7.58856	up	ZBTB1	chr14	+	64504573	64533690
LNCV6_92819_PI430048170	0.0156981	3.21687	3.21687	up	SCHIP1	chr3	+	159273246	159897366
LNCV6_79444_PI430048170	0.00471141	0.308651	3.2399	down	ERICH1	chr8	-	614736	731239
LNCV6_139931_PI430048170	0.0156905	2.19332	2.19332	up	TADA2B	chr4	+	7043428	7057952
LNCV6_140600_PI430048170	0.0365004	3.20514	3.20514	up	SCARF2	chr22	-	20424583	20437859
LNCV6_128317_PI430048170	0.00305839	0.434436	2.30183	down	UGT3A2	chr5	-	36035016	36066921
LNCV6_128675_PI430048170	0.0156827	0.22165	4.51162	down	UBE2G2	chr21	-	44768579	44801836
LNCV6_58705_PI430048170	0.0315868	0.217917	4.5889	down	GPR19	chr12	-	12661060	12696187
LNCV6_132865_PI430048170	0.00283933	0.135928	7.35685	down	FAM124B	chr2	-	224378697	224401994
LNCV6_69657_PI430048170	0.011386	20.4166	20.4166	up	ACVRL1	chr12	+	51907417	51923361
LNCV6_132156_PI430048170	0.000443115	0.0818789	12.2132	down	GNAL	chr18	+	11689014	11885685
LNCV6_133373_PI430048170	0.00584914	0.226043	4.42394	down	KIF15	NW_009646197.1	+	287066	378606
LNCV6_143555_PI430048170	0.0266558	5.83518	5.83518	up	JUN	chr1	-	58780790	58784113
LNCV6_145651_PI430048170	0.0119858	2.0174	2.0174	up	TSC22D4	chr7	-	100466518	100479279
LNCV6_76895_PI430048170	0.000248624	0.0974898	10.2575	down	JARID2	chr6	+	15245974	15522042
LNCV6_145077_PI430048170	0.00871123	3.57063	3.57063	up	ZNF469	chr16	+	88427470	88440757
LNCV6_138528_PI430048170	0.0030546	78.3387	78.3387	up	ANGPTL6	chr19	-	10092336	10102749
LNCV6_137774_PI430048170	0.00154219	4.60369	4.60369	up	SGSH	chr17	-	80209275	80220400
LNCV6_126773_PI430048170	0.016513	2.34369	2.34369	up	ZNF446	chr19	+	58476163	58481234
LNCV6_130570_PI430048170	0.0462795	20.5551	20.5551	up	ERAP2	chr5	+	96875938	96919716
LNCV6_134751_PI430048170	0.00419816	2.17329	2.17329	up	MYL12B	chr18	+	3262612	3278284
LNCV6_142749_PI430048170	0.0255729	2.83845	2.83845	up	FAM19A3	chr1	+	112720566	112727235
LNCV6_134551_PI430048170	0.0126059	90.2839	90.2839	up	HIC1	chr17	+	2055098	2059687
LNCV6_67587_PI430048170	0.0240679	0.249225	4.01245	down	ACSL6	chr5	-	131949972	132011662
LNCV6_141292_PI430048170	0.00853768	4.14239	4.14239	up	LTBP3	chr11	-	65538558	65558228
LNCV6_135491_PI430048170	0.00834861	0.229123	4.36447	down	ATP2C2	chr16	+	84368522	84464187
LNCV6_144227_PI430048170	0.00968872	0.437415	2.28616	down	DTX2	NT_187561.1	+	1309	5014
LNCV6_76898_PI430048170	0.028155	10.2153	10.2153	up	GMPR	chr6	+	16238579	16295549
LNCV6_142595_PI430048170	0.000100388	7.35261	7.35261	up	RCAN1	chr21	-	34516441	34615142
LNCV6_112366_PI430048170	0.0321236	0.341665	2.92684	down	KDM8	chr16	+	27203974	27221768
LNCV6_136935_PI430048170	0.0175776	14.9901	14.9901	up	LRRN4CL	chr11	-	62686401	62689899
LNCV6_50329_PI430048170	0.0432425	0.237176	4.21628	down	YTHDF3	chr8	+	63168552	63212788
LNCV6_132654_PI430048170	0.0013173	9.61191	9.61191	up	FAM114A1	chr4	+	38867732	38945744
LNCV6_125003_PI430048170	0.0125038	0.389839	2.56516	down	VKORC1L1	chr7	+	65873098	65959563
LNCV6_144989_PI430048170	0.00307976	0.197198	5.07105	down	IFI30	chr19	+	18173779	18178124
LNCV6_115740_PI430048170	0.0047823	0.488029	2.04906	down	SARS2	NW_014040929.1	-	324935	340568
LNCV6_137324_PI430048170	0.0192775	0.0727335	13.7488	down	TMEM132B	chr12	+	125326615	125662377
LNCV6_130809_PI430048170	0.0111878	0.335964	2.97651	down	KRTAP12-1	chr21	-	44681575	44682163
LNCV6_132136_PI430048170	0.0115774	0.223886	4.46656	down	UBE2C	chr20	+	45813032	45816957
LNCV6_92986_PI430048170	0.0146098	0.435613	2.29562	down	TMEM143	chr19	-	48332355	48364237
LNCV6_141350_PI430048170	0.0130235	2.17245	2.17245	up	UBE3B	chr12	+	109477622	109536705
LNCV6_132084_PI430048170	0.00556083	3.48049	3.48049	up	SERF2	chr15	+	43777095	43796089
LNCV6_23518_PI430048170	0.0140835	263.197	263.197	up	IGF2	chr11	-	2129111	2138974
LNCV6_140307_PI430048170	0.0045064	0.339317	2.9471	down	NUP210	chr3	-	13316229	13420319
LNCV6_67334_PI430048170	0.0399148	2.36304	2.36304	up	TLN2	chr15	+	62647310	62844631
LNCV6_140610_PI430048170	0.000309579	0.23463	4.26203	down	IL18BP	chr11	+	71999062	72002919
LNCV6_127004_PI430048170	0.000243181	0.220068	4.54405	down	CBS	chr21	-	43053190	43075930
LNCV6_132630_PI430048170	0.0192645	0.207805	4.8122	down	RASGRF2	chr5	+	80960688	81230162
LNCV6_128573_PI430048170	0.0024596	31.5201	31.5201	up	TMEM176B	chr7	-	150791286	150801360
LNCV6_64245_PI430048170	0.0335263	0.0136983	73.0016	down	ATCAY	chr19	+	3880619	3928082
LNCV6_136189_PI430048170	0.0361947	23.4753	23.4753	up	CNTN6	chr3	+	1092657	1403610
LNCV6_138856_PI430048170	0.0365049	0.371013	2.69532	down	CEBPZ	chr2	-	37201628	37231597
LNCV6_127469_PI430048170	0.0325291	2.368	2.368	up	LYPD6B	chr2	+	149038466	149215258
LNCV6_142407_PI430048170	0.0217277	5.44056	5.44056	up	LRRC24	chr8	-	144522376	144527032
LNCV6_133632_PI430048170	0.0143497	0.331539	3.01624	down	TOX3	chr16	-	52436415	52547802
LNCV6_145296_PI430048170	0.00177949	0.019923	50.1933	down	SYT6	chr1	-	114089291	114153850
LNCV6_144591_PI430048170	0.000897686	4.13433	4.13433	up	ZMYND11	chr10	+	134464	254637
LNCV6_108794_PI430048170	0.0434607	3.66822	3.66822	up	SARAF	chr8	-	30063011	30083208
LNCV6_136415_PI430048170	0.00856311	2.68229	2.68229	up	NFATC4	NW_018654722.1	+	667888	680582
LNCV6_140012_PI430048170	0.0105769	20.2977	20.2977	up	AQP3	chr9	-	33441153	33447633
LNCV6_126098_PI430048170	0.00757837	1050.66	1050.66	up	SERPINA7	chrX	-	106033198	106038727
LNCV6_139862_PI430048170	0.0118271	3.78777	3.78777	up	CFL2	chr14	-	34710381	34714823
LNCV6_144914_PI430048170	0.00339205	0.252944	3.95345	down	TMEFF1	chr9	+	100473237	100577636
LNCV6_142009_PI430048170	0.0203507	2.45446	2.45446	up	BCL6	chr3	-	187721376	187736497
LNCV6_137361_PI430048170	0.0247928	2.24414	2.24414	up	SMIM12	chr1	-	34850361	34859045
LNCV6_132395_PI430048170	0.00403371	0.045757	21.8546	down	FUT1	chr19	-	48748010	48755390
LNCV6_126837_PI430048170	0.0255954	54.6341	54.6341	up	CUBN	chr10	-	16823965	17129817
LNCV6_136689_PI430048170	0.0257173	2.33237	2.33237	up	FAM8A1	chr6	+	17600286	17611719
LNCV6_136144_PI430048170	0.00245626	131.632	131.632	up	RERG	chr12	-	15107781	15221477
LNCV6_140709_PI430048170	0.00236656	0.499514	2.00194	down	LBHD1	chr11	-	62662816	62671769
LNCV6_144724_PI430048170	0.00527801	0.0186722	53.5557	down	KCNK5	chr6	-	39188970	39229475
LNCV6_52468_PI430048170	0.00776063	0.106136	9.42186	down	AK5	chr1	+	77282601	77559969
LNCV6_128433_PI430048170	0.000144351	0.112756	8.86868	down	CHAC2	chr2	+	53767782	53775196
LNCV6_67414_PI430048170	0.00163505	0.255312	3.91677	down	RECQL5	chr17	-	75626844	75667189
LNCV6_128287_PI430048170	0.000228204	0.480637	2.08057	down	CCDC124	chr19	+	17935095	17943985
LNCV6_143364_PI430048170	0.024619	8.62285	8.62285	up	ITGB2	chr21	-	44885952	44921050
LNCV6_130312_PI430048170	0.000513956	201.489	201.489	up	KLB	chr4	+	39406852	39451533
LNCV6_140847_PI430048170	0.021115	5.09099	5.09099	up	IL17D	chr13	+	20703342	20723098
LNCV6_145067_PI430048170	0.0118721	5.37644	5.37644	up	SERP2	chr13	+	44373841	44397714
LNCV6_134586_PI430048170	0.00269059	2.98756	2.98756	up	KIDINS220	chr2	-	8728856	8837639
LNCV6_133051_PI430048170	0.000207493	0.440575	2.26976	down	MAP1S	chr19	+	17719451	17734515
LNCV6_132148_PI430048170	0.00774576	0.299108	3.34327	down	TSSK6	chr19	-	19514218	19515660
LNCV6_101076_PI430048170	0.00449785	0.178698	5.59603	down	SLC25A29	chr14	-	100291110	100306547
LNCV6_129215_PI430048170	0.000253267	38.3826	38.3826	up	WFDC1	chr16	+	84294705	84329851
LNCV6_129879_PI430048170	0.00583948	5.2454	5.2454	up	EGLN1	chr1	-	231363750	231425044
LNCV6_126681_PI430048170	0.045399	0.191662	5.21751	down	RPL3L	chr16	-	1944578	1954678
LNCV6_129426_PI430048170	0.0131178	0.107866	9.27075	down	CACNA1I	chr22	+	39570752	39689735
LNCV6_133000_PI430048170	0.0324205	0.440991	2.26762	down	ZBTB21	chr21	-	41986830	42010387
LNCV6_134344_PI430048170	0.000849339	10.0695	10.0695	up	ITGA1	chr5	+	52788301	52953655
LNCV6_104602_PI430048170	0.000677458	0.130725	7.64965	down	FGFR1	chr8	-	38411137	38468834
LNCV6_135340_PI430048170	0.045406	3.62793	3.62793	up	VCAN	chr5	+	83471673	83582303
LNCV6_128387_PI430048170	0.00688465	0.169182	5.91078	down	MTHFD2	chr2	+	74198562	74215298
LNCV6_127139_PI430048170	0.0214143	2.8741	2.8741	up	MGST3	chr1	+	165630872	165656136
LNCV6_129444_PI430048170	0.0246811	0.446636	2.23896	down	ANKRD62	chr18	+	12093848	12129764
LNCV6_137537_PI430048170	0.0433713	0.23685	4.22208	down	DLL1	NT_187553.1	-	9443	17847
LNCV6_139649_PI430048170	0.00484022	2.53424	2.53424	up	RAB11FIP3	NT_187610.1	+	24813	125149
LNCV6_139169_PI430048170	0.00233488	0.131745	7.59044	down	4-Mar	chr2	-	216257861	216372027
LNCV6_54035_PI430048170	0.000359125	0.200136	4.9966	down	NDC1	chr1	-	53765459	53838552
LNCV6_73356_PI430048170	0.0261673	0.347476	2.8779	down	GRAMD1C	chr3	+	113838833	113947174
LNCV6_132344_PI430048170	0.0470915	20.2613	20.2613	up	FAM13C	chr10	-	59246128	59362903
LNCV6_139014_PI430048170	0.000253354	0.242213	4.12859	down	MCM4	chr8	+	47960202	47978160
LNCV6_139432_PI430048170	0.00423164	0.110968	9.01158	down	HIST1H4I	chr6	+	27139308	27139678
LNCV6_135854_PI430048170	0.00666454	0.198421	5.0398	down	TRIM59	chr3	-	160435502	160449838
LNCV6_133876_PI430048170	0.0150572	12.2751	12.2751	up	SLC46A3	chr13	-	28700079	28719013
LNCV6_129902_PI430048170	0.014981	4.10542	4.10542	up	COL18A1	chr21	+	45455509	45513720
LNCV6_103873_PI430048170	0.0434343	0.183743	5.4424	down	TEKT3	chr17	-	15303811	15341641
LNCV6_141090_PI430048170	0.00286766	2.0437	2.0437	up	NUTM2B	chr10	+	79703226	79712757
LNCV6_122328_PI430048170	0.0312498	0.178272	5.60942	down	B3GALT5	chr21	+	39657319	39662889
LNCV6_94507_PI430048170	0.00171808	0.244728	4.08616	down	PROSER1	chr13	-	39009864	39038076
LNCV6_130498_PI430048170	0.0143015	2.62028	2.62028	up	TRAPPC2	chrX	-	13712241	13734635
LNCV6_131933_PI430048170	0.00257711	0.398059	2.51219	down	LAS1L	chrX	-	65512581	65534806
LNCV6_138637_PI430048170	0.016173	47.3808	47.3808	up	IFIT3	chr10	+	89327818	89340968
LNCV6_133069_PI430048170	0.00161419	3.24825	3.24825	up	MYL9	chr20	+	36541483	36549823
LNCV6_65716_PI430048170	0.00273924	0.232186	4.3069	down	PPM1B	chr2	+	44168802	44234603
LNCV6_144150_PI430048170	0.0153568	0.458989	2.1787	down	HIST1H3E	chr6	+	26225154	26225616
LNCV6_127514_PI430048170	0.0115044	0.0721848	13.8533	down	PRB3	NT_187658.1	-	460876	464670
LNCV6_128765_PI430048170	0.0461886	2.61181	2.61181	up	DYNAP	chr18	+	54591158	54599493
LNCV6_109738_PI430048170	0.00975749	0.182173	5.48928	down	CCDC169-SOHLH2	chr13	-	36168207	36297855
LNCV6_144841_PI430048170	0.0022648	0.154999	6.45164	down	PLK1	chr16	+	23678771	23690367
LNCV6_101697_PI430048170	0.0450712	2.61684	2.61684	up	SREK1	chr5	+	66144834	66183616
LNCV6_68194_PI430048170	0.0013526	0.197584	5.06113	down	ANKRD27	chr19	-	32597000	32675196
LNCV6_140963_PI430048170	0.00695814	4.24479	4.24479	up	RAMP2	chr17	+	42761193	42763041
LNCV6_103371_PI430048170	0.000208312	0.234459	4.26514	down	GPLD1	chr6	-	24425831	24489622
LNCV6_127913_PI430048170	0.0429912	7.36108	7.36108	up	TSPAN10	chr17	+	81637170	81648755
LNCV6_108078_PI430048170	0.000175206	4.36816	4.36816	up	HYI	chr1	-	43451002	43453989
LNCV6_142290_PI430048170	0.00848056	0.458506	2.181	down	SV2A	chr1	-	149903317	149917882
LNCV6_130182_PI430048170	0.000127474	4.04905	4.04905	up	MAPKBP1	chr15	+	41774433	41827855
LNCV6_136616_PI430048170	0.00354403	6.26465	6.26465	up	LRTM1	chr3	-	54918332	54928074
LNCV6_137781_PI430048170	0.0237404	0.472006	2.11862	down	RMND5B	chr5	+	178130960	178148570
LNCV6_81689_PI430048170	0.0165801	0.419006	2.3866	down	SLC9A7	chrX	-	46599250	46759172
LNCV6_129935_PI430048170	0.00634164	0.401339	2.49166	down	GHDC	chr17	-	42189086	42194532
LNCV6_99961_PI430048170	0.000987855	0.45855	2.18079	down	DDX23	chr12	-	48829755	48852174
LNCV6_142368_PI430048170	0.0494697	0.0378992	26.3858	down	GRPR	chrX	+	16123300	16153518
LNCV6_78598_PI430048170	0.0128423	2.88812	2.88812	up	TPST1	chr7	+	66205271	66360451
LNCV6_98563_PI430048170	0.00822903	0.468043	2.13656	down	STK4	chr20	+	44966469	45079977
LNCV6_129358_PI430048170	0.00111746	0.220631	4.53246	down	FBXO5	chr6	-	152970518	152983619
LNCV6_134523_PI430048170	0.00468727	17.5201	17.5201	up	CSF1R	chr5	-	150053290	150113372
LNCV6_130051_PI430048170	0.0116233	0.461614	2.16631	down	PFKFB2	chr1	+	207053274	207077817
LNCV6_92156_PI430048170	0.00025268	0.203401	4.91639	down	AARS	chr16	-	70252393	70289509
LNCV6_144579_PI430048170	0.00232826	277.57	277.57	up	HSD17B2	chr16	+	82035252	82098534
LNCV6_132864_PI430048170	0.0378092	0.178933	5.58868	down	FAM124A	chr13	+	51222333	51284241
LNCV6_144822_PI430048170	0.00782223	0.385575	2.59353	down	C16orf45	NT_187607.1	+	1092444	1246252
LNCV6_80047_PI430048170	0.0454911	4.35362	4.35362	up	RUNX1T1	chr8	-	91954966	92095654
LNCV6_145416_PI430048170	0.0033804	0.33632	2.97336	down	DHX37	chr12	-	124946823	124989121
LNCV6_140395_PI430048170	0.00117038	3.52893	3.52893	up	BIN1	chr2	-	127048022	127107327
LNCV6_135452_PI430048170	0.0388535	0.178643	5.59777	down	DZIP3	chr3	+	108589489	108694846
LNCV6_143001_PI430048170	0.00264471	2.88349	2.88349	up	TMEM109	chr11	+	60913898	60923443
LNCV6_132393_PI430048170	0.00999235	0.152272	6.5672	down	NUTM1	chr15	+	34343314	34357737
LNCV6_130480_PI430048170	0.000139733	22.2135	22.2135	up	IGSF23	chr19	+	44613629	44636781
LNCV6_144934_PI430048170	0.0473723	386.867	386.867	up	POPDC2	chr3	-	119642051	119660590
LNCV6_135915_PI430048170	0.028604	2.73852	2.73852	up	IFITM2	chr11	+	308106	309410
LNCV6_137429_PI430048170	0.011027	15.3818	15.3818	up	SLC17A1	chr6	-	25782896	25832059
LNCV6_128498_PI430048170	0.00349617	12.2464	12.2464	up	SLC25A45	chr11	-	65375191	65383701
LNCV6_133839_PI430048170	0.00779598	0.449875	2.22284	down	ZNF431	chr19	+	21142009	21186002
LNCV6_88613_PI430048170	0.0278806	0.405623	2.46534	down	PRPF19	chr11	-	60890546	60906589
LNCV6_128737_PI430048170	0.0161285	0.0628114	15.9207	down	MPP2	chr17	-	43875358	43907942
LNCV6_82921_PI430048170	0.0328365	0.0524632	19.061	down	MT1X	chr16	+	56682469	56684196
LNCV6_137322_PI430048170	0.00626052	0.400168	2.49895	down	RRP12	chr10	-	97356700	97401370
LNCV6_139344_PI430048170	0.0199681	0.382126	2.61694	down	ALG1L	chr3	-	125929274	125937044
LNCV6_129581_PI430048170	0.0128043	0.342844	2.91678	down	HIST1H3F	chr6	-	26250141	26250607
LNCV6_133374_PI430048170	0.0004672	22.2365	22.2365	up	GLIPR1	chr12	+	75480732	75501936
LNCV6_131916_PI430048170	0.0198441	2.41863	2.41863	up	BMPR1B	chr4	+	94757976	95158450
LNCV6_142758_PI430048170	0.000437703	0.0916663	10.9091	down	SKA3	chr13	-	21153594	21176602
LNCV6_142039_PI430048170	0.000660064	0.00963199	103.821	down	HAS3	chr16	+	69105563	69117668
LNCV6_145290_PI430048170	0.0179252	0.220255	4.5402	down	FSTL4	chr5	-	133196459	133612532
LNCV6_141614_PI430048170	0.0386073	0.328331	3.0457	down	NEK2	chr1	-	211662771	211675630
LNCV6_135810_PI430048170	0.0100905	2.45529	2.45529	up	FNDC3A	chr13	+	48976608	49209779
LNCV6_131921_PI430048170	0.0362764	0.365485	2.73609	down	SCUBE1	chr22	-	43203222	43343388
LNCV6_135538_PI430048170	0.00318707	0.468335	2.13522	down	NFXL1	chr4	-	47847232	47914557
LNCV6_140164_PI430048170	0.00328893	0.186814	5.35291	down	TMEM59L	chr19	+	18612871	18621039
LNCV6_145538_PI430048170	0.000792437	3.56686	3.56686	up	MAT1A	chr10	-	80271819	80289678
LNCV6_86267_PI430048170	0.00196796	0.263692	3.7923	down	QSOX2	chr9	-	136206332	136245841
LNCV6_139090_PI430048170	0.0486343	2.12322	2.12322	up	H2AFY	chr5	-	135334380	135399238
LNCV6_132040_PI430048170	0.0041414	0.173032	5.77927	down	ZNF730	chr19	+	23116974	23147212
LNCV6_137852_PI430048170	0.0085776	2.88675	2.88675	up	NEIL1	chr15	+	75346989	75355251
LNCV6_142481_PI430048170	0.00099425	0.0234617	42.6227	down	SYT2	chr1	-	202590595	202643453
LNCV6_57252_PI430048170	0.0262155	0.268751	3.72091	down	PDE3B	chr11	+	14643722	14872059
LNCV6_135227_PI430048170	0.0111596	2.4096	2.4096	up	TEX261	chr2	-	70985937	70994871
LNCV6_126771_PI430048170	0.0174738	0.46926	2.13101	down	ZNF443	chr19	-	12429705	12441112
LNCV6_129898_PI430048170	0.000681696	2.73496	2.73496	up	SGK1	chr6	-	134169245	134318058
LNCV6_145650_PI430048170	0.0412467	0.4798	2.0842	down	PLA2G10	NT_187607.1	-	245406	267435
LNCV6_94057_PI430048170	0.00633226	10.9068	10.9068	up	S1PR1	chr1	+	101236748	101241520
LNCV6_110888_PI430048170	0.00515739	2.21578	2.21578	up	PIGP	chr21	-	37065363	37072803
LNCV6_142362_PI430048170	0.0229706	0.297012	3.36686	down	ADRBK2	chr22	+	25564893	25729292
LNCV6_128464_PI430048170	0.0146003	2.37076	2.37076	up	HTR6	chr1	+	19665286	19680966
LNCV6_139156_PI430048170	0.0239286	5.36893	5.36893	up	CELF2	chr10	+	11005295	11336675
LNCV6_92276_PI430048170	0.028182	0.473078	2.11382	down	FAM86B1	chr8	-	12182103	12194115
LNCV6_134345_PI430048170	0.00171137	2.37458	2.37458	up	MERTK	chr2	+	111898613	112029368
LNCV6_134019_PI430048170	0.00163735	18.4578	18.4578	up	EFNA1	chr1	+	155127872	155134910
LNCV6_109625_PI430048170	0.00279487	2.73466	2.73466	up	MBD6	chr12	+	57522875	57530148
LNCV6_133957_PI430048170	0.0167133	3.86364	3.86364	up	WBP5	chrX	+	103356451	103358469
LNCV6_129060_PI430048170	0.00595675	0.0936635	10.6765	down	GRM3	chr7	+	86643913	86864876
LNCV6_141260_PI430048170	0.0316462	4.25391	4.25391	up	FCN3	chr1	-	27369109	27374852
LNCV6_59710_PI430048170	0.00422907	0.498051	2.00783	down	SBNO1	chr12	-	123289108	123365209
LNCV6_140349_PI430048170	0.00170406	0.191193	5.23033	down	BRI3BP	chr12	+	124993647	125025803
LNCV6_141668_PI430048170	0.00959332	24.7262	24.7262	up	SLC1A4	chr2	+	64989360	65023865
LNCV6_145054_PI430048170	0.0100954	0.417676	2.3942	down	TBCD	NT_187612.1	-	158238	177989
LNCV6_134506_PI430048170	0.00239243	7.855	7.855	up	MRC2	chr17	+	62627400	62693601
LNCV6_143698_PI430048170	0.0186234	0.358008	2.79323	down	LYAR	chr4	-	4267700	4290169
LNCV6_136939_PI430048170	0.0123804	3.58711	3.58711	up	ANO1	chr11	+	70078301	70189545
LNCV6_135044_PI430048170	0.0191921	0.194668	5.13695	down	NCAPG	chr4	+	17810812	17844865
LNCV6_143268_PI430048170	0.0217261	3.41856	3.41856	up	CST3	chr20	-	23627896	23638048
LNCV6_136210_PI430048170	7.51588e-05	379.672	379.672	up	SLC39A5	chr12	+	56230035	56237846
LNCV6_57121_PI430048170	0.00599004	0.311865	3.20652	down	ZNF195	chr11	-	3357926	3379222
LNCV6_81967_PI430048170	0.0205131	0.426167	2.3465	down	PRKCI	chr3	+	170222431	170305982
LNCV6_134859_PI430048170	0.0360069	0.0804438	12.431	down	APELA	chr4	+	164876987	164897527
LNCV6_8306_PI430048170	0.0207844	0.139821	7.15198	down	TMEM114	chr16	-	8569499	8589838
LNCV6_145399_PI430048170	0.00240019	0.31058	3.21978	down	ZNF273	chr7	+	64903241	64931577
LNCV6_128342_PI430048170	0.00248417	0.450975	2.21742	down	CEP78	chr9	+	78236061	78267075
LNCV6_135707_PI430048170	0.000923781	2.5885	2.5885	up	TANK	chr2	+	161136954	161236171
LNCV6_136508_PI430048170	0.000145862	6.12788	6.12788	up	TRIM8	chr10	+	102644494	102658319
LNCV6_115990_PI430048170	0.00129309	0.1724	5.80045	down	RAB11FIP4	chr17	+	31391623	31538217
LNCV6_137455_PI430048170	0.0164738	0.497596	2.00966	down	APOBEC3D	chr22	+	39021112	39033251
LNCV6_127945_PI430048170	0.00836028	2.23081	2.23081	up	XPNPEP1	chr10	-	109864765	109923553
LNCV6_141241_PI430048170	0.00407335	2.02406	2.02406	up	GUCD1	chr22	-	24540422	24555307
LNCV6_145288_PI430048170	0.0215192	2.49628	2.49628	up	MOAP1	NT_187601.1	-	296757	299466
LNCV6_106355_PI430048170	0.0240549	0.458781	2.17969	down	MTRR	chr5	+	7869103	7901124
LNCV6_142614_PI430048170	7.10956e-06	0.343625	2.91015	down	MRPL19	chr2	+	75646782	75662208
LNCV6_139911_PI430048170	0.00207237	18.3684	18.3684	up	BMP2	chr20	+	6768097	6780280
LNCV6_127067_PI430048170	0.00663684	0.310564	3.21994	down	PER3	chr1	+	7784428	7845181
LNCV6_132022_PI430048170	0.0158407	3.57687	3.57687	up	MVB12B	chr9	+	126326843	126507041
LNCV6_131587_PI430048170	0.0182721	2373.78	2373.78	up	MYL3	chr3	-	46857866	46863483
LNCV6_127191_PI430048170	0.00197967	0.122863	8.13917	down	HRH3	chr20	-	62214960	62220267
LNCV6_94130_PI430048170	0.0113769	0.268601	3.72299	down	ASPM	chr1	-	197084126	197146694
LNCV6_123642_PI430048170	0.00134029	2.0855	2.0855	up	SPARC	chr5	-	151661095	151687054
LNCV6_26217_PI430048170	0.0108033	0.422858	2.36486	down	NUFIP1	chr13	-	44939248	44989478
LNCV6_144290_PI430048170	0.000195425	13.6494	13.6494	up	SMAD9	chr13	-	36844830	36920272
LNCV6_129071_PI430048170	0.0172681	4.34609	4.34609	up	SGMS1	chr10	-	50305584	50623977
LNCV6_143524_PI430048170	0.000171477	0.380162	2.63046	down	ARL2	chr11	+	65014112	65022185
LNCV6_145630_PI430048170	0.0275756	0.470782	2.12412	down	FGR	chr1	-	27612288	27626240
LNCV6_142161_PI430048170	0.00349254	17.953	17.953	up	SMYD2	chr1	+	214281221	214337134
LNCV6_136678_PI430048170	0.00212612	4.41587	4.41587	up	LMO2	chr11	-	33858575	33892289
LNCV6_134190_PI430048170	0.00227269	0.119382	8.37648	down	PABPC1L2B	chrX	+	73003512	73005712
LNCV6_105288_PI430048170	0.021474	10.6309	10.6309	up	ALPK2	chr18	-	58481246	58628957
LNCV6_132258_PI430048170	0.00273501	2.61562	2.61562	up	SLC2A4RG	chr20	+	63739857	63744050
LNCV6_137676_PI430048170	0.00418243	0.486334	2.0562	down	HMG20A	chr15	+	77420650	77485603
LNCV6_137524_PI430048170	0.0197142	0.346319	2.88751	down	KCTD7	chr7	+	66628880	66643229
LNCV6_130992_PI430048170	0.00301135	0.492772	2.02933	down	DDX10	chr11	+	108665024	108940930
LNCV6_136261_PI430048170	0.00228295	3.49362	3.49362	up	PLEKHG1	chr6	+	150599864	150843665
LNCV6_131806_PI430048170	0.00468663	30.4881	30.4881	up	TF	chr3	+	133746132	133779006
LNCV6_141047_PI430048170	2.11812e-05	1315.91	1315.91	up	RBP4	chr10	-	93591835	93601236
LNCV6_140131_PI430048170	0.0184823	46.8228	46.8228	up	EPHA3	chr3	+	89107523	89482134
LNCV6_142666_PI430048170	0.0418216	0.279943	3.57216	down	CEP76	chr18	-	12672626	12702777
LNCV6_142807_PI430048170	0.0335485	177.633	177.633	up	HBG2	chr11	-	5253190	5254781
LNCV6_130058_PI430048170	0.0471096	0.394131	2.53723	down	SPATA31A1	chr9	+	39355668	39361962
LNCV6_137130_PI430048170	0.000271493	0.120562	8.29446	down	BLM	chr15	+	90717326	90815462
LNCV6_105558_PI430048170	0.0176325	10.4683	10.4683	up	PCSK6	chr15	-	101303927	101489984
LNCV6_132328_PI430048170	6.53717e-05	0.0860435	11.622	down	UGT8	chr4	+	114598401	114678225
LNCV6_134897_PI430048170	0.00229297	6.13628	6.13628	up	SERPINF1	NT_187611.1	+	190873	195944
LNCV6_133500_PI430048170	0.0403688	2.64624	2.64624	up	IRAK2	chr3	+	10164878	10243743
LNCV6_56849_PI430048170	0.0118005	0.480941	2.07926	down	DCLRE1A	chr10	-	113834723	113854216
LNCV6_139614_PI430048170	0.00132105	2.2808	2.2808	up	ZNF319	chr16	-	57994667	57999858
LNCV6_131099_PI430048170	0.000774786	0.227317	4.39914	down	MASTL	chr10	+	27154823	27187953
LNCV6_139619_PI430048170	0.000309461	2.51467	2.51467	up	RNASE13	chr14	-	21032819	21034785
LNCV6_133365_PI430048170	0.000472947	0.162993	6.13521	down	ZNF775	chr7	+	150379316	150398631
LNCV6_133428_PI430048170	0.0256017	0.432176	2.31387	down	ZNF93	chr19	+	19900912	19935573
LNCV6_145673_PI430048170	0.00570619	0.165212	6.05283	down	ADRA2A	chr10	+	111077031	111080907
LNCV6_140503_PI430048170	0.0422108	19.5008	19.5008	up	GJB2	chr13	-	20187462	20192975
LNCV6_139332_PI430048170	0.0146175	0.00770324	129.816	down	ALPPL2	chr2	+	232406841	232410714
LNCV6_144285_PI430048170	0.00147058	12.0458	12.0458	up	SMAD6	chr15	+	66702335	66782000
LNCV6_136657_PI430048170	0.00010349	0.1518	6.58761	down	PAQR4	chr16	+	2969244	2973489
LNCV6_135912_PI430048170	0.0277586	4.72164	4.72164	up	SLC4A3	chr2	+	219627569	219641980
LNCV6_140526_PI430048170	0.0300105	0.435457	2.29644	down	CD86	chr3	+	122077848	122121143
LNCV6_133933_PI430048170	0.0166129	0.474406	2.1079	down	ROR1	chr1	+	63774018	64181498
LNCV6_128442_PI430048170	2.016e-05	0.202963	4.927	down	SPERT	chr13	+	45702303	45714559
LNCV6_101228_PI430048170	0.0399941	0.139484	7.16926	down	USP37	chr2	-	218450250	218568361
LNCV6_130349_PI430048170	0.000386612	656.823	656.823	up	AGT	chr1	-	230702522	230714590
LNCV6_135638_PI430048170	0.00339649	3.05334	3.05334	up	ANKRD34A	chr1	-	145959440	145964582
LNCV6_132031_PI430048170	0.00380586	0.136191	7.34262	down	CENPH	chr5	+	69189547	69210357
LNCV6_137269_PI430048170	0.000604724	42.8417	42.8417	up	CCDC68	chr18	-	54901508	54959508
LNCV6_137200_PI430048170	0.0147944	627.704	627.704	up	MYL2	chr12	-	110910818	110920600
LNCV6_95225_PI430048170	0.0127872	0.208694	4.7917	down	KCNA1	chr12	+	4909906	4918256
LNCV6_127235_PI430048170	0.000291374	0.063274	15.8043	down	CRYGD	NW_018654710.1	-	119900	122883
LNCV6_139478_PI430048170	0.000298652	0.155955	6.41209	down	LSM4	chr19	-	18306229	18323191
LNCV6_135239_PI430048170	1.77236e-05	3.2708	3.2708	up	CDK19	chr6	-	110609977	110815316
LNCV6_129462_PI430048170	0.000833461	13.2659	13.2659	up	EDN1	chr6	+	12290295	12297194
LNCV6_141629_PI430048170	0.000141024	30.7384	30.7384	up	IL6ST	chr5	-	55935094	55994993
LNCV6_141658_PI430048170	0.00856503	6.85803	6.85803	up	RHOBTB3	chr5	+	95731145	95796367
LNCV6_138027_PI430048170	0.00603109	0.205009	4.87783	down	GINS2	chr16	-	85677673	85688982
LNCV6_128096_PI430048170	0.00208712	0.0425515	23.501	down	ZNF483	chr9	+	111525158	111555417
LNCV6_141577_PI430048170	0.00192442	64.2287	64.2287	up	PLXNA4	chr7	-	132123331	132576564
LNCV6_138841_PI430048170	0.0229355	2.56927	2.56927	up	PRICKLE1	chr12	-	42458337	42589770
LNCV6_130760_PI430048170	0.0149634	2.89396	2.89396	up	RCBTB2	chr13	-	48488962	48533256
LNCV6_132025_PI430048170	0.00277322	2.66689	2.66689	up	PAIP1	chr5	-	43526266	43557093
LNCV6_144258_PI430048170	0.0477466	0.3481	2.87274	down	C10orf53	chr10	+	49679629	49710261
LNCV6_88928_PI430048170	0.0120363	0.337013	2.96725	down	CTRL	chr16	-	67929569	67931875
LNCV6_135517_PI430048170	0.000628806	0.339761	2.94324	down	NR2C2AP	chr19	-	19201408	19203429
LNCV6_135987_PI430048170	0.00065891	2.55276	2.55276	up	MAP3K2	chr2	-	127298668	127343229
LNCV6_75488_PI430048170	0.0205461	4.3358	4.3358	up	PLK2	chr5	-	58453981	58460139
LNCV6_139476_PI430048170	0.0104732	0.41096	2.43333	down	LSM6	chr4	+	146175682	146190061
LNCV6_138908_PI430048170	0.00902005	2.51336	2.51336	up	ANKRD13A	chr12	+	109999429	110039432
LNCV6_59586_PI430048170	0.00344879	0.182831	5.46952	down	RASAL1	chr12	-	113098818	113136239
LNCV6_139968_PI430048170	0.00315494	0.218763	4.57116	down	RFWD3	chr16	-	74621398	74666881
LNCV6_134509_PI430048170	0.0037973	232.028	232.028	up	MRC1	chr10	+	17809342	17911162
LNCV6_139137_PI430048170	0.035273	2.63953	2.63953	up	PRRG4	chr11	+	32829934	32858123
LNCV6_138170_PI430048170	0.00281074	2.14511	2.14511	up	LYG1	chr2	-	99284237	99301176
LNCV6_136912_PI430048170	0.0216624	0.299979	3.33357	down	ACVR1C	chr2	-	157526766	157628887
LNCV6_137352_PI430048170	0.0001314	0.273158	3.66088	down	DCAF17	chr2	+	171434250	171485052
LNCV6_126809_PI430048170	0.00396858	0.196146	5.09825	down	NLGN1	chr3	+	173398447	174283349
LNCV6_67758_PI430048170	0.010937	0.450446	2.22002	down	SHMT2	chr12	+	57230359	57234935
LNCV6_137042_PI430048170	0.00488145	0.126608	7.89843	down	PRR36	chr19	-	7868718	7874441
LNCV6_139577_PI430048170	0.00054444	3.75154	3.75154	up	CLK4	chr5	-	178602663	178627053
LNCV6_129055_PI430048170	0.00207552	0.233367	4.2851	down	PARP1	chr1	-	226360690	226408100
LNCV6_138691_PI430048170	0.000647363	0.186866	5.35141	down	HIST1H2AL	chr6	+	27865328	27865798
LNCV6_138707_PI430048170	0.015218	24.5594	24.5594	up	MECOM	chr3	-	169083498	169147734
LNCV6_134990_PI430048170	0.0346134	0.137419	7.27699	down	LINGO3	chr19	-	2289774	2308157
LNCV6_134298_PI430048170	0.043629	0.0567339	17.6262	down	BCAN	chr1	+	156641947	156659532
LNCV6_143884_PI430048170	0.0142007	2.58916	2.58916	up	ITSN2	chr2	-	24202865	24360528
LNCV6_142598_PI430048170	2.30086e-05	0.0166228	60.1585	down	DNMT3B	chr20	+	32762384	32809356
LNCV6_129310_PI430048170	0.0456663	3.01798	3.01798	up	SOX5	chr12	-	23529503	24562590
LNCV6_128823_PI430048170	0.00160181	0.227718	4.39139	down	SH2D2A	chr1	-	156806242	156816848
LNCV6_145453_PI430048170	0.00928997	2.36399	2.36399	up	ATP6V0E1	chr5	+	172983759	173034897
LNCV6_131947_PI430048170	0.00377581	4.0225	4.0225	up	CMPK1	chr1	+	47333796	47378839
LNCV6_134070_PI430048170	0.0183171	0.153945	6.49584	down	AEN	chr15	+	88621295	88632281
LNCV6_145563_PI430048170	0.00239797	2.26328	2.26328	up	ORC4	chr2	-	147930396	148020747
LNCV6_135515_PI430048170	0.00272171	11.7107	11.7107	up	KIAA0895	chr7	-	36324149	36367173
LNCV6_132174_PI430048170	0.00372631	0.239366	4.1777	down	MKI67	chr10	-	128096658	128126204
LNCV6_136012_PI430048170	0.00342096	0.0115655	86.4641	down	CA7	chr16	+	66844937	66854147
LNCV6_79586_PI430048170	0.0116722	8.04663	8.04663	up	MTUS1	chr8	-	17643793	17800917
LNCV6_128848_PI430048170	0.011836	0.23975	4.17102	down	DUSP2	chr2	-	96143168	96145440
LNCV6_127507_PI430048170	0.00959594	0.309528	3.23072	down	PYCARD	chr16	-	31201485	31202776
LNCV6_134206_PI430048170	0.00523284	3.50834	3.50834	up	FAM214A	chr15	-	52581320	52652050
LNCV6_133262_PI430048170	0.00920498	0.142848	7.00044	down	EPHA8	chr1	+	22563501	22603594
LNCV6_138504_PI430048170	0.000867113	4.87978	4.87978	up	C5orf24	chr5	+	134845967	134859735
LNCV6_134857_PI430048170	0.000236365	64.2447	64.2447	up	KYNU	chr2	+	142877625	143042316
LNCV6_135503_PI430048170	0.0164409	0.409313	2.44312	down	MTMR12	chr5	-	32227006	32313008
LNCV6_122765_PI430048170	0.000750358	2.56017	2.56017	up	ZNF148	chr3	-	125225668	125375354
LNCV6_131258_PI430048170	0.0209014	0.274676	3.64066	down	ANKRD18A	chr9	-	38571363	38620660
LNCV6_66079_PI430048170	0.00548358	2.66799	2.66799	up	SUCLG1	chr2	-	84423522	84459462
LNCV6_141169_PI430048170	0.00157089	0.0814877	12.2718	down	ASPHD2	chr22	+	26429313	26445012
LNCV6_75757_PI430048170	0.0203018	6.67802	6.67802	up	ARRDC3	chr5	-	91368631	91383373
LNCV6_57692_PI430048170	0.00278895	0.339584	2.94478	down	POLA2	chr11	+	65261851	65298685
LNCV6_134684_PI430048170	0.00953402	11.975	11.975	up	C11orf96	chr11	+	43942555	43943883
LNCV6_96904_PI430048170	0.00780202	12.6226	12.6226	up	GIMAP4	chr7	+	150567369	150573953
LNCV6_142410_PI430048170	0.0154195	0.114514	8.73255	down	IGSF9B	chr11	-	133908624	133956754
LNCV6_140006_PI430048170	0.00657344	0.427854	2.33725	down	DDX21	chr10	+	68956439	68985069
LNCV6_135079_PI430048170	0.00625947	7.38237	7.38237	up	GPR146	chr7	+	1055274	1059269
LNCV6_126976_PI430048170	0.00306851	0.109982	9.0924	down	KIAA1804	chr1	+	233327767	233385148
LNCV6_62984_PI430048170	0.042115	0.494948	2.02042	down	PSME3	chr17	+	42833141	42843760
LNCV6_132037_PI430048170	0.0129154	0.45519	2.19689	down	CENPN	chr16	+	81006497	81031485
LNCV6_131677_PI430048170	0.000633909	0.494214	2.02341	down	DHX35	chr20	+	38962337	39039723
LNCV6_145238_PI430048170	0.00326828	2.56288	2.56288	up	ALAD	chr9	-	113386311	113401338
LNCV6_129822_PI430048170	0.00574615	0.0623023	16.0508	down	PIF1	chr15	-	64815629	64825668
LNCV6_130097_PI430048170	0.0469528	4.33029	4.33029	up	ADAMTS6	chr5	-	65148735	65481920
LNCV6_57753_PI430048170	0.000644362	0.217898	4.58931	down	RBM14	chr11	+	66616581	66629934
LNCV6_134144_PI430048170	0.00116617	0.040154	24.9041	down	LHFPL1	chrX	-	112630650	112680147
LNCV6_133527_PI430048170	0.0442759	0.386261	2.58892	down	ACER2	chr9	+	19408926	19452502
LNCV6_138216_PI430048170	0.0233061	0.255641	3.91174	down	BCR	chr22	+	23180364	23318037
LNCV6_58328_PI430048170	0.000313163	0.0860543	11.6206	down	SORL1	chr11	+	121452202	121633762
LNCV6_136656_PI430048170	0.0377798	0.190249	5.25628	down	PAQR5	chr15	+	69314402	69407637
LNCV6_134619_PI430048170	0.0116128	0.362221	2.76074	down	CDCA3	chr12	-	6848807	6851930
LNCV6_131639_PI430048170	0.0101241	0.322487	3.1009	down	RMI1	chr9	+	83980721	84004074
LNCV6_128518_PI430048170	0.019462	0.266035	3.75891	down	RHCG	chr15	-	89471406	89496613
LNCV6_123527_PI430048170	0.0131201	0.32783	3.05037	down	ANKRD32	chr5	+	94618685	94695868
LNCV6_133689_PI430048170	0.0136121	0.0524436	19.0681	down	SULT2B1	chr19	+	48575735	48599427
LNCV6_134053_PI430048170	0.00330739	0.068193	14.6643	down	CCDC64B	chr16	-	3027866	3035541
LNCV6_134045_PI430048170	0.0309442	298.173	298.173	up	TRIM55	chr8	+	66127042	66175485
LNCV6_80039_PI430048170	0.000697945	3.87751	3.87751	up	DECR1	chr8	+	90001351	90051999
LNCV6_144330_PI430048170	0.0024972	4.31139	4.31139	up	SBSPON	chr8	-	73064542	73093272
LNCV6_123069_PI430048170	0.000833133	0.359272	2.78341	down	DCK	chr4	+	70993547	71030914
LNCV6_134060_PI430048170	0.00372825	50.6186	50.6186	up	FOLH1B	chr11	+	89659296	89698718
LNCV6_134475_PI430048170	0.0124956	0.11057	9.04401	down	ZDHHC19	chr3	-	196197451	196211429
LNCV6_66468_PI430048170	0.00826478	2.2762	2.2762	up	RALB	chr2	+	120252837	120294710
LNCV6_127378_PI430048170	0.0299199	0.237647	4.20792	down	ILDR1	chr3	-	121987322	122022280
LNCV6_145743_PI430048170	0.00583276	2.04036	2.04036	up	FBXW5	chr9	-	136940432	136944754
LNCV6_135259_PI430048170	0.0363711	11.6117	11.6117	up	HACD1	chr10	-	17589958	17617374
LNCV6_138540_PI430048170	0.0130218	2.01573	2.01573	up	ZNF518B	chr4	-	10439879	10457408
LNCV6_140904_PI430048170	0.0087584	0.374353	2.67127	down	TAMM41	NW_003871060.2	+	141499	171230
LNCV6_132582_PI430048170	0.0348486	0.210943	4.74062	down	HTR1F	chr3	+	87982575	87993833
LNCV6_134602_PI430048170	0.0105026	2.61327	2.61327	up	SEC22B	chr1	-	120155941	120176521
LNCV6_128606_PI430048170	0.0421062	3.18005	3.18005	up	CHRNA6	chr8	-	42752619	42768786
LNCV6_129647_PI430048170	0.0228919	2.67956	2.67956	up	FAM160B1	chr10	+	114821743	114864717
LNCV6_140311_PI430048170	0.000915712	0.051964	19.2441	down	NPTX1	chr17	-	80466832	80476604
LNCV6_134855_PI430048170	0.01052	0.102589	9.74765	down	C12orf56	chr12	-	64266982	64390565
LNCV6_71727_PI430048170	0.0278206	0.0790801	12.6454	down	EVA1C	chr21	+	32412436	32515400
LNCV6_143809_PI430048170	0.0147471	0.332181	3.01041	down	SLC35E4	chr22	+	30635814	30647893
LNCV6_128404_PI430048170	0.000678965	0.447177	2.23625	down	ACVR2B	chr3	+	38454298	38493142
LNCV6_128044_PI430048170	0.00769093	4.10765	4.10765	up	FCRLB	chr1	+	161721543	161728143
LNCV6_98691_PI430048170	0.000392017	0.357928	2.79386	down	ATP1B3	chr3	+	141876591	141926548
LNCV6_141804_PI430048170	0.0119921	3.01189	3.01189	up	TCIRG1	chr11	+	68038994	68050899
LNCV6_142903_PI430048170	0.0148361	69.9619	69.9619	up	KCNE4	chr2	+	223051929	223055637
LNCV6_131715_PI430048170	0.000437979	0.169799	5.8893	down	RAD51AP1	chr12	+	4538783	4560047
LNCV6_127390_PI430048170	0.0329879	4.80668	4.80668	up	LIMCH1	chr4	+	41359606	41700044
LNCV6_138862_PI430048170	0.00575054	0.147939	6.75953	down	CEBPE	chr14	-	23117305	23119611
LNCV6_143510_PI430048170	0.0380144	3.50551	3.50551	up	TMEM127	chr2	-	96250207	96266013
LNCV6_141889_PI430048170	0.0170285	0.208438	4.7976	down	SMCO2	chr12	+	27466809	27502185
LNCV6_139538_PI430048170	0.00652424	0.371386	2.69262	down	BRAF	chr7	-	140732562	140924928
LNCV6_110869_PI430048170	0.00546292	2.04867	2.04867	up	ADAMTS1	chr21	-	26836286	26845409
LNCV6_136569_PI430048170	0.0410762	0.491782	2.03342	down	ZSWIM6	chr5	+	61332272	61546172
LNCV6_144455_PI430048170	0.00535577	0.314119	3.18351	down	SERBP1	chr1	-	67407809	67430440
LNCV6_128139_PI430048170	0.000915423	0.482471	2.07266	down	FBL	NW_009646206.1	-	94328	106290
LNCV6_134240_PI430048170	0.00589757	0.301127	3.32086	down	WDR3	chr1	+	117929748	117960426
LNCV6_67421_PI430048170	0.0109236	0.422071	2.36927	down	TNRC6C	chr17	+	78004236	78108835
LNCV6_137351_PI430048170	0.00154668	2.88719	2.88719	up	NBPF9	chr1	-	149054032	149082311
LNCV6_128933_PI430048170	0.00863369	0.0332524	30.073	down	HTR2C	chrX	+	114584077	114910061
LNCV6_132000_PI430048170	0.00545644	0.191322	5.2268	down	CHAF1B	chr21	+	36385390	36416827
LNCV6_137446_PI430048170	0.0137519	0.401478	2.4908	down	ARAP3	chr5	-	141653400	141682233
LNCV6_143336_PI430048170	0.0293285	13.3252	13.3252	up	SHC2	chr19	-	416582	460996
LNCV6_113183_PI430048170	0.0194373	0.3976	2.51509	down	BANP	chr16	+	87970017	88077318
LNCV6_142033_PI430048170	0.0154715	8.05841	8.05841	up	METTL7A	chr12	+	50924750	50932517
LNCV6_138075_PI430048170	0.00558407	16.133	16.133	up	LOXL4	chr10	-	98247685	98268250
LNCV6_134468_PI430048170	0.00962873	2.80213	2.80213	up	LCOR	chr10	+	96832954	96964441
LNCV6_136017_PI430048170	0.00122698	0.286875	3.48584	down	KIF23	chr15	+	69414245	69448427
LNCV6_140422_PI430048170	0.000751794	56.2865	56.2865	up	TFPI	chr2	-	187464229	187554505
LNCV6_101340_PI430048170	0.0121656	2.77769	2.77769	up	ZNF479	chr7	-	57119613	57139864
LNCV6_130338_PI430048170	0.00710926	37.2914	37.2914	up	TGM2	chr20	-	38127386	38165429
LNCV6_106566_PI430048170	0.00078814	0.313454	3.19026	down	AGPAT5	NW_018654717.1	+	103626	156773
LNCV6_145396_PI430048170	0.000276838	112.253	112.253	up	ZFPM2	chr8	+	105318918	105804539
LNCV6_142752_PI430048170	0.00504017	15.8517	15.8517	up	FBXO6	chr1	+	11664092	11674354
LNCV6_3734_PI430048170	0.00131792	0.0465445	21.4848	down	RDM1	NT_187614.1	-	152611	165308
LNCV6_141443_PI430048170	0.00204676	0.325029	3.07665	down	STIL	chr1	-	47250138	47314147
LNCV6_132785_PI430048170	0.0141807	0.46186	2.16516	down	TBRG4	chr7	-	45100099	45111747
LNCV6_54402_PI430048170	0.00389577	200.321	200.321	up	VCAM1	chr1	+	100719639	100739045
LNCV6_131703_PI430048170	0.00439043	2.80407	2.80407	up	KIR2DS5	NT_113949.2	-	29857	44878
LNCV6_128383_PI430048170	0.00141072	0.457835	2.18419	down	ZC3H10	chr12	+	56118219	56122497
LNCV6_127612_PI430048170	0.0349684	0.194925	5.13017	down	DUSP13	chr10	-	75094431	75109212
LNCV6_131720_PI430048170	0.0142053	0.478068	2.09175	down	EEF1E1	chr6	-	8079394	8102595
LNCV6_135308_PI430048170	0.00101259	23.5985	23.5985	up	CPN1	chr10	-	100042307	100081885
LNCV6_135852_PI430048170	0.0470033	53.9622	53.9622	up	RGS1	chr1	+	192575726	192580029
LNCV6_135940_PI430048170	0.00304518	10.5668	10.5668	up	MAML2	chr11	-	95976592	96343180
LNCV6_137550_PI430048170	0.000869149	114.947	114.947	up	AMBP	chr9	-	114060126	114078472
LNCV6_131832_PI430048170	0.00980989	0.429523	2.32817	down	SPATA24	chr5	-	139396766	139404087
LNCV6_68620_PI430048170	0.0153008	0.206055	4.85307	down	FASTKD3	chr5	-	7859158	7869037
LNCV6_127658_PI430048170	0.000742043	0.0578014	17.3006	down	ATP4A	chr19	-	35550192	35563658
LNCV6_141878_PI430048170	0.0246554	2.07414	2.07414	up	P4HTM	chr3	+	48989907	49007149
LNCV6_139007_PI430048170	0.00375512	0.0147957	67.5871	down	C9orf129	chr9	-	93318198	93346414
LNCV6_141580_PI430048170	0.0334671	2.20851	2.20851	up	GALNT4	chr12	-	89519411	89524806
LNCV6_145766_PI430048170	0.0145846	0.162683	6.14693	down	DLGAP3	chr1	-	34865435	34929585
LNCV6_142284_PI430048170	0.000176992	43.3489	43.3489	up	MITF	chr3	+	69739434	69968337
LNCV6_127133_PI430048170	0.000890601	116.108	116.108	up	ERBB4	chr2	-	211375716	212538628
LNCV6_89796_PI430048170	0.0141291	0.442354	2.26063	down	COL4A3BP	chr5	-	75371102	75511981
LNCV6_144769_PI430048170	0.0166374	2.90285	2.90285	up	SERPING1	chr11	+	57597553	57614853
LNCV6_144144_PI430048170	0.00060274	0.127506	7.84274	down	RBM15	chr1	+	110339322	110346681
LNCV6_135663_PI430048170	0.00393882	3.00696	3.00696	up	YIPF5	chr5	-	144158158	144170714
LNCV6_145692_PI430048170	1.22696e-05	0.391328	2.5554	down	ERMN	chr2	-	157318612	157325948
LNCV6_115998_PI430048170	3.29577e-06	0.413456	2.41864	down	AATF	NT_187614.1	+	1185239	1293236
LNCV6_136584_PI430048170	0.0240243	3.43664	3.43664	up	ZNF611	chr19	-	52702812	52729882
LNCV6_134907_PI430048170	0.0219251	0.414101	2.41487	down	ARHGEF10	NT_187576.1	+	7351	142017
LNCV6_145535_PI430048170	0.00285623	15.052	15.052	up	TNFSF4	chr1	-	173183730	173207313
LNCV6_131829_PI430048170	0.000701655	2.92208	2.92208	up	SPATA20	chr17	+	50547088	50555852
LNCV6_131162_PI430048170	0.00266269	56.5704	56.5704	up	CCDC183	chr9	+	136796337	136807741
LNCV6_69304_PI430048170	0.0126225	0.445853	2.24289	down	CSNK1G2	chr19	+	1941161	1981338
LNCV6_140588_PI430048170	0.020211	2.11519	2.11519	up	CYCS	chr7	-	25118650	25125361
LNCV6_128242_PI430048170	0.0284629	2.06569	2.06569	up	RAB3A	chr19	-	18196800	18204064
LNCV6_110813_PI430048170	0.00406393	0.282584	3.53877	down	DSN1	chr20	-	36751790	36773751
LNCV6_64717_PI430048170	0.0147875	0.296111	3.37711	down	SYNE4	chr19	-	36003298	36008793
LNCV6_132194_PI430048170	0.0409605	2.00554	2.00554	up	STK36	chr2	+	218672025	218702717
LNCV6_141027_PI430048170	7.51925e-05	0.0180746	55.3262	down	CCL26	chr7	-	75769523	75789746
LNCV6_136463_PI430048170	0.00403773	117.721	117.721	up	S100A14	chr1	-	153614254	153616332
LNCV6_139654_PI430048170	0.024068	0.0465851	21.4661	down	PHYHIP	chr8	-	22219702	22232338
LNCV6_142933_PI430048170	0.047344	2.49972	2.49972	up	GAST	chr17	+	41712325	41715969
LNCV6_144507_PI430048170	0.0208269	4.40597	4.40597	up	CFAP221	chr2	+	119544431	119656661
LNCV6_139792_PI430048170	0.00593262	0.426238	2.34611	down	EFR3B	chr2	+	25042103	25159135
LNCV6_138673_PI430048170	0.00645383	3.01668	3.01668	up	RNH1	NT_187586.1	-	24152	36462
LNCV6_143870_PI430048170	0.016083	5.8005	5.8005	up	ACOT1	chr14	+	73537223	73543794
LNCV6_135450_PI430048170	0.0173309	143.61	143.61	up	TTN	chr2	-	178525988	178807423
LNCV6_137947_PI430048170	0.00512666	0.247202	4.04528	down	CATSPER4	chr1	+	26190627	26202542
LNCV6_129956_PI430048170	0.020517	2.19633	2.19633	up	SLK	chr10	+	103967184	104029233
LNCV6_143563_PI430048170	0.00476238	0.0386691	25.8604	down	C17orf104	chr17	+	44656393	44675799
LNCV6_131828_PI430048170	0.00859117	3.5535	3.5535	up	DYNC1I1	chr7	+	95772505	96098424
LNCV6_105570_PI430048170	0.0119797	0.337267	2.96501	down	GRAMD1A	chr19	+	35000319	35026471
LNCV6_131221_PI430048170	0.00762672	0.28563	3.50104	down	KCNMB4	chr12	+	70366281	70434292
LNCV6_133716_PI430048170	0.00163159	0.000979634	1020.79	down	ZIC3	chrX	+	137566186	137572100
LNCV6_141420_PI430048170	0.0151618	2.15558	2.15558	up	KLC4	chr6	+	43059856	43075099
LNCV6_121705_PI430048170	0.0184173	32.3784	32.3784	up	PLGLB2	chr2	+	87748086	87759476
LNCV6_142821_PI430048170	0.00436402	0.115794	8.63601	down	SBK1	chr16	+	28292518	28323849
LNCV6_140148_PI430048170	0.0382702	0.429976	2.32571	down	RASGRP4	chr19	-	38409057	38426305
LNCV6_145170_PI430048170	0.000690586	0.445515	2.24459	down	VMA21	chrX	+	151397184	151409364
LNCV6_131219_PI430048170	0.00609366	0.129763	7.70635	down	BEST2	chr19	+	12752592	12758458
LNCV6_59126_PI430048170	0.0019659	0.287453	3.47883	down	PTGES3	chr12	-	56663340	56688408
LNCV6_137891_PI430048170	0.00155626	6.20109	6.20109	up	RNF103	chr2	-	86603392	86623877
LNCV6_138496_PI430048170	0.0246669	14.6469	14.6469	up	CRISPLD2	chr16	+	84819980	84909510
LNCV6_127013_PI430048170	0.00246333	466.27	466.27	up	DDC	chr7	-	50458435	50565457
LNCV6_133563_PI430048170	0.0112123	2.51463	2.51463	up	PLEKHA3	chr2	+	178480471	178505056
LNCV6_136315_PI430048170	0.0038081	0.210212	4.75711	down	DAND5	chr19	+	12969617	12974753
LNCV6_134244_PI430048170	0.0028959	3.46364	3.46364	up	CSRNP1	chr3	-	39141850	39153611
LNCV6_64217_PI430048170	0.00470047	0.16938	5.90389	down	LMNB2	chr19	-	2428164	2456968
LNCV6_138682_PI430048170	0.00311182	0.387609	2.57992	down	MARVELD3	chr16	+	71626152	71636205
LNCV6_111831_PI430048170	0.00622097	2.06647	2.06647	up	CCDC132	chr7	+	93232339	93361123
LNCV6_80665_PI430048170	0.0246413	0.317271	3.15188	down	CD72	chr9	-	35609978	35618427
LNCV6_134339_PI430048170	0.00998371	3.60627	3.60627	up	ITGA5	chr12	-	54395260	54419266
LNCV6_133044_PI430048170	0.0229008	3.52289	3.52289	up	PEBP4	chr8	-	22713251	22927908
LNCV6_71759_PI430048170	0.0195032	2.29527	2.29527	up	CRYZL1	chr21	-	33589340	33641854
LNCV6_101405_PI430048170	0.0104809	0.337757	2.96071	down	EXTL3	chr8	+	28701472	28753690
LNCV6_144596_PI430048170	0.00429715	3.98676	3.98676	up	TRIM69	NT_187605.1	+	59738	91200
LNCV6_144682_PI430048170	0.000304923	0.112819	8.86379	down	FANCD2	chr3	+	10026386	10099660
LNCV6_140400_PI430048170	0.000123673	0.028056	35.643	down	FAM155B	chrX	+	69505234	69532508
LNCV6_144349_PI430048170	0.00549061	0.00389965	256.433	down	GLIPR1L1	chr12	+	75334638	75370390
LNCV6_142297_PI430048170	0.00666449	7.9584	7.9584	up	RNASE1	chr14	-	20801355	20802877
LNCV6_130140_PI430048170	0.0297399	2.40878	2.40878	up	MRRF	chr9	+	122264602	122325315
LNCV6_140450_PI430048170	0.0425779	2.60349	2.60349	up	CAPN7	chr3	+	15206225	15252916
LNCV6_136495_PI430048170	0.000397447	0.0634111	15.7701	down	CD40	chr20	+	46118253	46129745
LNCV6_139571_PI430048170	0.0307906	2.14464	2.14464	up	SNX29	chr16	+	11976733	12574289
LNCV6_128742_PI430048170	0.00458622	0.354961	2.81721	down	THOP1	chr19	+	2785459	2813604
LNCV6_133411_PI430048170	0.00947351	0.410466	2.43625	down	SPICE1	chr3	-	113442717	113515187
LNCV6_136202_PI430048170	0.0269604	8.28242	8.28242	up	CBLN3	chr14	-	24426531	24429525
LNCV6_145181_PI430048170	0.00366399	3.92219	3.92219	up	DCHS1	chr11	-	6621323	6655849
LNCV6_141316_PI430048170	0.0419482	0.328829	3.0411	down	RSPH10B	chr7	-	5926145	5970683
LNCV6_130571_PI430048170	0.0178441	4.17494	4.17494	up	CYB5R1	chr1	-	202961872	202967276
LNCV6_137912_PI430048170	0.00509299	3.96376	3.96376	up	AGFG2	chr7	+	100539210	100568220
LNCV6_136521_PI430048170	0.0222061	0.228189	4.38233	down	KIF21B	chr1	-	200969385	201023700
LNCV6_136863_PI430048170	0.000926522	0.389981	2.56423	down	TTC19	chr17	+	15999379	16029409
LNCV6_134080_PI430048170	0.0164094	4.04567	4.04567	up	GSTM4	chr1	+	109656075	109661709
LNCV6_142524_PI430048170	0.0329425	3.75077	3.75077	up	NME5	chr5	-	138115171	138139443
LNCV6_131319_PI430048170	0.0015047	12.5694	12.5694	up	ATXN1	chr6	-	16299111	16761490
LNCV6_142815_PI430048170	0.00433257	2.21395	2.21395	up	RELL1	chr4	-	37610633	37686377
LNCV6_133744_PI430048170	0.00121308	0.398006	2.51253	down	CCDC107	chr9	+	35658289	35661503
LNCV6_137598_PI430048170	0.0159243	2.17413	2.17413	up	FXYD2	chr11	-	117820074	117828092
LNCV6_130781_PI430048170	0.000270464	0.480454	2.08136	down	CTU2	chr16	+	88706462	88715386
LNCV6_129217_PI430048170	0.00295969	4.71814	4.71814	up	GYPC	chr2	+	126655934	126696675
LNCV6_136767_PI430048170	5.28416e-05	1532.89	1532.89	up	PITX2	chr4	-	110617422	110642123
LNCV6_103196_PI430048170	0.0119996	9.89072	9.89072	up	SEMA3B	chr3	+	50267557	50277171
LNCV6_130396_PI430048170	0.00843031	2.17632	2.17632	up	FAM206A	chr9	+	108934392	108940958
LNCV6_69088_PI430048170	0.00252635	0.436828	2.28923	down	SP1	chr12	+	53380194	53416446
LNCV6_138578_PI430048170	0.000804447	790.204	790.204	up	AFP	chr4	+	73436218	73455785
LNCV6_69274_PI430048170	0.0142479	0.293911	3.4024	down	CCDC40	chr17	+	80036631	80100613
LNCV6_137649_PI430048170	4.27874e-05	36.9901	36.9901	up	GATA3	chr10	+	8054703	8075201
LNCV6_137065_PI430048170	0.0223891	0.482334	2.07325	down	RNF166	chr16	-	88696494	88703617
LNCV6_140870_PI430048170	0.0227372	2.89084	2.89084	up	CREB3	chr9	+	35732319	35737008
LNCV6_134460_PI430048170	0.00909294	2.08347	2.08347	up	YIPF3	chr6	-	43511826	43516990
LNCV6_134760_PI430048170	0.00557013	3.08591	3.08591	up	PLOD1	chr1	+	11934666	11975542
LNCV6_135002_PI430048170	0.000152116	18.1316	18.1316	up	HHAT	NW_011332687.1	+	108647	459395
LNCV6_135829_PI430048170	0.00229373	4.78607	4.78607	up	CLIP1	chr12	-	122271433	122422569
LNCV6_137753_PI430048170	0.00325673	0.146093	6.84496	down	RARG	chr12	-	53210565	53232256
LNCV6_134104_PI430048170	0.02987	2.33763	2.33763	up	PTN	chr7	-	137227340	137343990
LNCV6_141423_PI430048170	0.000411663	0.129608	7.71555	down	KLC3	chr19	+	45340739	45351520
LNCV6_142320_PI430048170	0.00122949	117.258	117.258	up	ACTA2	chr10	-	88935073	88991397
LNCV6_127954_PI430048170	0.00308631	4.73191	4.73191	up	TEX2	chr17	-	64147432	64263323
LNCV6_135377_PI430048170	4.29122e-05	0.103265	9.6838	down	KCNJ6	chr21	-	37624222	37916438
LNCV6_142077_PI430048170	0.000513775	3.24726	3.24726	up	PNPLA7	chr9	-	137459951	137550569
LNCV6_136961_PI430048170	0.0337407	0.180343	5.54499	down	KHDRBS2	chr6	-	61679959	62286227
LNCV6_131884_PI430048170	0.00150898	4.42568	4.42568	up	IGDCC4	chr15	-	65381486	65423072
LNCV6_134155_PI430048170	2.81592e-05	0.0265716	37.6342	down	SLC8A2	chr19	-	47428021	47472050
LNCV6_137346_PI430048170	0.000672026	30.3378	30.3378	up	EPHB3	chr3	+	184561798	184582408
LNCV6_137943_PI430048170	0.0304918	14.1049	14.1049	up	SFRP5	chr10	-	97766750	97771999
LNCV6_133298_PI430048170	0.00996045	16.791	16.791	up	NOG	chr17	+	56593698	56595590
LNCV6_139659_PI430048170	0.0294588	0.476025	2.10073	down	MCPH1	chr8	+	6406591	6447419
LNCV6_127328_PI430048170	0.020384	2.11608	2.11608	up	ARSA	chr22	-	50622753	50628173
LNCV6_142860_PI430048170	0.0132334	0.100374	9.96276	down	ZBTB12	NT_167248.2	-	3155589	3157967
LNCV6_140003_PI430048170	0.000427911	5.25836	5.25836	up	MAP1LC3A	chr20	+	34558696	34560345
LNCV6_128384_PI430048170	0.0420787	3.26162	3.26162	up	NEURL2	chr20	-	45888471	45891287
LNCV6_144933_PI430048170	0.00026327	9.58793	9.58793	up	COL4A1	chr13	-	110148957	110307157
LNCV6_142447_PI430048170	0.0099466	6.30409	6.30409	up	TDRD10	chr1	+	154502218	154548147
LNCV6_129934_PI430048170	0.0188242	59.8752	59.8752	up	SLC7A7	chr14	-	22773221	22819811
LNCV6_134127_PI430048170	0.00767013	2.20995	2.20995	up	C22orf39	chr22	-	19443149	19448232
LNCV6_134668_PI430048170	5.09746e-05	0.0811635	12.3208	down	GYLTL1B	chr11	+	45921620	45929096
LNCV6_137048_PI430048170	0.0207192	0.455371	2.19601	down	NKX2-8	chr14	-	36580010	36582614
LNCV6_132081_PI430048170	0.0202349	0.152209	6.56993	down	AEBP2	chr12	+	19439673	19522239
LNCV6_129674_PI430048170	0.00358124	0.175162	5.70901	down	TPX2	chr20	+	31739100	31801800
LNCV6_137570_PI430048170	0.0389686	3.38257	3.38257	up	KEL	NT_187562.1	-	964180	985483
LNCV6_139516_PI430048170	0.00415882	12.4024	12.4024	up	HEY1	chr8	-	79764009	79767863
LNCV6_132303_PI430048170	0.0258255	2.97615	2.97615	up	RBM5	chr3	+	50088907	50118964
LNCV6_128735_PI430048170	0.00844383	2.39291	2.39291	up	MPP1	chrX	-	154778683	154805527
LNCV6_137769_PI430048170	0.00375208	2.72149	2.72149	up	STAT2	chr12	-	56341596	56360253
LNCV6_144302_PI430048170	0.00299691	17.0393	17.0393	up	PCGF5	chr10	+	91220601	91284331
LNCV6_3452_PI430048170	0.0464044	0.469743	2.12882	down	GGCT	chr7	-	30496620	30504841
LNCV6_137317_PI430048170	0.0137191	3.36499	3.36499	up	FAM92A1	chr8	+	93700506	93729250
LNCV6_139409_PI430048170	0.0066194	0.175485	5.69848	down	SEMA4A	chr1	+	156153530	156177751
LNCV6_128128_PI430048170	0.0340228	2.37135	2.37135	up	FAM171A1	chr10	-	15211642	15371059
LNCV6_141486_PI430048170	0.03492	2.39484	2.39484	up	ODF4	chr17	+	8339869	8346045
LNCV6_137809_PI430048170	0.0427424	36.3465	36.3465	up	ZNF804A	chr2	+	184598365	184939487
LNCV6_143754_PI430048170	0.000103718	0.174815	5.72032	down	DARS	chr2	-	135905880	135985684
LNCV6_135354_PI430048170	0.00337232	7.26568	7.26568	up	TNS3	chr7	-	47275153	47582144
LNCV6_136187_PI430048170	0.0465185	69.6451	69.6451	up	CNTN4	chr3	+	2238828	3057961
LNCV6_101947_PI430048170	0.0353349	0.377693	2.64765	down	INTS8	chr8	+	94823289	94880493
LNCV6_142645_PI430048170	0.0495302	2.96875	2.96875	up	LRRC70	chr5	+	62578734	62581448
LNCV6_142683_PI430048170	0.00397072	0.336378	2.97284	down	LPCAT1	NT_187547.1	+	8166	48350
LNCV6_93378_PI430048170	0.0139667	0.366012	2.73215	down	MFGE8	chr15	-	88898682	88913469
LNCV6_128051_PI430048170	0.0322182	7.81337	7.81337	up	ODF3B	chr22	-	50530408	50532579
LNCV6_109553_PI430048170	0.000243992	0.00935996	106.838	down	NANOG	chr12	+	7789395	7796061
LNCV6_58849_PI430048170	0.00107907	5.54843	5.54843	up	PKP2	chr12	-	32790745	32896846
LNCV6_51942_PI430048170	0.00189141	0.179622	5.56725	down	ITPK1	NT_187601.1	-	54284	230481
LNCV6_143636_PI430048170	0.0277558	8.55637	8.55637	up	PCP4L1	chr1	+	161258726	161285450
LNCV6_136185_PI430048170	0.0106852	0.064014	15.6216	down	CNTN2	chr1	+	205043123	205078272
LNCV6_137170_PI430048170	0.000215533	9.43145	9.43145	up	CFAP44	chr3	-	113286929	113441514
LNCV6_136928_PI430048170	0.0357743	4.87878	4.87878	up	DDIT3	chr12	-	57516587	57520517
LNCV6_144502_PI430048170	0.011194	0.0382762	26.1259	down	PPAP2C	chr19	-	281039	291169
LNCV6_127917_PI430048170	0.0374195	5.46397	5.46397	up	BBS5	chr2	+	169479495	169506655
LNCV6_136867_PI430048170	0.0015815	28.9137	28.9137	up	SH3RF2	chr5	+	145936562	146063316
LNCV6_131764_PI430048170	0.000371704	0.441886	2.26303	down	RRP1	chr21	+	43789536	43804102
LNCV6_144263_PI430048170	0.00351099	3.15099	3.15099	up	CHAD	chr17	-	50464491	50468866
LNCV6_129957_PI430048170	0.0298125	3.67571	3.67571	up	TIMP1	chrX	+	47582290	47586791
LNCV6_128279_PI430048170	0.000293364	0.139604	7.16312	down	ASF1B	chr19	-	14119508	14136628
LNCV6_138235_PI430048170	0.000841833	0.209479	4.77376	down	DLGAP5	chr14	-	55148115	55191678
LNCV6_59000_PI430048170	0.00413973	7.43113	7.43113	up	SLC4A8	chr12	+	51424809	51515763
LNCV6_130447_PI430048170	0.0065999	6.5825	6.5825	up	MAOB	chrX	-	43766609	43882475
LNCV6_130118_PI430048170	0.00260694	46.4645	46.4645	up	OSR1	chr2	-	19351484	19358611
LNCV6_127922_PI430048170	0.00135855	0.421669	2.37153	down	DAXX	NT_167248.2	-	4512986	4517446
LNCV6_140026_PI430048170	0.00678338	51.6399	51.6399	up	EPAS1	chr2	+	46297401	46386703
LNCV6_140007_PI430048170	0.00351773	0.445036	2.24701	down	ACLY	chr17	-	41866925	41919019
LNCV6_141816_PI430048170	0.00245372	2.15568	2.15568	up	ATP5E	chr20	-	59028677	59032367
LNCV6_133905_PI430048170	0.0211567	0.213343	4.6873	down	RORC	chr1	-	151806070	151831872
LNCV6_137938_PI430048170	0.0309891	5.57057	5.57057	up	RCOR3	chr1	+	211259276	211316385
LNCV6_145052_PI430048170	0.0267771	0.195618	5.11202	down	GPR63	chr6	-	96794121	96837477
LNCV6_137674_PI430048170	0.000294476	0.33127	3.01868	down	MTF2	chr1	+	93079234	93139081
LNCV6_142675_PI430048170	0.00140441	2.78574	2.78574	up	PRICKLE4	chr6	+	41780761	41787372
LNCV6_141951_PI430048170	0.00132227	3937.62	3937.62	up	AHSG	chr3	+	186612922	186621318
LNCV6_130203_PI430048170	0.00824759	0.216583	4.61716	down	ENTPD2	chr9	-	137048097	137054051
LNCV6_127355_PI430048170	0.00379302	4.29193	4.29193	up	RPS6KA2	chr6	-	166409363	166627277
LNCV6_144550_PI430048170	0.0164452	0.0882824	11.3273	down	LRRC10B	chr11	+	61508799	61511018
LNCV6_143690_PI430048170	0.000541764	132.714	132.714	up	TM4SF1	chr3	-	149369017	149377781
LNCV6_63134_PI430048170	0.00695046	11.4905	11.4905	up	SKAP1	chr17	-	48133439	48430232
LNCV6_145377_PI430048170	0.00229875	3.36685	3.36685	up	MBTPS2	chrX	+	21839537	21885423
LNCV6_142203_PI430048170	0.00156362	3.70493	3.70493	up	CD164	chr6	-	109366513	109382812
LNCV6_138376_PI430048170	0.00569973	0.17031	5.87166	down	ZNF385C	chr17	-	42025575	42038026
LNCV6_128780_PI430048170	0.0282029	2.21067	2.21067	up	ELANE	NT_187622.1	+	31095	35132
LNCV6_143020_PI430048170	0.00410562	9.28142	9.28142	up	SULT1A2	chr16	-	28591942	28596480
LNCV6_101570_PI430048170	0.0105492	3.16774	3.16774	up	YPEL2	chr17	+	59331691	59401734
LNCV6_134477_PI430048170	0.0118077	0.109579	9.12585	down	PVRL1	chr11	-	119660991	119728725
LNCV6_135046_PI430048170	0.0350908	0.233393	4.28461	down	NCAPH	chr2	+	96335740	96377095
LNCV6_142210_PI430048170	0.0150727	0.450594	2.21929	down	PAPOLG	chr2	+	60756229	60802086
LNCV6_108178_PI430048170	0.00347164	0.334282	2.99149	down	ZNF322	chr6	-	26634382	26659752
LNCV6_63317_PI430048170	0.0184079	2.22102	2.22102	up	PRR29	chr17	+	63998350	64004285
LNCV6_140551_PI430048170	0.00135905	0.300036	3.33293	down	ICMT	chr1	-	6221192	6235984
LNCV6_138156_PI430048170	0.016461	0.173383	5.76757	down	HMGB3	chrX	+	150983384	150990775
LNCV6_139389_PI430048170	0.0447925	0.188722	5.29879	down	PRKX	chrX	-	3604342	3713634
LNCV6_134594_PI430048170	0.00307118	34.6892	34.6892	up	IL17B	chr5	-	149374266	149379275
LNCV6_139341_PI430048170	0.000336194	13.0109	13.0109	up	DMRTC1	chrX	-	72872024	72875788
LNCV6_136020_PI430048170	0.00228253	2.02364	2.02364	up	SYVN1	chr11	-	65127278	65134532
LNCV6_131071_PI430048170	0.000751332	0.479554	2.08527	down	NIF3L1	chr2	+	200889384	200903932
LNCV6_142238_PI430048170	0.0100103	2.40774	2.40774	up	FUK	chr16	+	70454594	70480274
LNCV6_140681_PI430048170	0.00865718	2.3268	2.3268	up	FRS2	chr12	+	69470348	69579793
LNCV6_130399_PI430048170	0.0112567	3.04384	3.04384	up	ELK3	chr12	+	96194381	96269835
LNCV6_53419_PI430048170	0.00209662	3.75733	3.75733	up	H6PD	chr1	+	9234803	9271337
LNCV6_128123_PI430048170	0.0112904	0.451742	2.21366	down	AHSA1	chr14	+	77458029	77469472
LNCV6_143472_PI430048170	0.0130436	85.194	85.194	up	GIMAP6	chr7	-	150625374	150632648
LNCV6_141518_PI430048170	0.0207729	9.40051	9.40051	up	NCALD	chr8	-	101686541	102124907
LNCV6_141963_PI430048170	0.0157259	3.73098	3.73098	up	SETBP1	chr18	+	44680897	45068510
LNCV6_41224_PI430048170	0.00344479	5.09353	5.09353	up	LRP10	chr14	+	22871716	22881713
LNCV6_128495_PI430048170	0.0112241	4.99313	4.99313	up	SLC25A46	chr5	+	110738971	110765174
LNCV6_65080_PI430048170	0.0187784	0.165667	6.03619	down	C19orf48	chr19	-	50797692	50804853
LNCV6_131191_PI430048170	0.0010011	4.70072	4.70072	up	PPFIBP2	chr11	+	7513764	7653765
LNCV6_134630_PI430048170	0.00570963	33.9362	33.9362	up	ACMSD	chr2	+	134838615	134902034
LNCV6_139747_PI430048170	0.0083459	2.99007	2.99007	up	MTRNR2L9	chr6	+	61574102	61574629
LNCV6_144074_PI430048170	0.00920761	29.8088	29.8088	up	RGS4	chr1	+	163068605	163076802
LNCV6_135061_PI430048170	0.015751	9.03897	9.03897	up	HOGA1	chr10	+	97584344	97612802
LNCV6_138306_PI430048170	0.000757572	2.48123	2.48123	up	LZTR1	chr22	+	20982268	20999037
LNCV6_141314_PI430048170	0.0116233	3.40165	3.40165	up	ZFP91	chr11	+	58579113	58621550
LNCV6_139424_PI430048170	0.0163499	2.73022	2.73022	up	PPM1M	chr3	+	52245792	52250599
LNCV6_128997_PI430048170	0.0092414	2.5677	2.5677	up	CEP104	chr1	-	3812080	3857233
LNCV6_130327_PI430048170	7.20888e-06	0.243315	4.10989	down	TAS2R4	chr7	+	141778488	141779388
LNCV6_127769_PI430048170	0.0181728	8.2008	8.2008	up	GRAP	chr17	-	19020676	19047023
LNCV6_126879_PI430048170	0.00764996	2.43808	2.43808	up	TSKU	chr11	+	76783240	76798154
LNCV6_139681_PI430048170	0.0195189	3.25353	3.25353	up	VASH1	chr14	+	76761891	76783020
LNCV6_56271_PI430048170	0.00066507	2.23331	2.23331	up	8-Mar	NW_003315935.1	-	295415	305254
LNCV6_69844_PI430048170	0.000211898	0.104857	9.53682	down	KIF17	chr1	-	20664013	20718017
LNCV6_135982_PI430048170	0.021895	13.9959	13.9959	up	FMO3	chr1	+	171090876	171117819
LNCV6_129191_PI430048170	0.0302402	8.72196	8.72196	up	SLC22A6	chr11	-	62976596	62985023
LNCV6_137174_PI430048170	0.00993201	14.8006	14.8006	up	FAM134B	chr5	-	16473037	16617058
LNCV6_136034_PI430048170	0.00623772	4.19003	4.19003	up	P4HA1	chr10	-	73007216	73096974
LNCV6_130493_PI430048170	0.000563388	523.075	523.075	up	PITX1	chr5	-	135027733	135034274
LNCV6_139657_PI430048170	0.0316268	0.401976	2.48771	down	GLI1	chr12	+	57460150	57472268
LNCV6_135266_PI430048170	0.00200135	0.460143	2.17324	down	GRPEL2	chr5	+	149345413	149354583
LNCV6_129586_PI430048170	0.0246345	0.0685892	14.5795	down	SRRM3	chr7	+	76201892	76287292
LNCV6_139194_PI430048170	0.00137886	0.407873	2.45174	down	VAC14	chr16	-	70687438	70801176
LNCV6_131107_PI430048170	0.0283937	7.09399	7.09399	up	FBP1	chr9	-	94603132	94639641
LNCV6_143908_PI430048170	0.0249053	0.0441161	22.6675	down	GPRIN1	chr5	-	176595801	176610130
LNCV6_136671_PI430048170	0.00789634	80.8525	80.8525	up	CLDN14	chr21	-	36460620	36480090
LNCV6_126680_PI430048170	0.043469	2.61271	2.61271	up	STOML1	chr15	-	73983217	73992348
LNCV6_131506_PI430048170	0.0121147	16.511	16.511	up	CTSE	chr1	-	206009263	206023909
LNCV6_88825_PI430048170	0.0167476	0.457821	2.18426	down	EIF2AK4	chr15	+	39934123	40035596
LNCV6_143089_PI430048170	0.000363647	0.0677336	14.7637	down	PIM2	chrX	-	48913181	48919136
LNCV6_136317_PI430048170	0.0431589	0.250056	3.99911	down	FAM159B	chr5	+	64690307	64718190
LNCV6_145616_PI430048170	0.00984005	0.095307	10.4924	down	DEPDC1B	chr5	-	60596911	60700166
LNCV6_127175_PI430048170	0.000730078	8.33902	8.33902	up	RHOU	NW_018654708.1	+	312080	323673
LNCV6_140185_PI430048170	0.0133151	0.0546829	18.2873	down	GH2	chr17	-	63880211	63881942
LNCV6_144999_PI430048170	0.0114058	0.493144	2.0278	down	PPT1	chr1	-	40072709	40097470
LNCV6_125249_PI430048170	0.0443168	0.244076	4.09708	down	RARRES2	chr7	-	150338317	150341674
LNCV6_129348_PI430048170	0.0019738	37.4211	37.4211	up	CXCL14	chr5	-	135570678	135579279
LNCV6_144508_PI430048170	0.00843456	0.390869	2.5584	down	WARS	chr14	-	100333787	100375590
LNCV6_132286_PI430048170	0.0346642	2.42292	2.42292	up	MTHFSD	chr16	-	86530175	86555235
LNCV6_136291_PI430048170	0.0292573	3.28264	3.28264	up	TMEM62	chr15	+	43133523	43185144
LNCV6_107455_PI430048170	0.0147646	0.379554	2.63467	down	ARHGAP4	chrX	-	153907375	153926260
LNCV6_137889_PI430048170	0.00271946	5.48048	5.48048	up	MYO7A	chr11	+	77128263	77215241
LNCV6_140236_PI430048170	0.0486041	200.676	200.676	up	CORIN	chr4	-	47593997	47838106
LNCV6_104225_PI430048170	0.0437913	0.4887	2.04625	down	HAUS5	chr19	+	35612743	35625349
LNCV6_139404_PI430048170	0.00713263	4.12119	4.12119	up	EXT1	chr8	-	117799362	118111819
LNCV6_130478_PI430048170	0.0145114	0.00621196	160.98	down	IGSF21	chr1	+	18107745	18378483
LNCV6_134597_PI430048170	0.00333149	0.44215	2.26168	down	PRRT3	chr3	-	9945541	9952415
LNCV6_127803_PI430048170	0.00964923	2.79649	2.79649	up	DYRK2	chr12	+	67648731	67662664
LNCV6_136219_PI430048170	0.00349535	2.50676	2.50676	up	NDUFAF3	chr3	+	49021640	49023495
LNCV6_135200_PI430048170	0.0122518	0.329663	3.0334	down	NFAM1	chr22	-	42380406	42432395
LNCV6_89378_PI430048170	0.000247904	3.85968	3.85968	up	TMEM50B	NW_003315970.2	-	43712	84138
LNCV6_129847_PI430048170	0.003425	0.173045	5.77885	down	GPRC5B	chr16	-	19858970	19885634
LNCV6_94229_PI430048170	0.0257952	2.72154	2.72154	up	LRTM2	NW_018654718.1	+	162410	178896
LNCV6_144106_PI430048170	0.00360596	0.44914	2.22648	down	DNAJA2	chr16	-	46955361	46973714
LNCV6_142839_PI430048170	0.0161635	4.25338	4.25338	up	MOCS2	chr5	-	53095678	53109772
LNCV6_135293_PI430048170	0.00309709	0.425362	2.35094	down	USO1	chr4	+	75724521	75814289
LNCV6_130790_PI430048170	0.001291	90.1171	90.1171	up	APOH	chr17	-	66212028	66229438
LNCV6_137556_PI430048170	0.0027032	2.25235	2.25235	up	TBC1D3C	chr17	-	38057692	38068634
LNCV6_128259_PI430048170	0.000492651	0.349134	2.86423	down	TXLNG	chrX	+	16786431	16844519
LNCV6_133595_PI430048170	0.000334563	0.277446	3.6043	down	ZNF691	chr1	+	42846572	42852477
LNCV6_137143_PI430048170	0.0261575	2.80005	2.80005	up	DOK3	chr5	-	177501903	177510426
LNCV6_140733_PI430048170	0.00120926	0.380545	2.62781	down	PREPL	chr2	-	44317606	44360674
LNCV6_136201_PI430048170	0.0241522	105.043	105.043	up	CBLN2	chr18	-	72536679	72544488
LNCV6_128370_PI430048170	0.0108514	0.144855	6.90345	down	OVOL2	chr20	-	18024151	18057882
LNCV6_131922_PI430048170	0.00985161	0.12224	8.18061	down	CCDC169	chr13	-	36230774	36297855
LNCV6_131609_PI430048170	0.00522184	0.195725	5.1092	down	CCDC42B	chr12	+	113149857	113159276
LNCV6_103469_PI430048170	0.0211693	0.403805	2.47644	down	C6orf118	chr6	-	165279663	165309622
LNCV6_138363_PI430048170	0.00675398	2.20752	2.20752	up	UFM1	chr13	+	38349770	38363007
LNCV6_144650_PI430048170	0.00344396	0.446099	2.24165	down	PARN	NT_187607.1	-	8556	203127
LNCV6_141759_PI430048170	0.0122231	3.97169	3.97169	up	ITM2B	chr13	+	48233137	48262096
LNCV6_133376_PI430048170	0.0146292	0.182651	5.47492	down	LEFTY1	chr1	-	225886281	225889146
LNCV6_131507_PI430048170	0.00166997	9.64363	9.64363	up	CTSB	NW_018654717.1	+	1479908	1505569
LNCV6_141126_PI430048170	0.0130064	0.0640389	15.6155	down	TNS4	chr17	-	40475827	40501602
LNCV6_78425_PI430048170	0.00219737	2.52839	2.52839	up	DBNL	chr7	+	44044639	44061716
LNCV6_142475_PI430048170	0.00365613	3.34075	3.34075	up	GALM	chr2	+	38665909	38734767
LNCV6_142859_PI430048170	0.00481579	0.368985	2.71014	down	RTN4R	chr22	-	20241414	20268293
LNCV6_126808_PI430048170	0.0195477	4.78603	4.78603	up	MMP23B	chr1	+	1632180	1634654
LNCV6_142462_PI430048170	0.0394602	21.3814	21.3814	up	CCDC3	chr10	-	12896624	13099773
LNCV6_140299_PI430048170	0.000614182	5.99951	5.99951	up	FAM107B	chr10	-	14518556	14774897
LNCV6_93974_PI430048170	0.000987704	0.416573	2.40054	down	GATAD2A	chr19	+	19385802	19508932
LNCV6_141578_PI430048170	0.00294551	0.3031	3.29924	down	KNSTRN	chr15	+	40382720	40394288
LNCV6_131691_PI430048170	7.33702e-05	77.6662	77.6662	up	COL6A6	chr3	+	130560333	130678137
LNCV6_144952_PI430048170	3.45333e-05	0.0427713	23.3801	down	ACTL6B	chr7	-	100643096	100656461
LNCV6_101437_PI430048170	0.0459905	9.91009	9.91009	up	RNF207	chr1	+	6206128	6221299
LNCV6_144697_PI430048170	0.0363712	3.5433	3.5433	up	PRR5	chr22	+	44676807	44737681
LNCV6_127726_PI430048170	0.0416155	0.237885	4.20371	down	FAM150A	chr8	-	52534036	52565461
LNCV6_129779_PI430048170	0.0281203	2.30451	2.30451	up	MTHFD2L	chr4	+	74158107	74303099
LNCV6_129387_PI430048170	0.0109326	0.37139	2.69259	down	CAMK2N2	chr3	-	184259214	184261463
LNCV6_142746_PI430048170	0.0064901	0.385158	2.59634	down	NPW	chr16	+	2019519	2020755
LNCV6_145111_PI430048170	0.00069093	0.000815042	1226.93	down	CHGA	NT_187601.1	+	37661	49855
LNCV6_127540_PI430048170	0.000254149	13.063	13.063	up	C1orf53	chr1	+	197902551	197907367
LNCV6_112664_PI430048170	0.0333071	7.85741	7.85741	up	SPON1	chr11	+	13962636	14268133
LNCV6_136021_PI430048170	0.00546048	0.343872	2.90806	down	KIF24	chr9	-	34252379	34329249
LNCV6_54279_PI430048170	0.0144051	19.4222	19.4222	up	GBP4	chr1	-	89181147	89198950
LNCV6_133667_PI430048170	0.00192367	10.9199	10.9199	up	TOM1L2	chr17	-	17843507	17972470
LNCV6_130240_PI430048170	0.0230278	4.12666	4.12666	up	BTG2	chr1	+	203305535	203309602
LNCV6_130530_PI430048170	0.00378114	3.02466	3.02466	up	MXI1	chr10	+	110207604	110287365
LNCV6_127071_PI430048170	0.0214235	0.226301	4.41889	down	KIF14	chr1	-	200551496	200620734
LNCV6_130658_PI430048170	0.00079712	6.43719	6.43719	up	PID1	chr2	-	229023972	229271341
LNCV6_135904_PI430048170	0.00896666	2.23091	2.23091	up	SNX24	chr5	+	122845448	123009212
LNCV6_131275_PI430048170	0.000188002	2.29918	2.29918	up	USP53	chr4	+	119212626	119295518
LNCV6_144131_PI430048170	0.0233934	0.189781	5.26922	down	PADI2	chr1	-	17066760	17119453
LNCV6_134937_PI430048170	0.00234055	3.79156	3.79156	up	RHOB	chr2	+	20447070	20449445
LNCV6_138790_PI430048170	0.00735362	5.24272	5.24272	up	SEMA3D	chr7	-	84995552	85121931
LNCV6_140741_PI430048170	0.00822818	6.67478	6.67478	up	ANXA4	chr2	+	69741973	69826477
LNCV6_134537_PI430048170	0.0207124	0.447065	2.23681	down	FOXA3	chr19	+	45864259	45873797
LNCV6_135188_PI430048170	0.00689217	2.28946	2.28946	up	KANK2	chr19	-	11164266	11197567
LNCV6_136005_PI430048170	0.00077848	0.33359	2.9977	down	WDR89	chr14	-	63597038	63641923
LNCV6_127847_PI430048170	0.0018584	0.036638	27.2941	down	CABP1	chr12	+	120640618	120667324
LNCV6_65058_PI430048170	6.82637e-05	0.334056	2.99351	down	NUP62	chr19	-	49906824	49929731
LNCV6_138562_PI430048170	0.0276448	0.190649	5.24524	down	LPAR4	chrX	+	78747708	78757091
LNCV6_143476_PI430048170	0.000981641	0.0893159	11.1962	down	CALR3	chr19	-	16479056	16496192
LNCV6_136444_PI430048170	0.00545918	0.363016	2.7547	down	ZBTB3	chr11	-	62750962	62754184
LNCV6_130579_PI430048170	0.0101311	2.29284	2.29284	up	WARS2	chr1	-	119031215	119140672
LNCV6_145428_PI430048170	0.00220518	5.96199	5.96199	up	ASGR1	chr17	-	7173430	7179564
LNCV6_140830_PI430048170	0.00111426	397.206	397.206	up	OIT3	chr10	+	72893555	72933036
LNCV6_143550_PI430048170	0.0139644	2.38851	2.38851	up	LIG4	chr13	-	108207441	108214782
LNCV6_140971_PI430048170	0.0351752	0.341991	2.92406	down	CAMP	chr3	+	48223346	48225491
LNCV6_133061_PI430048170	0.0124936	4.53933	4.53933	up	MAP1A	chr15	+	43517607	43531620
LNCV6_131798_PI430048170	0.0188911	2.65643	2.65643	up	XRN1	chr3	-	142306606	142448062
LNCV6_101298_PI430048170	0.00538882	0.146427	6.82933	down	ZNF519	chr18	-	14099942	14132490
LNCV6_136078_PI430048170	0.0173629	265.743	265.743	up	ANKRD1	chr10	-	90912099	90921275
LNCV6_131407_PI430048170	0.00381893	5.31523	5.31523	up	ATP2B4	chr1	+	203626786	203744081
LNCV6_144310_PI430048170	0.0101838	0.060949	16.4072	down	SH2D5	chr1	-	20719731	20732640
[truncated: 2,357 more rows]

## Sheet: TS-CM vs WT-CM
Supplementary Table S1.2 Differentially Expressed mRNA of TS-CM vs. WT-CM
Probe ID	T test p-value	Fold Change			Annotation
ProbeName	pvalues	foldchange	foldchange(abs)	Regulation	GeneSymbol	Chromosome	Strand	Start	End
LNCV6_142986_PI430048170	0.00392932	0.356627	2.80405	down	HIST1H2BI	chr6	+	26272975	26273412
LNCV6_126578_PI430048170	0.0213409	0.137777	7.25811	down	KRTAP21-1	chr21	-	30755014	30755428
LNCV6_104416_PI430048170	0.0365181	3.5532	3.5532	up	CPNE8	chr12	-	38652199	38905618
LNCV6_132266_PI430048170	0.0246116	0.382675	2.61318	down	TRPC4	chr13	-	37632062	37870425
LNCV6_129818_PI430048170	0.0272848	4.60281	4.60281	up	CLDN19	chr1	-	42733092	42740254
LNCV6_135903_PI430048170	0.0119249	0.146343	6.83325	down	SNX22	chr15	+	64151716	64157481
LNCV6_135781_PI430048170	0.0216075	0.439001	2.2779	down	ZNF559-ZNF177	chr19	+	9324694	9382617
LNCV6_137277_PI430048170	0.013241	57.4001	57.4001	up	MEP1A	chr6	+	46793356	46839782
LNCV6_137724_PI430048170	0.0357608	7.40893	7.40893	up	CDH1	chr16	+	68737289	68835542
LNCV6_133967_PI430048170	0.02295	3.15294	3.15294	up	CYP51A1	chr7	-	92112148	92134526
LNCV6_50213_PI430048170	0.0152915	0.462178	2.16367	down	ZNF853	chr7	+	6615616	6624290
LNCV6_134168_PI430048170	0.0425124	6.87597	6.87597	up	OAS1	chr12	+	112906776	112919907
LNCV6_134793_PI430048170	0.00917471	5.62031	5.62031	up	LRG1	chr19	-	4537214	4540024
LNCV6_139059_PI430048170	0.000374627	0.0539695	18.529	down	OLFM1	chr9	+	135075242	135121184
LNCV6_142155_PI430048170	0.0115601	3.26227	3.26227	up	HMOX1	chr22	+	35381066	35394214
LNCV6_129489_PI430048170	0.00291275	0.490213	2.03993	down	POC1A	chr3	-	52075232	52154690
LNCV6_104907_PI430048170	0.0151474	0.487502	2.05127	down	CDKN3	chr14	+	54396954	54420218
LNCV6_140370_PI430048170	0.0187054	0.441265	2.26621	down	SH3KBP1	chrX	-	19533964	19887626
LNCV6_134132_PI430048170	0.00748879	8.08865	8.08865	up	TMEM200A	chr6	+	130437116	130443067
LNCV6_116785_PI430048170	0.0251408	2.58657	2.58657	up	IDI1	chr10	-	1039418	1049366
LNCV6_145529_PI430048170	0.0303883	6.38632	6.38632	up	ANG	chr14	+	20684176	20694186
LNCV6_138207_PI430048170	0.0102778	4.22629	4.22629	up	CGN	chr1	+	151511385	151538692
LNCV6_144613_PI430048170	0.0109018	0.459017	2.17857	down	PRKAA2	chr1	+	56645316	56715335
LNCV6_92763_PI430048170	0.0178731	2.79111	2.79111	up	HSD17B11	chr4	-	87336521	87391303
LNCV6_133400_PI430048170	0.00760008	0.433345	2.30763	down	TRAK1	chr3	+	42091253	42225890
LNCV6_144086_PI430048170	0.00673856	2.66408	2.66408	up	FAM46C	chr1	+	117605981	117628389
LNCV6_134638_PI430048170	0.0124066	11.6484	11.6484	up	FMO1	chr1	+	171257922	171285978
LNCV6_142244_PI430048170	0.0150054	0.282815	3.53588	down	WNT2	chr7	-	117276630	117323289
LNCV6_133430_PI430048170	0.00551366	0.478446	2.0901	down	IMPA1	chr8	-	81656915	81686354
LNCV6_135577_PI430048170	0.0469266	0.129898	7.69834	down	PLN	chr6	+	118548262	118561715
LNCV6_136613_PI430048170	0.000146368	0.11062	9.03994	down	SALL3	NT_187666.1	+	45389	64084
LNCV6_134642_PI430048170	0.00757074	10.1251	10.1251	up	FMO5	chr1	-	147186260	147225638
LNCV6_126726_PI430048170	0.00391229	0.419059	2.3863	down	KREMEN1	chr22	+	29073077	29146820
LNCV6_71681_PI430048170	0.0153871	0.434651	2.30069	down	JAM2	chr21	+	25639281	25717562
LNCV6_138900_PI430048170	0.0131293	0.353271	2.83069	down	PDLIM3	chr4	-	185500659	185535558
LNCV6_142728_PI430048170	0.0383844	0.355129	2.81588	down	CLUAP1	chr16	+	3500944	3539048
LNCV6_144318_PI430048170	0.0462102	3.90569	3.90569	up	SVEP1	chr9	-	110365247	110579880
LNCV6_128634_PI430048170	0.0032703	15.8088	15.8088	up	LY75	chr2	-	159803354	159904756
LNCV6_136368_PI430048170	0.0174976	0.262305	3.81235	down	SAMD11	chr1	+	925740	944581
LNCV6_134957_PI430048170	0.0370544	0.22178	4.50897	down	TMEM179	NT_187599.1	-	148686	162583
LNCV6_134103_PI430048170	0.010836	0.445216	2.2461	down	NMB	chr15	-	84655128	84658571
LNCV6_143350_PI430048170	0.00186484	0.209143	4.78142	down	ADM	chr11	+	10304979	10307402
LNCV6_105635_PI430048170	0.0155717	0.411708	2.42891	down	PLEKHA2	chr8	+	38901234	38973912
LNCV6_137029_PI430048170	0.0148528	0.476384	2.09915	down	FLYWCH2	chr16	+	2883194	2899382
LNCV6_140585_PI430048170	0.00577086	2.64049	2.64049	up	CALCRL	chr2	-	187341962	187448294
LNCV6_116820_PI430048170	0.0475421	7.00424	7.00424	up	G0S2	chr1	+	209675324	209676390
LNCV6_133201_PI430048170	0.00136697	12.859	12.859	up	FABP1	chr2	-	88122981	88128131
LNCV6_129020_PI430048170	0.0348269	0.151259	6.61118	down	SCN4B	chr11	-	118133376	118152915
LNCV6_132623_PI430048170	0.0436688	7.73893	7.73893	up	PRAP1	chr10	+	133347339	133352683
LNCV6_110990_PI430048170	0.0317002	0.420692	2.37704	down	GTSE1	chr22	+	46296740	46330810
LNCV6_135455_PI430048170	0.0230354	15.9852	15.9852	up	GSTA2	chr6	-	52750086	52763563
LNCV6_105775_PI430048170	0.0177548	0.226963	4.406	down	ADD2	chr2	-	70662083	70768243
LNCV6_141675_PI430048170	0.0397766	0.344568	2.90218	down	FABP3	chr1	-	31365252	31373288
LNCV6_140683_PI430048170	0.00692066	13.5922	13.5922	up	SLCO4C1	chr5	-	102233985	102296549
LNCV6_139582_PI430048170	0.0299137	0.254317	3.9321	down	SCD5	chr4	-	82629536	82798857
LNCV6_130720_PI430048170	0.0133137	2.12596	2.12596	up	INSIG1	chr7	+	155297771	155310235
LNCV6_136458_PI430048170	0.0212562	2.22013	2.22013	up	S100A11	chr1	-	152032505	152037035
LNCV6_137566_PI430048170	0.0107562	0.387912	2.5779	down	MEF2BNB	chr19	-	19181875	19192591
LNCV6_135902_PI430048170	0.00361385	0.449409	2.22514	down	SNX21	chr20	+	45833830	45843275
LNCV6_142117_PI430048170	0.0484145	2.45111	2.45111	up	CTHRC1	chr8	+	103371514	103383005
LNCV6_131548_PI430048170	0.0393853	2.70256	2.70256	up	CD93	chr20	-	23079355	23086340
LNCV6_143081_PI430048170	0.0385852	0.116105	8.61286	down	MOG	NT_167249.2	+	966015	981404
LNCV6_133953_PI430048170	0.00726311	4.51478	4.51478	up	SEPP1	chr5	-	42799879	42812076
LNCV6_145038_PI430048170	0.0137309	0.307489	3.25215	down	KIF25	chr6	+	168017872	168045089
LNCV6_62372_PI430048170	0.035052	4.04121	4.04121	up	ISG20	chr15	+	88638742	88656344
LNCV6_101920_PI430048170	0.00560814	3.1154	3.1154	up	PECAM1	chr17	-	64319414	64390878
LNCV6_141421_PI430048170	0.0236027	2.72265	2.72265	up	LAPTM5	chr1	-	30732467	30757836
LNCV6_134294_PI430048170	0.000866323	23.3684	23.3684	up	DNASE1L3	chr3	-	58192625	58211003
LNCV6_140760_PI430048170	0.0274654	0.0539374	18.54	down	TMEFF2	chr2	-	191949045	192194933
LNCV6_133918_PI430048170	0.0400341	0.187332	5.33811	down	ADRB1	chr10	+	114044046	114046908
LNCV6_132004_PI430048170	0.0125035	0.351033	2.84874	down	ZNF555	chr19	+	2841434	2860474
LNCV6_136617_PI430048170	0.0234884	0.234465	4.26503	down	ARL9	chr4	+	56505208	56523892
LNCV6_143159_PI430048170	0.010438	0.217619	4.59518	down	PMAIP1	chr18	+	59899959	59904306
LNCV6_131461_PI430048170	0.0143522	2.40688	2.40688	up	FADS2	chr11	+	61828032	61867354
LNCV6_145594_PI430048170	0.0326522	5.00069	5.00069	up	PLA2G1B	chr12	-	120322110	120327789
LNCV6_129773_PI430048170	0.0161507	46.4724	46.4724	up	PF4V1	chr4	+	73853295	73854484
LNCV6_135651_PI430048170	0.0204767	0.495787	2.017	down	LARGE	chr22	-	33272860	33920422
LNCV6_144618_PI430048170	0.041141	0.246743	4.0528	down	CXCL6	chr4	+	73836555	73838760
LNCV6_145328_PI430048170	0.0378381	0.389408	2.568	down	MYBL1	chr8	-	66562174	66613249
LNCV6_99601_PI430048170	0.00849209	0.427187	2.34089	down	PPP5D1	chr19	-	46480787	46601200
LNCV6_137875_PI430048170	0.0165733	0.13659	7.32116	down	FAM133A	chrX	+	93674012	93712274
LNCV6_130483_PI430048170	0.0241385	5.31676	5.31676	up	STEAP1B	chr7	-	22438418	22500282
LNCV6_77555_PI430048170	0.0456294	0.481899	2.07512	down	NDUFAF4	chr6	-	96889310	96897891
LNCV6_145718_PI430048170	0.00806845	0.266691	3.74965	down	H2BFM	chrX	+	104039948	104042454
LNCV6_141225_PI430048170	0.0035488	0.431582	2.31706	down	CATSPER3	chr5	+	134967905	135011707
LNCV6_69834_PI430048170	0.0202919	0.440217	2.27161	down	MFN2	chr1	+	11980180	12013515
LNCV6_140429_PI430048170	0.0430195	0.306155	3.26632	down	PIANP	chr12	-	6693790	6700843
LNCV6_139353_PI430048170	0.00645367	0.391007	2.5575	down	CALY	chr10	-	133325423	133336971
LNCV6_143924_PI430048170	0.00163519	0.494975	2.0203	down	SNAPC1	chr14	+	61762356	61796428
LNCV6_139533_PI430048170	0.0494766	8.35266	8.35266	up	STEAP1	chr7	+	90154374	90164827
LNCV6_128463_PI430048170	0.0143211	2.89561	2.89561	up	SPIRE2	chr16	+	89828498	89871319
LNCV6_140169_PI430048170	0.0146117	2.98994	2.98994	up	LOX	chr5	-	122063194	122078501
LNCV6_134789_PI430048170	0.0105073	0.457435	2.1861	down	SYCE3	chr22	-	50551111	50562952
LNCV6_129572_PI430048170	0.00214564	0.337576	2.9623	down	HIST1H3J	chr6	-	27890314	27890792
LNCV6_128223_PI430048170	0.0271078	11.7559	11.7559	up	APBB1IP	chr10	+	26438336	26567803
LNCV6_127577_PI430048170	0.0175307	0.461976	2.16462	down	HSPA4L	chr4	+	127782208	127834073
LNCV6_139505_PI430048170	0.0411014	0.422131	2.36893	down	SLAIN1	chr13	+	77697853	77764242
LNCV6_142989_PI430048170	0.0149181	3.25481	3.25481	up	GAL3ST1	chr22	-	30554634	30564914
LNCV6_134823_PI430048170	0.0326968	0.30071	3.32546	down	ELAVL2	chr9	-	23690103	23826306
LNCV6_139291_PI430048170	0.00426001	0.260819	3.83408	down	APLN	chrX	-	129645258	129654956
LNCV6_135076_PI430048170	0.0079806	0.447431	2.23498	down	CCL27	chr9	-	34661882	34662692
LNCV6_119133_PI430048170	0.0410532	13.1139	13.1139	up	HPX	chr11	-	6431037	6441024
LNCV6_135443_PI430048170	0.00437127	0.357474	2.7974	down	ARHGEF37	chr5	+	149581571	149634964
LNCV6_141393_PI430048170	0.0161905	0.475626	2.10249	down	CT55	chrX	-	135156535	135171827
LNCV6_74951_PI430048170	0.031167	41.5675	41.5675	up	FGA	chr4	-	154583125	154590766
LNCV6_129895_PI430048170	0.0471173	8.27716	8.27716	up	FOXF1	chr16	+	86510526	86514464
LNCV6_135255_PI430048170	0.0403355	0.447419	2.23504	down	CDK16	chrX	+	47218128	47229997
LNCV6_137503_PI430048170	0.0311754	0.449367	2.22535	down	SEC61A2	chr10	+	12129640	12165404
LNCV6_136090_PI430048170	0.00809414	0.299863	3.33486	down	LYPD1	chr2	-	132643279	132670370
LNCV6_136011_PI430048170	0.0283524	20.3276	20.3276	up	CA4	chr17	+	60149935	60159546
LNCV6_144873_PI430048170	0.0269244	0.473019	2.11408	down	DPYSL3	chr5	-	147390807	147510056
LNCV6_144644_PI430048170	0.0311679	2.92984	2.92984	up	APLNR	chr11	-	57233576	57237453
LNCV6_129333_PI430048170	0.0415958	4.77818	4.77818	up	ICAM2	chr17	-	64002594	64020634
LNCV6_129345_PI430048170	0.0168603	28.8455	28.8455	up	CXCL17	chr19	-	42428537	42443048
LNCV6_140970_PI430048170	0.0312611	0.0910093	10.9879	down	LPAR3	chr1	-	84813402	84893213
LNCV6_9387_PI430048170	0.0328532	2.02154	2.02154	up	FAM89A	chr1	-	231018957	231040249
LNCV6_134331_PI430048170	0.0154847	0.260093	3.84478	down	GNG3	chr11	+	62707593	62709206
LNCV6_143823_PI430048170	0.0134682	0.227851	4.38884	down	RAB9B	chrX	-	103822321	103832282
LNCV6_104439_PI430048170	0.0192233	0.397608	2.51504	down	TAZ	chrX	+	154411517	154421726
LNCV6_144178_PI430048170	0.0190965	0.446435	2.23997	down	MURC	chr9	+	100578078	100588389
LNCV6_129335_PI430048170	0.0159694	56.1103	56.1103	up	APOC2	chr19	+	44945981	44949565
LNCV6_137741_PI430048170	0.03958	2.38708	2.38708	up	MMRN1	chr4	+	89894900	89954629
LNCV6_132953_PI430048170	0.0010837	20.6414	20.6414	up	SELP	chr1	-	169588848	169630139
LNCV6_111845_PI430048170	0.0459276	2.17297	2.17297	up	PCOLCE	chr7	+	100602258	100608175
LNCV6_138514_PI430048170	0.017287	3.69976	3.69976	up	FLRT3	chr20	-	14323992	14337667
LNCV6_140910_PI430048170	0.00411733	3.04578	3.04578	up	FREM1	chr9	-	14734665	14910995
LNCV6_105211_PI430048170	0.0125807	0.349411	2.86196	down	CA5B	chrX	+	15738288	15787625
LNCV6_60947_PI430048170	0.0175617	3.35479	3.35479	up	LGALS3	chr14	+	55129216	55145430
LNCV6_135003_PI430048170	0.0153036	0.208714	4.79125	down	ZNF214	chr11	-	6997084	7020358
LNCV6_133694_PI430048170	0.00385907	25.1872	25.1872	up	URAD	chr13	-	27978105	27988637
LNCV6_49834_PI430048170	0.0289248	0.487565	2.05101	down	TMEM246	chr9	-	101473157	101487221
LNCV6_79052_PI430048170	0.0203697	10.8561	10.8561	up	TFEC	chr7	-	115935147	116030813
LNCV6_138557_PI430048170	0.0393202	3.01873	3.01873	up	LDB2	chr4	-	16501533	16898809
LNCV6_138987_PI430048170	0.045594	2.11141	2.11141	up	LAMC3	chr9	+	131009116	131093059
LNCV6_135319_PI430048170	0.00115956	0.4619	2.16497	down	HIST1H2AI	chr6	+	27808198	27808667
LNCV6_140214_PI430048170	0.0485304	0.462504	2.16214	down	BTBD11	chr12	+	107318419	107659642
LNCV6_130482_PI430048170	0.0430213	0.29125	3.43348	down	CHST6	chr16	-	75473123	75495028
LNCV6_136311_PI430048170	0.0179431	2.40993	2.40993	up	MAFB	chr20	-	40685847	40689240
LNCV6_130034_PI430048170	0.0316192	2.50002	2.50002	up	MYLIP	chr6	+	16129085	16148248
LNCV6_108643_PI430048170	0.0415296	2.56509	2.56509	up	MFSD7	chr4	-	681823	689441
LNCV6_129582_PI430048170	0.00153253	0.348713	2.86769	down	HIST1H3G	chr6	-	26270917	26271384
LNCV6_127157_PI430048170	0.00562532	6.79095	6.79095	up	MFSD6L	chr17	-	8797109	8799349
LNCV6_136209_PI430048170	0.0096626	3.33241	3.33241	up	SLC39A4	NW_018654716.1	-	143016	147136
LNCV6_128757_PI430048170	0.0442367	6.90795	6.90795	up	AREG	chr4	+	74445097	74455009
LNCV6_131201_PI430048170	0.00675482	0.447	2.23714	down	GRK6	chr5	+	177426685	177442849
LNCV6_131422_PI430048170	0.0269068	0.499914	2.00035	down	HAPLN4	chr19	-	19255640	19262787
LNCV6_127898_PI430048170	0.00264391	0.417491	2.39526	down	UBE2E2	chr3	+	23203292	23590805
LNCV6_90059_PI430048170	0.0366479	2.19034	2.19034	up	ZFAND2A	chr7	-	1152906	1160219
LNCV6_139912_PI430048170	0.0138233	7.18774	7.18774	up	HYAL1	chr3	-	50299888	50312381
LNCV6_142678_PI430048170	0.0438693	0.170077	5.87969	down	NTNG2	chr9	+	132161946	132244531
LNCV6_134349_PI430048170	0.0159096	0.455348	2.19612	down	GSG2	chr17	+	3723902	3726699
LNCV6_125447_PI430048170	0.0433497	0.498303	2.00681	down	PDE7A	chr8	-	65714333	65841734
LNCV6_135235_PI430048170	0.00994402	2.08309	2.08309	up	HOOK3	chr8	+	42896889	43030539
LNCV6_128496_PI430048170	0.0126926	10.7837	10.7837	up	SLC25A47	chr14	+	100323336	100330421
LNCV6_140596_PI430048170	0.00874163	0.388592	2.57339	down	RCCD1	chr15	+	90954875	90963125
LNCV6_137154_PI430048170	0.030812	3.66246	3.66246	up	NAALADL1	chr11	-	65044822	65058537
LNCV6_132156_PI430048170	0.0268862	0.416633	2.40019	down	GNAL	chr18	+	11689014	11885685
LNCV6_107945_PI430048170	0.0194216	3.16039	3.16039	up	PDIA5	chr3	+	123067008	123162106
LNCV6_126837_PI430048170	0.0254028	27.0654	27.0654	up	CUBN	chr10	-	16823965	17129817
LNCV6_144335_PI430048170	0.00968257	0.440843	2.26838	down	GEM	chr8	-	94249252	94262319
LNCV6_143364_PI430048170	0.00470856	5.32621	5.32621	up	ITGB2	chr21	-	44885952	44921050
LNCV6_101076_PI430048170	0.0303835	0.424134	2.35775	down	SLC25A29	chr14	-	100291110	100306547
LNCV6_128240_PI430048170	0.0148154	2.07636	2.07636	up	RAB3D	chr19	-	11322045	11339668
LNCV6_139169_PI430048170	0.00463904	0.1775	5.63381	down	4-Mar	chr2	-	216257861	216372027
LNCV6_139432_PI430048170	0.0102267	0.368087	2.71675	down	HIST1H4I	chr6	+	27139308	27139678
LNCV6_144150_PI430048170	0.00493351	0.463052	2.15958	down	HIST1H3E	chr6	+	26225154	26225616
LNCV6_136616_PI430048170	0.00909624	3.76283	3.76283	up	LRTM1	chr3	-	54918332	54928074
LNCV6_78598_PI430048170	0.0242205	2.35641	2.35641	up	TPST1	chr7	+	66205271	66360451
LNCV6_144822_PI430048170	0.00619149	0.438393	2.28106	down	C16orf45	NT_187607.1	+	1092444	1246252
LNCV6_130480_PI430048170	0.0440404	7.8369	7.8369	up	IGSF23	chr19	+	44613629	44636781
LNCV6_82921_PI430048170	0.0324124	0.412766	2.42268	down	MT1X	chr16	+	56682469	56684196
LNCV6_129581_PI430048170	0.0275926	0.378245	2.64379	down	HIST1H3F	chr6	-	26250141	26250607
LNCV6_136548_PI430048170	0.0420233	3.43691	3.43691	up	F11R	chr1	-	160995205	161021343
LNCV6_145650_PI430048170	0.00127332	5.62681	5.62681	up	PLA2G10	NT_187607.1	-	245406	267435
LNCV6_140842_PI430048170	0.0417296	0.407388	2.45466	down	THSD4	chr15	+	71141448	71783383
LNCV6_127885_PI430048170	0.0428652	0.195782	5.10772	down	KCNIP2	chr10	-	101825973	101843920
LNCV6_136939_PI430048170	0.0113413	8.00094	8.00094	up	ANO1	chr11	+	70078301	70189545
LNCV6_135044_PI430048170	0.0281641	0.464024	2.15506	down	NCAPG	chr4	+	17810812	17844865
LNCV6_127067_PI430048170	0.0241668	0.340586	2.93611	down	PER3	chr1	+	7784428	7845181
LNCV6_145630_PI430048170	0.0292107	0.485964	2.05776	down	FGR	chr1	-	27612288	27626240
LNCV6_131806_PI430048170	0.00995302	6.02122	6.02122	up	TF	chr3	+	133746132	133779006
LNCV6_141047_PI430048170	0.0390524	14.2555	14.2555	up	RBP4	chr10	-	93591835	93601236
LNCV6_142807_PI430048170	0.0359259	53.4985	53.4985	up	HBG2	chr11	-	5253190	5254781
LNCV6_134897_PI430048170	0.0033704	2.58601	2.58601	up	SERPINF1	NT_187611.1	+	190873	195944
LNCV6_143511_PI430048170	0.0169235	3.16828	3.16828	up	TMEM125	chr1	+	43269993	43274002
LNCV6_136657_PI430048170	0.0471361	0.471946	2.11889	down	PAQR4	chr16	+	2969244	2973489
LNCV6_135638_PI430048170	0.00379787	0.403312	2.47947	down	ANKRD34A	chr1	-	145959440	145964582
LNCV6_137269_PI430048170	0.00770431	7.4741	7.4741	up	CCDC68	chr18	-	54901508	54959508
LNCV6_134509_PI430048170	0.0142763	9.39632	9.39632	up	MRC1	chr10	+	17809342	17911162
LNCV6_134255_PI430048170	0.0127412	2.16737	2.16737	up	BTD	chr3	+	15601351	15647638
LNCV6_134857_PI430048170	0.00473724	16.575	16.575	up	KYNU	chr2	+	142877625	143042316
LNCV6_141169_PI430048170	0.00812367	0.293854	3.40306	down	ASPHD2	chr22	+	26429313	26445012
LNCV6_96904_PI430048170	0.0377168	3.1034	3.1034	up	GIMAP4	chr7	+	150567369	150573953
LNCV6_134144_PI430048170	0.006554	0.0944322	10.5896	down	LHFPL1	chrX	-	112630650	112680147
LNCV6_138430_PI430048170	0.0413537	4.63519	4.63519	up	ENTPD3	chr3	+	40387244	40428626
LNCV6_128003_PI430048170	0.014203	2.79312	2.79312	up	RRBP1	chr20	-	17613677	17682283
LNCV6_138973_PI430048170	0.0341451	0.492097	2.03212	down	PGK1	chrX	+	78104168	78126827
LNCV6_143809_PI430048170	0.0306017	0.451366	2.2155	down	SLC35E4	chr22	+	30635814	30647893
LNCV6_141804_PI430048170	0.038587	2.17824	2.17824	up	TCIRG1	chr11	+	68038994	68050899
LNCV6_142033_PI430048170	0.0108408	3.20179	3.20179	up	METTL7A	chr12	+	50924750	50932517
LNCV6_140422_PI430048170	0.0211265	4.17679	4.17679	up	TFPI	chr2	-	187464229	187554505
LNCV6_142752_PI430048170	0.0496274	2.66446	2.66446	up	FBXO6	chr1	+	11664092	11674354
LNCV6_3734_PI430048170	0.0131932	0.387517	2.58053	down	RDM1	NT_187614.1	-	152611	165308
LNCV6_126937_PI430048170	0.0386001	0.49363	2.02581	down	DLK2	chr6	-	43450351	43456632
LNCV6_136463_PI430048170	0.035659	27.5189	27.5189	up	S100A14	chr1	-	153614254	153616332
LNCV6_135382_PI430048170	0.00781318	0.151739	6.59027	down	MIXL1	chr1	+	226223617	226227055
LNCV6_131221_PI430048170	0.0443786	0.451981	2.21248	down	KCNMB4	chr12	+	70366281	70434292
LNCV6_136315_PI430048170	0.0150805	0.117144	8.53653	down	DAND5	chr19	+	12969617	12974753
LNCV6_134244_PI430048170	0.0103553	2.2089	2.2089	up	CSRNP1	chr3	-	39141850	39153611
LNCV6_133044_PI430048170	0.038243	0.443993	2.25229	down	PEBP4	chr8	-	22713251	22927908
LNCV6_101405_PI430048170	0.0101281	0.302938	3.301	down	EXTL3	chr8	+	28701472	28753690
LNCV6_144596_PI430048170	0.026868	0.380194	2.63023	down	TRIM69	NT_187605.1	+	59738	91200
LNCV6_138042_PI430048170	0.0479181	2.62838	2.62838	up	VAT1L	chr16	+	77788563	77980107
LNCV6_126949_PI430048170	0.00704689	0.34982	2.85862	down	ADAMTS17	chr15	-	99971437	100342005
LNCV6_139466_PI430048170	0.0286501	0.390132	2.56324	down	FAM216A	chr12	+	110468426	110490387
LNCV6_137570_PI430048170	0.0368422	0.393795	2.53939	down	KEL	NT_187562.1	-	964180	985483
LNCV6_136071_PI430048170	0.0472945	5.16432	5.16432	up	GRHL1	chr2	+	9951662	10002284
LNCV6_109684_PI430048170	0.0482476	0.280036	3.57097	down	HSPB8	chr12	+	119178789	119194746
LNCV6_135354_PI430048170	0.0131434	2.1172	2.1172	up	TNS3	chr7	-	47275153	47582144
LNCV6_143636_PI430048170	0.0116703	25.1002	25.1002	up	PCP4L1	chr1	+	161258726	161285450
LNCV6_128279_PI430048170	0.0030691	0.457021	2.18808	down	ASF1B	chr19	-	14119508	14136628
LNCV6_59000_PI430048170	0.0211019	3.78317	3.78317	up	SLC4A8	chr12	+	51424809	51515763
LNCV6_130118_PI430048170	0.0446396	0.356521	2.80489	down	OSR1	chr2	-	19351484	19358611
LNCV6_144370_PI430048170	0.0253929	2.6979	2.6979	up	MVD	chr16	-	88651939	88663149
LNCV6_134594_PI430048170	0.0270928	0.301841	3.313	down	IL17B	chr5	-	149374266	149379275
LNCV6_135614_PI430048170	0.00444828	4.49895	4.49895	up	RBM47	chr4	-	40423254	40629866
LNCV6_131191_PI430048170	0.00360892	3.80135	3.80135	up	PPFIBP2	chr11	+	7513764	7653765
LNCV6_135982_PI430048170	0.0223952	13.5824	13.5824	up	FMO3	chr1	+	171090876	171117819
LNCV6_129432_PI430048170	0.00778797	0.499216	2.00314	down	CFAP58	chr10	+	104353763	104455090
LNCV6_140603_PI430048170	0.031053	0.499684	2.00126	down	LRP12	chr8	-	104489230	104589024
LNCV6_137889_PI430048170	0.00676089	3.96763	3.96763	up	MYO7A	chr11	+	77128263	77215241
LNCV6_130442_PI430048170	0.00687334	0.389196	2.5694	down	LARP6	chr15	-	70831523	70854265
LNCV6_135200_PI430048170	0.0322523	0.414267	2.4139	down	NFAM1	chr22	-	42380406	42432395
LNCV6_128259_PI430048170	7.80832e-05	0.416194	2.40273	down	TXLNG	chrX	+	16786431	16844519
LNCV6_140299_PI430048170	0.0133584	2.14235	2.14235	up	FAM107B	chr10	-	14518556	14774897
LNCV6_129338_PI430048170	0.0197525	0.3552	2.81531	down	LRRC73	chr6	-	43506964	43510343
LNCV6_142975_PI430048170	0.0266262	5.95192	5.95192	up	PNPLA3	chr22	+	43923738	43947568
LNCV6_136021_PI430048170	0.0153898	0.471864	2.11925	down	KIF24	chr9	-	34252379	34329249
LNCV6_130658_PI430048170	0.0262647	3.29142	3.29142	up	PID1	chr2	-	229023972	229271341
LNCV6_129084_PI430048170	0.0110264	0.449745	2.22348	down	C8orf88	chr8	-	90958477	90985257
LNCV6_142499_PI430048170	0.0379594	2.49694	2.49694	up	TESK2	chr1	-	45343882	45491168
LNCV6_132070_PI430048170	0.0475457	2.98143	2.98143	up	TMEM63C	chr14	+	77181758	77259495
LNCV6_141962_PI430048170	0.00850696	2.80779	2.80779	up	STAB1	chr3	+	52495339	52524495
LNCV6_142806_PI430048170	0.0425736	63.163	63.163	up	HBG1	chr11	-	5248271	5249857
LNCV6_24142_PI430048170	0.0151875	2.57949	2.57949	up	ARRB1	chr11	-	75260121	75351831
LNCV6_132739_PI430048170	0.0276727	3.35208	3.35208	up	TRIM14	chr9	-	98084352	98119353
LNCV6_136130_PI430048170	0.0341336	10.7462	10.7462	up	FGB	chr4	+	154562979	154572763
LNCV6_128947_PI430048170	0.0424727	0.333306	3.00025	down	C21orf58	chr21	-	46301129	46323899
LNCV6_143883_PI430048170	0.0434458	0.248948	4.01691	down	SIX4	chr14	-	60709537	60724134
LNCV6_132128_PI430048170	0.00706578	0.379329	2.63624	down	UBE2T	chr1	-	202331656	202341966
LNCV6_139281_PI430048170	0.0331231	5.42934	5.42934	up	MAPK13	chr6	+	36130483	36144524
LNCV6_68092_PI430048170	0.0334686	0.492592	2.03008	down	TENM3	chr4	+	182243430	182803024
LNCV6_136252_PI430048170	0.00126621	0.339906	2.94199	down	TMEM151B	chr6	+	44270742	44279445
LNCV6_102803_PI430048170	0.0139114	0.407674	2.45294	down	MRAS	chr3	+	138347647	138405535
LNCV6_129319_PI430048170	0.00606488	0.344342	2.90409	down	SLMAP	chr3	+	57757255	57930013
LNCV6_136880_PI430048170	0.00140267	0.0736304	13.5813	down	TNC	chr9	-	115019574	115118257
LNCV6_140331_PI430048170	0.0328049	0.252301	3.96352	down	CECR6	chr22	-	17116298	17121323
LNCV6_131926_PI430048170	0.0291711	0.42886	2.33176	down	HMGCLL1	chr6	-	55434372	55579214
LNCV6_131483_PI430048170	0.0209036	0.199764	5.00591	down	ISL1	chr5	+	51383123	51394730
LNCV6_131998_PI430048170	0.0385421	7.74125	7.74125	up	CDA	chr1	+	20588950	20618908
LNCV6_142995_PI430048170	0.0247971	3.72477	3.72477	up	TMEM100	chr17	-	55719626	55732121
LNCV6_133180_PI430048170	0.0462937	2.66589	2.66589	up	EBP	chrX	+	48521775	48528716
LNCV6_127963_PI430048170	0.0406145	6.31597	6.31597	up	GPD1	chr12	+	50103818	50111320
LNCV6_132513_PI430048170	0.0154511	5.88068	5.88068	up	ACSL5	chr10	+	112375264	112428380
LNCV6_142467_PI430048170	0.0307322	2.08918	2.08918	up	SSR1	chr6	-	7281142	7313314
LNCV6_140065_PI430048170	0.0328337	5.13971	5.13971	up	RND1	chr12	-	48857132	48865870
LNCV6_133003_PI430048170	0.0188316	11.1064	11.1064	up	LIPH	chr3	-	185507781	185552581
LNCV6_128843_PI430048170	0.0296796	2.31555	2.31555	up	ERRFI1	chr1	-	8011718	8026333
LNCV6_145203_PI430048170	0.0339395	7.76184	7.76184	up	PCSK9	chr1	+	55039475	55064853
LNCV6_74202_PI430048170	0.0312935	5.10005	5.10005	up	PROM1	chr4	-	15968225	16083971
LNCV6_132536_PI430048170	0.0139464	2.17263	2.17263	up	LSS	NT_187626.1	-	50493	80959
LNCV6_131664_PI430048170	0.0364897	0.350096	2.85636	down	C9orf24	chr9	-	34379018	34397851
LNCV6_133852_PI430048170	0.0261999	2.70633	2.70633	up	ACAT2	chr6	+	159762478	159779112
LNCV6_133569_PI430048170	0.0103461	0.494883	2.02068	down	ATAD2	chr8	-	123319849	123396465
LNCV6_144129_PI430048170	0.0166771	0.175235	5.70663	down	GPR158	chr10	+	25175360	25602229
LNCV6_68250_PI430048170	0.0182624	3.85813	3.85813	up	C1S	chr12	+	7060660	7071032
LNCV6_133533_PI430048170	0.016827	4.03952	4.03952	up	TNFAIP8L3	chr15	-	51056600	51105276
LNCV6_139419_PI430048170	0.0268719	0.473374	2.11249	down	NMNAT3	chr3	-	139560179	139678050
LNCV6_127880_PI430048170	0.00808988	0.102336	9.77176	down	VWC2	chr7	+	49773660	49916750
LNCV6_133482_PI430048170	0.0268321	7.42483	7.42483	up	TGFBR3	chr1	-	91680342	91886279
LNCV6_138079_PI430048170	0.00358692	0.497176	2.01136	down	PSMD10	chrX	-	108084204	108091644
LNCV6_133132_PI430048170	0.0458759	0.395554	2.5281	down	STC2	chr5	-	173314722	173329503
LNCV6_144373_PI430048170	0.0107031	2.26853	2.26853	up	MVK	chr12	+	109573694	109597270
LNCV6_128571_PI430048170	0.0108627	9.87651	9.87651	up	LGALS2	chr22	-	37570245	37580017
LNCV6_133711_PI430048170	0.0136058	44.7148	44.7148	up	HCAR3	chr12	-	122714755	122716892
LNCV6_136206_PI430048170	0.00569678	4.33142	4.33142	up	AQP7	chr9	-	33384949	33402682
LNCV6_112274_PI430048170	0.00208087	0.412547	2.42397	down	ALG13	chrX	+	111681169	111760649
LNCV6_143346_PI430048170	0.027625	0.431301	2.31857	down	GAPDHS	chr19	+	35533411	35545319
LNCV6_141142_PI430048170	0.0119715	0.434756	2.30014	down	ZCCHC18	chrX	+	104112525	104115847
LNCV6_136059_PI430048170	0.0180665	7.01082	7.01082	up	PRDM1	chr6	+	106086319	106109939
LNCV6_142970_PI430048170	0.020472	0.154224	6.48406	down	SYNDIG1	chr20	+	24469198	24666617
LNCV6_135302_PI430048170	0.000828703	2.84929	2.84929	up	SLC45A3	chr1	-	205657852	205680502
LNCV6_133107_PI430048170	0.0042795	53.9595	53.9595	up	TFF2	chr21	-	42346356	42351099
LNCV6_128160_PI430048170	0.0464107	7.20275	7.20275	up	TJP3	chr19	+	3708336	3750813
LNCV6_143466_PI430048170	0.0310552	4.50698	4.50698	up	GIMAP8	chr7	+	150450629	150479395
LNCV6_143592_PI430048170	0.0392951	3.45736	3.45736	up	CLDN5	chr22	-	19523023	19525337
LNCV6_132471_PI430048170	0.0493772	3.45791	3.45791	up	SUSD2	chr22	+	24181475	24189106
LNCV6_8053_PI430048170	0.0293707	0.438511	2.28044	down	RARB	chr3	+	25428262	25597932
LNCV6_136395_PI430048170	0.027159	0.331952	3.01249	down	LIN9	chr1	-	226231148	226309503
LNCV6_142753_PI430048170	0.030569	8.95222	8.95222	up	NPL	chr1	+	182789448	182830384
LNCV6_135457_PI430048170	0.00857195	14.2958	14.2958	up	GSTA1	chr6	-	52791379	52803967
LNCV6_121766_PI430048170	0.0128239	0.314751	3.17712	down	CXCR4	chr2	-	136114348	136116235
LNCV6_136700_PI430048170	0.0192292	2.16623	2.16623	up	SEC24A	chr5	+	134648784	134727911
LNCV6_79591_PI430048170	0.0374935	0.475296	2.10395	down	ASAH1	chr8	-	18056298	18084370
LNCV6_143961_PI430048170	0.0478137	0.375218	2.66512	down	KIAA1644	chr22	-	44243676	44312851
LNCV6_129425_PI430048170	0.0408179	0.416143	2.40302	down	CACNA1H	chr16	+	1153240	1221772
LNCV6_134063_PI430048170	0.0177016	8.47814	8.47814	up	NEU4	NT_187527.1	+	23029	29511
LNCV6_73002_PI430048170	0.0439627	3.96822	3.96822	up	MST1	chr3	-	49683946	49688763
LNCV6_139679_PI430048170	0.0293782	0.427273	2.34042	down	ANKRD33B	chr5	+	10564322	10657816
LNCV6_134198_PI430048170	0.0414069	0.283143	3.53178	down	KCNJ18	chr17	+	21692522	21704612
LNCV6_138822_PI430048170	0.0293655	4.35681	4.35681	up	C1orf115	chr1	+	220690285	220699157
LNCV6_140322_PI430048170	0.0277193	0.0481456	20.7703	down	LAMP5	chr20	+	9514357	9530524
LNCV6_142384_PI430048170	0.0388854	0.268757	3.72083	down	THBS4	chr5	+	80035298	80083287
LNCV6_135320_PI430048170	0.0185597	0.449332	2.22552	down	HIST1H2AH	chr6	+	27147081	27147562
LNCV6_90446_PI430048170	0.0283958	0.411139	2.43227	down	PPM1K	chr4	-	88257608	88284831
LNCV6_141532_PI430048170	0.0219143	0.436505	2.29092	down	GPR62	chr3	+	51955313	51957504
LNCV6_135948_PI430048170	0.0295477	2.99367	2.99367	up	KDELR3	chr22	+	38468061	38483447
LNCV6_141091_PI430048170	0.00340952	3.59073	3.59073	up	CTAGE9	chr6	-	131708440	131711017
LNCV6_145315_PI430048170	0.0424731	0.377554	2.64862	down	RGAG1	chrX	+	110419056	110456334
LNCV6_130426_PI430048170	0.0337031	0.361686	2.76483	down	FGF11	NW_016107299.1	+	59483	65389
LNCV6_141699_PI430048170	0.0023556	2.14886	2.14886	up	SOCS1	chr16	-	11254416	11256182
LNCV6_126846_PI430048170	0.0155626	2.42752	2.42752	up	IL17RE	chr3	+	9902827	9916402
LNCV6_130791_PI430048170	0.000613147	11.7004	11.7004	up	APOM	NT_167249.2	+	2955170	2957487
LNCV6_145583_PI430048170	0.020089	0.325585	3.0714	down	CRYGN	chr7	-	151428831	151440170
LNCV6_129389_PI430048170	0.015802	10.8313	10.8313	up	GCKR	chr2	+	27496838	27523684
LNCV6_133290_PI430048170	0.0277489	0.316961	3.15496	down	SSPN	chr12	+	26195572	26234777
LNCV6_139371_PI430048170	0.0198657	2.49787	2.49787	up	MAB21L2	chr4	+	150581924	150584693
LNCV6_46756_PI430048170	0.00732871	13.1126	13.1126	up	PON1	chr7	-	95297675	95324706
LNCV6_144583_PI430048170	0.00590318	7.52013	7.52013	up	HSD17B6	chr12	+	56763217	56787790
LNCV6_131284_PI430048170	0.0290291	9.55241	9.55241	up	SULT2A1	chr19	-	47870465	47886397
LNCV6_90912_PI430048170	0.0296847	6.93018	6.93018	up	ARPC4-TTLL3	chr3	+	9792547	9836356
LNCV6_134887_PI430048170	0.0354863	10.1727	10.1727	up	KCNH6	chr17	+	63523333	63546728
LNCV6_145556_PI430048170	0.0239827	7.6958	7.6958	up	SLC51A	chr3	+	196216511	196233430
LNCV6_49897_PI430048170	0.0332585	0.280733	3.5621	down	MSMP	chr9	-	35752989	35754277
LNCV6_141265_PI430048170	0.0029105	2.63172	2.63172	up	SH3TC1	chr4	+	8199243	8241103
LNCV6_133468_PI430048170	0.0456502	0.256656	3.89626	down	SHISA2	chr13	-	26044596	26051060
LNCV6_145148_PI430048170	0.0118194	2.91356	2.91356	up	DHCR7	chr11	-	71434410	71448431
LNCV6_73612_PI430048170	0.0388421	0.489836	2.0415	down	GYG1	chr3	+	148991407	149027669
LNCV6_131372_PI430048170	0.0276935	0.434633	2.30079	down	MRM1	NT_187614.1	+	837089	844472
LNCV6_133712_PI430048170	0.00334435	43.7494	43.7494	up	HCAR2	chr12	-	122701292	122703357
LNCV6_98781_PI430048170	0.00350299	0.493212	2.02752	down	FGF2	chr4	+	122826707	122898235
LNCV6_145141_PI430048170	0.00705012	2.40802	2.40802	up	GSDMD	NT_187571.1	+	43426	53102
LNCV6_133093_PI430048170	0.0365486	4.27241	4.27241	up	COL15A1	chr9	+	98943712	99070792
LNCV6_136286_PI430048170	0.013879	0.494785	2.02108	down	STRA6	chr15	-	74179465	74202879
LNCV6_131728_PI430048170	0.0274628	194.185	194.185	up	STAB2	chr12	+	103587290	103766724
LNCV6_136952_PI430048170	0.0328358	3.02717	3.02717	up	SMPDL3A	chr6	+	122789048	122809720
LNCV6_140645_PI430048170	0.00148844	9.65343	9.65343	up	HPD	chr12	-	121839526	121888611
LNCV6_137495_PI430048170	0.0244411	0.452964	2.20768	down	AUNIP	chr1	-	25834005	25859458
LNCV6_139050_PI430048170	0.0110951	9.22583	9.22583	up	FAM151A	chr1	-	54609176	54623527
LNCV6_145703_PI430048170	0.0241816	51.4068	51.4068	up	UGT2B7	chr4	+	69096473	69112987
LNCV6_138403_PI430048170	0.0172922	2.08848	2.08848	up	MFNG	chr22	-	37469062	37486440
LNCV6_144802_PI430048170	0.0140851	0.343434	2.91177	down	SLC4A4	chr4	+	71187285	71572087
LNCV6_135626_PI430048170	0.00198277	214.255	214.255	up	TMEM207	chr3	-	190428654	190449876
LNCV6_128022_PI430048170	0.038774	2.44389	2.44389	up	TCN2	chr22	+	30607082	30627060
LNCV6_82006_PI430048170	0.00946582	0.42079	2.37648	down	TCEAL1	chrX	+	103628963	103630953
LNCV6_145730_PI430048170	0.0211142	16.113	16.113	up	SPINK1	chr5	-	147824579	147839231
LNCV6_131837_PI430048170	0.00927618	0.324625	3.08048	down	COQ10A	chr12	+	56266857	56270966
LNCV6_138340_PI430048170	0.0493948	12.4178	12.4178	up	ABCC3	chr17	+	50634856	50691702
LNCV6_136493_PI430048170	0.0336063	12.0288	12.0288	up	DEFB1	NW_018654717.1	-	265821	273239
LNCV6_134407_PI430048170	0.000790628	0.463456	2.1577	down	FAM199X	chrX	+	104166474	104195902
LNCV6_145493_PI430048170	0.00244157	0.443813	2.2532	down	TMEM27	chrX	-	15627315	15665031
LNCV6_131142_PI430048170	0.015518	0.471296	2.12181	down	HERC3	chr4	+	88592422	88708542
LNCV6_66124_PI430048170	0.0369707	0.464549	2.15263	down	KDM3A	chr2	+	86441147	86492716
LNCV6_132678_PI430048170	0.0157259	8.4722	8.4722	up	AGXT2	chr5	-	34998100	35048135
LNCV6_132228_PI430048170	0.00979554	0.379237	2.63687	down	AMIGO1	chr1	-	109504174	109509751
LNCV6_104391_PI430048170	0.0095258	0.445136	2.24651	down	C1QTNF9B-AS1	chr13	+	23888886	23892104
LNCV6_128120_PI430048170	0.0457505	0.163845	6.10333	down	RNF175	chr4	-	153710159	153760235
LNCV6_135454_PI430048170	0.0301273	17.4159	17.4159	up	GSTA5	chr6	-	52831741	52846095
LNCV6_93259_PI430048170	0.0187008	2.0045	2.0045	up	TOP1MT	chr8	-	143309323	143359977
LNCV6_131059_PI430048170	0.0158717	2.62916	2.62916	up	SPSB1	chr1	+	9292881	9369532
LNCV6_142335_PI430048170	0.025499	4.85733	4.85733	up	CD302	chr2	-	159768627	159798255
LNCV6_103462_PI430048170	0.0294058	0.160587	6.22717	down	HBEGF	chr5	-	140332842	140346603
LNCV6_105952_PI430048170	0.0246675	2.65592	2.65592	up	CCL15	NT_187614.1	-	232145	236612
LNCV6_133340_PI430048170	0.00923595	0.493089	2.02803	down	SYBU	chr8	-	109574175	109691791
LNCV6_132639_PI430048170	0.028785	9.99435	9.99435	up	LGR6	chr1	+	202193989	202319761
LNCV6_130793_PI430048170	0.0460539	0.450687	2.21883	down	APOO	chrX	-	23833347	23907940
LNCV6_145314_PI430048170	0.0176052	2.17275	2.17275	up	MAN2A1	chr5	+	109689365	109869625
LNCV6_141082_PI430048170	0.0488661	0.455291	2.1964	down	PDGFD	chr11	-	103907185	104164299
LNCV6_135502_PI430048170	0.0312911	0.429243	2.32969	down	APOBEC3B	chr22	+	38982398	38992779
LNCV6_142294_PI430048170	0.0417023	3.30596	3.30596	up	RNASE4	chr14	+	20684212	20700602
LNCV6_134000_PI430048170	0.00249271	0.234071	4.2722	down	FOXO6	NW_009646194.1	+	111603	133487
LNCV6_133369_PI430048170	0.00376128	7.30751	7.30751	up	SEC14L4	chr22	-	30488901	30505711
LNCV6_135533_PI430048170	0.0373373	0.215484	4.64071	down	ATP1B4	chrX	+	120362084	120383249
LNCV6_138366_PI430048170	0.0379799	6.0025	6.0025	up	SOAT2	chr12	+	53103489	53124539
LNCV6_131452_PI430048170	0.0127702	2.36473	2.36473	up	TMEM106A	chr17	+	43211826	43220041
LNCV6_139226_PI430048170	0.0252462	0.275224	3.63341	down	HIST1H1B	chr6	-	27866791	27867581
LNCV6_130541_PI430048170	0.00545537	0.089346	11.1924	down	CCDC60	chr12	+	119334711	119541047
LNCV6_127035_PI430048170	0.0464937	8.97924	8.97924	up	C4BPB	chr1	+	207089238	207099993
LNCV6_139359_PI430048170	0.0262201	0.187938	5.32091	down	SLC16A14	chr2	-	230034973	230068999
LNCV6_142063_PI430048170	0.0116985	0.43926	2.27656	down	MRPL35	chr2	+	86199432	86213354
LNCV6_67437_PI430048170	0.0469899	0.439944	2.27302	down	EPB41L3	chr18	-	5392380	5544310
LNCV6_127051_PI430048170	0.00224222	28.1478	28.1478	up	SLC5A11	chr16	+	24845862	24911628
LNCV6_128598_PI430048170	0.0203246	7.82279	7.82279	up	SLC16A4	chr1	-	110362850	110391082
LNCV6_142987_PI430048170	0.0346733	0.253463	3.94535	down	GAL3ST3	chr11	-	66040764	66049180
LNCV6_135208_PI430048170	0.024807	0.327783	3.0508	down	TIFA	chr4	-	112275625	112285903
LNCV6_134373_PI430048170	0.017037	4.07922	4.07922	up	IL1R2	chr2	+	101991843	102028423
LNCV6_144355_PI430048170	0.0254825	0.457801	2.18435	down	CLEC4A	chr12	+	8123631	8138607
LNCV6_140295_PI430048170	0.0331083	0.190652	5.24516	down	NPTXR	chr22	-	38818450	38844012
LNCV6_128300_PI430048170	0.0303148	0.426005	2.34739	down	NCEH1	chr3	-	172630644	172711218
LNCV6_131944_PI430048170	0.0480966	3.18417	3.18417	up	CMPK2	chr2	-	6848308	6865819
LNCV6_127888_PI430048170	0.00832845	4.02984	4.02984	up	MSMO1	chr4	+	165327665	165343164
LNCV6_127072_PI430048170	0.0317678	0.218486	4.57695	down	APLP1	chr19	+	35868444	35879797
LNCV6_94479_PI430048170	0.0448995	2.52857	2.52857	up	HMGCR	chr5	+	75337167	75362101
LNCV6_139971_PI430048170	0.00472354	3.50426	3.50426	up	SLC2A9	chr4	-	9826223	10040248
LNCV6_140654_PI430048170	0.0257044	3.43836	3.43836	up	HPR	chr16	+	72063225	72077246
LNCV6_140728_PI430048170	0.0145569	10.9212	10.9212	up	ECM2	chr9	-	92495311	92536092
LNCV6_132672_PI430048170	0.00512584	0.374519	2.67009	down	FUT11	chr10	+	73772290	73776219
LNCV6_141049_PI430048170	0.0142817	11.6389	11.6389	up	RBP2	chr3	-	139452883	139476510
LNCV6_105954_PI430048170	0.0144274	0.492293	2.03131	down	DCUN1D2	chr13	-	113455818	113490708
LNCV6_105277_PI430048170	0.049002	2.05195	2.05195	up	RCL1	chr9	+	4792833	4861077
LNCV6_129829_PI430048170	0.0212738	0.370585	2.69844	down	ELOVL4	chr6	-	79914811	79947598
LNCV6_93477_PI430048170	0.0443524	0.468454	2.13468	down	COA1	chr7	-	43639246	43729541
LNCV6_142432_PI430048170	0.0130887	0.410199	2.43784	down	SPC24	chr19	-	11145493	11155812
LNCV6_126882_PI430048170	0.0297523	2.72429	2.72429	up	WWC2	chr4	+	183099309	183320777
LNCV6_143826_PI430048170	0.0422844	7.19526	7.19526	up	DIO3	chr14	+	101561350	101563452
LNCV6_142628_PI430048170	0.023665	4.55666	4.55666	up	APOC1	chr19	+	44914554	44919349
LNCV6_127138_PI430048170	0.0183384	0.272028	3.67609	down	ALX3	chr1	-	110060374	110070700
LNCV6_130212_PI430048170	0.011292	0.422086	2.36919	down	ATG4A	chrX	+	108091666	108154671
LNCV6_143588_PI430048170	0.0466643	0.360962	2.77038	down	PDYN	chr20	-	1978755	1994285
LNCV6_108683_PI430048170	0.0181465	0.42436	2.35649	down	OXCT1	chr5	-	41730064	41870689
LNCV6_129080_PI430048170	0.0400117	0.253442	3.94567	down	FGF9	chr13	+	21671075	21704501
LNCV6_141254_PI430048170	0.0416457	2.05972	2.05972	up	NR3C1	chr5	-	143277930	143435512
LNCV6_141472_PI430048170	0.012389	0.321872	3.10682	down	REEP2	chr5	+	138439000	138446969
LNCV6_134315_PI430048170	0.0251199	0.215128	4.64841	down	SLC35F1	chr6	+	117907525	118317676
LNCV6_136605_PI430048170	0.00737	0.310482	3.2208	down	AP1S2	chrX	-	15825805	15855014
LNCV6_128244_PI430048170	0.0343866	4.31289	4.31289	up	RAB3B	chr1	-	51907955	51990764
LNCV6_142022_PI430048170	0.00365739	8.53034	8.53034	up	METTL7B	chr12	+	55681545	55684611
LNCV6_55378_PI430048170	0.0291833	4.10279	4.10279	up	ETNK2	chr1	-	204131060	204152182
LNCV6_55393_PI430048170	0.0436542	0.222548	4.49341	down	LEMD1	chr1	-	205381377	205422086
LNCV6_137054_PI430048170	0.0182454	5.06372	5.06372	up	NKX2-3	chr10	+	99532932	99536524
LNCV6_127728_PI430048170	0.00458378	7.43707	7.43707	up	OXT	chr20	+	3071619	3072517
LNCV6_141631_PI430048170	0.0429669	2.27086	2.27086	up	PC	chr11	-	66848525	66958376
LNCV6_138780_PI430048170	0.00121549	2.18099	2.18099	up	CLRN3	chr10	-	127877840	127892947
LNCV6_92138_PI430048170	0.0206238	0.0628325	15.9153	down	ESM1	chr5	-	54977866	54985586
LNCV6_127169_PI430048170	0.0357859	10.6317	10.6317	up	GLTPD2	chr17	+	4788958	4790589
LNCV6_141137_PI430048170	0.00331722	0.0624406	16.0152	down	ZCCHC12	chrX	+	118823742	118826973
LNCV6_144707_PI430048170	0.0331848	0.157464	6.35067	down	FRMD5	chr15	-	43870760	44195294
LNCV6_55363_PI430048170	0.0235033	18.9054	18.9054	up	CHI3L1	chr1	-	203178930	203186794
LNCV6_127223_PI430048170	0.00691815	0.138864	7.20128	down	POLM	chr7	-	44072061	44082540
LNCV6_130749_PI430048170	0.00403539	63.7936	63.7936	up	AVPR1A	chr12	-	63142758	63152810
LNCV6_136887_PI430048170	0.00163073	0.406365	2.46084	down	RBBP7	chrX	-	16844649	16870411
LNCV6_143751_PI430048170	0.0129624	12.7604	12.7604	up	STARD6	chr18	-	54324691	54354573
LNCV6_143643_PI430048170	0.0443461	3.04801	3.04801	up	CTAGE4	NW_018654715.1	+	138019	140645
LNCV6_132510_PI430048170	0.0341021	0.426115	2.34678	down	MAN1C1	chr1	+	25617467	25786207
LNCV6_125674_PI430048170	0.00479562	43.9559	43.9559	up	PRSS3	chr9	+	33750465	33799231
LNCV6_145665_PI430048170	0.0198998	0.406591	2.45947	down	INHBA	chr7	-	41685113	41703108
LNCV6_130325_PI430048170	0.000603167	0.293845	3.40316	down	PITPNC1	chr17	+	67377280	67697263
LNCV6_131773_PI430048170	0.0248865	0.0604732	16.5362	down	GADL1	chr3	-	30726199	30894661
LNCV6_142504_PI430048170	0.0233865	0.413653	2.41749	down	GBX2	chr2	-	236165235	236168009
LNCV6_140616_PI430048170	0.0129863	0.478899	2.08812	down	EMC9	NW_018654722.1	-	439942	442566
LNCV6_129862_PI430048170	0.00537992	2.29875	2.29875	up	LASP1	chr17	+	38869858	38921770
LNCV6_136335_PI430048170	0.0230319	0.258374	3.87036	down	MESP1	chr15	-	89749866	89751309
LNCV6_134377_PI430048170	0.0344988	3.50868	3.50868	up	HAND1	chr5	-	154474971	154478264
LNCV6_138700_PI430048170	0.00821392	8.56906	8.56906	up	ZYG11A	chr1	+	52842510	52894575
LNCV6_127884_PI430048170	0.0149797	0.185202	5.39952	down	KCNIP3	chr2	+	95297323	95386077
LNCV6_133008_PI430048170	0.0330426	13.3046	13.3046	up	SLC22A7	chr6	+	43298259	43305538
LNCV6_144843_PI430048170	0.00306424	24.3271	24.3271	up	LAMB3	chr1	-	209614869	209651334
LNCV6_135835_PI430048170	0.0249805	0.180399	5.54328	down	CCNA1	chr13	+	36432271	36442882
LNCV6_141059_PI430048170	0.0175824	0.446291	2.24069	down	TMEM120B	chr12	+	121712751	121782068
LNCV6_140864_PI430048170	0.00892752	2.29856	2.29856	up	FASN	chr17	-	82078337	82098230
LNCV6_127893_PI430048170	0.029291	2.32354	2.32354	up	1-Mar	chr1	+	220786696	220814399
LNCV6_83448_PI430048170	0.0255263	0.420086	2.38047	down	YBX2	chr17	-	7288251	7294557
LNCV6_140653_PI430048170	0.00479297	0.125252	7.9839	down	FAIM2	chr12	-	49866895	49903977
LNCV6_132189_PI430048170	0.0366267	2.6515	2.6515	up	SLC46A1	chr17	-	28394641	28406212
LNCV6_134813_PI430048170	0.00259902	0.397309	2.51693	down	OSBP2	chr22	+	30694805	30907824
LNCV6_128914_PI430048170	0.0405274	0.350315	2.85458	down	HIST1H2BJ	chr6	-	27132315	27132796
LNCV6_135344_PI430048170	0.00178749	7.659	7.659	up	CSF3R	chr1	-	36466042	36483314
LNCV6_131503_PI430048170	0.0206069	122.682	122.682	up	CTSF	chr11	-	66563463	66568576
LNCV6_126709_PI430048170	0.0205563	2.39511	2.39511	up	PARM1	chr4	+	74933074	75050115
LNCV6_138967_PI430048170	0.000127409	0.495192	2.01942	down	GEMIN4	chr17	-	744420	752261
LNCV6_140942_PI430048170	0.0367782	0.233606	4.28071	down	HIST1H2AB	chr6	-	26033091	26033568
LNCV6_143444_PI430048170	0.0385828	6.8368	6.8368	up	SLC13A5	chr17	-	6684712	6713421
LNCV6_131937_PI430048170	0.0322242	4.71502	4.71502	up	IFIH1	chr2	-	162267078	162318708
LNCV6_127108_PI430048170	0.0321835	10.3092	10.3092	up	FAM109B	NW_003315971.2	+	0	1783
LNCV6_144763_PI430048170	0.00185671	8.54403	8.54403	up	SERPINA6	NT_187601.1	-	1418809	1437913
LNCV6_145475_PI430048170	0.043599	2.33357	2.33357	up	COBL	chr7	-	51016211	51316861
LNCV6_127814_PI430048170	0.0183165	0.414561	2.41219	down	KCNQ1	NT_187585.1	+	1030	81275
LNCV6_141133_PI430048170	0.0233464	9.26847	9.26847	up	C1orf116	chr1	-	207018520	207032756
LNCV6_129576_PI430048170	0.00754401	0.404404	2.47278	down	HIST1H3A	chr6	+	26020489	26020958
LNCV6_134582_PI430048170	0.010965	0.492562	2.0302	down	KLHL4	chrX	+	87517711	87670050
LNCV6_142357_PI430048170	0.0440173	0.189499	5.27707	down	AGPAT9	chr4	+	83536316	83605875
LNCV6_56372_PI430048170	0.0370795	0.418821	2.38766	down	CISD1	chr10	+	58269101	58289259
LNCV6_141630_PI430048170	0.0161744	84.6332	84.6332	up	TTR	chr18	+	31591766	31599024
LNCV6_128127_PI430048170	0.0426244	2.90374	2.90374	up	MAN1A1	chr6	-	119177200	119349766
LNCV6_138958_PI430048170	0.0323122	0.0604598	16.5399	down	ABRA	chr8	-	106759482	106770244
LNCV6_54209_PI430048170	0.0373152	0.439203	2.27685	down	DNAJB4	chr1	+	78004827	78017964
LNCV6_127015_PI430048170	0.0109788	0.291931	3.42546	down	AQP5	chr12	+	49961495	49965682
LNCV6_135523_PI430048170	0.00221457	0.332757	3.00519	down	TMSB15B	chrX	+	103962596	103965990
LNCV6_138926_PI430048170	0.0197491	20.8651	20.8651	up	CES1	NW_003315945.1	-	26723	57068
LNCV6_137186_PI430048170	0.0282133	0.437959	2.28332	down	LOC81691	chr16	+	20806444	20849668
LNCV6_144059_PI430048170	0.00854808	14.9198	14.9198	up	DPYS	chr8	-	104379423	104467049
LNCV6_139757_PI430048170	0.000678287	0.48354	2.06808	down	GIN1	chr5	-	103085999	103120138
LNCV6_145036_PI430048170	0.014591	36.9655	36.9655	up	SLC3A1	chr2	+	44275457	44320824
LNCV6_138952_PI430048170	0.0265606	6.33686	6.33686	up	C19orf33	chr19	+	38304160	38305006
LNCV6_144780_PI430048170	0.00765043	0.48515	2.06122	down	THAP2	chr12	+	71663896	71680648
LNCV6_134456_PI430048170	0.0169935	0.477639	2.09363	down	YIPF7	chr4	-	44622336	44651641
LNCV6_144504_PI430048170	0.00887112	2.97255	2.97255	up	ADAMTS13	NW_009646201.1	+	248093	285497
LNCV6_134872_PI430048170	0.0144322	0.39953	2.50294	down	AK1	chr9	-	127866479	127877743
LNCV6_143514_PI430048170	0.0145732	0.219442	4.55702	down	TMEM121	chr14	+	105526602	105530202
LNCV6_130440_PI430048170	0.0451844	2.01221	2.01221	up	VEGFC	chr4	-	176683533	176792745
LNCV6_136764_PI430048170	0.0386251	10.2905	10.2905	up	AMN	chr14	+	102922655	102930842
LNCV6_141145_PI430048170	0.0368041	2.11776	2.11776	up	RASIP1	chr19	-	48720584	48740713
LNCV6_139084_PI430048170	0.0292393	0.442094	2.26196	down	USP11	chrX	+	47232914	47248328
LNCV6_133560_PI430048170	0.0170079	2.02869	2.02869	up	OAF	chr11	+	120210974	120230332
LNCV6_141092_PI430048170	0.0293686	0.449562	2.22439	down	HMMR	chr5	+	163460510	163491945
LNCV6_144125_PI430048170	0.0444898	3.57637	3.57637	up	HP	chr16	+	72054591	72061056
LNCV6_6791_PI430048170	0.0182827	2.01112	2.01112	up	HSD17B7	chr1	+	162790701	162812818
LNCV6_126985_PI430048170	0.0277353	2.75114	2.75114	up	SIAE	chr11	-	124635788	124676303
LNCV6_59620_PI430048170	0.0222397	0.248786	4.01951	down	HRK	chr12	-	116856143	116881427
LNCV6_134307_PI430048170	0.0045057	0.0675149	14.8116	down	LRAT	chr4	+	154743970	154753119
LNCV6_135270_PI430048170	0.0304862	6.16374	6.16374	up	PLA1A	chr3	+	119597847	119629811
LNCV6_135459_PI430048170	0.0309004	6.7313	6.7313	up	GOLT1A	chr1	-	204198159	204214092
LNCV6_132163_PI430048170	0.0437418	14.4884	14.4884	up	GIMAP7	chr7	+	150514856	150521073
LNCV6_80205_PI430048170	0.00751325	8.50451	8.50451	up	COLEC10	chr8	+	119067184	119108455
LNCV6_133721_PI430048170	0.0114375	2.39029	2.39029	up	GPER1	chr7	+	1086806	1093815
LNCV6_57102_PI430048170	0.0264488	2.46288	2.46288	up	CDKN1C	NT_187585.1	-	115396	117975
LNCV6_69316_PI430048170	0.00982532	0.472205	2.11772	down	LPPR2	chr19	+	11355385	11365698
LNCV6_144658_PI430048170	0.013087	10.7081	10.7081	up	ANPEP	chr15	-	89784894	89814840
LNCV6_126977_PI430048170	0.0366991	8.62041	8.62041	up	SERPINC1	chr1	-	173903803	173917378
LNCV6_127652_PI430048170	0.016765	0.327116	3.05702	down	PITPNM3	chr17	-	6451262	6556557
LNCV6_134869_PI430048170	0.0264369	0.499271	2.00292	down	ALKBH1	chr14	-	77672405	77708013
LNCV6_145307_PI430048170	0.0459402	0.369825	2.70398	down	ADRA2C	chr4	+	3766568	3768526
LNCV6_134641_PI430048170	0.030198	2.57367	2.57367	up	FMO4	chr1	+	171314182	171342084
LNCV6_138155_PI430048170	0.0256922	0.427691	2.33814	down	SMTNL2	chr17	+	4584538	4608319
LNCV6_143828_PI430048170	0.0198267	25.1945	25.1945	up	DIO1	chr1	+	53894186	53911086
LNCV6_142112_PI430048170	0.0165682	4.61618	4.61618	up	ALOX5AP	chr13	+	30713477	30764428
LNCV6_130425_PI430048170	0.0204977	0.184739	5.41303	down	INHA	chr2	+	219572231	219575713
LNCV6_74134_PI430048170	0.00861796	0.250396	3.99367	down	CRMP1	chr4	-	5820763	5890226
LNCV6_138541_PI430048170	0.0426542	0.2615	3.82409	down	VPREB3	chr22	-	23752742	23754443
LNCV6_91894_PI430048170	0.0301357	0.178055	5.61624	down	ASB2	NT_187601.1	-	1048714	1091292
LNCV6_137401_PI430048170	0.025714	3.04959	3.04959	up	CXCL16	chr17	-	4733528	4739928
LNCV6_133680_PI430048170	0.0126215	2.57781	2.57781	up	EGFR	chr7	+	55019020	55208080
LNCV6_140749_PI430048170	0.0417402	3.68046	3.68046	up	TBC1D2	chr9	-	98198997	98255721
LNCV6_145487_PI430048170	0.00689569	0.358188	2.79183	down	PHKA1	chrX	-	72578813	72714181
LNCV6_129571_PI430048170	0.0273053	0.49799	2.00807	down	HIST1H3I	chr6	-	27871844	27872321
LNCV6_81674_PI430048170	0.0363955	0.318186	3.14282	down	KDM6A	chrX	+	44873174	45112612
LNCV6_135393_PI430048170	0.0169968	2.10329	2.10329	up	SLC39A11	chr17	-	72645945	73092714
LNCV6_90363_PI430048170	0.0493719	0.387189	2.58272	down	REPS2	chrX	+	16946690	17153280
LNCV6_144461_PI430048170	0.00891563	4.25609	4.25609	up	OCLN	NW_003315917.2	+	275188	341052
LNCV6_118450_PI430048170	0.0477391	0.251877	3.97018	down	FAM212B	chr1	-	111722063	111739424
LNCV6_131886_PI430048170	0.0454056	2.3403	2.3403	up	IGDCC3	chr15	-	65327126	65378040
LNCV6_130835_PI430048170	0.00409692	0.413746	2.41694	down	ARSD	chrX	-	2903969	2929375
LNCV6_140504_PI430048170	0.0460867	10.1589	10.1589	up	GJB1	chrX	+	71223205	71225215
LNCV6_135150_PI430048170	0.0233759	3.11038	3.11038	up	IFI35	chr17	+	43006724	43014459
LNCV6_66763_PI430048170	0.0324282	16.2334	16.2334	up	DPP4	chr2	-	161992244	162074542
LNCV6_143808_PI430048170	0.0406155	0.481586	2.07647	down	ARHGAP11B	NT_187660.1	+	2911094	2924350
LNCV6_136235_PI430048170	0.0144928	0.491711	2.03371	down	KIF4A	chrX	+	70290028	70420924
LNCV6_137230_PI430048170	0.000290218	2.35122	2.35122	up	HAAO	chr2	-	42767088	42792611
LNCV6_130542_PI430048170	0.00260105	0.351194	2.84743	down	NAP1L3	chrX	-	93670925	93673683
LNCV6_131498_PI430048170	0.0395943	0.388414	2.57457	down	AOC2	chr17	+	42844582	42850712

## Sheet: TS-CM vs TS-iPSC
Supplementary Table S1.3 Differentially Expressed mRNA of TS-CM vs. TS-iPSC
Probe ID	T test p-value	Fold Change			Annotation
ProbeName	pvalues	foldchange	foldchange(abs)	Regulation	GeneSymbol	Chromosome	Strand	Start	End
LNCV6_135757_PI430048170	0.00595629	2.79349	2.79349	up	ARL3	chr10	-	102673726	102714433
LNCV6_130413_PI430048170	0.00339299	2.26515	2.26515	up	OXA1L	chr14	+	22766521	22771789
LNCV6_139161_PI430048170	0.000787055	3.02173	3.02173	up	PQLC1	chr18	-	79902419	79951653
LNCV6_142986_PI430048170	0.00328695	0.411405	2.4307	down	HIST1H2BI	chr6	+	26272975	26273412
LNCV6_97952_PI430048170	0.0145627	0.294648	3.39389	down	CENPF	chr1	+	214603188	214664571
LNCV6_134059_PI430048170	0.00275774	0.0922259	10.8429	down	MTL5	chr11	-	68736131	68751520
LNCV6_130363_PI430048170	0.035508	2.36414	2.36414	up	FDX1	chr11	+	110429936	110464884
LNCV6_130901_PI430048170	0.00872204	0.129355	7.73065	down	RTN4RL2	chr11	+	57460536	57477539
LNCV6_143641_PI430048170	0.00201437	15.3269	15.3269	up	TMEM40	chr3	-	12733529	12769457
LNCV6_63384_PI430048170	0.000223087	3.03205	3.03205	up	PRKAR1A	chr17	+	68511779	68533431
LNCV6_131709_PI430048170	0.00607732	2.17882	2.17882	up	CRYBG3	chr3	+	97822039	97944986
LNCV6_138359_PI430048170	0.000380521	102.886	102.886	up	KLHL30	chr2	+	238138721	238152906
LNCV6_134976_PI430048170	0.00999197	2.30649	2.30649	up	PTRF	chr17	-	42402448	42423320
LNCV6_127826_PI430048170	0.00209478	0.424584	2.35525	down	CCNA2	chr4	-	121816443	121824001
LNCV6_27652_PI430048170	0.000876493	6.24947	6.24947	up	GOLGA8N	NT_187660.1	+	4808040	4821891
LNCV6_135008_PI430048170	0.0210389	0.101301	9.87154	down	BRSK2	chr11	+	1389898	1462689
LNCV6_141921_PI430048170	0.0103063	14.802	14.802	up	RALYL	chr8	+	84183205	84921844
LNCV6_130677_PI430048170	0.0214639	2.41483	2.41483	up	LRRC3C	chr17	+	39941473	39944734
LNCV6_138603_PI430048170	0.00205537	4.17835	4.17835	up	PPP2R3A	chr3	+	135965672	136147910
LNCV6_143171_PI430048170	0.012155	0.473799	2.1106	down	MATN4	chr20	-	45293445	45308529
LNCV6_127774_PI430048170	0.00560273	0.342687	2.91811	down	TANGO6	chr16	+	68843605	69085182
LNCV6_112069_PI430048170	0.0013933	0.240874	4.15154	down	ARHGEF39	chr9	-	35659343	35665281
LNCV6_135795_PI430048170	0.00910866	7.0316	7.0316	up	FAM189A2	chr9	+	69329324	69392473
LNCV6_79950_PI430048170	0.0449484	0.323648	3.08978	down	C8orf34	chr8	+	68330372	68539208
LNCV6_132266_PI430048170	0.00231282	0.186133	5.3725	down	TRPC4	chr13	-	37632062	37870425
LNCV6_129355_PI430048170	0.000140851	12.788	12.788	up	WNT11	chr11	-	76186325	76206530
LNCV6_129818_PI430048170	0.0202694	0.275196	3.63378	down	CLDN19	chr1	-	42733092	42740254
LNCV6_135903_PI430048170	0.0110982	0.179815	5.56128	down	SNX22	chr15	+	64151716	64157481
LNCV6_107913_PI430048170	0.04084	0.467712	2.13807	down	CROCC	chr1	+	16921949	16972979
LNCV6_140531_PI430048170	0.00165819	13.0041	13.0041	up	COL4A5	chrX	+	108439843	108697545
LNCV6_126464_PI430048170	0.0166369	0.365545	2.73564	down	PFN1	chr17	-	4945649	4949086
LNCV6_108793_PI430048170	0.00417336	0.190455	5.25058	down	CDCA2	chr8	+	25458930	25507917
LNCV6_135755_PI430048170	0.00473237	0.0500111	19.9955	down	CHD5	chr1	-	6101786	6180134
LNCV6_132937_PI430048170	0.00240042	0.0288079	34.7127	down	ETV7	chr6	-	36366193	36387800
LNCV6_126925_PI430048170	0.0121992	0.0378777	26.4007	down	TIMP4	chr3	-	12153067	12159351
LNCV6_129058_PI430048170	0.0257221	0.38837	2.57486	down	FZD7	chr2	+	202034586	202038437
LNCV6_140813_PI430048170	0.0157987	2.32649	2.32649	up	KLHL22	chr22	-	20441518	20495883
LNCV6_139259_PI430048170	0.00393465	3.06721	3.06721	up	NDFIP2	chr13	+	79481123	79556077
LNCV6_100752_PI430048170	0.004918	0.297629	3.35989	down	SART3	chr12	-	108522213	108561389
LNCV6_144179_PI430048170	0.00197904	0.07148	13.9899	down	TMEM61	chr1	+	54980663	54992293
LNCV6_134390_PI430048170	0.0392388	149.271	149.271	up	ADH1C	chr4	-	99336491	99353045
LNCV6_53128_PI430048170	0.000657152	0.296747	3.36988	down	KIAA0101	chr15	-	64364993	64381510
LNCV6_126644_PI430048170	0.00230507	0.156732	6.38033	down	SAMHD1	chr20	-	36891823	36951843
LNCV6_108031_PI430048170	0.00767209	3.05102	3.05102	up	TMEM80	chr11	+	695590	704129
LNCV6_136453_PI430048170	0.00501706	0.178159	5.61298	down	TICRR	chr15	+	89575586	89628023
LNCV6_145748_PI430048170	0.00242678	2.0726	2.0726	up	PHPT1	chr9	+	136848815	136851043
LNCV6_133326_PI430048170	0.00274006	43.0085	43.0085	up	PCDH7	chr4	+	30720414	31146801
LNCV6_139459_PI430048170	0.0167152	2.65598	2.65598	up	PRPH2	chr6	-	42696594	42722620
LNCV6_138834_PI430048170	0.000178035	0.130193	7.6809	down	ARHGAP36	chrX	+	131058241	131089883
LNCV6_143685_PI430048170	0.000143376	0.0478052	20.9182	down	SYK	chr9	+	90801679	90898560
LNCV6_132295_PI430048170	0.00322464	0.400137	2.49915	down	APEX2	chrX	+	55000322	55007873
LNCV6_140204_PI430048170	0.00798429	0.499638	2.00145	down	TSTA3	NT_187571.1	-	102657	107602
LNCV6_132608_PI430048170	0.000510887	0.0844199	11.8455	down	NRN1L	chr16	+	67884877	67886368
LNCV6_100045_PI430048170	0.000655069	0.182358	5.48371	down	FAR2	chr12	+	29149002	29335616
LNCV6_99771_PI430048170	0.00257831	3.76026	3.76026	up	MSRB2	chr10	+	23095497	23122013
LNCV6_144238_PI430048170	0.00457282	0.0500583	19.9767	down	KCNK17	chr6	-	39299000	39314461
LNCV6_137055_PI430048170	0.000696658	0.367599	2.72035	down	NKX2-4	chr20	-	21395366	21397409
LNCV6_98137_PI430048170	0.0110376	0.291188	3.43421	down	KNTC1	chr12	+	122527245	122626399
LNCV6_133028_PI430048170	0.0234793	3.77791	3.77791	up	DMXL2	chr15	-	51447723	51622770
LNCV6_135374_PI430048170	0.00366051	0.269613	3.70901	down	TTLL12	chr22	-	43166621	43187131
LNCV6_145034_PI430048170	0.0157333	8.39418	8.39418	up	SLC26A10	chr12	+	57619909	57626151
LNCV6_144533_PI430048170	0.00407047	0.451043	2.21708	down	PPCDC	chr15	+	75023554	75050726
LNCV6_135819_PI430048170	0.00510416	4.42915	4.42915	up	CCBE1	chr18	-	59430938	59697412
LNCV6_131625_PI430048170	0.00110055	9.17056	9.17056	up	BMP10	chr2	-	68860915	68871517
LNCV6_64362_PI430048170	0.000780273	0.383327	2.60874	down	KRI1	chr19	-	10553084	10566026
LNCV6_131168_PI430048170	0.00146788	0.166066	6.0217	down	HS3ST4	chr16	+	25692025	26137688
LNCV6_130886_PI430048170	0.0102214	0.448882	2.22776	down	NOTCH1	chr9	-	136494432	136545786
LNCV6_126975_PI430048170	0.0112119	0.279386	3.57928	down	OTUD7A	NT_187660.1	-	3761226	4155811
LNCV6_134734_PI430048170	0.00306121	4.60972	4.60972	up	EPHA7	chr6	-	93240019	93419582
LNCV6_73473_PI430048170	0.0119377	0.356647	2.8039	down	RUVBL1	chr3	-	128080956	128123828
LNCV6_130877_PI430048170	0.0218528	2.4265	2.4265	up	KCMF1	chr2	+	84971107	85059472
LNCV6_135743_PI430048170	0.0101017	0.489714	2.04201	down	ZNF670	chr1	-	247034637	247078813
LNCV6_143245_PI430048170	5.60438e-05	12.3817	12.3817	up	NNT	chr5	+	43602688	43705566
LNCV6_88644_PI430048170	0.00106729	4.28566	4.28566	up	FXYD6	chr11	-	117836975	117877031
LNCV6_126929_PI430048170	0.00988292	2.19881	2.19881	up	LGALS13	chr19	+	39602528	39607474
LNCV6_111746_PI430048170	0.0165693	2.35357	2.35357	up	NOD1	chr7	-	30424526	30478866
LNCV6_143177_PI430048170	0.00760376	3.31543	3.31543	up	PEX12	chr17	-	35574794	35578637
LNCV6_130977_PI430048170	0.000239249	0.175504	5.69789	down	C6orf132	chr6	-	42101118	42142977
LNCV6_127215_PI430048170	0.0233162	0.41769	2.39412	down	POLE	chr12	-	132623761	132687524
LNCV6_144402_PI430048170	0.000330057	0.172225	5.80636	down	FLVCR1	chr1	+	212858254	212899363
LNCV6_136166_PI430048170	0.0223706	0.218524	4.57616	down	GNMT	chr6	+	42960753	42963880
LNCV6_145605_PI430048170	0.0122048	9.21638	9.21638	up	CYP26B1	chr2	-	72129237	72147862
LNCV6_132332_PI430048170	0.00183244	0.0193239	51.7495	down	KLRG2	chr7	-	139452691	139483711
LNCV6_66849_PI430048170	0.00115733	0.188282	5.31118	down	METTL8	chr2	-	171315745	171434803
LNCV6_127213_PI430048170	0.00560594	4.5705	4.5705	up	PPP1R15A	chr19	+	48872391	48876062
LNCV6_128412_PI430048170	0.00175476	8.80016	8.80016	up	ZAK	chr2	+	173075836	173227146
LNCV6_142896_PI430048170	0.00635874	2.86972	2.86972	up	ECHDC2	chr1	-	52895909	52921774
LNCV6_143894_PI430048170	0.00888995	2.31216	2.31216	up	ARFIP2	chr11	-	6474682	6481479
LNCV6_50213_PI430048170	0.016532	2.30225	2.30225	up	ZNF853	chr7	+	6615616	6624290
LNCV6_129973_PI430048170	0.000344481	0.279887	3.57287	down	PRKDC	chr8	-	47773107	47960183
LNCV6_128471_PI430048170	0.00592283	43.6398	43.6398	up	REC114	chr15	+	73443157	73560013
LNCV6_130166_PI430048170	0.0100924	0.415219	2.40836	down	HEATR1	chr1	-	236549004	236604541
LNCV6_133981_PI430048170	0.0126752	16.2144	16.2144	up	C1orf168	chr1	-	56718803	56819696
LNCV6_142094_PI430048170	0.00133533	0.32987	3.03149	down	FAM126A	chr7	-	22941258	23014151
LNCV6_133776_PI430048170	0.0262922	6.3472	6.3472	up	KIAA1407	chr3	-	113964136	114056613
LNCV6_140521_PI430048170	0.00780766	26.6576	26.6576	up	AMY1A	chr1	+	103655679	103664551
LNCV6_127123_PI430048170	6.65845e-05	2.99004	2.99004	up	ADAMTS20	chr12	-	43353865	43551971
LNCV6_127481_PI430048170	0.00207966	2.54705	2.54705	up	SNX17	chr2	+	27370495	27377533
LNCV6_106393_PI430048170	0.0023404	0.0473395	21.124	down	PDZD4	chrX	-	153802165	153830567
LNCV6_64547_PI430048170	0.000429648	0.0944485	10.5878	down	ZNF90	chr19	+	20077993	20121168
LNCV6_134851_PI430048170	0.00084136	3.76409	3.76409	up	PDE8A	chr15	+	84981973	85139142
LNCV6_128164_PI430048170	0.0422494	2.8117	2.8117	up	CAT	chr11	+	34438924	34472060
LNCV6_126827_PI430048170	0.00333171	3.06527	3.06527	up	PEX11A	chr15	-	89681530	89690784
LNCV6_64656_PI430048170	0.00486268	2.61865	2.61865	up	GPI	NT_187619.1	+	13931	30733
LNCV6_132220_PI430048170	0.0114175	6.60378	6.60378	up	MFAP5	chr12	-	8645942	8662888
LNCV6_142530_PI430048170	0.00647355	3.78644	3.78644	up	HDAC5	chr17	-	44076752	44123646
LNCV6_139563_PI430048170	0.000154393	13.7043	13.7043	up	TP53INP2	chr20	+	34704307	34713439
LNCV6_130598_PI430048170	0.00092748	0.371102	2.69468	down	ANP32D	chr12	+	48472664	48473060
LNCV6_139059_PI430048170	4.25071e-05	0.04358	22.9463	down	OLFM1	chr9	+	135075242	135121184
LNCV6_131476_PI430048170	0.00193117	11.8582	11.8582	up	LURAP1L	chr9	+	12775012	12823060
LNCV6_141441_PI430048170	0.0354792	2.86781	2.86781	up	YME1L1	chr10	-	27110110	27154420
LNCV6_126855_PI430048170	0.0415975	2.12777	2.12777	up	SRPX2	chrX	+	100644165	100671299
LNCV6_53645_PI430048170	0.0179242	0.0644214	15.5228	down	LIN28A	chr1	+	26410767	26429728
LNCV6_132746_PI430048170	0.000957288	4.36573	4.36573	up	LRRC8C	chr1	+	89633084	89719535
LNCV6_143912_PI430048170	0.0238809	0.318126	3.14341	down	GPRIN2	chr10	-	46543973	46556071
LNCV6_142155_PI430048170	0.00438207	0.174976	5.71506	down	HMOX1	chr22	+	35381066	35394214
LNCV6_128642_PI430048170	0.0131028	0.310595	3.21963	down	ADCY1	chr7	+	45574521	45723116
LNCV6_142188_PI430048170	0.00131255	0.0965927	10.3527	down	B3GNT7	chr2	+	231395623	231401164
LNCV6_142856_PI430048170	0.00950828	5.02865	5.02865	up	DAZAP2	chr12	+	51238723	51243933
LNCV6_120597_PI430048170	0.0461814	0.346791	2.88358	down	NTRK3	chr15	-	87977363	88256731
LNCV6_59618_PI430048170	0.00587983	0.484497	2.06399	down	RNFT2	chr12	+	116738290	116853631
LNCV6_142835_PI430048170	8.72382e-05	4.8355	4.8355	up	BDKRB2	chr14	+	96204797	96244329
LNCV6_93081_PI430048170	0.0138608	2.7967	2.7967	up	FIGNL2	chr12	-	51817891	51831917
LNCV6_88442_PI430048170	0.0133557	17.078	17.078	up	FNDC5	chr1	-	32862267	32872492
LNCV6_135692_PI430048170	0.0289341	2.03591	2.03591	up	SPAG9	chr17	-	50962173	51120865
LNCV6_77296_PI430048170	0.000176619	0.145816	6.85797	down	CRIP3	chr6	-	43305472	43308792
LNCV6_135941_PI430048170	0.000663738	5.7971	5.7971	up	MAML3	chr4	-	139716390	140154079
LNCV6_137921_PI430048170	0.00763728	3.14374	3.14374	up	ARHGAP28	chr18	+	6834432	6915716
LNCV6_130841_PI430048170	0.00221808	0.165732	6.03383	down	RGS17	chr6	-	153010890	153131254
LNCV6_106916_PI430048170	0.0487102	0.288734	3.4634	down	LYPD5	chr19	-	43795926	43800029
LNCV6_139306_PI430048170	0.000568383	0.151565	6.59783	down	HPSE	chr4	-	83292460	83335153
LNCV6_133319_PI430048170	0.00194961	0.484483	2.06406	down	HNRNPC	chr14	-	21209135	21269479
LNCV6_129489_PI430048170	0.00106921	0.30813	3.24538	down	POC1A	chr3	-	52075232	52154690
LNCV6_135808_PI430048170	0.00168456	2.31445	2.31445	up	FNDC3B	chr3	+	172039627	172400703
LNCV6_135418_PI430048170	0.00283311	0.432991	2.30952	down	THUMPD1	chr16	-	20733663	20741964
LNCV6_127699_PI430048170	0.00749912	2.68625	2.68625	up	ERGIC2	chr12	-	29340645	29381210
LNCV6_99809_PI430048170	0.00996679	0.216048	4.62859	down	CIT	chr12	-	119685789	119877291
LNCV6_83015_PI430048170	0.000490024	0.314347	3.18119	down	DUS2	chr16	+	68022943	68079323
LNCV6_60733_PI430048170	0.00285983	2.22001	2.22001	up	SDR39U1	chr14	-	24439765	24442801
LNCV6_128308_PI430048170	0.0319653	2.18356	2.18356	up	ZNF343	chr20	-	2481816	2509132
LNCV6_109158_PI430048170	0.00195185	0.350403	2.85386	down	TRDMT1	chr10	-	17137335	17202071
LNCV6_139806_PI430048170	0.00824048	2.4412	2.4412	up	PIGX	chr3	+	196712373	196736007
LNCV6_144099_PI430048170	0.000316938	1164.3	1164.3	up	COL3A1	chr2	+	188974372	189012746
LNCV6_143106_PI430048170	3.22972e-05	406.627	406.627	up	MB	chr22	-	35606763	35623354
LNCV6_117203_PI430048170	0.00249677	2.07737	2.07737	up	ACOX1	chr17	-	75941506	75979434
LNCV6_142723_PI430048170	0.000715297	4.40405	4.40405	up	ZMIZ1	chr10	+	79069034	79316528
LNCV6_140370_PI430048170	0.0251575	2.78809	2.78809	up	SH3KBP1	chrX	-	19533964	19887626
LNCV6_143963_PI430048170	0.00124879	173.453	173.453	up	CAMK2A	chr5	-	150219490	150289840
LNCV6_137125_PI430048170	0.0171954	45.1974	45.1974	up	MSX2	chr5	+	174724571	174730899
LNCV6_132700_PI430048170	0.0149478	2.15943	2.15943	up	MRI1	chr19	+	13764513	13774282
LNCV6_137516_PI430048170	0.00884639	0.0821996	12.1655	down	SEZ6	chr17	-	28954904	29006063
LNCV6_132434_PI430048170	0.0440329	0.252311	3.96337	down	GABRG2	chr5	+	162067641	162155539
LNCV6_132104_PI430048170	0.00977675	2.27789	2.27789	up	RXRB	NT_167248.2	-	4387987	4395100
LNCV6_144308_PI430048170	0.00899943	6.25292	6.25292	up	THEM4	chr1	-	151870865	151909885
LNCV6_143349_PI430048170	0.000685714	0.166117	6.01986	down	GPC4	chrX	-	133301035	133415177
LNCV6_129961_PI430048170	0.0015723	0.318645	3.13829	down	ELMO3	chr16	+	67199124	67204024
LNCV6_139677_PI430048170	0.00350632	22.2674	22.2674	up	NIPAL4	chr5	+	157460018	157474722
LNCV6_142644_PI430048170	0.0485598	0.168584	5.93176	down	MMP24	chr20	+	35226735	35277001
LNCV6_141831_PI430048170	0.00471641	210.06	210.06	up	APOA1	chr11	-	116835750	116837950
LNCV6_129179_PI430048170	0.00399667	0.386865	2.58488	down	CCNE1	chr19	+	29811993	29824317
LNCV6_134132_PI430048170	0.00252359	0.257518	3.88322	down	TMEM200A	chr6	+	130437116	130443067
LNCV6_126249_PI430048170	0.00490002	0.470204	2.12674	down	XYLT1	NW_019805500.1	-	103584	472142
LNCV6_127869_PI430048170	0.00257512	0.457453	2.18602	down	ZNF628	chr19	+	55476331	55484487
LNCV6_115789_PI430048170	0.0051257	0.304588	3.28313	down	DCAF15	chr19	+	13952473	13961449
LNCV6_133860_PI430048170	0.00180827	8.31026	8.31026	up	TSPAN2	chr1	-	115048010	115089500
LNCV6_133200_PI430048170	0.00100792	0.307624	3.25072	down	FOXM1	chr12	-	2857680	2877155
LNCV6_136734_PI430048170	0.0172411	0.0945689	10.5743	down	FAM78B	chr1	-	166069298	166166755
LNCV6_136342_PI430048170	0.0342135	0.243648	4.10429	down	PLD5	chr1	-	242088386	242524696
LNCV6_132550_PI430048170	0.00616546	13.7733	13.7733	up	CASQ1	chr1	+	160190494	160201886
LNCV6_63293_PI430048170	0.00867959	2.09147	2.09147	up	BCAS3	chr17	+	60677774	61392838
LNCV6_127225_PI430048170	0.0325854	0.429681	2.32731	down	PHF20	chr20	+	35772000	35950366
LNCV6_144897_PI430048170	0.0231822	0.340695	2.93518	down	HSH2D	chr19	+	16134027	16158575
LNCV6_130859_PI430048170	0.0232855	0.251967	3.96877	down	TMPRSS11E	NT_167250.2	+	141139	191291
LNCV6_141428_PI430048170	0.00406897	2.58382	2.58382	up	IQCE	chr7	+	2558971	2614734
LNCV6_144006_PI430048170	0.0161496	2.20937	2.20937	up	KRT2	chr12	-	52644557	52652175
LNCV6_134286_PI430048170	0.00316935	3.71278	3.71278	up	MTHFR	chr1	-	11785729	11806103
LNCV6_127640_PI430048170	9.12218e-08	0.363748	2.74915	down	APRT	chr16	-	88809468	88811934
LNCV6_135922_PI430048170	0.0040761	3.36935	3.36935	up	ADAMTSL3	chr15	+	83654085	84039842
LNCV6_138207_PI430048170	0.0276772	0.290902	3.43758	down	CGN	chr1	+	151511385	151538692
LNCV6_144340_PI430048170	0.00858144	224.57	224.57	up	SULT1E1	chr4	-	69841211	69860152
LNCV6_135622_PI430048170	0.00863026	6.44429	6.44429	up	ATP1B1	chr1	+	169106708	169132722
LNCV6_132502_PI430048170	0.00418424	0.364099	2.74651	down	E2F3	chr6	+	20401905	20493714
LNCV6_79031_PI430048170	0.000323511	2.00712	2.00712	up	IMMP2L	chr7	-	110663049	111562291
LNCV6_144118_PI430048170	0.00287785	0.363156	2.75364	down	IMPDH2	chr3	-	49024324	49029442
LNCV6_143802_PI430048170	0.000418554	2.4075	2.4075	up	KLHDC2	chr14	+	49768068	49783138
LNCV6_131843_PI430048170	0.0136875	0.116093	8.61381	down	GTSF1	chr12	-	54455951	54473602
LNCV6_144820_PI430048170	0.0010849	46.1797	46.1797	up	NEXN	chr1	+	77888514	77943895
LNCV6_145611_PI430048170	0.0278542	23.4395	23.4395	up	CHRM2	chr7	+	136868651	137017024
LNCV6_143594_PI430048170	0.000937577	0.273134	3.66121	down	HELZ2	chr20	-	63558085	63574239
LNCV6_137784_PI430048170	0.00804463	0.363238	2.75302	down	RMND5A	chr2	+	86720290	86778041
LNCV6_143315_PI430048170	0.00607051	0.433984	2.30423	down	TCFL5	chr20	-	62851489	62861763
LNCV6_133990_PI430048170	0.00193879	3.12372	3.12372	up	HIPK2	chr7	-	139561569	139777894
LNCV6_136960_PI430048170	0.0152223	0.276705	3.61395	down	PATE2	chr11	-	125776129	125778819
LNCV6_128357_PI430048170	0.000307583	0.498246	2.00704	down	DAZAP1	chr19	+	1407568	1435687
LNCV6_54676_PI430048170	0.003651	7.94093	7.94093	up	LIX1L	chr1	-	145933423	145958019
LNCV6_129675_PI430048170	0.000122964	3.38917	3.38917	up	RBM23	chr14	-	22900644	22919187
LNCV6_67786_PI430048170	1.96677e-05	0.189161	5.28649	down	XRCC3	chr14	-	103697616	103715486
LNCV6_133550_PI430048170	0.0360444	2.06638	2.06638	up	ST8SIA2	chr15	+	92393909	92468728
LNCV6_137873_PI430048170	0.0021581	0.246957	4.04929	down	SLC2A12	chr6	-	133987580	134052651
LNCV6_145604_PI430048170	0.0148558	2.49853	2.49853	up	8-Sep	chr5	-	132756003	132777375
LNCV6_145342_PI430048170	0.0286873	4.48413	4.48413	up	UPK3B	NT_187561.1	+	9509	14763
LNCV6_133993_PI430048170	0.00275487	2.47644	2.47644	up	2-Mar	chr1	+	220748245	220784815
LNCV6_127672_PI430048170	0.000692929	0.476701	2.09775	down	MSH6	chr2	+	47783081	47806953
LNCV6_128222_PI430048170	0.00157659	0.472021	2.11855	down	RGMB	chr5	+	98769294	98796494
LNCV6_126923_PI430048170	0.000140531	70.5381	70.5381	up	TIMP3	chr22	+	32800815	32863041
LNCV6_144613_PI430048170	0.0253318	2.44568	2.44568	up	PRKAA2	chr1	+	56645316	56715335
LNCV6_92763_PI430048170	0.016451	2.13901	2.13901	up	HSD17B11	chr4	-	87336521	87391303
LNCV6_34167_PI430048170	0.000931198	2.78551	2.78551	up	MICAL3	chr22	-	17787648	18024559
LNCV6_70370_PI430048170	0.0214307	0.216556	4.61774	down	CCDC150	chr2	+	196639631	196732806
LNCV6_102673_PI430048170	0.00146056	0.157541	6.34754	down	GINS4	chr8	+	41529205	41545046
LNCV6_55477_PI430048170	0.00502135	0.148905	6.71571	down	DTL	chr1	+	212035552	212105006
LNCV6_136865_PI430048170	0.000338511	120.134	120.134	up	FITM1	NW_018654722.1	+	432443	433827
LNCV6_55199_PI430048170	0.00329454	4.52683	4.52683	up	XPR1	chr1	+	180632009	180890279
LNCV6_133400_PI430048170	0.000726229	2.23955	2.23955	up	TRAK1	chr3	+	42091253	42225890
LNCV6_130432_PI430048170	0.00350689	2.9228	2.9228	up	FGF17	chr8	+	22042752	22048809
LNCV6_138690_PI430048170	2.64253e-05	122.588	122.588	up	LOC101928841	chr13	-	113399609	113414393
LNCV6_134109_PI430048170	0.00221494	6.39488	6.39488	up	CALCOCO1	chr12	-	53711117	53727523
LNCV6_137776_PI430048170	0.000223063	2.63869	2.63869	up	PCGF3	chr4	+	705740	770980
LNCV6_142553_PI430048170	0.00595474	3.47292	3.47292	up	MUT	chr6	-	49430359	49463328
LNCV6_127660_PI430048170	0.0177349	0.295837	3.38024	down	TRMT61A	chr14	+	103529171	103537073
LNCV6_134638_PI430048170	0.00438797	85.114	85.114	up	FMO1	chr1	+	171257922	171285978
LNCV6_138585_PI430048170	0.0438836	0.336559	2.97125	down	CYP4X1	chr1	+	47023567	47050751
LNCV6_133916_PI430048170	0.00388045	3.83382	3.83382	up	ADRB2	chr5	+	148826592	148828634
LNCV6_144333_PI430048170	0.0139578	0.200297	4.99258	down	HLA-DOB	NT_167249.2	-	4212174	4216460
LNCV6_138984_PI430048170	0.00158229	42.9888	42.9888	up	SOX17	chr8	+	54457934	54460896
LNCV6_110708_PI430048170	0.0112594	0.400007	2.49995	down	TYW5	chr2	-	199928910	199955736
LNCV6_133670_PI430048170	0.00147252	0.476125	2.10029	down	UBXN7	chr3	-	196353489	196432474
LNCV6_131758_PI430048170	0.0017752	2.15868	2.15868	up	RRP8	chr11	-	6599913	6603650
LNCV6_133631_PI430048170	0.0243471	0.11131	8.98393	down	ACBD7	chr10	-	15075474	15088776
LNCV6_95543_PI430048170	0.0291504	2.52935	2.52935	up	USP40	chr2	-	233475518	233565590
LNCV6_142244_PI430048170	8.58814e-05	80.3667	80.3667	up	WNT2	chr7	-	117276630	117323289
LNCV6_142537_PI430048170	0.0029499	0.041337	24.1914	down	FOXL2	chr3	-	138944223	138947140
LNCV6_133430_PI430048170	0.00645184	2.46197	2.46197	up	IMPA1	chr8	-	81656915	81686354
LNCV6_95547_PI430048170	0.0286624	0.173459	5.76504	down	KIF1A	chr2	-	240713763	240820308
LNCV6_143648_PI430048170	0.00115505	4.84818	4.84818	up	PNKD	chr2	+	218270391	218346793
LNCV6_133540_PI430048170	0.00880128	0.156943	6.37173	down	ZNF296	chr19	-	45071499	45076588
LNCV6_135577_PI430048170	0.000153529	3514.78	3514.78	up	PLN	chr6	+	118548262	118561715
LNCV6_145425_PI430048170	0.00143017	0.0446309	22.406	down	OC90	chr8	-	132024219	132059380
LNCV6_143269_PI430048170	0.026693	0.120852	8.27457	down	CST4	chr20	-	23685639	23689025
LNCV6_128008_PI430048170	0.0175475	0.0426975	23.4206	down	CALCR	chr7	-	93424486	93574730
LNCV6_142390_PI430048170	0.0208613	36.9234	36.9234	up	ADGRA2	chr8	+	37796882	37843986
LNCV6_124202_PI430048170	0.00539224	2.387	2.387	up	TSPYL4	chr6	-	116249963	116254098
LNCV6_62849_PI430048170	0.000392915	0.466478	2.14373	down	MYO19	NT_187614.1	-	730658	770361
LNCV6_130070_PI430048170	7.93863e-06	4.07019	4.07019	up	BBS1	chr11	+	66510647	66533613
LNCV6_136613_PI430048170	0.000250841	0.102014	9.80255	down	SALL3	NT_187666.1	+	45389	64084
LNCV6_131175_PI430048170	0.0296167	0.466829	2.14211	down	DEFB131	chr4	+	9444533	9450514
LNCV6_136018_PI430048170	0.000293054	0.401866	2.48839	down	KIF22	chr16	+	29790967	29805385
LNCV6_134642_PI430048170	0.0017464	5.48853	5.48853	up	FMO5	chr1	-	147186260	147225638
LNCV6_145024_PI430048170	0.00597077	0.202826	4.93034	down	ZNF589	chr3	+	48241105	48270990
LNCV6_126726_PI430048170	0.00587369	3.07163	3.07163	up	KREMEN1	chr22	+	29073077	29146820
LNCV6_138249_PI430048170	0.00702526	46.3466	46.3466	up	NR1H4	chr12	+	100473772	100563867
LNCV6_132372_PI430048170	0.00121899	2.43656	2.43656	up	FAM126B	chr2	-	200973717	201071671
LNCV6_54891_PI430048170	0.0108366	0.381473	2.62142	down	SLC25A44	chr1	+	156193931	156212796
LNCV6_144093_PI430048170	0.00221023	21.7865	21.7865	up	DPYD	chr1	-	97077742	97921059
LNCV6_145466_PI430048170	0.00623333	2.36951	2.36951	up	RAPSN	chr11	-	47437756	47449178
LNCV6_130223_PI430048170	0.0086773	0.215874	4.63232	down	RND2	chr17	+	43025240	43032041
LNCV6_59554_PI430048170	0.00175726	4.32712	4.32712	up	TCTN1	chr12	+	110614026	110649130
LNCV6_133264_PI430048170	0.0365051	2.32386	2.32386	up	H2AFJ	chr12	+	14774335	14778002
LNCV6_137801_PI430048170	5.98913e-05	3.38977	3.38977	up	KPNA1	chr3	-	122421900	122514939
LNCV6_104784_PI430048170	0.000322763	0.300571	3.32701	down	MAK16	chr8	+	33485166	33501260
LNCV6_145623_PI430048170	0.00716508	2.36393	2.36393	up	USP20	chr9	+	129835416	129881838
LNCV6_134612_PI430048170	0.000117247	2.34267	2.34267	up	COG1	chr17	+	73193033	73208507
LNCV6_92515_PI430048170	0.00492279	2.3565	2.3565	up	NBPF11	chr1	-	148102045	148152190
LNCV6_90147_PI430048170	0.0013125	0.0161442	61.9418	down	PTPRZ1	chr7	+	121873104	122062036
LNCV6_93784_PI430048170	0.0397383	2.02675	2.02675	up	CUL9	chr6	+	43182183	43224587
LNCV6_120173_PI430048170	0.000755264	2.06714	2.06714	up	DACT1	chr14	+	58638038	58648321
LNCV6_136427_PI430048170	5.90627e-05	0.461879	2.16507	down	RPAP1	chr15	-	41517175	41544277
LNCV6_138620_PI430048170	0.000344485	11.3806	11.3806	up	TNNI3	chr19	-	55151766	55157732
LNCV6_128695_PI430048170	0.00225332	2.6282	2.6282	up	SMDT1	NW_003315971.2	+	2035	6629
LNCV6_137606_PI430048170	0.0191612	0.276896	3.61146	down	IL11	chr19	-	55364381	55370463
LNCV6_130132_PI430048170	0.00592723	2.51057	2.51057	up	LAMTOR5	chr1	-	110401252	110407924
LNCV6_142973_PI430048170	0.00244279	0.264304	3.78352	down	HIST1H2BE	chr6	+	26183795	26184230
LNCV6_129206_PI430048170	0.000246611	7.42834	7.42834	up	TMX4	chr20	-	7977352	8019829
LNCV6_130772_PI430048170	0.0486001	2.85014	2.85014	up	DHRS1	NW_018654722.1	-	591575	600811
LNCV6_138195_PI430048170	0.00110857	18.8373	18.8373	up	PCDH17	chr13	+	57631654	57728931
LNCV6_141857_PI430048170	0.00691737	2.10338	2.10338	up	PI3	chr20	+	45174898	45176544
LNCV6_129213_PI430048170	0.00242873	0.465386	2.14875	down	CHML	chr1	-	241628863	241635930
LNCV6_131124_PI430048170	0.00906474	0.126645	7.89612	down	FCGBP	NW_009646206.1	-	123198	209769
LNCV6_138900_PI430048170	0.000532096	28.7493	28.7493	up	PDLIM3	chr4	-	185500659	185535558
LNCV6_130815_PI430048170	0.0165979	0.445695	2.24369	down	ANKRD28	chr3	-	15667235	15798184
LNCV6_137867_PI430048170	0.044768	11.3697	11.3697	up	CCDC53	chr12	-	102012839	102062124
LNCV6_144515_PI430048170	0.0043564	2.40486	2.40486	up	ARL8B	chr3	+	5122244	5180916
LNCV6_53450_PI430048170	0.00438438	0.347753	2.8756	down	MIIP	chr1	+	12019241	12032049
LNCV6_133751_PI430048170	0.00365565	4.4738	4.4738	up	SH3GLB1	chr1	+	86704569	86748184
LNCV6_138992_PI430048170	0.015168	0.126619	7.89773	down	TTC39B	chr9	-	15170843	15307360
LNCV6_138197_PI430048170	0.000226977	8.93444	8.93444	up	DUSP28	chr2	+	240560053	240564014
LNCV6_132694_PI430048170	0.000239564	5.26253	5.26253	up	USP30	chr12	+	109023088	109088026
LNCV6_145597_PI430048170	0.00323891	0.225477	4.43504	down	TCF7L1	chr2	+	85133459	85310388
LNCV6_105209_PI430048170	0.00753004	2.45246	2.45246	up	ZNF276	chr16	+	89721543	89740925
LNCV6_142728_PI430048170	0.00401403	5.87613	5.87613	up	CLUAP1	chr16	+	3500944	3539048
LNCV6_130297_PI430048170	0.00566495	0.226895	4.40732	down	METTL12	chr11	+	62665306	62667451
LNCV6_126998_PI430048170	0.00018709	0.297529	3.36102	down	PLEKHF1	chr19	+	29665419	29675477
LNCV6_140416_PI430048170	0.0162007	5.78039	5.78039	up	CDC42EP3	chr2	-	37641881	37672199
LNCV6_128826_PI430048170	0.00928949	4.7976	4.7976	up	SRCAP	chr16	+	30699140	30740129
LNCV6_144182_PI430048170	0.0301973	0.392295	2.5491	down	FANCM	chr14	+	45135938	45200890
LNCV6_144318_PI430048170	0.00159869	9.64677	9.64677	up	SVEP1	chr9	-	110365247	110579880
LNCV6_129751_PI430048170	0.023338	2.55346	2.55346	up	NEK11	chr3	+	131026849	131350465
LNCV6_127276_PI430048170	0.00683981	0.231051	4.32805	down	CCDC63	chr12	+	110846959	110907535
LNCV6_143291_PI430048170	6.31835e-07	0.129145	7.74326	down	TAF4B	chr18	+	26226882	26391685
LNCV6_145662_PI430048170	0.00977277	2.20779	2.20779	up	PIK3CA	chr3	+	179148522	179240093
LNCV6_137748_PI430048170	0.0124003	2.76228	2.76228	up	VAMP2	chr17	-	8159146	8162975
LNCV6_140793_PI430048170	0.0121953	0.236091	4.23565	down	TTBK1	chr6	+	43243679	43288259
LNCV6_130194_PI430048170	0.0202531	0.110762	9.0284	down	LRRN1	chr3	+	3799430	3849834
LNCV6_132724_PI430048170	2.8851e-05	4.96466	4.96466	up	RSPH9	chr6	+	43645029	43671011
LNCV6_135023_PI430048170	0.0144052	0.442004	2.26242	down	RFC4	chr3	-	186789891	186806695
LNCV6_127694_PI430048170	0.0458964	0.146237	6.8382	down	FAXC	chr6	-	99271160	99349655
LNCV6_143969_PI430048170	0.000430312	0.1974	5.06585	down	FAM64A	chr17	+	6444414	6451065
LNCV6_139544_PI430048170	0.000163854	2.77347	2.77347	up	PDHA1	chrX	+	19343892	19361707
LNCV6_137293_PI430048170	0.0319949	33.2153	33.2153	up	CD22	chr19	+	35329168	35347361
LNCV6_141685_PI430048170	1.02719e-05	13.4341	13.4341	up	ATP2A2	chr12	+	110281226	110351093
LNCV6_136318_PI430048170	0.00682033	0.0100047	99.9528	down	MT1G	chr16	-	56666734	56668065
LNCV6_144671_PI430048170	0.00422629	11.0085	11.0085	up	THBD	chr20	-	23045632	23049664
LNCV6_132573_PI430048170	0.00385282	2.98384	2.98384	up	SGCB	chr4	-	52020694	52038319
LNCV6_136111_PI430048170	0.0109194	3.53336	3.53336	up	TAS2R10	NW_003571050.1	-	24051	24975
LNCV6_140852_PI430048170	0.00215985	0.371026	2.69523	down	ZMYND8	chr20	-	47209213	47356889
LNCV6_136732_PI430048170	0.0467773	0.423971	2.35865	down	KCNN4	chr19	-	43766532	43781257
LNCV6_143215_PI430048170	0.0114293	2.34094	2.34094	up	ZDHHC14	chr6	+	157381524	157673945
LNCV6_131360_PI430048170	0.00721773	0.488771	2.04595	down	PIK3C2A	chr11	-	17086574	17207996
LNCV6_129289_PI430048170	0.000838821	10.5364	10.5364	up	TET2	chr4	+	105146684	105279803
LNCV6_116008_PI430048170	0.0210905	0.0463067	21.5952	down	FBXL16	chr16	-	692499	705825
LNCV6_129889_PI430048170	0.00100889	10.825	10.825	up	DACH1	chr13	-	71437965	71867192
LNCV6_135979_PI430048170	0.0139604	32.2305	32.2305	up	IFI16	chr1	+	159009891	159055155
LNCV6_137349_PI430048170	0.00598203	0.234114	4.27143	down	OCSTAMP	chr20	-	46541030	46550574
LNCV6_137220_PI430048170	0.00435561	0.417228	2.39677	down	PIR	chrX	-	15384798	15493588
LNCV6_128617_PI430048170	0.000953457	5.63166	5.63166	up	RNF115	chr1	-	145746081	145824123
LNCV6_128337_PI430048170	0.00100434	4.26882	4.26882	up	NRIP1	chr21	-	14961234	15064805
LNCV6_137577_PI430048170	0.0340408	0.222785	4.48863	down	NPPC	chr2	-	231922093	231926403
LNCV6_137521_PI430048170	0.00197494	3.47763	3.47763	up	HEPH	chrX	+	66162548	66267389
LNCV6_143267_PI430048170	0.0290857	0.214173	4.66913	down	CST2	chr20	-	23823766	23826675
LNCV6_129477_PI430048170	6.12397e-06	17.2009	17.2009	up	TIPARP	chr3	+	156674925	156706770
LNCV6_136066_PI430048170	0.0231376	0.300154	3.33162	down	BARX1	chr9	-	93951626	93955326
LNCV6_131657_PI430048170	0.0017441	4.26605	4.26605	up	PXMP4	chr20	-	33702743	33720330
LNCV6_135314_PI430048170	0.00027538	2.78659	2.78659	up	BTN2A1	chr6	+	26457903	26469653
LNCV6_128595_PI430048170	0.00141198	4.69989	4.69989	up	SLC16A7	chr12	+	59596039	59789855
LNCV6_139182_PI430048170	2.81325e-05	4.23927	4.23927	up	PKIA	chr8	+	78516100	78605267
LNCV6_145419_PI430048170	0.0356875	3.07642	3.07642	up	DHX32	chr10	-	125836339	125881315
LNCV6_145617_PI430048170	0.0237212	38.8139	38.8139	up	GBP1	chr1	-	89052303	89065360
LNCV6_132254_PI430048170	0.0252826	2.75331	2.75331	up	ZNF565	chr19	-	36182059	36215084
LNCV6_132090_PI430048170	0.0214093	0.0225135	44.4179	down	TMEM178B	chr7	+	141074231	141480380
LNCV6_131887_PI430048170	0.00253828	2.98562	2.98562	up	PRIMPOL	chr4	+	184649612	184694959
LNCV6_129177_PI430048170	0.0298105	2.21283	2.21283	up	ZNF324	chr19	+	58467044	58473578
LNCV6_135877_PI430048170	0.000768533	2.46422	2.46422	up	ANAPC13	chr3	-	134477703	134486023
LNCV6_143994_PI430048170	0.0019518	0.462119	2.16394	down	WDR75	chr2	+	189441432	189475562
LNCV6_140611_PI430048170	0.0264833	2.39156	2.39156	up	PLEKHO1	chr1	+	150149901	150160065
LNCV6_131874_PI430048170	0.0020272	5.21637	5.21637	up	PPP1R3G	chr6	+	5085485	5087221
LNCV6_138005_PI430048170	0.00151358	2.91756	2.91756	up	CMC4	chrX	-	155061621	155071272
LNCV6_133118_PI430048170	0.000536992	19.5414	19.5414	up	TMEM117	chr12	+	43835860	44389762
LNCV6_134095_PI430048170	0.013884	2.39305	2.39305	up	PLEKHA1	chr10	+	122386068	122432355
LNCV6_129528_PI430048170	0.00453171	7.22017	7.22017	up	EXOC3L4	chr14	+	103100143	103110559
LNCV6_131919_PI430048170	0.0344057	0.336579	2.97107	down	TMED8	chr14	-	77335020	77377109
LNCV6_59142_PI430048170	0.0198669	3.13898	3.13898	up	R3HDM2	chr12	-	57253763	57431005
LNCV6_128634_PI430048170	0.00870525	0.0923445	10.829	down	LY75	chr2	-	159803354	159904756
LNCV6_130599_PI430048170	0.00217275	0.462566	2.16186	down	ANP32E	chr1	-	150218416	150236156
LNCV6_132123_PI430048170	0.00011105	6.31349	6.31349	up	CIDEC	chr3	-	9866709	9879056
LNCV6_134099_PI430048170	0.0117849	0.462867	2.16045	down	ARFGEF1	chr8	-	67197648	67343677
LNCV6_140881_PI430048170	0.0266609	5.03547	5.03547	up	KRT85	chr12	-	52360005	52367525
LNCV6_134276_PI430048170	0.00903278	3.34578	3.34578	up	ITGAV	chr2	+	186590062	186680902
LNCV6_134744_PI430048170	0.0435683	2.61075	2.61075	up	EDAR	chr2	-	108894470	108989372
LNCV6_131793_PI430048170	0.000538547	0.218259	4.58172	down	MIS18A	chr21	-	32268218	32279065
LNCV6_130512_PI430048170	0.00099459	2.08859	2.08859	up	HEXIM1	chr17	+	45147316	45152101
LNCV6_53632_PI430048170	5.17965e-05	5.13594	5.13594	up	MTFR1L	chr1	+	25820192	25832942
LNCV6_142339_PI430048170	0.005491	0.192616	5.19167	down	STYK1	chr12	-	10618938	10674292
LNCV6_115434_PI430048170	5.86541e-05	7.25846	7.25846	up	SSFA2	chr2	+	181891715	181930738
LNCV6_145320_PI430048170	0.0374177	0.391253	2.55589	down	KIF3C	chr2	-	25926585	25982574
LNCV6_140724_PI430048170	0.0125212	12.6084	12.6084	up	FOXS1	chr20	-	31844299	31845617
LNCV6_63832_PI430048170	0.0362599	0.392134	2.55015	down	OSBPL1A	chr18	-	24162044	24397869
LNCV6_126659_PI430048170	0.000129132	226.436	226.436	up	KIF26B	chr1	+	245154984	245709432
LNCV6_142879_PI430048170	0.00406288	19.548	19.548	up	EFNB1	chrX	+	68828996	68842164
LNCV6_127534_PI430048170	0.0358966	3.2423	3.2423	up	ARHGEF3	chr3	-	56727417	56775717
LNCV6_142215_PI430048170	0.0168741	0.450881	2.21788	down	HMGN5	chrX	-	81113700	81201942
LNCV6_144189_PI430048170	0.000399583	5.1019	5.1019	up	ARL6IP5	chr3	+	69084938	69106088
LNCV6_126788_PI430048170	0.0162404	0.0387652	25.7963	down	CHRDL1	chrX	-	110673855	110796058
LNCV6_144559_PI430048170	0.000735961	2.14289	2.14289	up	ZNF250	chr8	-	144876950	144901461
LNCV6_131774_PI430048170	0.00502421	2.88871	2.88871	up	SARM1	chr17	+	28371661	28401045
LNCV6_63829_PI430048170	0.0200425	2.49917	2.49917	up	RIOK3	chr18	+	23453220	23483140
LNCV6_106845_PI430048170	0.00535878	0.301116	3.32098	down	TCF3	chr19	-	1609283	1652329
LNCV6_138102_PI430048170	0.0275431	0.357647	2.79605	down	GTF3C5	chr9	+	133030674	133058503
LNCV6_130000_PI430048170	0.0057062	8.3857	8.3857	up	PPP1R1A	chr12	-	54579239	54588659
LNCV6_136660_PI430048170	0.00329372	2.24254	2.24254	up	NAAA	chr4	-	75913655	75941013
LNCV6_130360_PI430048170	0.00497982	46.3163	46.3163	up	KLF2	chr19	+	16324825	16328662
LNCV6_136120_PI430048170	0.000333902	66.7199	66.7199	up	CPNE5	chr6	-	36740777	36839444
LNCV6_63687_PI430048170	1.82669e-05	5.55222	5.55222	up	EMILIN2	chr18	+	2847029	2914092
LNCV6_139374_PI430048170	0.0345866	21.8029	21.8029	up	LOC388282	chr16	+	57810636	57816927
LNCV6_139297_PI430048170	0.0150529	0.49706	2.01183	down	TPM3	chr1	-	154161812	154192135
LNCV6_129125_PI430048170	0.00388104	0.122598	8.15676	down	IKZF3	chr17	-	39757714	39864188
LNCV6_132083_PI430048170	0.00150404	2.57821	2.57821	up	LTBP2	chr14	-	74498182	74612331
LNCV6_141494_PI430048170	0.00847094	11.8021	11.8021	up	AHNAK2	chr14	-	104937250	104978357
LNCV6_136368_PI430048170	0.00424121	7.38943	7.38943	up	SAMD11	chr1	+	925740	944581
LNCV6_129047_PI430048170	0.000117633	0.289338	3.45616	down	C20orf27	chr20	-	3753498	3767805
LNCV6_142025_PI430048170	0.00737828	3.8609	3.8609	up	INPP1	chr2	+	190343469	190371665
LNCV6_140612_PI430048170	0.00431272	0.423823	2.35948	down	PRKCG	chr19	+	53882183	53907647
LNCV6_100449_PI430048170	0.00372503	0.434734	2.30026	down	TCP1	chr6	-	159778497	159789703
LNCV6_134275_PI430048170	8.79231e-05	0.433358	2.30756	down	MAGOH	chr1	-	53226891	53238610
LNCV6_127506_PI430048170	0.00256535	22.272	22.272	up	ENOX1	chr13	-	43213132	43786980
LNCV6_135884_PI430048170	0.0151376	4.4377	4.4377	up	UBQLNL	chr11	-	5514392	5516726
LNCV6_131670_PI430048170	0.0167271	22.4265	22.4265	up	FBN1	chr15	-	48408305	48645788
LNCV6_135770_PI430048170	0.00585653	9.04874	9.04874	up	LRRC66	chr4	-	51993639	52020311
LNCV6_136641_PI430048170	0.0102245	0.152322	6.56504	down	CDCA7	chr2	+	173354832	173368990
LNCV6_58125_PI430048170	0.00413901	2.41948	2.41948	up	AASDHPPT	chr11	+	106077564	106098692
LNCV6_140397_PI430048170	0.00223126	4.64813	4.64813	up	GOLGA6L4	chr15	+	84235772	84245368
LNCV6_140309_PI430048170	0.0172577	127.639	127.639	up	SDPR	chr2	-	191834304	191847280
LNCV6_131602_PI430048170	0.000231535	0.376988	2.65261	down	TOMM22	chr22	+	38681948	38684760
LNCV6_101872_PI430048170	0.00774198	0.150156	6.65974	down	SLC6A6	chr3	+	14402575	14489349
LNCV6_136490_PI430048170	0.00332922	0.408716	2.44669	down	SP3	chr2	-	173906458	173965702
LNCV6_130324_PI430048170	0.0241618	0.0168573	59.3214	down	AIM1	chr6	+	106511854	106570449
LNCV6_68430_PI430048170	0.000194769	128.672	128.672	up	MEIS2	chr15	-	36891020	37100140
LNCV6_127270_PI430048170	0.000125184	7.60011	7.60011	up	CCDC69	chr5	-	151181051	151224093
LNCV6_133620_PI430048170	1.28144e-06	25.4829	25.4829	up	ROBO2	chr3	+	77040142	77649964
LNCV6_87124_PI430048170	0.0170273	0.437428	2.28609	down	ARHGAP33	chr19	+	35775514	35788822
LNCV6_74557_PI430048170	0.0102473	0.462298	2.16311	down	HNRNPD	chr4	-	82353313	82373996
LNCV6_94387_PI430048170	0.0424547	3.3266	3.3266	up	PPP1R1C	chr2	+	181985823	182131382
LNCV6_134707_PI430048170	0.000692895	3.38884	3.38884	up	NDUFV3	chr21	+	42893267	42909663
LNCV6_95205_PI430048170	0.0168618	2.09552	2.09552	up	ECM1	chr1	+	150508010	150513789
LNCV6_129359_PI430048170	0.0258314	0.159383	6.27418	down	FBXO2	chr1	-	11648360	11654831
LNCV6_142643_PI430048170	7.96316e-06	0.00309138	323.48	down	MMP25	chr16	+	3046680	3060726
LNCV6_132222_PI430048170	0.0105192	2.17324	2.17324	up	ZEB1	chr10	+	31321134	31529814
LNCV6_133226_PI430048170	0.00417434	2.21246	2.21246	up	PCNXL4	chr14	+	60091910	60134814
LNCV6_139069_PI430048170	0.00319927	331.876	331.876	up	HOXB4	chr17	-	48575506	48578381
LNCV6_128376_PI430048170	5.79206e-05	0.494293	2.02309	down	ZC3H18	chr16	+	88570380	88631964
LNCV6_101621_PI430048170	0.00922216	0.206833	4.83481	down	CALB1	chr8	-	90058607	90082881
LNCV6_128619_PI430048170	0.00922114	0.326805	3.05993	down	LMTK3	chr19	-	48485270	48513189
LNCV6_132157_PI430048170	7.42573e-05	0.19661	5.08622	down	BUB1B	chr15	+	40161008	40221136
LNCV6_132949_PI430048170	0.000132553	0.224462	4.4551	down	SELV	chr19	+	39515112	39520686
LNCV6_129721_PI430048170	0.00291878	5.09413	5.09413	up	TMCO1	chr1	-	165724290	165768922
LNCV6_143847_PI430048170	0.0119479	2.07357	2.07357	up	EHD1	chr11	-	64852726	64879713
LNCV6_128898_PI430048170	0.00355136	73.5423	73.5423	up	CCDC92	NT_187590.1	-	109952	119347
LNCV6_130551_PI430048170	0.00191895	0.220906	4.52681	down	CDH26	chr20	+	59958395	60014529
LNCV6_100264_PI430048170	0.0123649	0.402291	2.48576	down	SHISA5	chr3	-	48467797	48504050
LNCV6_145166_PI430048170	0.00390136	0.408411	2.44851	down	MST1R	chr3	-	49887001	49903637
LNCV6_77709_PI430048170	0.000139351	0.0562836	17.7672	down	KIAA0408	chr6	-	127438405	127459390
LNCV6_144001_PI430048170	0.0148263	0.203696	4.90927	down	FMN1	NT_187660.1	-	4980140	5140746
LNCV6_145246_PI430048170	0.00841476	0.0423291	23.6244	down	TNFRSF10A	chr8	-	23191456	23225167
LNCV6_132805_PI430048170	0.00262418	0.0601679	16.6202	down	UNC5D	chr8	+	35235456	35796550
LNCV6_105635_PI430048170	0.011045	5.65313	5.65313	up	PLEKHA2	chr8	+	38901234	38973912
LNCV6_131245_PI430048170	0.0371193	7.32827	7.32827	up	VASN	NT_187608.1	+	74170	85851
LNCV6_141030_PI430048170	0.00346963	19.9911	19.9911	up	FAHD1	chr16	+	1827223	1840207
LNCV6_68529_PI430048170	0.000652201	6.08471	6.08471	up	SEMA3C	chr7	-	80742535	80919351
LNCV6_64491_PI430048170	0.00453205	0.254043	3.93634	down	FCHO1	chr19	+	17747717	17788568
LNCV6_143960_PI430048170	3.18682e-05	61.5026	61.5026	up	CAMK2B	chr7	-	44217149	44325631
LNCV6_137419_PI430048170	0.00428448	0.193102	5.1786	down	MID1IP1	chrX	+	38801431	38806532
LNCV6_131752_PI430048170	0.000978993	5.83285	5.83285	up	PRRT4	chr7	-	128350324	128361685
LNCV6_134304_PI430048170	0.0104394	2.24995	2.24995	up	CWC15	chr11	-	94962621	94973612
LNCV6_137029_PI430048170	0.00120491	3.95872	3.95872	up	FLYWCH2	chr16	+	2883194	2899382
LNCV6_131178_PI430048170	0.00920663	2.19623	2.19623	up	NIPBL	chr5	+	36876758	37065819
LNCV6_136258_PI430048170	0.017961	2.88224	2.88224	up	NFKBIZ	chr3	+	101849513	101861025
LNCV6_54899_PI430048170	0.00944413	0.175665	5.69266	down	TSACC	chr1	+	156338591	156346995
LNCV6_81495_PI430048170	0.00740288	6.61885	6.61885	up	DPP7	chr9	-	137110539	137114743
LNCV6_127125_PI430048170	0.000867223	3.34828	3.34828	up	PDE1C	chr7	-	31751178	32299404
LNCV6_129931_PI430048170	0.000226935	24.8703	24.8703	up	SLC7A4	chr22	-	21028717	21032558
LNCV6_133461_PI430048170	0.0183931	2.82782	2.82782	up	SH3RF3	chr2	+	109129540	109504636
LNCV6_131805_PI430048170	0.000301104	6.97182	6.97182	up	INSIG2	chr2	+	118088417	118110031
LNCV6_104670_PI430048170	0.0191959	7.35974	7.35974	up	MATN2	chr8	+	97869020	98036720
LNCV6_137896_PI430048170	0.00729982	0.211441	4.72944	down	ZNF165	chr6	+	28080703	28089563
LNCV6_114912_PI430048170	0.0116908	2.1282	2.1282	up	DVL3	chr3	+	184155495	184173526
LNCV6_140557_PI430048170	0.00774401	2.1636	2.1636	up	CIDEA	chr18	+	12254318	12277595
LNCV6_144312_PI430048170	0.00114561	13.0685	13.0685	up	FBXL22	chr15	+	63597352	63602428
LNCV6_131927_PI430048170	0.0451634	2.70047	2.70047	up	CCDC167	chr6	-	37482919	37499924
LNCV6_134500_PI430048170	0.0200654	0.235889	4.23929	down	LOC728485	chr19	+	36773117	36777078
LNCV6_127713_PI430048170	0.000455164	3.51185	3.51185	up	CD59	chr11	-	33703009	33722727
LNCV6_68096_PI430048170	0.0119913	0.289462	3.45469	down	ULK4	chr3	-	41246598	41962440
LNCV6_129494_PI430048170	0.00914262	0.25314	3.95039	down	ZNF215	chr11	+	6926360	6958047
LNCV6_136400_PI430048170	0.000364251	4.95283	4.95283	up	PPP1R16A	chr8	+	144477981	144502121
LNCV6_135809_PI430048170	0.00395328	5.28558	5.28558	up	DRC7	chr16	+	57694800	57731455
LNCV6_135223_PI430048170	0.037808	2.05005	2.05005	up	ZNF658	chr9	+	66900724	66921429
LNCV6_124443_PI430048170	0.00664329	0.449012	2.22711	down	DDX39B	NT_167249.2	-	2829502	2841759
LNCV6_133771_PI430048170	0.00279971	0.429647	2.32749	down	C12orf45	chr12	+	104986319	104994727
LNCV6_127531_PI430048170	0.00892559	2.03525	2.03525	up	TMED1	chr19	-	10832066	10836307
LNCV6_142971_PI430048170	0.0174527	2.11415	2.11415	up	DENND4C	chr9	+	19230764	19374268
LNCV6_132288_PI430048170	0.0128072	2.95349	2.95349	up	BZW2	chr7	+	16646133	16706523
LNCV6_128147_PI430048170	0.00494579	0.276388	3.61811	down	KIAA0825	chr5	-	94150850	94618604
LNCV6_102227_PI430048170	0.0201025	0.3475	2.8777	down	RNF112	chr17	+	19411177	19417276
LNCV6_132784_PI430048170	0.00694923	2.78682	2.78682	up	KRTAP5-2	NT_187657.1	-	73719	74837
LNCV6_137360_PI430048170	6.79877e-05	3.01699	3.01699	up	SMIM13	chr6	+	11094032	11138738
LNCV6_137645_PI430048170	0.00078435	186.381	186.381	up	GATA6	chr18	+	22169436	22202528
LNCV6_132516_PI430048170	0.00151747	6.68343	6.68343	up	ACSL1	chr4	-	184755594	184808601
LNCV6_145040_PI430048170	0.0354106	2.06386	2.06386	up	CASP7	chr10	+	113679668	113730909
LNCV6_134334_PI430048170	0.027474	279.965	279.965	up	ITGA8	chr10	-	15513948	15720335
LNCV6_144233_PI430048170	0.0198407	0.1123	8.90473	down	KCNK12	chr2	-	47520774	47570331
LNCV6_103864_PI430048170	0.0349967	0.408597	2.4474	down	TMEM233	chr12	+	119593458	119643066
LNCV6_107237_PI430048170	0.0018556	0.262787	3.80536	down	UNC93B1	chr11	-	67991099	68004125
LNCV6_133201_PI430048170	0.00138541	261.871	261.871	up	FABP1	chr2	-	88122981	88128131
LNCV6_141531_PI430048170	0.00695723	2.78963	2.78963	up	RUFY2	chr10	-	68343517	68407189
LNCV6_129020_PI430048170	0.0272654	0.211105	4.73698	down	SCN4B	chr11	-	118133376	118152915
LNCV6_78158_PI430048170	0.00187062	12.6888	12.6888	up	THSD7A	chr7	-	11370434	11832198
LNCV6_129379_PI430048170	0.0282662	0.477581	2.09388	down	ZNHIT6	chr1	-	85649422	85708433
LNCV6_132425_PI430048170	0.00229873	2.55002	2.55002	up	COX14	chr12	+	50111980	50120457
LNCV6_127314_PI430048170	0.0143024	0.394068	2.53764	down	SUV39H2	chr10	+	14878782	14904315
LNCV6_141158_PI430048170	0.0271927	4.41732	4.41732	up	ZBTB47	chr3	+	42653683	42667580
LNCV6_139490_PI430048170	0.00138064	0.253306	3.94779	down	C16orf59	chr16	+	2460113	2464963
LNCV6_110990_PI430048170	0.00115812	0.298292	3.35242	down	GTSE1	chr22	+	46296740	46330810
LNCV6_133935_PI430048170	0.00400959	7.38376	7.38376	up	NAALAD2	NW_019805497.1	+	40772	98734
LNCV6_139283_PI430048170	0.00307898	0.263137	3.8003	down	ZNF121	chr19	-	9565727	9584533
LNCV6_132094_PI430048170	0.016346	0.0448695	22.2869	down	KLHDC7A	chr1	+	18480929	18485999
LNCV6_137113_PI430048170	0.00237609	137.027	137.027	up	ADAMTS9	chr3	-	64515653	64687689
LNCV6_142959_PI430048170	0.000331432	7.79588	7.79588	up	FZD4	chr11	-	86945674	86955398
LNCV6_145647_PI430048170	0.000228852	2.10352	2.10352	up	PIP5K1B	chr9	+	68705413	69009176
LNCV6_135455_PI430048170	0.025429	50.4918	50.4918	up	GSTA2	chr6	-	52750086	52763563
LNCV6_105775_PI430048170	0.00149994	0.127044	7.87127	down	ADD2	chr2	-	70662083	70768243
LNCV6_141675_PI430048170	0.000130157	12.8158	12.8158	up	FABP3	chr1	-	31365252	31373288
LNCV6_130968_PI430048170	0.00044516	2.30869	2.30869	up	SCP2	chr1	+	52927228	53051617
LNCV6_141810_PI430048170	0.00908167	0.46481	2.15142	down	ECD	chr10	-	73134523	73168095
LNCV6_135226_PI430048170	0.0350853	14.301	14.301	up	IL18R1	chr2	+	102356282	102398775
LNCV6_142141_PI430048170	0.000163909	0.482119	2.07418	down	NT5DC2	chr3	-	52524368	52535077
LNCV6_140683_PI430048170	0.0343935	0.17179	5.82107	down	SLCO4C1	chr5	-	102233985	102296549
LNCV6_137583_PI430048170	0.00016877	9.34565	9.34565	up	RRAGB	chrX	+	55717676	55758774
LNCV6_68029_PI430048170	0.00345477	0.192759	5.18783	down	CHEK1	chr11	+	125625135	125657147
LNCV6_145512_PI430048170	0.000516902	0.0134572	74.3098	down	RPRML	chr17	-	46978155	46979248
LNCV6_129388_PI430048170	0.00565226	2.40353	2.40353	up	HSPA5	chr9	-	125234847	125241387
LNCV6_138801_PI430048170	0.00522067	0.0493088	20.2804	down	SH3GL2	chr9	+	17578953	17797129
LNCV6_127109_PI430048170	4.74659e-05	0.151362	6.60669	down	RPGRIP1	chr14	+	21287976	21351301
LNCV6_127194_PI430048170	0.000310159	0.332172	3.01049	down	ZW10	chr11	-	113733182	113773763
LNCV6_134450_PI430048170	0.0110758	6.12758	6.12758	up	NTF3	chr12	+	5432113	5495299
LNCV6_131643_PI430048170	0.00260767	0.35073	2.85119	down	PCNA	chr20	-	5114952	5126622
LNCV6_143458_PI430048170	0.0106539	0.12338	8.10505	down	CNTNAP2	NT_187564.1	+	2404	204593
LNCV6_131696_PI430048170	0.0412761	2.80923	2.80923	up	COL6A1	chr21	+	45981748	46005049
LNCV6_132346_PI430048170	0.00366136	260.999	260.999	up	HOXB6	chr17	-	48595736	48604972
LNCV6_132032_PI430048170	0.000465466	0.349349	2.86247	down	CENPK	chr5	-	65517765	65563168
LNCV6_140580_PI430048170	0.0314368	2.22706	2.22706	up	ISLR2	chr15	+	74129373	74136802
LNCV6_137850_PI430048170	0.019633	0.437442	2.28602	down	NEIL3	chr4	+	177309836	177362938
LNCV6_131499_PI430048170	0.00216143	2.64063	2.64063	up	CTSZ	chr20	-	58995186	59007254
LNCV6_145694_PI430048170	0.0391729	6.00815	6.00815	up	GPRC5A	chr12	+	12891021	12913666
LNCV6_135145_PI430048170	0.00412598	4.11667	4.11667	up	CHST3	chr10	+	71964361	72013564
LNCV6_137842_PI430048170	0.000583368	7.69949	7.69949	up	SFXN3	chr10	+	101031238	101041241
LNCV6_131690_PI430048170	0.000793456	0.458069	2.18308	down	VPRBP	chr3	-	51395866	51500002
LNCV6_139582_PI430048170	0.0155763	4.80118	4.80118	up	SCD5	chr4	-	82629536	82798857
LNCV6_129983_PI430048170	0.00385356	9.48796	9.48796	up	ANKRD44	chr2	-	196986661	197310797
LNCV6_144520_PI430048170	0.00400687	116.574	116.574	up	FAM198B	chr4	-	158124579	158172566
LNCV6_128558_PI430048170	0.00348522	2.52158	2.52158	up	SHB	chr9	-	37915897	38069213
LNCV6_143504_PI430048170	0.0014516	116.584	116.584	up	HOXB5	chr17	-	48591256	48593741
LNCV6_143531_PI430048170	0.00286327	0.136293	7.33716	down	PREX2	chr8	+	67952114	68237033
LNCV6_130239_PI430048170	0.00405068	2.18875	2.18875	up	BTG3	NT_187627.1	-	447	9256
LNCV6_140454_PI430048170	0.00291959	6.66559	6.66559	up	C4orf32	chr4	+	112145396	112189081
LNCV6_138610_PI430048170	0.00821652	3.51966	3.51966	up	PRM2	chr16	-	11275635	11276480
LNCV6_138300_PI430048170	0.0287141	0.0523067	19.118	down	SHISA9	chr16	+	12901619	13240416
LNCV6_131935_PI430048170	0.000347674	61.9989	61.9989	up	JPH2	chr20	-	44111696	44187578
LNCV6_130913_PI430048170	0.000456622	0.17336	5.76833	down	IL27RA	chr19	+	14031739	14052919
LNCV6_104885_PI430048170	0.0111703	15.3136	15.3136	up	FAM228B	chr2	+	24123479	24169638
LNCV6_139175_PI430048170	0.0175367	3.18707	3.18707	up	HIF3A	chr19	+	46303598	46343433
LNCV6_137306_PI430048170	0.0237655	2.44766	2.44766	up	GPR37	chr7	-	124743884	124766108
LNCV6_136361_PI430048170	0.0025939	8.9005	8.9005	up	C7orf60	chr7	-	112819146	112939877
LNCV6_141408_PI430048170	0.00743432	2.04509	2.04509	up	DCTN4	chr5	-	150708746	150758520
LNCV6_144567_PI430048170	0.00021975	0.401201	2.49251	down	CENPW	chr6	+	126339788	126348875
LNCV6_127649_PI430048170	0.00103825	3.7862	3.7862	up	ETFB	chr19	-	51345154	51354842
LNCV6_141522_PI430048170	0.00613672	10.0498	10.0498	up	GOLGA8A	chr15	-	34379067	34389800
LNCV6_58088_PI430048170	0.00154641	2.01012	2.01012	up	PGR	chr11	-	101029623	101129813
LNCV6_136301_PI430048170	0.0309162	0.443869	2.25292	down	GLP1R	chr6	+	39048780	39091303
LNCV6_144277_PI430048170	0.0172561	2.62887	2.62887	up	FTCD	NT_187626.1	-	4875	14626
LNCV6_131821_PI430048170	0.000366283	3.25086	3.25086	up	ACO2	chr22	+	41469124	41528989
LNCV6_142168_PI430048170	0.00619548	0.401109	2.49309	down	SMYD5	chr2	+	73214237	73227227
LNCV6_135542_PI430048170	0.00410161	39.1799	39.1799	up	SPANXB1	chrX	+	141002590	141003706
LNCV6_145447_PI430048170	0.00355633	3.80006	3.80006	up	CLTB	chr5	-	176392454	176416569
LNCV6_133510_PI430048170	0.00164864	2.31363	2.31363	up	FAM69B	chr9	+	136712571	136724718
LNCV6_132954_PI430048170	0.0140774	0.490153	2.04018	down	SMN2	NT_187651.1	+	274861	302936
LNCV6_139522_PI430048170	0.0262004	2.43646	2.43646	up	PGM1	chr1	+	63623215	63660245
LNCV6_137632_PI430048170	0.0224467	4.27754	4.27754	up	UBE2D4	chr7	+	43926435	43956136
LNCV6_142069_PI430048170	0.000211981	3.15367	3.15367	up	DNAJC4	chr11	+	64230280	64234281
LNCV6_130638_PI430048170	0.0119082	13.0402	13.0402	up	PXDC1	chr6	-	3722601	3752012
LNCV6_98190_PI430048170	0.0010231	0.0231611	43.1759	down	ABHD12B	chr14	+	50872159	50904970
LNCV6_136347_PI430048170	0.0116491	68.3703	68.3703	up	GGT5	chr22	-	24219653	24245142
LNCV6_127594_PI430048170	0.0102571	0.425368	2.35091	down	RTEL1	chr20	+	63657809	63696253
LNCV6_135146_PI430048170	0.00494902	0.346323	2.88748	down	CHST2	chr3	+	143119775	143124014
LNCV6_128536_PI430048170	0.00697296	0.347426	2.87831	down	TMEM81	chr1	-	205083128	205084460
LNCV6_142159_PI430048170	0.00294802	4.09704	4.09704	up	HADHB	chr2	+	26244747	26290465
LNCV6_129991_PI430048170	0.0179928	0.0110898	90.1733	down	PPP1R17	chr7	+	31687016	31708455
LNCV6_129501_PI430048170	0.00564424	2.83983	2.83983	up	KRTAP15-1	chr21	+	30440278	30440869
LNCV6_133381_PI430048170	0.000429744	5.61093	5.61093	up	PARP3	chr3	+	51942304	51948867
LNCV6_144891_PI430048170	0.0202219	2.64279	2.64279	up	MT3	chr16	+	56589336	56591088
LNCV6_126946_PI430048170	6.52268e-05	0.0558271	17.9124	down	EPHX3	chr19	-	15226918	15232420
LNCV6_128465_PI430048170	0.000387817	0.0493624	20.2583	down	HTR7	chr10	-	90740817	90857914
LNCV6_133787_PI430048170	0.00411347	0.406053	2.46273	down	TLE1	chr9	-	81583682	81689535
LNCV6_131218_PI430048170	0.0149132	4.07577	4.07577	up	KCNMB1	chr5	-	170378160	170389677
LNCV6_144622_PI430048170	0.00481078	0.372703	2.6831	down	ADRM1	chr20	+	62302895	62308862
LNCV6_129516_PI430048170	0.0238322	0.42781	2.33749	down	PIGW	NT_187614.1	+	769665	774207
LNCV6_132909_PI430048170	0.00252106	0.0495951	20.1633	down	GABRB3	chr15	-	26543545	26773076
LNCV6_136579_PI430048170	0.00725519	2.39819	2.39819	up	PGBD4	chr15	+	34102072	34104390
LNCV6_90203_PI430048170	0.000418208	0.0918005	10.8932	down	TERF1	chr8	+	73008861	73047752
LNCV6_102343_PI430048170	0.000756769	0.226347	4.41799	down	MEIOB	chr16	-	1833982	1872178
LNCV6_140139_PI430048170	8.13147e-05	8.89455	8.89455	up	C1QTNF1	chr17	+	79024069	79049788
LNCV6_137441_PI430048170	0.0415894	2.6064	2.6064	up	PRAF2	chrX	-	49071155	49074045
LNCV6_136560_PI430048170	0.00753158	2.05452	2.05452	up	ENPP4	chr6	+	46129963	46146699
LNCV6_104765_PI430048170	0.0352217	2.32514	2.32514	up	ALDH3A2	chr17	+	19648750	19677591
LNCV6_137566_PI430048170	0.0379151	2.23286	2.23286	up	MEF2BNB	chr19	-	19181875	19192591
LNCV6_126831_PI430048170	0.00168181	0.0736742	13.5733	down	PSORS1C2	NT_167248.2	-	2395561	2397376
LNCV6_127781_PI430048170	4.87724e-05	0.216346	4.62223	down	HES6	chr2	-	238238266	238240124
LNCV6_135219_PI430048170	6.50808e-05	2.68815	2.68815	up	PMPCB	chr7	+	103297425	103314686
LNCV6_135902_PI430048170	0.0306452	2.21219	2.21219	up	SNX21	chr20	+	45833830	45843275
LNCV6_138717_PI430048170	0.0077167	8.28842	8.28842	up	TRDN	chr6	-	123216338	123637093
LNCV6_137014_PI430048170	0.00429236	2.12592	2.12592	up	FZR1	chr19	+	3506296	3536757
LNCV6_142117_PI430048170	0.00076711	13.4178	13.4178	up	CTHRC1	chr8	+	103371514	103383005
LNCV6_51432_PI430048170	0.000721706	2.48893	2.48893	up	VPS11	NW_009646203.1	+	89350	103577
LNCV6_135332_PI430048170	0.0148182	2.17992	2.17992	up	TDRD3	chr13	+	60396456	60573879
LNCV6_129116_PI430048170	0.00108651	0.155527	6.42975	down	PCBP3	chr21	+	45849960	45942454
LNCV6_137502_PI430048170	0.011218	0.421377	2.37317	down	CDC6	chr17	+	40287893	40303161
LNCV6_134159_PI430048170	0.0053987	0.23713	4.2171	down	PRR19	chr19	+	42302131	42310821
LNCV6_101534_PI430048170	0.000853494	0.228939	4.36797	down	PHF21B	chr22	-	44881161	45009700
LNCV6_134748_PI430048170	0.00370114	22.2871	22.2871	up	POSTN	chr13	-	37562581	37598844
LNCV6_132923_PI430048170	3.34732e-05	0.0212163	47.1335	down	GABRA5	chr15	+	26866718	26949210
LNCV6_137303_PI430048170	0.0486699	2.0014	2.0014	up	RAPGEF3	chr12	-	47734669	47759106
LNCV6_137693_PI430048170	0.00515169	0.328834	3.04105	down	LRRC45	chr17	+	82023301	82031151
LNCV6_138134_PI430048170	0.00692807	2.78941	2.78941	up	C19orf12	chr19	-	29698885	29715545
LNCV6_141892_PI430048170	0.00622382	4.72735	4.72735	up	DSCAML1	chr11	-	117427771	117797261
LNCV6_135490_PI430048170	0.0300302	4.50009	4.50009	up	OR13H1	chrX	+	131544073	131545000
LNCV6_135583_PI430048170	0.0059588	38.0024	38.0024	up	GPC5	chr13	+	91398618	92867237
LNCV6_133903_PI430048170	0.00309703	4.83772	4.83772	up	RORA	chr15	-	60488283	60627530
LNCV6_133082_PI430048170	0.0139109	0.368178	2.71608	down	TK1	chr17	-	78174078	78187204
LNCV6_127063_PI430048170	0.00451279	0.322063	3.10498	down	MCTP1	chr5	-	94705536	95284575
LNCV6_141839_PI430048170	0.00207991	0.306085	3.26706	down	SIRT1	chr10	+	67884668	67918390
LNCV6_144795_PI430048170	0.0403069	2.79812	2.79812	up	VWF	chr12	-	5948873	6124675
LNCV6_131548_PI430048170	0.00238414	160.992	160.992	up	CD93	chr20	-	23079355	23086340
LNCV6_131576_PI430048170	0.0204099	0.421408	2.373	down	FAM83H	NT_187571.1	-	200979	210791
LNCV6_136829_PI430048170	0.00242345	2.09641	2.09641	up	CHST11	chr12	+	104456913	104762014
LNCV6_133822_PI430048170	0.0223578	4.39442	4.39442	up	IRF9	NW_018654722.1	+	462190	467543
LNCV6_129144_PI430048170	0.0108578	2.95307	2.95307	up	KCTD21	chr11	-	78171243	78188629
LNCV6_41257_PI430048170	0.0078874	0.483116	2.0699	down	RBBP5	chr1	-	205086141	205122022
LNCV6_135460_PI430048170	0.000424272	26.6189	26.6189	up	MAP3K7CL	chr21	+	29077470	29175889
LNCV6_142258_PI430048170	0.00591105	2.56653	2.56653	up	DZIP1L	chr3	-	138061984	138115609
LNCV6_129702_PI430048170	0.0259314	0.296827	3.36897	down	LHX3	chr9	-	136196249	136203173
LNCV6_142777_PI430048170	0.00336492	0.198116	5.04754	down	CBX2	chr17	+	79778177	79787650
LNCV6_136818_PI430048170	0.00320386	1470.16	1470.16	up	SMPX	chrX	-	21705971	21758160
LNCV6_132918_PI430048170	0.0248999	0.206001	4.85434	down	GABRA3	chrX	-	152167161	152451359
LNCV6_135156_PI430048170	0.0024085	0.00703799	142.086	down	CHST8	chr19	+	33684527	33773509
LNCV6_138871_PI430048170	0.0192561	0.466774	2.14236	down	NMRK2	chr19	+	3933102	3942416
LNCV6_130742_PI430048170	0.027979	2.32477	2.32477	up	RNF6	chr13	-	26212767	26222371
LNCV6_141637_PI430048170	0.0123923	0.0832213	12.0162	down	PTPN5	chr11	-	18727927	18792721
LNCV6_142129_PI430048170	0.00120001	2.29668	2.29668	up	PTP4A3	NT_187574.1	+	93843	104910
LNCV6_143081_PI430048170	0.0293936	8.81895	8.81895	up	MOG	NT_167249.2	+	966015	981404
LNCV6_133735_PI430048170	0.000341126	70.3538	70.3538	up	CLEC1B	chr12	-	9993060	9999300
LNCV6_128902_PI430048170	0.00625772	0.494619	2.02176	down	DNAAF2	chr14	-	49625173	49635230
LNCV6_139034_PI430048170	0.00024252	13.6478	13.6478	up	DPY19L2	chr12	-	63558912	63668574
LNCV6_134588_PI430048170	0.0374634	2.19396	2.19396	up	KLHL2	chr4	+	165207617	165323156
LNCV6_129564_PI430048170	0.00353428	2.37858	2.37858	up	TMX3	chr18	-	68673687	68715173
LNCV6_142193_PI430048170	0.0187084	2.85368	2.85368	up	ITPKA	chr15	+	41493857	41503559
LNCV6_106603_PI430048170	0.00526194	3.44888	3.44888	up	BCAP29	NW_017852930.1	+	425631	468267
LNCV6_131197_PI430048170	0.0372607	3.3899	3.3899	up	NINJ2	chr12	-	564295	663741
LNCV6_131077_PI430048170	0.0310556	0.176654	5.6608	down	ETNPPL	chr4	-	108742039	108763079
LNCV6_142142_PI430048170	0.0204224	2.08222	2.08222	up	DUS4L	NW_017852930.1	+	409611	424178
LNCV6_5659_PI430048170	0.0368415	0.487554	2.05105	down	RAD21	chr8	-	116845933	116874866
LNCV6_128812_PI430048170	0.00352389	0.186764	5.35434	down	PRM1	chr16	-	11280835	11281335
LNCV6_127771_PI430048170	0.0184233	2.10711	2.10711	up	PPP1R13L	chr19	-	45379633	45406349
LNCV6_139917_PI430048170	0.0177236	2.27156	2.27156	up	MED31	chr17	-	6643312	6651634
LNCV6_129200_PI430048170	0.0115376	22.635	22.635	up	MEOX1	chr17	-	43640388	43661563
LNCV6_55518_PI430048170	0.00344068	2.56741	2.56741	up	LYPLAL1	chr1	+	219173830	219212865
LNCV6_141308_PI430048170	0.00339601	2.14114	2.14114	up	CGNL1	chr15	+	57376504	57550727
LNCV6_138372_PI430048170	0.0188862	2.27529	2.27529	up	SLC18A3	chr10	+	49610300	49612720
LNCV6_139402_PI430048170	0.0115968	0.168283	5.94238	down	LPO	chr17	+	58238425	58268518
LNCV6_131031_PI430048170	0.000563122	2.15213	2.15213	up	ATP5C1	chr10	+	7788103	7807801
LNCV6_143135_PI430048170	0.000125797	2.61837	2.61837	up	ITCH	chr20	+	34363234	34511773
LNCV6_130621_PI430048170	3.10552e-05	0.0419294	23.8496	down	ZFP42	chr4	+	187995770	188005050
LNCV6_94329_PI430048170	0.0025317	0.362357	2.75971	down	HACD3	chr15	+	65530488	65578355
LNCV6_138701_PI430048170	1.26359e-05	2.77447	2.77447	up	TESK1	chr9	+	35605283	35610041
LNCV6_145430_PI430048170	0.0118671	0.0733079	13.6411	down	PLCH1	chr3	-	155479881	155676316
LNCV6_133953_PI430048170	0.000778709	15.9454	15.9454	up	SEPP1	chr5	-	42799879	42812076
LNCV6_133917_PI430048170	0.00600151	13.913	13.913	up	ADRB3	chr8	-	37962994	37966666
LNCV6_129971_PI430048170	7.70585e-06	0.0902085	11.0854	down	RHOV	chr15	-	40872213	40874289
LNCV6_133566_PI430048170	0.00999857	0.303888	3.29069	down	ATAD5	chr17	+	30831969	30895869
LNCV6_131731_PI430048170	0.000127353	316.548	316.548	up	PLVAP	chr19	-	17351447	17377349
LNCV6_140099_PI430048170	0.000728352	0.240566	4.15687	down	DDIAS	chr11	+	82901694	82934659
LNCV6_140567_PI430048170	9.63738e-05	32.7448	32.7448	up	ESRRB	chr14	+	76371346	76501837
LNCV6_141957_PI430048170	0.000157075	19.2456	19.2456	up	HGSNAT	chr8	+	43140448	43202827
LNCV6_137509_PI430048170	0.00727319	436.02	436.02	up	ABCA8	chr17	-	68867286	68955392
LNCV6_68747_PI430048170	0.00286679	2.00103	2.00103	up	FH	chr1	-	241497556	241519785
LNCV6_144424_PI430048170	9.44421e-07	1711.58	1711.58	up	TRIM63	chr1	-	26051303	26067634
LNCV6_135981_PI430048170	0.00288941	2.0675	2.0675	up	TWF1	chr12	-	43793722	43806375
LNCV6_137895_PI430048170	0.0226443	5.6474	5.6474	up	APCDD1	chr18	+	10454627	10488701
LNCV6_63623_PI430048170	0.0466469	2.08027	2.08027	up	CCDC57	chr17	-	82101453	82212878
LNCV6_77299_PI430048170	0.022626	0.339842	2.94255	down	XPO5	chr6	-	43522329	43576075
LNCV6_135859_PI430048170	0.00130808	4.39095	4.39095	up	LIN7B	chr19	+	49114360	49118460
LNCV6_132885_PI430048170	0.0313043	0.0246915	40.4997	down	MYH2	chr17	-	10521147	10549700
LNCV6_135111_PI430048170	0.0164449	2.76702	2.76702	up	OR2T6	NT_187646.1	+	35922	36849
LNCV6_133970_PI430048170	0.0132516	2.41544	2.41544	up	LARP1B	chr4	+	128061265	128211143
LNCV6_139739_PI430048170	0.0341952	22.7183	22.7183	up	RSPO1	chr1	-	37611349	37634923
LNCV6_134365_PI430048170	0.00443023	0.144229	6.93341	down	CCL28	chr5	-	43379192	43397264
LNCV6_118513_PI430048170	0.00656671	2.07385	2.07385	up	S100A13	chr1	-	153618798	153634092
LNCV6_133309_PI430048170	0.0166985	2.69084	2.69084	up	RFX6	chr6	+	116877212	116932163
LNCV6_142029_PI430048170	0.000613899	8.16502	8.16502	up	CLCNKB	chr1	+	16043735	16057326
LNCV6_131237_PI430048170	0.00978385	38.9045	38.9045	up	HLX	chr1	+	220879400	220885059
LNCV6_101920_PI430048170	0.00116913	36.8244	36.8244	up	PECAM1	chr17	-	64319414	64390878
LNCV6_141888_PI430048170	0.0103285	0.234234	4.26924	down	SBSN	chr19	-	35523366	35528351
LNCV6_131468_PI430048170	0.00230944	2.3041	2.3041	up	GLRX	chr5	-	95813848	95822873
LNCV6_133581_PI430048170	0.00823815	0.175158	5.70913	down	ARFGEF3	chr6	+	138161915	138344663
LNCV6_127495_PI430048170	0.00237181	0.472591	2.11599	down	KIF20A	chr5	+	138178727	138187715
LNCV6_107655_PI430048170	0.00378298	6.44568	6.44568	up	RASSF4	chr10	+	44959770	44994724
LNCV6_134259_PI430048170	0.00451553	0.169609	5.89591	down	ITGAM	chr16	+	31259966	31332892
LNCV6_138206_PI430048170	0.0131663	29.1394	29.1394	up	PCDH9	chr13	-	66302833	67230336
LNCV6_132039_PI430048170	0.00623219	2.74607	2.74607	up	BLOC1S4	chr4	+	6716114	6717660
LNCV6_140664_PI430048170	0.0157163	0.374832	2.66786	down	C10orf55	chr10	-	73909968	73922777
LNCV6_90377_PI430048170	0.00473158	0.294365	3.39714	down	SYP	chrX	-	49187811	49200202
LNCV6_143222_PI430048170	0.00738261	9.09776	9.09776	up	MPPED2	chr11	-	30384492	30586383
LNCV6_144492_PI430048170	0.0084609	0.443174	2.25645	down	SMPD2	chr6	+	109440727	109443919
LNCV6_136132_PI430048170	0.000229631	6.43023	6.43023	up	PACS2	chr14	+	105314414	105398147
LNCV6_127539_PI430048170	0.00334702	2.21613	2.21613	up	C1orf50	chr1	+	42767244	42775742
LNCV6_131076_PI430048170	0.0269567	0.424743	2.35436	down	ZFYVE9	chr1	+	52142093	52346686
LNCV6_136398_PI430048170	7.70661e-05	0.247603	4.03872	down	PPP1R16B	chr20	+	38805692	38923024
LNCV6_128263_PI430048170	0.000260793	0.304675	3.28218	down	AIF1L	chr9	+	131096475	131123152
LNCV6_106913_PI430048170	0.000688177	7.87635	7.87635	up	BGN	chrX	+	153494888	153509554
LNCV6_142996_PI430048170	0.0346699	7.17706	7.17706	up	FBLN2	chr3	+	13568739	13638422
LNCV6_133548_PI430048170	0.00221798	5.2179	5.2179	up	ST8SIA1	chr12	-	22193390	22334714
LNCV6_141353_PI430048170	0.00766466	0.446567	2.23931	down	POR	chr7	+	75915101	75986855
LNCV6_128705_PI430048170	0.0166547	0.350683	2.85158	down	FBXW12	chr3	+	48372218	48394725
LNCV6_141421_PI430048170	0.0336172	13.3108	13.3108	up	LAPTM5	chr1	-	30732467	30757836
LNCV6_131084_PI430048170	0.00792301	0.197124	5.07295	down	HSPA2	chr14	+	64540467	64543237
LNCV6_139149_PI430048170	0.0442829	0.427392	2.33977	down	MICAL1	chr6	-	109444061	109465968
LNCV6_64233_PI430048170	0.002807	3.49985	3.49985	up	NFIC	chr19	+	3359562	3469217
LNCV6_108686_PI430048170	0.0246819	0.243027	4.11478	down	RAB3C	chr5	+	58583043	58859394
LNCV6_145528_PI430048170	0.0283871	2.02049	2.02049	up	GNL1	NT_167249.2	-	1842132	1858349
LNCV6_127377_PI430048170	0.00150931	4.01206	4.01206	up	ZNF584	chr19	+	58408673	58418327
LNCV6_145327_PI430048170	0.000468569	0.165431	6.04481	down	MYBL2	chr20	+	43667018	43716496
LNCV6_54853_PI430048170	0.000510781	6.6712	6.6712	up	THBS3	chr1	-	155195587	155207981
LNCV6_134818_PI430048170	0.0208023	0.209923	4.76365	down	PUS1	chr12	+	131929267	131943861
LNCV6_140706_PI430048170	0.000817343	2.4761	2.4761	up	C11orf91	chr11	-	33698107	33700740
LNCV6_142716_PI430048170	0.017765	0.37153	2.69157	down	ADPRH	chr3	+	119579432	119589945
LNCV6_137549_PI430048170	0.00460348	0.149717	6.67928	down	NOTO	chr2	+	73202257	73211212
LNCV6_134414_PI430048170	0.0100946	0.0478658	20.8918	down	MFSD2A	chr1	+	39955111	39969968
LNCV6_138510_PI430048170	0.000525498	89.1867	89.1867	up	PRDM6	chr5	+	123089102	123194266
LNCV6_135072_PI430048170	0.0280051	20.811	20.811	up	GREM2	chr1	-	240489572	240612162
LNCV6_131106_PI430048170	0.00573404	6.78051	6.78051	up	MAST4	chr5	+	66596347	67169595
LNCV6_129492_PI430048170	0.011463	0.196967	5.077	down	CD247	chr1	-	167430639	167518610
LNCV6_139615_PI430048170	7.56578e-05	0.085856	11.6474	down	GLS2	chr12	-	56470943	56488414
LNCV6_140264_PI430048170	0.0100728	2.00099	2.00099	up	SPTBN5	chr15	-	41848145	41894077
LNCV6_130611_PI430048170	0.0479428	0.235859	4.23983	down	MYL10	chr7	-	101613324	101629296
LNCV6_145204_PI430048170	1.08222e-05	443.92	443.92	up	RELN	chr7	-	103471783	103989516
LNCV6_128150_PI430048170	0.000886705	5.7245	5.7245	up	PALLD	chr4	+	168497065	168928457
LNCV6_122108_PI430048170	0.01672	2.05814	2.05814	up	NCOA6	chr20	-	34714773	34825649
LNCV6_133243_PI430048170	0.0158067	0.270198	3.70099	down	CRHR1	NT_187663.1	+	486390	537950
LNCV6_138846_PI430048170	0.000524496	2.62109	2.62109	up	ZZEF1	chr17	-	4004444	4142959
LNCV6_136055_PI430048170	2.1764e-05	28.4752	28.4752	up	DES	chr2	+	219418376	219426739
LNCV6_103293_PI430048170	0.0331074	0.0420044	23.807	down	CRABP1	chr15	+	78340323	78348230
LNCV6_143829_PI430048170	0.010469	0.0554773	18.0254	down	RET	chr10	+	43077026	43130351
LNCV6_62606_PI430048170	0.00148804	2.46184	2.46184	up	SPSB3	chr16	-	1776711	1782580
LNCV6_82997_PI430048170	0.0349127	2.85906	2.85906	up	FAM65A	chr16	+	67529636	67546788
LNCV6_128090_PI430048170	0.0147849	3.40016	3.40016	up	ELFN1	chr7	+	1709161	1747954
LNCV6_88513_PI430048170	0.0266101	0.379955	2.63189	down	CENPL	chr1	-	173799549	173824639
LNCV6_133918_PI430048170	0.00186402	3.84252	3.84252	up	ADRB1	chr10	+	114044046	114046908
LNCV6_134210_PI430048170	0.00611541	2.74403	2.74403	up	ASAP2	chr2	+	9206764	9405683
LNCV6_145262_PI430048170	0.00714578	22.695	22.695	up	PRDM16	chr1	+	3069177	3438621
LNCV6_139271_PI430048170	0.0232572	2.68837	2.68837	up	IFFO1	chr12	-	6539527	6556083
LNCV6_133737_PI430048170	0.00756826	3.37951	3.37951	up	PYGB	chr20	+	25248069	25298012
LNCV6_136974_PI430048170	0.012511	0.390501	2.56081	down	PLBD2	chr12	+	113358565	113389653
LNCV6_133263_PI430048170	0.000740538	8.35018	8.35018	up	HEG1	chr3	-	124965709	125055958
LNCV6_126679_PI430048170	0.0121774	0.342437	2.92024	down	DENND2C	chr1	-	114584574	114670111
LNCV6_132004_PI430048170	0.0108863	3.26291	3.26291	up	ZNF555	chr19	+	2841434	2860474
LNCV6_145444_PI430048170	0.0107835	0.203337	4.91794	down	TACR3	chr4	-	103589467	103719816
LNCV6_138554_PI430048170	0.0395997	3.80442	3.80442	up	TMBIM4	chr12	-	66136935	66170072
LNCV6_21581_PI430048170	0.00036704	2.78815	2.78815	up	DGAT1	NW_018654716.1	-	45185	57522
LNCV6_134320_PI430048170	0.0272918	0.13972	7.15717	down	TP73	chr1	+	3652564	3736201
LNCV6_135871_PI430048170	0.000237355	0.0159931	62.527	down	ARC	chr8	-	142611043	142614472
LNCV6_127547_PI430048170	0.00189646	0.135919	7.35732	down	FAM111B	chr11	+	59107184	59127415
LNCV6_139486_PI430048170	0.00893537	0.244275	4.09374	down	GDAP1	chr8	+	74350382	74367110
LNCV6_128851_PI430048170	0.00806331	4.17658	4.17658	up	MTRNR2L3	chr20	-	57358439	57359822
LNCV6_93058_PI430048170	0.000421702	0.488084	2.04883	down	KLHL7	chr7	+	23106297	23175421
LNCV6_144708_PI430048170	0.000158379	17.4659	17.4659	up	FRMD3	chr9	-	83244621	83538433
LNCV6_133723_PI430048170	0.000864427	3.08268	3.08268	up	MPPE1	chr18	-	11883470	11908797
LNCV6_133899_PI430048170	0.0146422	2.3042	2.3042	up	ALDH6A1	chr14	-	74057661	74084493
LNCV6_141499_PI430048170	0.00155665	0.411761	2.4286	down	NUSAP1	chr15	+	41332693	41381050
LNCV6_144040_PI430048170	9.56491e-05	8.44609	8.44609	up	DKK3	chr11	-	11962995	12009082
LNCV6_140466_PI430048170	0.00488197	0.174849	5.71923	down	FABP6	chr5	+	160187366	160238722
LNCV6_67255_PI430048170	0.00378909	5.53787	5.53787	up	F10	chr13	+	113122798	113149529
LNCV6_136617_PI430048170	0.0315504	2.29037	2.29037	up	ARL9	chr4	+	56505208	56523892
LNCV6_110982_PI430048170	0.00315119	3.13174	3.13174	up	PARVB	chr22	+	43999210	44169233
LNCV6_132738_PI430048170	0.000728889	0.250762	3.98785	down	HAP1	chr17	-	41722638	41734646
LNCV6_115851_PI430048170	0.00679061	0.487665	2.05059	down	POLRMT	chr19	-	617222	633568
LNCV6_111298_PI430048170	0.0159324	0.327911	3.04961	down	PLK4	chr4	+	127880860	127899224
LNCV6_132616_PI430048170	0.037659	2.55873	2.55873	up	CYR61	chr1	+	85580760	85583967
LNCV6_137381_PI430048170	0.00125683	19.4511	19.4511	up	CLSTN2	chr3	+	139935184	140568077
LNCV6_127783_PI430048170	0.0139201	16.1702	16.1702	up	HES4	chr1	-	998963	1000172
LNCV6_145219_PI430048170	0.00692452	5.67292	5.67292	up	PDZRN3	chr3	-	73382429	73624921
LNCV6_143159_PI430048170	0.00356485	0.033185	30.1341	down	PMAIP1	chr18	+	59899959	59904306
LNCV6_90462_PI430048170	0.0395118	0.40795	2.45128	down	MEPCE	chr7	+	100429630	100434126
LNCV6_137608_PI430048170	0.0235543	0.304765	3.28122	down	CILP2	chr19	+	19538264	19546659
LNCV6_145144_PI430048170	0.0236963	2.00107	2.00107	up	P2RX2	chr12	+	132618779	132622386
LNCV6_135142_PI430048170	0.000600527	5.32386	5.32386	up	MXD1	chr2	+	69915040	69942945
LNCV6_134459_PI430048170	0.0036925	4.07268	4.07268	up	YIPF4	chr2	+	32277888	32306589
LNCV6_141094_PI430048170	0.00296602	0.301938	3.31194	down	TRAF2	chr9	+	136886512	136926615
LNCV6_145279_PI430048170	0.0143804	82.7108	82.7108	up	HMGCS2	chr1	-	119747995	119768932
LNCV6_129651_PI430048170	0.00328231	0.125013	7.99919	down	ZAR1	chr4	+	48490251	48494389
LNCV6_143635_PI430048170	0.00083913	2.04448	2.04448	up	SNX4	chr3	-	125446643	125520214
LNCV6_143995_PI430048170	0.00941305	0.325835	3.06904	down	WDR74	chr11	-	62832904	62840156
LNCV6_140154_PI430048170	0.00953541	0.117221	8.53092	down	HELB	chr12	+	66302544	66343643
LNCV6_136267_PI430048170	0.00172345	0.407619	2.45327	down	NCAPD3	chr11	-	134152441	134224532
LNCV6_137879_PI430048170	0.00648243	3.80829	3.80829	up	KLHL24	chr3	+	183635622	183684519
LNCV6_140011_PI430048170	0.00296347	0.239806	4.17003	down	ZNF878	chr19	-	12043804	12052967
LNCV6_130130_PI430048170	0.00602269	0.280512	3.5649	down	CLSPN	chr1	-	35732111	35769950
LNCV6_145212_PI430048170	0.040958	2.36768	2.36768	up	FOXD4	chr9	-	116230	118417
LNCV6_144924_PI430048170	0.0100812	2.12429	2.12429	up	KLHL21	chr1	-	6590723	6602898
LNCV6_143781_PI430048170	0.016307	0.474714	2.10653	down	UHRF1	chr19	+	4903079	4962154
LNCV6_145113_PI430048170	0.00838037	5.03508	5.03508	up	CXXC4	chr4	-	104468305	104494901
LNCV6_60498_PI430048170	0.00493168	2.24605	2.24605	up	BIVM	chr13	+	102799048	102841538
LNCV6_131461_PI430048170	0.00414231	0.311966	3.20548	down	FADS2	chr11	+	61828032	61867354
LNCV6_145629_PI430048170	0.0016182	4.8596	4.8596	up	HPS1	chr10	-	98416197	98446963
LNCV6_139844_PI430048170	0.000258251	3.5077	3.5077	up	CAST	chr5	+	96662156	96774683
LNCV6_131433_PI430048170	0.00527202	4.42251	4.42251	up	PPIE	chr1	+	39738844	39756769
LNCV6_137719_PI430048170	0.00427505	0.227376	4.398	down	RANGAP1	chr22	-	41244776	41286017
LNCV6_135627_PI430048170	0.00200692	0.263699	3.7922	down	RAB39B	chrX	-	155258233	155264589
LNCV6_137788_PI430048170	0.000787626	0.0866009	11.5472	down	NR6A1	chr9	-	124517274	124771310
LNCV6_136141_PI430048170	0.0159013	0.331128	3.01998	down	ZBTB8B	chr1	+	32465056	32487859
LNCV6_145182_PI430048170	0.000843849	3.50796	3.50796	up	SIDT2	chr11	+	117179222	117197445
LNCV6_140256_PI430048170	0.0225692	2.36822	2.36822	up	ZNF2	chr2	+	95165416	95184317
LNCV6_131807_PI430048170	0.0108689	29.1504	29.1504	up	TG	chr8	+	132866959	133134899
LNCV6_121988_PI430048170	0.0106853	11.8521	11.8521	up	ACKR3	chr2	+	236569736	236582354
LNCV6_129471_PI430048170	0.0141174	0.277823	3.59941	down	CD2AP	chr6	+	47477788	47627263
LNCV6_132889_PI430048170	0.000413486	12518	12518	up	MYH7	chr14	-	23412737	23435686
LNCV6_110647_PI430048170	0.00349378	0.374058	2.67338	down	GLI2	chr2	+	120797290	120992653
LNCV6_132173_PI430048170	0.0140274	5.34802	5.34802	up	CREBRF	chr5	+	173056351	173139288
LNCV6_145632_PI430048170	0.0274518	2.6299	2.6299	up	SAP18	chr13	+	21140513	21149085
LNCV6_128113_PI430048170	0.0109513	3.10924	3.10924	up	TBC1D3B	NT_187661.1	-	119783	130727
LNCV6_139799_PI430048170	0.0292732	2.12309	2.12309	up	PIGQ	chr16	+	569967	584136
LNCV6_133945_PI430048170	0.0362803	0.36001	2.7777	down	RNF182	chr6	+	13924866	13980009
LNCV6_132547_PI430048170	0.00558486	2.83948	2.83948	up	MAP7D2	chrX	-	20006712	20116996
LNCV6_144574_PI430048170	0.00305686	2.13875	2.13875	up	ZFP36	chr19	+	39406846	39409412
LNCV6_137576_PI430048170	0.00486389	871.534	871.534	up	NPPB	chr1	-	11857463	11858935
LNCV6_98027_PI430048170	0.0101193	5.26159	5.26159	up	TNNT3	chr11	+	1919568	1938706
LNCV6_127897_PI430048170	0.021293	2.21307	2.21307	up	UBE2E3	chr2	+	180980580	181063427
LNCV6_138823_PI430048170	0.0130703	0.160748	6.22093	down	CTCFL	chr20	-	57497167	57524867
LNCV6_131250_PI430048170	0.00545829	2.092	2.092	up	LGMN	chr14	-	92703806	92748702
LNCV6_135635_PI430048170	0.00935022	2.26868	2.26868	up	SYDE1	chr19	+	15107363	15114988
LNCV6_128649_PI430048170	0.0174675	3.69327	3.69327	up	KCNE2	chr21	+	34364023	34371141
LNCV6_78908_PI430048170	0.00136451	0.24931	4.01107	down	GPC2	chr7	-	100169605	100177426
LNCV6_128059_PI430048170	0.00362649	2.79103	2.79103	up	MTURN	chr7	+	30134935	30162765
LNCV6_128143_PI430048170	0.00854159	2.4366	2.4366	up	HS2ST1	chr1	+	86914651	87109998
LNCV6_94062_PI430048170	0.00484119	15.6149	15.6149	up	RBMS3	chr3	+	29281311	30010395
LNCV6_138622_PI430048170	0.000217296	0.322198	3.10368	down	SH2B2	chr7	+	102285061	102321711
LNCV6_142282_PI430048170	0.0247063	5.85872	5.85872	up	DDR2	chr1	+	162632380	162786573
LNCV6_138006_PI430048170	0.0035574	2.27791	2.27791	up	POGLUT1	chr3	+	119468937	119494708
LNCV6_135599_PI430048170	0.00211053	2.59217	2.59217	up	TMEM17	chr2	-	62500220	62506469
LNCV6_128789_PI430048170	0.0295016	4.08336	4.08336	up	SLC22A18	NT_187585.1	+	131931	157362
LNCV6_134529_PI430048170	0.00122707	7.28317	7.28317	up	FNIP2	chr4	+	158768994	158908050
LNCV6_134773_PI430048170	7.57366e-05	80.3089	80.3089	up	TBX20	chr7	-	35202429	35254100
LNCV6_132230_PI430048170	0.00161167	0.407553	2.45367	down	TNPO3	chr7	-	128954179	129055173
LNCV6_130270_PI430048170	0.00327335	6.49433	6.49433	up	PBLD	chr10	-	68282659	68332927
LNCV6_143298_PI430048170	0.00113624	0.27413	3.6479	down	FRAT2	chr10	-	97332496	97334701
LNCV6_128144_PI430048170	0.00155354	0.41417	2.41447	down	CLN6	chr15	-	68206991	68229742
LNCV6_141832_PI430048170	0.0336969	2.4036	2.4036	up	OPCML	chr11	-	132414664	133532612
LNCV6_137975_PI430048170	0.037094	11.5408	11.5408	up	SERPIND1	chr22	+	20774094	20787720
LNCV6_144618_PI430048170	0.0452153	0.326365	3.06405	down	CXCL6	chr4	+	73836555	73838760
LNCV6_145328_PI430048170	0.0231701	0.44466	2.24891	down	MYBL1	chr8	-	66562174	66613249
LNCV6_142454_PI430048170	0.0261792	42.3692	42.3692	up	ARG1	chr6	+	131573203	131584332
LNCV6_136280_PI430048170	0.00359056	0.235543	4.24551	down	NOP9	NW_018654722.1	+	600831	610104
LNCV6_138468_PI430048170	0.0469549	25.5055	25.5055	up	SLC6A2	chr16	+	55655629	55703788
LNCV6_140205_PI430048170	0.0190221	0.464835	2.1513	down	GAN	chr16	+	81314965	81380198
LNCV6_93179_PI430048170	0.00204678	0.196178	5.09741	down	M1AP	chr2	-	74557882	74648037
LNCV6_116029_PI430048170	0.00387719	0.222496	4.49446	down	FANCI	chr15	+	89243962	89317131
LNCV6_64937_PI430048170	0.00135374	2.78638	2.78638	up	ERCC1	chr19	-	45407332	45423919
LNCV6_99601_PI430048170	0.00392731	3.66248	3.66248	up	PPP5D1	chr19	-	46480787	46601200
LNCV6_137294_PI430048170	9.2373e-05	19.0379	19.0379	up	SNTA1	chr20	-	33407956	33443892
LNCV6_139579_PI430048170	0.00406904	2.05465	2.05465	up	CLK3	chr15	+	74614993	74630201
LNCV6_143746_PI430048170	0.0124153	0.226913	4.40698	down	BBC3	chr19	-	47220821	47231194
LNCV6_130483_PI430048170	0.0192172	0.155269	6.44043	down	STEAP1B	chr7	-	22438418	22500282
LNCV6_141681_PI430048170	0.000719909	0.183847	5.4393	down	SPEF1	chr20	-	3777503	3781455
LNCV6_127806_PI430048170	0.0054355	3.4193	3.4193	up	SUN5	chr20	-	32983774	33004433
LNCV6_134372_PI430048170	0.0258087	45.3409	45.3409	up	CCL21	chr9	-	34709004	34710167
LNCV6_138273_PI430048170	0.0281504	0.291188	3.43421	down	CLDN34	chrX	+	9967357	9968002
LNCV6_134697_PI430048170	0.00715306	20.7903	20.7903	up	GRK5	chr10	+	119207684	119455619
LNCV6_110424_PI430048170	0.0122038	3.03646	3.03646	up	DMPK	chr19	-	45769708	45780603
LNCV6_129639_PI430048170	2.67733e-05	5.15908	5.15908	up	OXSM	chr3	+	25790071	25794534
LNCV6_142861_PI430048170	0.00139511	11.6341	11.6341	up	ZFHX3	chr16	-	72782884	73048375
LNCV6_129103_PI430048170	0.00270482	10.4423	10.4423	up	ABCB4	chr7	-	87402044	87475703
LNCV6_137117_PI430048170	0.00218228	3.45227	3.45227	up	CNGA2	chrX	+	151734745	151745564
LNCV6_98583_PI430048170	0.0214649	2.05742	2.05742	up	IFNAR1	chr21	+	33324908	33359823
LNCV6_136334_PI430048170	0.00985819	3.32617	3.32617	up	PSD3	chr8	-	18527302	19013686
LNCV6_142391_PI430048170	0.0202179	2.15864	2.15864	up	COX11	chr17	-	54961205	54968785
LNCV6_91701_PI430048170	0.00755181	0.379172	2.63733	down	RHBDD1	chr2	+	226835914	226999210
LNCV6_130362_PI430048170	0.00064352	15.7649	15.7649	up	KLF9	chr9	-	70384596	70414657
LNCV6_137810_PI430048170	0.0332939	2.79287	2.79287	up	ABTB2	chr11	-	34150986	34358008
LNCV6_133207_PI430048170	0.00705268	0.474374	2.10804	down	EXOSC2	chr9	+	130693759	130704894
LNCV6_100322_PI430048170	0.00366001	0.494916	2.02055	down	TMPO	chr12	+	98515572	98550379
LNCV6_127101_PI430048170	0.000848458	2.00687	2.00687	up	FKBP15	chr9	-	113165519	113221361
LNCV6_141596_PI430048170	0.037555	2.54503	2.54503	up	CLEC16A	chr16	+	10944487	11182189
LNCV6_131760_PI430048170	0.0208882	2.15663	2.15663	up	KIAA1024	chr15	+	79432515	79472300
LNCV6_144175_PI430048170	0.0273341	2.32063	2.32063	up	TMEM65	chr8	-	124310917	124372699
LNCV6_126672_PI430048170	0.00139604	56.1613	56.1613	up	GDF6	chr8	-	96142332	96160792
LNCV6_137092_PI430048170	0.0126946	3.71708	3.71708	up	FAM13B	chr5	-	137937908	138033113
LNCV6_92196_PI430048170	0.000376648	17.9517	17.9517	up	PGM5	chr9	+	68356898	68531061
LNCV6_132024_PI430048170	0.00213439	10.5961	10.5961	up	PCDH20	chr13	-	61409684	61415522
LNCV6_136061_PI430048170	0.0283606	253.676	253.676	up	VTN	chr17	-	28367276	28370352
LNCV6_133554_PI430048170	0.0177313	5.47931	5.47931	up	AGL	chr1	+	99850488	99924023
LNCV6_83659_PI430048170	0.00017791	4.35785	4.35785	up	ULK2	chr17	-	19770829	19867926
LNCV6_130934_PI430048170	0.0136978	1539.62	1539.62	up	LUM	chr12	-	91103454	91111765
LNCV6_93162_PI430048170	0.00942818	2.30646	2.30646	up	TMEM41A	chr3	-	185489600	185499057
LNCV6_129686_PI430048170	0.0138333	3.01649	3.01649	up	HSPA1L	NT_167248.2	-	3065447	3070886
LNCV6_134525_PI430048170	0.00411476	7.38535	7.38535	up	COL21A1	chr6	-	56056589	56247580
LNCV6_104423_PI430048170	0.000242354	0.0919843	10.8714	down	PLA2G16	chr11	-	63574461	63614437
LNCV6_144142_PI430048170	0.0122096	2.30747	2.30747	up	EVL	chr14	+	100065413	100144236
LNCV6_58933_PI430048170	0.00223274	2.48554	2.48554	up	ADCY6	chr12	-	48766190	48789096
LNCV6_127969_PI430048170	0.0124029	0.490495	2.03875	down	PVRL3	chr3	+	111071758	111137560
LNCV6_74927_PI430048170	0.033032	0.153132	6.53032	down	FAM160A1	chr4	+	151409215	151670503
LNCV6_143263_PI430048170	0.00177632	5.99854	5.99854	up	CHSY3	chr5	+	129904829	130186634
LNCV6_138598_PI430048170	0.00835773	0.0670649	14.9109	down	RAB17	chr2	-	237574321	237591126
LNCV6_62852_PI430048170	0.000797014	0.329095	3.03864	down	DHRS11	NT_187614.1	+	827290	836298
LNCV6_135438_PI430048170	0.00289831	0.175561	5.69602	down	STMN3	chr20	-	63639704	63653610
LNCV6_134910_PI430048170	0.000418217	5.59432	5.59432	up	ARHGEF17	chr11	+	73308617	73369380
LNCV6_138145_PI430048170	0.0284889	2.4355	2.4355	up	RILP	NT_187611.1	-	76177	80126
LNCV6_140030_PI430048170	0.00378216	0.304977	3.27893	down	ST8SIA5	chr18	-	46679117	46757169
LNCV6_139845_PI430048170	0.000282813	3.97224	3.97224	up	TESC	chr12	-	117038922	117099446
LNCV6_62901_PI430048170	0.024778	0.420691	2.37704	down	MED1	chr17	-	39404284	39451274
LNCV6_130427_PI430048170	0.000890155	4.72376	4.72376	up	FGF10	chr5	-	44304994	44388682
LNCV6_118466_PI430048170	0.000193078	2.73161	2.73161	up	ATP1A1	chr1	+	116373866	116404774
LNCV6_128466_PI430048170	0.00200579	3.3898	3.3898	up	STRIP2	chr7	+	129434432	129488399
LNCV6_134742_PI430048170	0.00171333	2.71511	2.71511	up	IMPAD1	chr8	-	56957928	56993871
LNCV6_129554_PI430048170	0.00327027	2.33724	2.33724	up	CEP63	chr3	+	134486172	134565028
LNCV6_139324_PI430048170	4.63708e-05	174.51	174.51	up	ADPRHL1	chr13	-	113421939	113453524
LNCV6_142227_PI430048170	0.0298079	18.9292	18.9292	up	LEPR	chr1	+	65420651	65635428
LNCV6_114827_PI430048170	0.0376993	15.9217	15.9217	up	ADH4	chr4	-	99123656	99144298
LNCV6_99775_PI430048170	7.22055e-05	10.8795	10.8795	up	DGKI	chr7	-	137387649	137846864
LNCV6_131471_PI430048170	0.00842646	0.139865	7.14977	down	INA	chr10	+	103277162	103290351
LNCV6_125436_PI430048170	2.92096e-05	2.07121	2.07121	up	RAB2A	chr8	+	60516909	60623644
LNCV6_132691_PI430048170	0.00230276	0.287088	3.48325	down	PALD1	chr10	+	70478807	70568450
LNCV6_142482_PI430048170	0.00029127	0.427096	2.34139	down	PELP1	chr17	-	4671383	4704337
LNCV6_135896_PI430048170	0.00816143	4.04305	4.04305	up	OPA3	chr19	-	45546280	45584864
LNCV6_142243_PI430048170	0.00768354	3.58619	3.58619	up	WNT3	NT_187663.1	-	1281917	1338200
LNCV6_132034_PI430048170	0.00283004	0.396558	2.5217	down	CENPM	chr22	-	41938720	41946754
LNCV6_136670_PI430048170	0.0222057	0.230359	4.34106	down	PTH2R	chr2	+	208406829	208494506
LNCV6_136908_PI430048170	0.0049536	5.89353	5.89353	up	TTC3	chr21	+	37082946	37203118
LNCV6_39320_PI430048170	0.0211967	2.3077	2.3077	up	ENOSF1	chr18	-	673858	712664
LNCV6_138907_PI430048170	0.00754116	4.48207	4.48207	up	FAM162A	chr3	+	122384175	122410114
LNCV6_131809_PI430048170	0.00146001	0.00620929	161.049	down	C1orf94	chr1	+	34176951	34219131
LNCV6_129592_PI430048170	0.000119958	0.0105528	94.7612	down	PPP2R2C	chr4	-	6320577	6472599
LNCV6_126688_PI430048170	0.00894772	2.26401	2.26401	up	PRTFDC1	chr10	-	24848606	24952644
LNCV6_142182_PI430048170	0.00554945	5.91022	5.91022	up	CLEC2D	chr12	+	9669707	9699555
LNCV6_81445_PI430048170	0.010033	0.414938	2.41	down	NACC2	chr9	-	136006536	136095285
LNCV6_53675_PI430048170	0.000138067	0.0251509	39.76	down	THEMIS2	chr1	+	27872542	27886685
LNCV6_139366_PI430048170	0.00458499	12.7763	12.7763	up	AFF3	chr2	-	99547252	100142575
LNCV6_131984_PI430048170	0.000396307	5.09286	5.09286	up	GSTK1	chr7	+	143263428	143269129
LNCV6_138918_PI430048170	0.0124549	5.05394	5.05394	up	CYP2E1	chr10	+	133527362	133539116
LNCV6_69834_PI430048170	0.01651	2.93691	2.93691	up	MFN2	chr1	+	11980180	12013515
LNCV6_142463_PI430048170	0.0057543	8.90619	8.90619	up	CCDC146	chr7	+	77122616	77295204
LNCV6_137901_PI430048170	0.0081205	2.03146	2.03146	up	TMEM8B	chr9	+	35829497	35854847
LNCV6_133992_PI430048170	0.00719535	2.49459	2.49459	up	SYNGR2	chr17	+	78168544	78172928
LNCV6_133465_PI430048170	0.00191384	0.053824	18.5791	down	SHISA7	chr19	-	55428737	55442863
LNCV6_135396_PI430048170	0.00668287	2.24401	2.24401	up	GCFC2	chr2	-	75662704	75710985
LNCV6_125055_PI430048170	0.00829225	4.51006	4.51006	up	TFPI2	chr7	-	93885396	93890991
LNCV6_6076_PI430048170	0.000407977	9.47919	9.47919	up	IDNK	chr9	+	83623048	83644130
LNCV6_116625_PI430048170	0.0472849	3.10235	3.10235	up	PTPRE	chr10	+	127907060	128085855
LNCV6_43658_PI430048170	0.00167748	0.406528	2.45986	down	ADAR	chr1	-	154582056	154606300
LNCV6_62213_PI430048170	0.0210566	3.01332	3.01332	up	SCAPER	chr15	-	76348184	76861944
LNCV6_130640_PI430048170	0.000568874	0.285482	3.50285	down	POLE2	chr14	-	49643551	49688380
LNCV6_130404_PI430048170	0.000126299	0.182845	5.46912	down	AURKC	chr19	+	57231059	57235548
LNCV6_131699_PI430048170	0.0345258	0.115566	8.65304	down	GALR2	chr17	+	76074800	76077541
LNCV6_129385_PI430048170	0.000137597	2.37318	2.37318	up	GRIN2A	chr16	-	9753403	10182406
LNCV6_93955_PI430048170	0.00447959	2.48837	2.48837	up	ACADVL	chr17	+	7219830	7225267
LNCV6_127243_PI430048170	0.00201309	5.30665	5.30665	up	PARK2	chr6	-	161347557	162727802
LNCV6_138725_PI430048170	0.0365153	2.11754	2.11754	up	FBXO17	NW_014040929.1	-	351072	385485
LNCV6_100280_PI430048170	0.0113357	5.11928	5.11928	up	SIRT2	NW_014040929.1	-	288226	309495
LNCV6_144702_PI430048170	0.00789037	2.67241	2.67241	up	LOC100130705	chr7	+	128866347	128872047
LNCV6_143729_PI430048170	0.0135632	0.361148	2.76895	down	ZNF680	chr7	-	64519876	64563127
LNCV6_128715_PI430048170	0.00355275	0.243629	4.1046	down	FEN1	chr11	+	61792636	61797244
LNCV6_133159_PI430048170	0.0243741	0.433641	2.30606	down	MFSD3	chr8	+	144509035	144511228
LNCV6_116518_PI430048170	0.0496071	0.475575	2.10272	down	NARS2	chr11	-	78435960	78574864
LNCV6_142574_PI430048170	0.0212567	0.464555	2.1526	down	MAK	chr6	-	10762722	10830877
LNCV6_131143_PI430048170	0.000260443	0.293976	3.40164	down	TGIF1	chr18	+	3451404	3458411
LNCV6_126821_PI430048170	0.00210286	2.77879	2.77879	up	NOL4L	chr20	-	32443058	32585073
LNCV6_138728_PI430048170	0.0120606	2.20454	2.20454	up	RABL2A	chr2	+	113627228	113643398
LNCV6_136482_PI430048170	0.000401618	0.432643	2.31137	down	C5orf34	chr5	-	43486700	43515171
LNCV6_140872_PI430048170	0.00287943	0.435915	2.29402	down	CKAP5	chr11	-	46743533	46846308
LNCV6_64875_PI430048170	0.0145808	2.69545	2.69545	up	PSG5	chr19	-	43167742	43186536
LNCV6_135322_PI430048170	0.00522693	0.0120117	83.252	down	SCG3	chr15	+	51681352	51721026
LNCV6_129614_PI430048170	0.00599342	0.197881	5.05354	down	SCNN1B	chr16	+	23302269	23381299
LNCV6_104178_PI430048170	0.0109027	2.8396	2.8396	up	TM9SF4	chr20	+	32109505	32167258
LNCV6_144367_PI430048170	0.00153637	0.454706	2.19922	down	SWAP70	chr11	+	9664076	9752991
LNCV6_133399_PI430048170	0.00725098	5.26059	5.26059	up	CCPG1	chr15	-	55355222	55408376
LNCV6_127756_PI430048170	0.0077157	0.217544	4.59678	down	LHX1	NT_187614.1	+	1173836	1180980
LNCV6_88565_PI430048170	0.0350022	2.17178	2.17178	up	MAPK8	chr10	+	48306638	48439360
LNCV6_77304_PI430048170	0.0020045	24.0484	24.0484	up	VEGFA	chr6	+	43770208	43786487
LNCV6_135847_PI430048170	0.00638845	0.0348176	28.7211	down	RGS7	chr1	-	240775513	241357230
LNCV6_97345_PI430048170	0.0109762	0.249584	4.00666	down	OSBPL6	chr2	+	178194480	178399433
LNCV6_141360_PI430048170	0.0128776	2.44538	2.44538	up	MYADM	chr19	+	53869390	53876435
LNCV6_67497_PI430048170	0.00493121	0.382728	2.61282	down	KPTN	chr19	-	47475140	47484264
LNCV6_116001_PI430048170	0.00307981	5.36564	5.36564	up	WSB1	chr17	+	27294020	27313631
LNCV6_134357_PI430048170	9.0933e-05	0.0401769	24.8899	down	SSTR2	chr17	+	73165020	73171955
LNCV6_127146_PI430048170	0.0010317	4.24629	4.24629	up	DECR2	NT_187610.1	+	1003	11633
LNCV6_129464_PI430048170	0.0219742	2.56057	2.56057	up	PPP1R3D	chr20	-	59936831	59940297
LNCV6_134417_PI430048170	0.00209393	0.468677	2.13367	down	CKS1B	chr1	+	154974641	154979249
LNCV6_114593_PI430048170	0.0248086	2.76043	2.76043	up	PAM	chr5	+	102865822	103031105
LNCV6_64410_PI430048170	0.00750927	2.16862	2.16862	up	JUNB	chr19	+	12791495	12793311
LNCV6_127000_PI430048170	0.0015053	0.385307	2.59533	down	CBL	chr11	+	119206275	119308149
LNCV6_142503_PI430048170	0.0366576	51.238	51.238	up	EPB42	chr15	-	43197226	43221125
LNCV6_127200_PI430048170	0.0246695	0.239697	4.17193	down	TEX37	chr2	+	88524650	88529585
LNCV6_138086_PI430048170	0.0280056	8.81712	8.81712	up	MGARP	chr4	-	139266162	139280338
LNCV6_138836_PI430048170	0.0024016	8.73585	8.73585	up	GOLGA8B	chr15	-	34525281	34536021
LNCV6_143293_PI430048170	0.0205362	0.44013	2.27206	down	SPRED3	chr19	+	38390199	38399884
LNCV6_140029_PI430048170	0.00632415	12.4467	12.4467	up	CPQ	chr8	+	96645226	97143503
LNCV6_130195_PI430048170	0.0100982	0.336471	2.97203	down	CYP2B6	chr19	+	40991298	41018396
LNCV6_90688_PI430048170	9.03374e-05	3.00871	3.00871	up	AKAP13	chr15	+	85380615	85749358
LNCV6_142541_PI430048170	0.0396415	3.0311	3.0311	up	HDAC9	chr7	+	18495709	19002416
LNCV6_132888_PI430048170	8.09403e-06	5304.4	5304.4	up	MYH6	chr14	-	23381989	23408277
LNCV6_138759_PI430048170	0.0096682	0.267435	3.73923	down	GTF2A1	chr14	-	81175451	81220952
LNCV6_140103_PI430048170	0.00181586	2.78569	2.78569	up	ENGASE	chr17	+	79074936	79088603
LNCV6_98149_PI430048170	0.0254853	3.02431	3.02431	up	N4BP2L2	chr13	-	32432487	32538885
LNCV6_142964_PI430048170	0.00193704	0.23831	4.19622	down	RASGEF1A	chr10	-	43194532	43229739
LNCV6_128463_PI430048170	0.0261554	0.429468	2.32846	down	SPIRE2	chr16	+	89828498	89871319
LNCV6_140169_PI430048170	0.000677444	14.0751	14.0751	up	LOX	chr5	-	122063194	122078501
LNCV6_142229_PI430048170	0.0104267	0.0784356	12.7493	down	BCL2L14	NW_011332696.1	+	40465	68693
LNCV6_129572_PI430048170	0.0185859	0.482457	2.07272	down	HIST1H3J	chr6	-	27890314	27890792
LNCV6_131684_PI430048170	0.0250676	0.422546	2.36661	down	HERC6	chr4	+	88378738	88443097
LNCV6_132710_PI430048170	0.021641	2.27866	2.27866	up	GAMT	chr19	-	1397810	1401570
LNCV6_129699_PI430048170	0.00858203	0.185655	5.38632	down	SLC4A5	chr2	-	74216241	74343407
LNCV6_136049_PI430048170	0.0119562	78.44	78.44	up	ADAM12	chr10	-	126012384	126388558
LNCV6_37664_PI430048170	0.00591374	3.5003	3.5003	up	AGO4	chr1	+	35808226	35857890
LNCV6_134615_PI430048170	0.0022507	0.222458	4.49524	down	CDCA5	chr11	-	65077454	65084143
LNCV6_74699_PI430048170	0.00010681	9.24641	9.24641	up	LEF1	chr4	-	108047544	108168956
LNCV6_69071_PI430048170	0.00329285	7.59232	7.59232	up	DENND5B	chr12	-	31382222	31591018
LNCV6_137727_PI430048170	0.00314593	127.002	127.002	up	CDH5	chr16	+	66366606	66404786
LNCV6_127579_PI430048170	0.0164264	0.344602	2.9019	down	HMGA1	chr6	+	34236872	34246231
LNCV6_143627_PI430048170	0.00747309	0.48525	2.06079	down	GMIP	chr19	-	19629472	19643667
LNCV6_142164_PI430048170	0.000856385	2060.72	2060.72	up	SMYD1	chr2	+	88067779	88113384
LNCV6_135086_PI430048170	0.00607821	0.421769	2.37097	down	ECE2	chr3	+	184249656	184293031
LNCV6_127577_PI430048170	0.00596925	0.257596	3.88204	down	HSPA4L	chr4	+	127782208	127834073
LNCV6_135876_PI430048170	8.1716e-05	0.375134	2.66572	down	ASTN2	chr9	-	116425224	117415039
LNCV6_74881_PI430048170	0.000117726	3.48814	3.48814	up	GAB1	chr4	+	143336829	143474565
LNCV6_113254_PI430048170	0.00811411	2.56607	2.56607	up	MMP2	chr16	+	55479168	55506691
LNCV6_141781_PI430048170	0.0478336	2.0026	2.0026	up	OMP	chr11	+	77102839	77103331
LNCV6_143049_PI430048170	0.00838984	0.330875	3.02229	down	MFAP3L	chr4	-	169986596	170026430
LNCV6_137497_PI430048170	0.00195085	5.72505	5.72505	up	SETDB2	chr13	+	49444292	49495003
LNCV6_140321_PI430048170	0.00111005	4.21044	4.21044	up	LAMP2	chrX	-	120426147	120469349
LNCV6_140687_PI430048170	0.0227822	0.226056	4.42369	down	CALHM3	chr10	-	103472803	103479240
LNCV6_142425_PI430048170	0.00283063	2.31026	2.31026	up	TM2D3	chr15	-	101641845	101652391
LNCV6_101203_PI430048170	2.27547e-05	9.93564	9.93564	up	DPF3	chr14	-	72661042	72892649
LNCV6_130054_PI430048170	0.00507591	5.32362	5.32362	up	SIK1	chr21	-	43414514	43427132
LNCV6_133781_PI430048170	0.0366962	2.31564	2.31564	up	IL2RA	chr10	-	6010693	6062370
LNCV6_134621_PI430048170	0.00186685	6.54785	6.54785	up	CCDC178	chr18	-	32937401	33440081
LNCV6_142989_PI430048170	0.00906736	0.231171	4.32581	down	GAL3ST1	chr22	-	30554634	30564914
LNCV6_142152_PI430048170	0.00222191	2.31379	2.31379	up	ZNF395	chr8	-	28345584	28386460
LNCV6_76008_PI430048170	0.00442771	2.88693	2.88693	up	TXNDC15	chr5	+	134873769	134901633
LNCV6_136038_PI430048170	0.0284577	0.194891	5.13107	down	PADI3	NW_011332688.1	+	91611	126747
LNCV6_129421_PI430048170	0.00128264	0.0691666	14.4578	down	SGSM1	chr22	+	24806220	24926846
LNCV6_131786_PI430048170	8.8079e-05	0.457151	2.18746	down	CNOT3	NW_003571055.2	+	112548	130559
LNCV6_140122_PI430048170	4.98974e-05	125.279	125.279	up	MTUS2	chr13	+	29024610	29505947
LNCV6_129390_PI430048170	0.000133557	0.0105063	95.1809	down	A2ML1	chr12	+	8822471	8876783
LNCV6_137318_PI430048170	0.00601297	5.29278	5.29278	up	GPR39	chr2	+	132416573	132646596
LNCV6_2879_PI430048170	0.0196562	2.37296	2.37296	up	TRO	chrX	+	54920562	54931431
LNCV6_131081_PI430048170	0.00223649	2.16641	2.16641	up	COX5B	chr2	+	97646057	97648194
LNCV6_111578_PI430048170	7.11995e-06	0.000915934	1091.78	down	POU5F1	NT_167249.2	-	2467752	2470601
LNCV6_135934_PI430048170	2.6315e-05	16.8651	16.8651	up	EFEMP2	chr11	-	65866440	65872934
LNCV6_134823_PI430048170	0.0435417	0.432403	2.31266	down	ELAVL2	chr9	-	23690103	23826306
LNCV6_133585_PI430048170	0.0019452	0.367853	2.71848	down	GAR1	chr4	+	109815509	109824737
LNCV6_61869_PI430048170	0.0333021	3.01423	3.01423	up	FAM227B	chr15	-	49328392	49620921
LNCV6_138472_PI430048170	0.0120956	0.297967	3.35608	down	GPR37L1	chr1	+	202122840	202133588
LNCV6_131733_PI430048170	0.0245557	9.73759	9.73759	up	ODF3L1	chr15	+	75723977	75727688
LNCV6_143275_PI430048170	0.00152996	5.44412	5.44412	up	PCP2	chr19	-	7631614	7633748
LNCV6_143629_PI430048170	0.000273185	22.7692	22.7692	up	BHLHE40	chr3	+	4979411	4985181
LNCV6_139291_PI430048170	0.0370878	2.79606	2.79606	up	APLN	chrX	-	129645258	129654956
LNCV6_120855_PI430048170	0.0366517	5.07672	5.07672	up	COL1A1	chr17	-	50184095	50201639
LNCV6_142578_PI430048170	0.000598531	2.39906	2.39906	up	CCDC130	chr19	+	13747862	13763298
LNCV6_139966_PI430048170	0.0146676	0.454413	2.20064	down	WBSCR17	chr7	+	71132536	71713601
LNCV6_145047_PI430048170	0.0121098	0.435227	2.29765	down	STXBP2	chr19	+	7637100	7647874
LNCV6_141343_PI430048170	0.000748331	4.29082	4.29082	up	SCMH1	chr1	-	41027198	41242143
LNCV6_63787_PI430048170	0.0043318	2.54137	2.54137	up	FAM210A	chr18	-	13663346	13726592
LNCV6_141207_PI430048170	0.00420234	0.43878	2.27905	down	ATP12A	chr13	+	24680410	24711785
LNCV6_127014_PI430048170	0.00406854	11.1918	11.1918	up	LMO7DN	chr13	+	75871037	75883812
LNCV6_139047_PI430048170	0.00920317	8.26497	8.26497	up	NOXA1	chr9	+	137423394	137434406
LNCV6_58057_PI430048170	0.00482098	2.29948	2.29948	up	HEPHL1	chr11	+	94021211	94114208
LNCV6_132402_PI430048170	0.00277413	0.0264024	37.8754	down	FUT9	chr6	+	96015968	96215612
LNCV6_135094_PI430048170	0.00551795	2.07479	2.07479	up	PABPC4L	chr4	-	134196332	134201748
LNCV6_67607_PI430048170	0.00245759	2.5072	2.5072	up	MMACHC	chr1	+	45500183	45511067
LNCV6_132603_PI430048170	0.00262849	2.84983	2.84983	up	CCDC85C	chr14	-	99511265	99604390
LNCV6_127643_PI430048170	0.0276742	3.41146	3.41146	up	PRKD1	chr14	-	29576478	29927693
LNCV6_10483_PI430048170	0.005462	4.12992	4.12992	up	NMNAT1	chr1	+	9942922	9985498
LNCV6_134654_PI430048170	0.00164073	5.30263	5.30263	up	KIR2DL4	NT_113949.2	-	74866	85781
LNCV6_116984_PI430048170	0.0335819	3.21603	3.21603	up	LRRIQ3	chr1	-	74026014	74198187
LNCV6_133728_PI430048170	0.0455052	10.8277	10.8277	up	C3orf70	chr3	-	185076837	185153048
LNCV6_133577_PI430048170	0.00490994	0.365285	2.73759	down	FBXL19	chr16	+	30924574	30948783
LNCV6_129909_PI430048170	0.0190612	2.26198	2.26198	up	B4GAT1	chr11	-	66345371	66347690
LNCV6_127711_PI430048170	0.000264392	0.02361	42.355	down	SLC18A2	chr10	+	117241072	117279430
LNCV6_134596_PI430048170	0.00100351	0.453186	2.2066	down	DFFA	chr1	-	10460530	10472556
LNCV6_131571_PI430048170	0.023771	29.4764	29.4764	up	CYSLTR1	chrX	-	78271467	78327691
LNCV6_143543_PI430048170	0.00365564	7.60132	7.60132	up	GSN	chr9	+	121268101	121332842
LNCV6_134886_PI430048170	0.00171715	20.282	20.282	up	KCNH7	chr2	-	162371406	162838747
LNCV6_128945_PI430048170	0.0134963	10.7078	10.7078	up	C10orf11	chr10	+	75782760	76557375
LNCV6_141792_PI430048170	0.0365343	39.9466	39.9466	up	CEMIP	chr15	+	80779342	80951662
LNCV6_47234_PI430048170	0.00350651	2.44663	2.44663	up	RAB44	chr6	+	36697850	36733183
LNCV6_142189_PI430048170	0.0258761	0.476335	2.09936	down	B3GNT4	chr12	+	122203680	122208952
LNCV6_135443_PI430048170	0.000122889	14.6088	14.6088	up	ARHGEF37	chr5	+	149581571	149634964
LNCV6_80536_PI430048170	4.83396e-05	0.199007	5.02496	down	PSIP1	chr9	-	15464065	15511019
LNCV6_135102_PI430048170	0.000147823	0.282037	3.54563	down	DNAJB6	chr7	+	157337016	157417439
LNCV6_83182_PI430048170	0.0315081	0.475438	2.10333	down	COTL1	chr16	-	84565595	84618096
LNCV6_127828_PI430048170	0.0217001	2.8011	2.8011	up	ROGDI	chr16	-	4796961	4802950
LNCV6_127561_PI430048170	0.0140417	347.239	347.239	up	LIPC	chr15	+	58431975	58568874
LNCV6_112282_PI430048170	0.00886129	0.293582	3.40621	down	6-Sep	chrX	-	119616944	119693370
LNCV6_131966_PI430048170	3.75387e-05	11.7046	11.7046	up	ARHGEF7	chr13	+	111114618	111295195
LNCV6_88704_PI430048170	0.00504432	5.92781	5.92781	up	NDUFA4L2	chr12	-	57234902	57240762
LNCV6_145128_PI430048170	0.00227008	0.488925	2.0453	down	BRIX1	chr5	+	34915714	34925682
LNCV6_131172_PI430048170	0.00207715	0.124094	8.0584	down	ITPR2	chr12	-	26335336	26833198
LNCV6_139851_PI430048170	0.0125271	0.0385372	25.949	down	KCNG3	chr2	-	42442016	42494097
LNCV6_132988_PI430048170	0.00327385	6.03646	6.03646	up	FKBP14	chr7	-	30010582	30026801
LNCV6_144678_PI430048170	0.00128567	0.0851002	11.7509	down	HLA-DRA	NT_187692.1	-	9686	14891
LNCV6_130982_PI430048170	0.0107377	0.476162	2.10013	down	MED20	chr6	-	41905352	41921147
LNCV6_128517_PI430048170	5.96639e-06	1248.29	1248.29	up	TBX5	chr12	-	114353929	114408442
LNCV6_144471_PI430048170	0.0171369	0.455283	2.19644	down	EFTUD2	chr17	-	44850286	44899368
LNCV6_135792_PI430048170	0.00467149	3.7684	3.7684	up	LAMA4	chr6	-	112107930	112254715
LNCV6_7630_PI430048170	0.0057275	4.88602	4.88602	up	HSPA6	chr1	+	161524539	161526897
LNCV6_134437_PI430048170	0.0143821	0.0465113	21.5001	down	PROK2	chr3	-	71771654	71785206
LNCV6_135416_PI430048170	0.0110047	2.30829	2.30829	up	THUMPD3	chr3	+	9363032	9386791
LNCV6_143475_PI430048170	0.00117891	18.6656	18.6656	up	GIMAP5	chr7	+	150737347	150743649
LNCV6_144606_PI430048170	0.00709418	2.08033	2.08033	up	CBFA2T2	chr20	+	33562364	33650031
LNCV6_131842_PI430048170	0.000197355	282.751	282.751	up	C1orf105	chr1	+	172420687	172468829
LNCV6_67324_PI430048170	0.000471532	5.98406	5.98406	up	GATM	chr15	-	45361123	45378782
LNCV6_145095_PI430048170	0.0018656	0.317386	3.15074	down	ZNF649	chr19	-	51889234	51905052
LNCV6_108389_PI430048170	0.00110107	0.272274	3.67278	down	CPSF2	chr14	+	92121953	92164199
LNCV6_144862_PI430048170	0.0051928	0.184049	5.43334	down	IRF5	chr7	+	128940669	128950042
LNCV6_141886_PI430048170	0.000447774	0.0323066	30.9535	down	L1TD1	chr1	+	62194801	62212328
LNCV6_137843_PI430048170	0.00418256	0.199035	5.02425	down	CENPI	chrX	+	101099808	101163673
LNCV6_126738_PI430048170	0.0251667	23.1695	23.1695	up	CCDC80	chr3	-	112604385	112641143
LNCV6_127463_PI430048170	0.0395112	0.497424	2.01036	down	KIAA1958	chr9	+	112486967	112665311
LNCV6_137923_PI430048170	0.00609441	10.453	10.453	up	ARHGAP24	chr4	+	85475130	86002670
LNCV6_78931_PI430048170	4.08049e-05	0.0632002	15.8227	down	MUC3A	chr7	+	100949419	100968346
LNCV6_129051_PI430048170	0.00340701	11.0168	11.0168	up	NR4A3	chr9	+	99821854	99866891
LNCV6_145546_PI430048170	0.00301841	3.97223	3.97223	up	SYNJ1	chr21	-	32628758	32728040
LNCV6_38412_PI430048170	0.00232827	0.211163	4.73569	down	PES1	chr22	-	30576624	30607013
LNCV6_141412_PI430048170	0.00364235	5.46951	5.46951	up	GPSM1	chr9	+	136327475	136359605
LNCV6_129855_PI430048170	0.0159059	3.20328	3.20328	up	ACP2	chr11	-	47239301	47248847
LNCV6_141977_PI430048170	0.00386052	5.05914	5.05914	up	ORAI3	chr16	+	30949083	30954938
LNCV6_128237_PI430048170	0.00895627	19.1386	19.1386	up	SEMA6D	chr15	+	47718488	47774223
LNCV6_141446_PI430048170	0.0452106	559.025	559.025	up	IGFBP1	chr7	+	45888418	45893668
LNCV6_130857_PI430048170	0.000462764	2.45336	2.45336	up	TMEM134	chr11	-	67464347	67469277
LNCV6_129895_PI430048170	0.0214261	38.0395	38.0395	up	FOXF1	chr16	+	86510526	86514464
LNCV6_120013_PI430048170	0.000863752	0.0320926	31.1598	down	SOX21	chr13	-	94709621	94712543
LNCV6_136614_PI430048170	0.000224067	0.15516	6.44495	down	SALL2	chr14	-	21521079	21537216
LNCV6_133016_PI430048170	0.0194517	0.295602	3.38293	down	TOMM40L	chr1	+	161225938	161230746
LNCV6_143019_PI430048170	0.00103398	2.66623	2.66623	up	SULT1A3	chr16	+	30199227	30204329
LNCV6_140676_PI430048170	0.000224423	7.59034	7.59034	up	PPP3CC	chr8	+	22440969	22541144
LNCV6_138863_PI430048170	0.00155996	18.8625	18.8625	up	CEBPD	chr8	-	47736913	47738164
LNCV6_127986_PI430048170	0.0273359	0.469248	2.13107	down	ERI3	chr1	-	44221069	44355279
LNCV6_134396_PI430048170	0.00657873	4.25177	4.25177	up	CDK14	chr7	+	90596361	91210590
LNCV6_134488_PI430048170	0.0209268	2.91206	2.91206	up	GPR1	NW_015495299.1	-	284333	327065
LNCV6_134381_PI430048170	9.21073e-06	0.137236	7.28669	down	RHEBL1	chr12	-	49064675	49070025
LNCV6_136919_PI430048170	0.0128828	3.78472	3.78472	up	NTN4	chr12	-	95657806	95790758
LNCV6_126951_PI430048170	0.00368481	6.48829	6.48829	up	ADAMTS15	chr11	+	130448973	130476645
LNCV6_131500_PI430048170	0.0417756	0.365357	2.73705	down	TYW3	chr1	+	74733155	74766677
LNCV6_88924_PI430048170	0.0417607	2.29341	2.29341	up	KIAA0895L	chr16	-	67175601	67183980
LNCV6_139180_PI430048170	0.000374817	0.0593248	16.8564	down	MCOLN2	chr1	-	84925582	84997122
LNCV6_139566_PI430048170	0.00641958	0.497025	2.01197	down	CNNM2	chr10	+	102918317	103078587
LNCV6_137503_PI430048170	0.0102418	2.10909	2.10909	up	SEC61A2	chr10	+	12129640	12165404
LNCV6_55366_PI430048170	0.0033447	184.81	184.81	up	FMOD	chr1	-	203340620	203351429
LNCV6_131765_PI430048170	0.00785679	3.38747	3.38747	up	ECE1	chr1	-	21217246	21279690
LNCV6_140001_PI430048170	0.00600934	0.170738	5.85693	down	MAP1LC3C	chr1	-	241995489	241999083
LNCV6_100806_PI430048170	0.00222221	196.203	196.203	up	PTPRH	chr19	-	55181246	55209506
LNCV6_52654_PI430048170	0.00394134	2.03542	2.03542	up	ALG14	chr1	-	94982722	95072951
LNCV6_131644_PI430048170	0.00450322	5.08693	5.08693	up	ACADSB	chr10	+	123008912	123058290
LNCV6_132747_PI430048170	0.0107765	0.41153	2.42996	down	CFAP45	chr1	-	159872363	159900116
LNCV6_127053_PI430048170	0.00118834	13.4778	13.4778	up	KRT77	chr12	-	52689625	52703463
LNCV6_127242_PI430048170	0.0124263	2.25964	2.25964	up	PNMT	chr17	+	39668452	39670475
LNCV6_132795_PI430048170	0.0017036	2.69907	2.69907	up	IER3IP1	chr18	-	47155018	47176374
LNCV6_140905_PI430048170	0.00947015	2.67303	2.67303	up	TACC1	chr8	+	38787203	38853028
LNCV6_131566_PI430048170	0.0245707	0.254579	3.92805	down	RNF39	NT_167249.2	-	1369184	1374770
LNCV6_142423_PI430048170	0.000347889	2.62062	2.62062	up	R3HCC1	chr8	+	23288091	23296279
LNCV6_131653_PI430048170	0.00304575	3.13048	3.13048	up	PXMP2	chr12	+	132687605	132704991
LNCV6_132219_PI430048170	0.0131718	2.86943	2.86943	up	PTPRB	chr12	-	70515870	70637440
LNCV6_127599_PI430048170	0.00706565	0.140014	7.14215	down	CACNG8	chr19	+	53963035	53990215
LNCV6_123253_PI430048170	0.0324488	3.29408	3.29408	up	SLC25A4	chr4	+	185143262	185150384
LNCV6_136930_PI430048170	0.0112556	4.54621	4.54621	up	DDIT4	chr10	+	72273918	72276036
LNCV6_77896_PI430048170	0.00170877	0.402661	2.48348	down	TFB1M	chr6	-	155256129	155314483
LNCV6_138276_PI430048170	0.000165467	2.78621	2.78621	up	FBXL3	chr13	-	77005253	77027196
LNCV6_133649_PI430048170	0.0131155	0.354074	2.82426	down	GARS	chr7	+	30594892	30634033
LNCV6_144083_PI430048170	0.000359146	0.257244	3.88736	down	MAD2L1	chr4	-	120059421	120066858
LNCV6_126930_PI430048170	0.000535605	0.0419409	23.8431	down	LGALS12	chr11	+	63507986	63516774
LNCV6_128319_PI430048170	0.0258677	633.588	633.588	up	CFI	chr4	-	109740691	109802225
LNCV6_130257_PI430048170	0.00282483	3.24123	3.24123	up	FMNL3	chr12	-	49637940	49707414
LNCV6_43638_PI430048170	0.000212746	3.29284	3.29284	up	CCDC115	chr2	-	130337932	130342383
LNCV6_141728_PI430048170	0.000420604	2.23364	2.23364	up	KDM4B	chr19	+	4969112	5153598
LNCV6_133493_PI430048170	0.0170383	0.0213188	46.9069	down	INSM1	chr20	+	20368120	20370949
LNCV6_128385_PI430048170	0.000232686	0.317506	3.14954	down	MTHFD1	chr14	+	64388040	64460007
LNCV6_143166_PI430048170	0.0172746	0.0907238	11.0225	down	CRYBB1	chr22	-	26599397	26618027
LNCV6_140424_PI430048170	0.000168897	0.0349077	28.647	down	CYP2S1	chr19	+	41193206	41207539
LNCV6_128825_PI430048170	0.000380822	0.398889	2.50696	down	UTP18	chr17	+	51260535	51297933
LNCV6_142958_PI430048170	0.00851732	2.34139	2.34139	up	EVI5	chr1	-	92508695	92792404
LNCV6_144894_PI430048170	0.0011378	0.349157	2.86404	down	ASNA1	chr19	+	12737458	12748324
LNCV6_143931_PI430048170	0.012868	0.498243	2.00705	down	TOR3A	chr1	+	179081976	179095996
LNCV6_98219_PI430048170	2.15031e-05	2.34885	2.34885	up	NDUFB3	chr2	+	201071738	201085750
LNCV6_144529_PI430048170	0.00298987	0.43039	2.32348	down	TRIM65	chr17	-	75888959	75897003
LNCV6_139878_PI430048170	0.00645633	3.09015	3.09015	up	LRRC29	chr16	-	67207138	67226818
LNCV6_128796_PI430048170	0.0237617	0.197203	5.07091	down	DHCR24	chr1	-	54849626	54887248
LNCV6_139407_PI430048170	2.46411e-05	451.549	451.549	up	BMP5	chr6	-	55753652	55875590
LNCV6_132030_PI430048170	0.00022799	2.12717	2.12717	up	HTRA2	chr2	+	74529404	74533556
LNCV6_131556_PI430048170	0.0238837	3.2988	3.2988	up	CEP162	chr6	-	84124240	84227635
LNCV6_144644_PI430048170	0.01524	53.7988	53.7988	up	APLNR	chr11	-	57233576	57237453
LNCV6_133810_PI430048170	0.0276593	0.242178	4.12919	down	SLFN12	chr17	-	35410921	35432524
LNCV6_145504_PI430048170	0.0496385	3.03656	3.03656	up	TMCC3	chr12	-	94567123	94616151
LNCV6_133485_PI430048170	0.00416643	0.342859	2.91665	down	MAGI1	NW_012132916.1	-	14786	15634
LNCV6_143395_PI430048170	0.00706611	6.98742	6.98742	up	CD99L2	chrX	-	150766335	150898816
LNCV6_134969_PI430048170	0.0109932	49.3731	49.3731	up	CCRL2	chr3	+	46407229	46409523
LNCV6_145017_PI430048170	0.00987747	0.0249167	40.1337	down	DCAF12L1	chrX	-	126549382	126552859
LNCV6_142748_PI430048170	0.0188324	3.44594	3.44594	up	FAM19A2	chr12	-	61708247	62192839
LNCV6_61224_PI430048170	0.000148465	0.334034	2.99371	down	TDP1	chr14	+	89955901	90044764
LNCV6_126631_PI430048170	0.0303577	0.387191	2.5827	down	NUAK2	chr1	-	205302062	205321791
LNCV6_129245_PI430048170	0.00402618	3.59926	3.59926	up	BTBD16	chr10	+	122271295	122338180
LNCV6_106971_PI430048170	0.00890761	0.247611	4.03859	down	EPS8L1	NT_187693.1	+	1058334	1066126
LNCV6_140841_PI430048170	0.0203973	52.5396	52.5396	up	ADH6	chr4	-	99202637	99219246
LNCV6_134001_PI430048170	0.0217168	2.02593	2.02593	up	SAT2	chr17	-	7626233	7627876
LNCV6_128716_PI430048170	0.0193534	0.356524	2.80486	down	EAF2	chr3	+	121835179	121886526
LNCV6_135540_PI430048170	0.00369398	0.473225	2.11316	down	GNL3L	chrX	+	54530210	54567287
LNCV6_126778_PI430048170	0.0110471	0.334253	2.99175	down	FAM111A	chr11	+	59142745	59155039
LNCV6_119446_PI430048170	0.00150957	0.407965	2.45119	down	HMBS	chr11	+	119084876	119093549
LNCV6_138708_PI430048170	0.0356408	114.906	114.906	up	SCN7A	chr2	-	166403572	166486971
LNCV6_67191_PI430048170	0.00234102	0.270991	3.69016	down	PARPBP	chr12	+	102120170	102197520
LNCV6_126862_PI430048170	0.00286243	2.67515	2.67515	up	ARIH2OS	chr3	-	48917787	48919385
LNCV6_129333_PI430048170	0.0172871	17.8234	17.8234	up	ICAM2	chr17	-	64002594	64020634
LNCV6_131547_PI430048170	0.00141917	0.300663	3.32598	down	LAD1	chr1	-	201380837	201399541
LNCV6_101198_PI430048170	0.00720945	0.416481	2.40107	down	THADA	chr2	-	43230835	43595974
LNCV6_131411_PI430048170	0.00019539	0.217304	4.60184	down	RRM2	chr2	+	10122567	10131419
LNCV6_61725_PI430048170	0.00372334	2.20205	2.20205	up	C15orf41	chr15	+	36594868	36810260
LNCV6_138248_PI430048170	0.0231179	2.07981	2.07981	up	TBKBP1	chr17	+	47695263	47712063
LNCV6_132007_PI430048170	0.00714547	2.40945	2.40945	up	ZNF550	chr19	-	57541835	57559863
LNCV6_132447_PI430048170	0.0110788	0.0554594	18.0312	down	NLRP7	NT_187693.1	-	905990	929987
LNCV6_80284_PI430048170	0.000950546	0.150999	6.62255	down	HHLA1	chr8	-	132061485	132105265
LNCV6_143006_PI430048170	0.000942884	2.63472	2.63472	up	L3MBTL4	chr18	-	5954705	6414911
LNCV6_94367_PI430048170	0.020409	0.347849	2.87481	down	SYN3	chr22	-	32512551	33058391
LNCV6_138852_PI430048170	0.00134383	28.8725	28.8725	up	IL11RA	chr9	+	34652184	34661902
LNCV6_139612_PI430048170	0.0237825	0.114924	8.70138	down	SLC22A2	chr6	-	160216761	160258931
LNCV6_133506_PI430048170	0.000870653	3.23556	3.23556	up	ASAP1	chr8	-	130052103	130443660
LNCV6_130822_PI430048170	0.000978557	2.49459	2.49459	up	NSUN3	chr3	+	94062904	94131832
LNCV6_9387_PI430048170	0.00318794	4.19341	4.19341	up	FAM89A	chr1	-	231018957	231040249
LNCV6_115718_PI430048170	0.00135997	0.338276	2.95617	down	C19orf68	chr19	+	48170691	48197620
LNCV6_129590_PI430048170	0.00071584	3.60953	3.60953	up	C9orf47	chr9	+	88990862	88996142
LNCV6_81336_PI430048170	0.0171689	0.484657	2.06332	down	WDR34	chr9	-	128633660	128656850
LNCV6_128547_PI430048170	0.00406393	9.16865	9.16865	up	PYROXD2	chr10	-	98383564	98415221
LNCV6_145232_PI430048170	0.0031319	4.83874	4.83874	up	CMTM3	chr16	+	66604324	66613892
LNCV6_141278_PI430048170	0.0112454	0.140686	7.10801	down	TTC22	chr1	-	54784550	54801268
LNCV6_134331_PI430048170	0.0204183	0.26299	3.80242	down	GNG3	chr11	+	62707593	62709206
LNCV6_98216_PI430048170	0.000202571	2.3306	2.3306	up	NDUFB1	chr14	-	92116122	92121809
LNCV6_143823_PI430048170	0.00227347	7.46245	7.46245	up	RAB9B	chrX	-	103822321	103832282
LNCV6_128424_PI430048170	0.00307812	2.32735	2.32735	up	NCOA4	chr10	-	46005087	46030714
LNCV6_116598_PI430048170	0.0054134	2.16339	2.16339	up	NUCB2	chr11	+	17276713	17331865
LNCV6_95927_PI430048170	0.00378519	14.7112	14.7112	up	MTSS1	chr8	-	124550769	124728507
LNCV6_142418_PI430048170	0.00283009	9.49197	9.49197	up	SPATA9	chr5	-	95658314	95683010
LNCV6_139913_PI430048170	0.000417796	8.34804	8.34804	up	BMP4	chr14	-	53949735	53956891
LNCV6_143071_PI430048170	6.45527e-05	2.70808	2.70808	up	TRIM16L	chr17	+	18722022	18736119
LNCV6_129433_PI430048170	0.0123609	0.31319	3.19295	down	KIAA0226L	chr13	-	46341738	46387500
LNCV6_138752_PI430048170	0.0495867	2.48299	2.48299	up	CDSN	NT_167248.2	-	2373086	2378477
LNCV6_115847_PI430048170	0.000273636	3.19597	3.19597	up	AES	chr19	-	3052909	3062966
LNCV6_129993_PI430048170	0.0235491	2.10528	2.10528	up	CCDC159	chr19	+	11346504	11354944
LNCV6_133047_PI430048170	0.0135718	3.74843	3.74843	up	SYT15	chr10	+	46579015	46591736
LNCV6_136686_PI430048170	0.00398257	11.781	11.781	up	NXPH2	chr2	-	138669156	138780241
LNCV6_136798_PI430048170	0.0198535	2.07363	2.07363	up	TMEM14C	NW_018654713.1	+	233798	242013
LNCV6_132650_PI430048170	0.00410488	0.310678	3.21876	down	MMD2	chr7	-	4905988	4959213
LNCV6_129335_PI430048170	0.00115109	45.8701	45.8701	up	APOC2	chr19	+	44945981	44949565
LNCV6_133236_PI430048170	0.00727437	3.17843	3.17843	up	CCDC122	chr13	-	43836351	43879736
LNCV6_137741_PI430048170	0.0282473	3.2324	3.2324	up	MMRN1	chr4	+	89894900	89954629
LNCV6_129271_PI430048170	0.000260075	3.52903	3.52903	up	NDUFA6	NW_003315971.2	-	7870	13300
LNCV6_102400_PI430048170	0.0254455	0.292487	3.41895	down	TRABD2A	chr2	-	84821665	84881245
LNCV6_144063_PI430048170	0.000704458	3.39962	3.39962	up	AMFR	chr16	-	56361451	56425538
LNCV6_131822_PI430048170	0.0336465	2.08262	2.08262	up	GDF11	chr12	+	55743279	55753370
LNCV6_139363_PI430048170	0.00422876	0.1612	6.20347	down	SLC16A10	chr6	+	111087577	111223405
LNCV6_133869_PI430048170	0.000379542	47.3065	47.3065	up	ESAM	chr11	-	124753122	124762327
LNCV6_128217_PI430048170	3.23603e-05	107.759	107.759	up	CPA1	chr7	+	130380370	130388108
LNCV6_139682_PI430048170	0.000130696	0.419655	2.38291	down	EAF1	chr3	+	15427556	15442613
LNCV6_130226_PI430048170	0.001399	4.77474	4.77474	up	DUSP3	chr17	-	43766120	43779000
LNCV6_135048_PI430048170	0.000935915	5.12557	5.12557	up	LYRM5	chr12	+	25195215	25205015
LNCV6_131854_PI430048170	0.0172104	3.35332	3.35332	up	TOR4A	chr9	+	137277827	137282641
LNCV6_133210_PI430048170	0.00141776	4.00858	4.00858	up	UAP1L1	chr9	+	137077500	137084538
LNCV6_60971_PI430048170	3.39205e-05	3.87354	3.87354	up	ACTR10	chr14	+	58200114	58235636
LNCV6_138014_PI430048170	0.00322657	6.571	6.571	up	ADAMTSL1	chr9	+	18474080	18910950
LNCV6_85055_PI430048170	0.00351669	0.462395	2.16265	down	TSTD3	chr6	+	99520993	99533185
LNCV6_127283_PI430048170	0.00732711	0.0273475	36.5664	down	DPPA2	chr3	-	109293787	109316517
LNCV6_142121_PI430048170	0.011449	2.1006	2.1006	up	PTPN13	chr4	+	86594314	86815176
LNCV6_145022_PI430048170	0.0375938	41.2108	41.2108	up	PNOC	chr8	+	28317131	28343355
LNCV6_126749_PI430048170	4.42885e-05	2.48383	2.48383	up	KRBA1	chr7	+	149715010	149734575
LNCV6_141982_PI430048170	0.00345667	4.21956	4.21956	up	EPM2A	chr6	-	145625303	145735855
LNCV6_80959_PI430048170	0.00786996	2.53765	2.53765	up	CTSL	chr9	+	87726058	87731469
LNCV6_144921_PI430048170	0.00641344	0.362442	2.75906	down	FAM98B	chr15	+	38454126	38487710
LNCV6_138514_PI430048170	0.00368344	31.1612	31.1612	up	FLRT3	chr20	-	14323992	14337667
LNCV6_58447_PI430048170	0.00218761	0.035237	28.3792	down	GLB1L3	chr11	+	134276380	134319564
LNCV6_132415_PI430048170	0.0405017	3.37716	3.37716	up	ABLIM3	chr5	+	149141446	149260439
LNCV6_139532_PI430048170	0.0119574	0.202208	4.94541	down	STEAP2	chr7	+	90211685	90237678
LNCV6_141891_PI430048170	0.00301864	2.62151	2.62151	up	DUSP10	chr1	-	221701419	221742176
LNCV6_142277_PI430048170	0.00120854	2.94555	2.94555	up	KRBOX4	chrX	+	46447188	46474639
LNCV6_145455_PI430048170	0.00164653	119.991	119.991	up	PLCXD3	chr5	-	41306945	41510628
LNCV6_135278_PI430048170	0.000428044	8.831	8.831	up	CLCNKA	chr1	+	16021990	16034050
LNCV6_131797_PI430048170	0.00127994	2.03531	2.03531	up	C8orf58	chr8	+	22599600	22604150
LNCV6_127819_PI430048170	0.0282069	0.494909	2.02057	down	ZNF367	chr9	-	96385940	96418387
LNCV6_134323_PI430048170	0.0031436	0.15931	6.27705	down	DBNDD1	chr16	-	90004864	90020131
LNCV6_127424_PI430048170	0.0421797	3.35676	3.35676	up	GPATCH2	chr1	-	217426991	217631112
LNCV6_126868_PI430048170	0.00775726	23.7268	23.7268	up	ANGPT1	chr8	-	107249481	107498055
LNCV6_144013_PI430048170	0.00923244	0.460816	2.17007	down	FCF1	chr14	+	74713146	74736691
LNCV6_98646_PI430048170	0.0105989	0.429118	2.33036	down	EXOSC7	chr3	+	44976248	45011470
LNCV6_127466_PI430048170	0.000716745	0.0503774	19.8502	down	FOSL1	chr11	-	65892135	65900526
LNCV6_48215_PI430048170	0.00614518	11.4136	11.4136	up	CFLAR	chr2	+	201116103	201172688
LNCV6_70854_PI430048170	0.0234833	2.16061	2.16061	up	SDCBP2	chr20	-	1309908	1329235
LNCV6_142382_PI430048170	0.000152577	131.364	131.364	up	HOTS	chr11	+	1992407	1996294
LNCV6_129959_PI430048170	0.00186458	0.227563	4.39439	down	SLC29A1	chr6	+	44223625	44234151
LNCV6_138203_PI430048170	0.00187474	10.4588	10.4588	up	DUSP26	chr8	-	33591329	33600106
LNCV6_127637_PI430048170	0.00226448	9.2873	9.2873	up	PIWIL4	chr11	+	94567307	94621421
LNCV6_143237_PI430048170	4.73238e-05	0.112862	8.8604	down	TACC3	chr4	+	1721489	1745178
LNCV6_137232_PI430048170	0.00950724	0.279234	3.58123	down	UTP20	chr12	+	101280126	101386619
LNCV6_142799_PI430048170	0.0492975	3.7379	3.7379	up	OR2M7	chr1	-	248323629	248324568
LNCV6_142497_PI430048170	0.0283654	2.17672	2.17672	up	PAX4	chr7	-	127610291	127615726
LNCV6_141586_PI430048170	0.00673609	0.440904	2.26807	down	RIF1	chr2	+	151410089	151477346
LNCV6_145303_PI430048170	0.0269455	0.127389	7.84998	down	MYBPC2	chr19	+	50432902	50466326
LNCV6_130612_PI430048170	0.00748589	0.44064	2.26943	down	ICE2	chr15	-	60419608	60479160
LNCV6_90131_PI430048170	0.00630844	4.15284	4.15284	up	GATS	chr7	-	100200652	100272232
LNCV6_101255_PI430048170	0.00777814	0.420986	2.37537	down	ZNF92	chr7	+	65373798	65401135
LNCV6_138168_PI430048170	0.00108238	2.77261	2.77261	up	MAP9	chr4	-	155342657	155376970
LNCV6_140780_PI430048170	0.0112034	7.88311	7.88311	up	ZNF521	chr18	-	25061923	25352250
LNCV6_137908_PI430048170	0.0299143	7.80144	7.80144	up	ME3	chr11	-	86441107	86672636
LNCV6_144730_PI430048170	0.00260684	0.350927	2.84959	down	KLK14	chr19	-	51077972	51084210
LNCV6_142349_PI430048170	0.0134516	2.63998	2.63998	up	AGPAT4	chr6	-	161130024	161274075
LNCV6_140082_PI430048170	0.0395685	0.137879	7.25274	down	RIPPLY2	chr6	+	83853265	83857515
LNCV6_137248_PI430048170	0.000112851	12.5742	12.5742	up	PHYHIPL	chr10	+	59176587	59247774
LNCV6_137208_PI430048170	0.0446315	2.95301	2.95301	up	SPOCK1	chr5	-	136975297	137499329
LNCV6_133591_PI430048170	0.00401522	4.38876	4.38876	up	MTERF2	chr12	-	106977290	106987166
LNCV6_133584_PI430048170	0.00103651	19.9676	19.9676	up	FBXL17	chr5	-	107859032	108382098
LNCV6_138889_PI430048170	0.00986526	25.6223	25.6223	up	AKR1B15	chr7	+	134549096	134579840
LNCV6_138113_PI430048170	0.00409864	0.337914	2.95933	down	CCNB1	chr5	+	69167009	69178245
LNCV6_137565_PI430048170	0.00378288	2.47343	2.47343	up	RABGAP1	chr9	+	122941008	123104868
LNCV6_133885_PI430048170	0.000763167	4.777	4.777	up	CEP290	chr12	-	88049012	88142216
LNCV6_128855_PI430048170	0.0107176	3.58577	3.58577	up	MTRNR2L7	chr10	-	37601437	37602931
LNCV6_140992_PI430048170	0.00583325	7.39666	7.39666	up	TNFSF13B	chr13	+	108269628	108308484
LNCV6_143185_PI430048170	0.00355016	14.7392	14.7392	up	CASZ1	chr1	-	10636603	10796676
LNCV6_131861_PI430048170	0.0213685	0.412649	2.42337	down	USP14	chr18	+	158482	213739
LNCV6_130747_PI430048170	0.00243675	9.27482	9.27482	up	GJA5	chr1	-	147756198	147773362
LNCV6_140910_PI430048170	0.000949593	27.8709	27.8709	up	FREM1	chr9	-	14734665	14910995
LNCV6_129035_PI430048170	0.00820995	4.15673	4.15673	up	CADPS	chr3	-	62398345	62875389
LNCV6_58061_PI430048170	0.000296948	0.467296	2.13997	down	MRE11A	chr11	-	94417299	94493874
LNCV6_136811_PI430048170	0.00743096	3.49696	3.49696	up	NFYC	chr1	+	40692007	40771603
LNCV6_143830_PI430048170	0.0367191	2.04751	2.04751	up	DPY19L1	chr7	-	34928880	35038041
LNCV6_129196_PI430048170	0.0249701	2.28352	2.28352	up	ZNF112	chr19	-	44326552	44356704
LNCV6_60163_PI430048170	0.000825692	3.19932	3.19932	up	CDADC1	chr13	+	49247910	49293486
LNCV6_56693_PI430048170	0.00121052	2.39197	2.39197	up	TBC1D12	chr10	+	94402428	94536332
LNCV6_142972_PI430048170	0.000420624	6.15112	6.15112	up	PMP22	chr17	-	15229776	15265357
LNCV6_143696_PI430048170	0.000503218	3.18419	3.18419	up	ZNF428	chr19	-	43607223	43619862
LNCV6_133834_PI430048170	1.83534e-05	33.4458	33.4458	up	ZNF436	NW_014040926.1	-	129426	139843
LNCV6_138732_PI430048170	0.0276883	13.3373	13.3373	up	TMEM235	chr17	+	78231309	78240987
LNCV6_145408_PI430048170	0.00471701	2.18303	2.18303	up	SEC63	chr6	-	107867755	107958278
LNCV6_144011_PI430048170	0.000314817	4.94516	4.94516	up	KRT8	chr12	-	52897186	52949866
LNCV6_127136_PI430048170	0.0258593	3.82217	3.82217	up	ALX1	chr12	+	85280257	85301784
LNCV6_134971_PI430048170	0.0089811	3.76287	3.76287	up	RNFT1	chr17	-	59952361	59964756
LNCV6_138314_PI430048170	0.000444014	4.79845	4.79845	up	ANK2	chr4	+	113049413	113383740
LNCV6_136406_PI430048170	0.0125122	0.4875	2.05128	down	KLHL18	chr3	+	47282839	47346816
LNCV6_140159_PI430048170	0.0103532	0.422818	2.36509	down	MYOZ3	chr5	+	150660840	150679368
LNCV6_130420_PI430048170	0.00224109	0.0584479	17.1093	down	FGF19	chr11	-	69698237	69704338
LNCV6_130253_PI430048170	0.00249048	0.391175	2.5564	down	MND1	chr4	+	153344648	153415095
LNCV6_144425_PI430048170	0.0253172	35.2377	35.2377	up	GPR182	chr12	+	56994570	56996685
LNCV6_138694_PI430048170	0.0140183	0.429797	2.32668	down	PABPN1	chr14	+	23320187	23326185
LNCV6_69336_PI430048170	0.0013376	0.263402	3.79647	down	TRIM28	chr19	+	58544468	58550715
LNCV6_121468_PI430048170	0.0486489	63.2382	63.2382	up	APOB	chr2	-	21001428	21044073
LNCV6_127989_PI430048170	0.0055614	0.204863	4.8813	down	PLAU	chr10	+	73911100	73917501
LNCV6_132539_PI430048170	0.0130229	3.18627	3.18627	up	LANCL2	chr7	+	55365447	55433742
LNCV6_137948_PI430048170	0.00824912	0.277573	3.60266	down	SYNPR	chr3	+	63443076	63616921
LNCV6_143051_PI430048170	0.00142122	3.84182	3.84182	up	PALM2-AKAP2	chr9	+	109780296	110172512
LNCV6_139841_PI430048170	0.0487542	0.295579	3.38319	down	HTATIP2	chr11	+	20363856	20383783
LNCV6_60947_PI430048170	0.000218675	6.6952	6.6952	up	LGALS3	chr14	+	55129216	55145430
LNCV6_75467_PI430048170	0.0268169	0.426971	2.34208	down	PPAP2A	chr5	-	55424841	55535078
LNCV6_139636_PI430048170	0.00420628	0.172023	5.81318	down	UTF1	chr10	+	133230273	133231558
LNCV6_129221_PI430048170	0.00325969	0.346006	2.89012	down	ARHGAP19	chr10	-	97222172	97292673
LNCV6_138677_PI430048170	0.0176697	2.26815	2.26815	up	ASH1L	chr1	-	155335260	155562533
LNCV6_135717_PI430048170	0.000109461	12.4708	12.4708	up	NIPSNAP3B	chr9	+	104763740	104777764
LNCV6_95841_PI430048170	0.0029248	659.462	659.462	up	MYL7	chr7	-	44138863	44141317
LNCV6_78832_PI430048170	0.00217946	3.17321	3.17321	up	PON2	chr7	-	95404861	95435072
LNCV6_135501_PI430048170	0.00724435	3.66925	3.66925	up	HSPG2	chr1	-	21822231	21937297
LNCV6_127835_PI430048170	0.00817162	0.402056	2.48722	down	STK24	chr13	-	98450198	98577151
LNCV6_100367_PI430048170	0.00162825	0.482634	2.07196	down	CAMKMT	chr2	+	44361903	44772592
LNCV6_140067_PI430048170	2.48829e-05	64.1595	64.1595	up	MSRB3	chr12	+	65278642	65466907
LNCV6_127821_PI430048170	0.039907	0.232666	4.298	down	ZNF365	chr10	+	62374156	62402458
LNCV6_142288_PI430048170	0.00415348	2.75796	2.75796	up	FAM127C	chrX	-	135020503	135022536
LNCV6_139898_PI430048170	0.0182134	0.159222	6.28053	down	VGLL3	chr3	-	86937968	86991123
LNCV6_140799_PI430048170	0.00125434	0.42234	2.36776	down	DSE	chr6	+	116370869	116438291
LNCV6_130987_PI430048170	0.0336974	0.425995	2.34744	down	ADAT2	chr6	-	143422831	143442677
LNCV6_144666_PI430048170	0.0256908	2.46904	2.46904	up	HOMEZ	chr14	-	23273634	23286100
LNCV6_132089_PI430048170	5.1907e-05	0.0717907	13.9294	down	TAP1	NT_167249.2	-	4244460	4253223
LNCV6_98892_PI430048170	0.00310326	0.317745	3.14718	down	LARP1	chr5	+	154712901	154817607
LNCV6_73980_PI430048170	0.00047286	2.49696	2.49696	up	MFI2	chr3	-	197001739	197029816
LNCV6_133233_PI430048170	0.0113552	2.94072	2.94072	up	CCDC121	chr2	-	27625638	27628878
LNCV6_144085_PI430048170	0.0265933	0.361391	2.76708	down	TUBB4A	chr19	-	6494318	6502584
LNCV6_96773_PI430048170	0.00061805	4.07644	4.07644	up	STKLD1	NW_009646201.1	+	202506	232190
LNCV6_142657_PI430048170	0.0419548	4.14166	4.14166	up	CNKSR3	chr6	-	154405298	154510659
LNCV6_134494_PI430048170	0.000417936	10.2509	10.2509	up	PPFIA4	chr1	+	203026520	203078736
LNCV6_139583_PI430048170	0.00667388	2.42644	2.42644	up	SCNM1	chr1	+	151166021	151170297
LNCV6_140231_PI430048170	0.00713656	0.0856875	11.6703	down	ELL3	chr15	-	43772599	43777304
LNCV6_144141_PI430048170	4.67685e-05	2.39365	2.39365	up	RBM18	chr9	-	122239554	122264864
LNCV6_131580_PI430048170	8.29158e-05	7143.47	7143.47	up	MYL4	chr17	+	47209061	47223679
LNCV6_141932_PI430048170	0.0107571	0.194702	5.13606	down	BNIPL	chr1	+	151036552	151047600
LNCV6_135071_PI430048170	0.0365593	7.65823	7.65823	up	GREM1	NT_187660.1	+	4932597	4949251
LNCV6_79052_PI430048170	0.0114691	2.65878	2.65878	up	TFEC	chr7	-	115935147	116030813
LNCV6_145169_PI430048170	0.00292583	2.34818	2.34818	up	FN3K	chr17	+	82735575	82751197
LNCV6_141911_PI430048170	0.00676408	0.0637151	15.6949	down	FA2H	chr16	-	74712954	74774831
LNCV6_127098_PI430048170	0.00304809	0.199318	5.01712	down	CELSR3	chr3	-	48636462	48662915
LNCV6_138549_PI430048170	0.00549545	2.30647	2.30647	up	LXN	chr3	-	158666413	158672693
LNCV6_130461_PI430048170	0.000217844	0.0192652	51.9072	down	PIK3R5	chr17	-	8878915	8965712
LNCV6_145285_PI430048170	0.00021721	29.8599	29.8599	up	KIAA1456	NW_018654717.1	+	6141094	6225206
LNCV6_145482_PI430048170	0.000188045	7.38186	7.38186	up	CRELD1	chr3	+	9933839	9945413
LNCV6_139883_PI430048170	0.0364235	2.14705	2.14705	up	ERO1L	chr14	-	52639914	52695931
LNCV6_114727_PI430048170	5.16495e-05	9.11728	9.11728	up	C4orf45	chr4	-	158893531	159035181
LNCV6_140127_PI430048170	0.0125565	2.421	2.421	up	CD300A	chr17	+	74466382	74484798
LNCV6_126701_PI430048170	0.00873061	24.03	24.03	up	FSHR	chr2	-	48962156	49154527
LNCV6_97129_PI430048170	0.00141404	0.266787	3.74831	down	TRIP13	chr5	+	892853	918049
LNCV6_127367_PI430048170	0.000255556	0.0116268	86.0081	down	RIT2	chr18	-	42743217	43115692
LNCV6_141836_PI430048170	0.0265651	2.10273	2.10273	up	SIRT4	chr12	+	120302320	120313242
LNCV6_134610_PI430048170	0.00105403	2.21482	2.21482	up	HDAC11	chr3	+	13480214	13506424
LNCV6_144759_PI430048170	0.00817983	0.316235	3.16221	down	SMC1A	chrX	-	53374148	53422728
LNCV6_129238_PI430048170	0.000153431	4.00449	4.00449	up	FAM134A	chr2	+	219178189	219185475
LNCV6_130795_PI430048170	0.00348267	0.218652	4.57348	down	CDCP1	chr3	-	45082273	45146422
LNCV6_115658_PI430048170	0.00345712	0.261468	3.82456	down	POMC	chr2	-	25160852	25168851
LNCV6_130817_PI430048170	0.0119219	2.23522	2.23522	up	SYTL4	chrX	-	100674490	100731534
LNCV6_131342_PI430048170	0.00976436	0.400122	2.49924	down	ZNF398	chr7	+	149126415	149183042
LNCV6_134411_PI430048170	0.0199681	0.227109	4.40317	down	GNA15	chr19	+	3136031	3163769
LNCV6_136675_PI430048170	8.08915e-05	0.0861244	11.6111	down	CLDN10	chr13	+	95433598	95579756
LNCV6_135062_PI430048170	0.00278873	0.101366	9.86527	down	VASH2	chr1	+	212950519	212991585
LNCV6_133579_PI430048170	0.0425784	4.30201	4.30201	up	PCDHB14	chr5	+	141222325	141226288
LNCV6_70234_PI430048170	0.000573482	0.234973	4.25581	down	MSH2	chr2	+	47403066	47483228
LNCV6_135395_PI430048170	0.00118405	0.3104	3.22165	down	ZWILCH	chr15	+	66505082	66549485
LNCV6_140783_PI430048170	0.0143351	0.184598	5.41717	down	STK32B	chr4	+	5051516	5501001
LNCV6_138500_PI430048170	0.00325013	5.30486	5.30486	up	HTRA3	chr4	+	8269764	8307111
LNCV6_143277_PI430048170	0.0122441	2.44363	2.44363	up	ACACB	chr12	+	109139396	109268226
LNCV6_135027_PI430048170	0.00152199	0.259544	3.85292	down	RFC3	chr13	+	33818068	33837507
LNCV6_139805_PI430048170	0.00083628	0.414852	2.4105	down	KDM2B	chr12	-	121429095	121581015
LNCV6_131112_PI430048170	1.71078e-05	2.34158	2.34158	up	HIGD2A	chr5	+	176388525	176389771
LNCV6_135442_PI430048170	0.0121203	0.184504	5.41993	down	ARHGEF35	NW_018654715.1	-	140647	150259
LNCV6_127121_PI430048170	0.0436677	2.19791	2.19791	up	BMF	chr15	-	40087889	40108874
LNCV6_131453_PI430048170	0.0064862	3.68926	3.68926	up	TMEM106B	chr7	+	12211221	12237264
LNCV6_135319_PI430048170	0.00137704	0.452153	2.21164	down	HIST1H2AI	chr6	+	27808198	27808667
LNCV6_129075_PI430048170	0.00883141	2.01956	2.01956	up	PUS10	chr2	-	60940412	61018259
LNCV6_127092_PI430048170	0.0455131	3.06133	3.06133	up	CFAP53	chr18	-	50227192	50266522
LNCV6_132178_PI430048170	0.0377387	0.198755	5.03132	down	TGFBR3L	chr19	+	7916146	7919095
LNCV6_134089_PI430048170	0.00255815	6.69302	6.69302	up	PLEKHA6	chr1	-	204218850	204359929
LNCV6_131491_PI430048170	0.00554172	3.1783	3.1783	up	CTSW	chr11	+	65879812	65883741
LNCV6_140214_PI430048170	0.000674873	0.184388	5.42335	down	BTBD11	chr12	+	107318419	107659642
LNCV6_117787_PI430048170	0.000783011	282.235	282.235	up	HOPX	chr4	-	56647987	56681706
LNCV6_135558_PI430048170	0.000129377	6.97994	6.97994	up	CPEB3	chr10	-	92048639	92291118
LNCV6_69337_PI430048170	0.00109208	0.044122	22.6644	down	SNTG2	NT_187529.1	+	1086	50794
LNCV6_135177_PI430048170	0.00166807	0.143327	6.97703	down	WDHD1	chr14	-	54938937	55027101
LNCV6_132963_PI430048170	0.0219651	0.487612	2.05081	down	DCPS	chr11	+	126303751	126350005
LNCV6_145606_PI430048170	0.000415613	6.23348	6.23348	up	EMP2	chr16	-	10528421	10580716
LNCV6_134747_PI430048170	0.0285597	0.48299	2.07044	down	ZNF616	chr19	-	52113090	52139938
LNCV6_130482_PI430048170	0.000181818	0.0801382	12.4784	down	CHST6	chr16	-	75473123	75495028
LNCV6_62603_PI430048170	0.00520163	0.348917	2.86601	down	HN1L	chr16	+	1678276	1702072
LNCV6_140306_PI430048170	0.000147492	3.98151	3.98151	up	SPRYD7	chr13	-	49912701	49936501
LNCV6_136311_PI430048170	0.0037887	5.56831	5.56831	up	MAFB	chr20	-	40685847	40689240
LNCV6_128135_PI430048170	0.0030448	143.187	143.187	up	TMEM204	chr16	+	1533656	1555580
LNCV6_129741_PI430048170	0.000142085	2.47052	2.47052	up	ATP6V1D	chr14	-	67337863	67360003
LNCV6_137411_PI430048170	2.80941e-05	25.6681	25.6681	up	MYH11	NT_187607.1	-	1361145	1515023
LNCV6_144429_PI430048170	0.00130613	0.259957	3.84678	down	C10orf2	chr10	+	100987535	100994401
LNCV6_132775_PI430048170	0.0175292	7.19832	7.19832	up	C2orf71	chr2	-	29061689	29074261
LNCV6_129317_PI430048170	0.00221938	0.260844	3.83371	down	TTF2	chr1	+	117060326	117102870
LNCV6_142411_PI430048170	0.0125146	2.57814	2.57814	up	SPRR4	chr1	+	152970652	152972574
LNCV6_128184_PI430048170	0.000189755	0.374548	2.66989	down	VANGL1	chr1	+	115641952	115698224
LNCV6_138668_PI430048170	0.0351149	48.7039	48.7039	up	C5	chr9	-	120952334	121050276
LNCV6_120720_PI430048170	0.0261268	6.93411	6.93411	up	CCL3	NT_187661.1	-	42352	44257
LNCV6_9916_PI430048170	0.00162936	2.48924	2.48924	up	LAMA3	chr18	+	23689442	23955066
LNCV6_139083_PI430048170	0.0025245	0.403907	2.47582	down	NELFB	chr9	+	137255299	137273548
LNCV6_130390_PI430048170	0.00954928	2.51701	2.51701	up	AHI1	chr6	-	135283971	135497765
LNCV6_140795_PI430048170	0.0154234	0.437816	2.28407	down	FAM98A	chr2	-	33583660	33599362
LNCV6_131177_PI430048170	0.0307322	4.80751	4.80751	up	BST1	chr4	+	15702949	15732173
LNCV6_143034_PI430048170	0.0354354	2.15798	2.15798	up	C2orf27B	NT_187528.1	-	98953	105653
LNCV6_139888_PI430048170	0.0124033	0.192795	5.18685	down	CAMK4	chr5	+	111224236	111494886
LNCV6_90907_PI430048170	0.00483629	5.54125	5.54125	up	TGFB1I1	chr16	+	31472154	31477960
LNCV6_140792_PI430048170	0.0196687	2.25086	2.25086	up	OPLAH	chr8	-	144051265	144060703
LNCV6_140891_PI430048170	0.0130078	0.227015	4.405	down	GFPT2	chr5	-	180300689	180353387
LNCV6_140524_PI430048170	0.0110586	2.20357	2.20357	up	TAX1BP1	chr7	+	27740094	27829767
LNCV6_139531_PI430048170	0.000206237	102.106	102.106	up	FBXO32	chr8	-	123497886	123541253
LNCV6_140564_PI430048170	0.00697978	0.0378692	26.4067	down	CBR3	chr21	+	36134964	36146562
LNCV6_129867_PI430048170	0.00487289	0.475298	2.10394	down	PHGDH	chr1	+	119711795	119744226
LNCV6_139131_PI430048170	0.00134271	0.156221	6.4012	down	PDCL2	chr4	-	55556524	55592212
LNCV6_130522_PI430048170	0.0147841	0.314336	3.18131	down	MRGPRF	chr11	-	69004393	69013382
LNCV6_136683_PI430048170	1.11536e-05	3.94491	3.94491	up	LMO4	chr1	+	87328467	87348923
LNCV6_107869_PI430048170	0.00108649	0.156253	6.39989	down	SCNN1A	chr12	-	6346842	6375224
LNCV6_128720_PI430048170	0.0121852	164.142	164.142	up	TSPAN32	chr11	+	2302012	2318200
LNCV6_83344_PI430048170	0.00840047	0.374413	2.67085	down	METTL16	chr17	-	2416048	2511906
LNCV6_53993_PI430048170	0.0271171	11.7777	11.7777	up	SLC5A9	chr1	+	48222684	48248644
LNCV6_130033_PI430048170	0.0149597	2.99443	2.99443	up	SIK2	chr11	+	111602390	111726917
LNCV6_138236_PI430048170	0.00999825	2.81464	2.81464	up	ERICH6	chr3	-	150659884	150703971
LNCV6_143362_PI430048170	0.00895983	2.18662	2.18662	up	ID3	NW_014040926.1	-	327908	329773
LNCV6_130109_PI430048170	0.00641886	3.21061	3.21061	up	NDUFC2	chr11	-	78068346	78080219
LNCV6_70643_PI430048170	0.000593539	4.43453	4.43453	up	SP100	chr2	+	230416155	230545602
LNCV6_128886_PI430048170	0.012836	0.343962	2.9073	down	TBC1D16	chr17	-	79932342	80035858
LNCV6_68234_PI430048170	0.00381902	0.160024	6.24907	down	USP9X	chrX	+	41085634	41236579
LNCV6_135629_PI430048170	0.00249432	6.32414	6.32414	up	HSFX2	chrX	-	149592511	149595310
LNCV6_126986_PI430048170	0.0235368	0.0516721	19.3528	down	PPM1N	chr19	+	45498472	45502510
LNCV6_54102_PI430048170	0.00649355	2.84728	2.84728	up	TM2D1	chr1	-	61681046	61725423
LNCV6_129302_PI430048170	0.023048	2.11881	2.11881	up	KIAA2026	chr9	-	5919007	6008003
LNCV6_5462_PI430048170	0.00406829	0.342797	2.91718	down	DYDC2	chr10	+	80356767	80368073
LNCV6_133859_PI430048170	0.018189	0.21767	4.59411	down	CASP10	chr2	+	201182897	201221660
LNCV6_127157_PI430048170	0.000587279	0.212597	4.70372	down	MFSD6L	chr17	-	8797109	8799349
LNCV6_130310_PI430048170	0.0172201	0.360173	2.77645	down	IL20RB	chr3	+	136957864	137011085
LNCV6_134564_PI430048170	0.0106729	3.54387	3.54387	up	RRAGD	chr6	-	89364615	89412276
LNCV6_132459_PI430048170	0.0168567	4.33754	4.33754	up	TMEM144	chr4	+	158210248	158255287
LNCV6_57228_PI430048170	0.00179484	2.20734	2.20734	up	USP47	chr11	+	11841422	11959325
LNCV6_138128_PI430048170	0.0320801	0.200285	4.99288	down	RLN1	chr9	-	5334931	5339873
LNCV6_133974_PI430048170	0.000817108	2.79254	2.79254	up	ANTXR1	chr2	+	69013143	69249327
LNCV6_144991_PI430048170	0.0352255	3.28438	3.28438	up	ABCD1	chrX	+	153724867	153744762
LNCV6_144888_PI430048170	0.00326036	3.08483	3.08483	up	FAM3A	chrX	-	154506158	154516242
LNCV6_140959_PI430048170	0.0132998	0.289082	3.45923	down	TEAD4	chr12	+	2959311	3040676
LNCV6_131405_PI430048170	0.000303677	2.77077	2.77077	up	ATP2B1	chr12	-	89588048	89656067
LNCV6_138880_PI430048170	0.00194105	3.97183	3.97183	up	FAM89B	chr11	+	65572348	65574198
LNCV6_132543_PI430048170	0.000989978	7.74769	7.74769	up	DENND1B	chr1	-	197504747	197775493
LNCV6_134867_PI430048170	0.0405357	2.56261	2.56261	up	ADAMTSL5	chr19	-	1505017	1513189
LNCV6_134008_PI430048170	0.000200822	4.94583	4.94583	up	RSL1D1	chr16	-	11834195	11851585
LNCV6_139076_PI430048170	0.00264142	4.08179	4.08179	up	ZFP36L1	chr14	-	68787654	68793914
LNCV6_128019_PI430048170	0.00401159	0.3288	3.04136	down	EIF4A1	chr17	+	7572705	7579006
LNCV6_127881_PI430048170	0.00294488	48.2204	48.2204	up	KCNIP4	NT_187540.1	-	169059	183531
LNCV6_116377_PI430048170	0.00423452	10.0281	10.0281	up	HCFC2	chr12	+	104064457	104106524
LNCV6_137575_PI430048170	2.36771e-06	16524.2	16524.2	up	NPPA	chr1	-	11845708	11847783
LNCV6_142074_PI430048170	0.0025327	0.166374	6.01054	down	C2orf80	chr2	-	208165346	208190049
LNCV6_134479_PI430048170	0.0249686	0.44799	2.23219	down	TOX	chr8	-	58805417	59119208
LNCV6_94460_PI430048170	0.000617534	0.263036	3.80176	down	DNA2	chr10	-	68414063	68471973
LNCV6_128991_PI430048170	0.0166784	4.47777	4.47777	up	MORC4	chrX	-	106940733	107000244
LNCV6_131422_PI430048170	0.00441533	0.304294	3.2863	down	HAPLN4	chr19	-	19255640	19262787
LNCV6_134290_PI430048170	0.017196	3.116	3.116	up	TMEM51	chr1	+	15152531	15220478
LNCV6_131174_PI430048170	0.0193964	2.49643	2.49643	up	MDK	chr11	+	46380783	46383837
LNCV6_143014_PI430048170	0.00221284	14.9632	14.9632	up	GMFG	chr19	-	39328356	39336086
LNCV6_140468_PI430048170	0.00330507	0.307243	3.25476	down	CDC45	chr22	+	19479825	19520612
LNCV6_134903_PI430048170	0.0108232	2.64052	2.64052	up	RABGGTB	chr1	+	75786193	75795090
LNCV6_131983_PI430048170	0.000441879	8.22916	8.22916	up	C4B_2	NT_167249.2	+	3283245	3303870
LNCV6_143281_PI430048170	7.93516e-05	16.8684	16.8684	up	TNNI3K	chr1	+	74235386	74544432
LNCV6_141187_PI430048170	0.0493179	7.02042	7.02042	up	CCL3L1	NT_187661.1	-	250576	252466
LNCV6_127898_PI430048170	0.00131194	2.72171	2.72171	up	UBE2E2	chr3	+	23203292	23590805
LNCV6_143024_PI430048170	0.0277181	2.03187	2.03187	up	FRMD4A	chr10	-	13643705	14330884
LNCV6_143662_PI430048170	0.0260815	2.58403	2.58403	up	DNAJC12	chr10	-	67796668	67838179
LNCV6_134349_PI430048170	0.00423144	0.134494	7.4353	down	GSG2	chr17	+	3723902	3726699
LNCV6_142948_PI430048170	0.000372329	11.4959	11.4959	up	GAS2	chr11	+	22666613	22813001
LNCV6_141473_PI430048170	0.000323399	25.6038	25.6038	up	REEP1	chr2	-	86213992	86337654
LNCV6_135999_PI430048170	0.0196983	0.427955	2.33669	down	WDR83	chr19	+	12666803	12675832
LNCV6_139827_PI430048170	0.000323321	13.2014	13.2014	up	QKI	chr6	+	163414642	163578596
LNCV6_135791_PI430048170	0.00797839	2.85112	2.85112	up	RIMBP3	chr22	-	18606123	18611919
LNCV6_132876_PI430048170	0.0192936	0.433747	2.30549	down	HESX1	chr3	-	57197915	57200252
LNCV6_135833_PI430048170	2.78525e-05	116.409	116.409	up	CLIP4	chr2	+	29115425	29183813
LNCV6_50202_PI430048170	0.0113037	2.82762	2.82762	up	NBPF8	chr1	+	120415026	120469670
LNCV6_139564_PI430048170	0.00912178	2.85488	2.85488	up	TP53INP1	chr8	-	94925971	94949387
LNCV6_125447_PI430048170	0.0145861	0.400832	2.49481	down	PDE7A	chr8	-	65714333	65841734
LNCV6_133782_PI430048170	0.000344979	10.2269	10.2269	up	CTF1	chr16	+	30896606	30903560
LNCV6_139426_PI430048170	0.0204668	0.374827	2.6679	down	PAK1IP1	NW_018654713.1	+	205838	220623
LNCV6_129132_PI430048170	0.0138437	0.233646	4.27997	down	NPY5R	chr4	+	163343846	163351934
LNCV6_128075_PI430048170	0.0333714	0.42212	2.36899	down	TBC1D30	chr12	+	64824571	64881022
LNCV6_135235_PI430048170	0.0132615	2.10279	2.10279	up	HOOK3	chr8	+	42896889	43030539
LNCV6_131139_PI430048170	0.00130347	0.410882	2.43379	down	EDA	chrX	+	69616066	70039472
LNCV6_132406_PI430048170	0.0376337	0.102624	9.74428	down	CDX4	chrX	+	73447253	73454585
LNCV6_129155_PI430048170	0.000253419	0.0650212	15.3796	down	GABRD	chr1	+	2019328	2030753
LNCV6_133938_PI430048170	0.0164694	0.47641	2.09903	down	ZNF620	chr3	+	40506038	40518221
LNCV6_103181_PI430048170	0.0206568	0.244214	4.09476	down	MED14	chrX	-	40649542	40735552
LNCV6_136443_PI430048170	0.00350547	6.76002	6.76002	up	ZBTB1	chr14	+	64504573	64533690
LNCV6_92819_PI430048170	0.00895221	3.60089	3.60089	up	SCHIP1	chr3	+	159273246	159897366
LNCV6_135230_PI430048170	0.000403276	2.47176	2.47176	up	NSMF	chr9	-	137447569	137459334
LNCV6_128831_PI430048170	0.016942	2.95797	2.95797	up	FECH	chr18	-	57544840	57586737
LNCV6_114594_PI430048170	0.00340806	2.01751	2.01751	up	POLK	chr5	+	75511749	75605820
LNCV6_139931_PI430048170	0.0311676	2.14176	2.14176	up	TADA2B	chr4	+	7043428	7057952
LNCV6_140600_PI430048170	0.0341972	2.646	2.646	up	SCARF2	chr22	-	20424583	20437859
LNCV6_128317_PI430048170	0.00036733	0.252987	3.95278	down	UGT3A2	chr5	-	36035016	36066921
LNCV6_58705_PI430048170	0.0416144	0.18031	5.546	down	GPR19	chr12	-	12661060	12696187
LNCV6_93425_PI430048170	0.0125075	0.486912	2.05376	down	MIB2	chr1	+	1615414	1630610
LNCV6_136794_PI430048170	0.000126041	60.2642	60.2642	up	MYO18B	chr22	+	25742143	26031041
LNCV6_132865_PI430048170	0.00546624	0.195382	5.11817	down	FAM124B	chr2	-	224378697	224401994
LNCV6_144649_PI430048170	0.00952546	0.0753302	13.2749	down	THBS2	chr6	-	169215779	169254114
LNCV6_113767_PI430048170	0.0224958	4.87218	4.87218	up	ZHX1	chr8	-	123248449	123274487
LNCV6_69657_PI430048170	0.00468808	9.5478	9.5478	up	ACVRL1	chr12	+	51907417	51923361
LNCV6_127357_PI430048170	8.65222e-06	0.334595	2.98869	down	RPS6KA1	NW_009646195.1	+	17375	62647
LNCV6_133373_PI430048170	0.000259476	0.338766	2.95189	down	KIF15	NW_009646197.1	+	287066	378606
LNCV6_143555_PI430048170	0.0166576	9.29492	9.29492	up	JUN	chr1	-	58780790	58784113
LNCV6_145651_PI430048170	0.000698742	2.47342	2.47342	up	TSC22D4	chr7	-	100466518	100479279
LNCV6_76895_PI430048170	0.000801242	0.123565	8.09291	down	JARID2	chr6	+	15245974	15522042
LNCV6_138528_PI430048170	0.0290566	21.1371	21.1371	up	ANGPTL6	chr19	-	10092336	10102749
LNCV6_137774_PI430048170	0.00206851	3.66286	3.66286	up	SGSH	chr17	-	80209275	80220400
LNCV6_126773_PI430048170	5.89505e-05	2.95198	2.95198	up	ZNF446	chr19	+	58476163	58481234
LNCV6_134551_PI430048170	0.0278219	102.735	102.735	up	HIC1	chr17	+	2055098	2059687
LNCV6_141322_PI430048170	0.00576246	72.758	72.758	up	BEAN1	chr16	+	66427296	66482842
LNCV6_93872_PI430048170	0.044828	3.87197	3.87197	up	MAPK8IP3	chr16	+	1706182	1770317
LNCV6_144986_PI430048170	0.000143926	10.0092	10.0092	up	LMOD1	chr1	-	201896455	201946588
LNCV6_67587_PI430048170	0.0390792	0.247211	4.04512	down	ACSL6	chr5	-	131949972	132011662
LNCV6_141292_PI430048170	0.00654426	5.69753	5.69753	up	LTBP3	chr11	-	65538558	65558228
LNCV6_144227_PI430048170	0.000811947	0.373411	2.67802	down	DTX2	NT_187561.1	+	1309	5014
LNCV6_76898_PI430048170	0.00271433	12.8909	12.8909	up	GMPR	chr6	+	16238579	16295549
LNCV6_127111_PI430048170	0.00322021	0.24476	4.08564	down	MPZ	chr1	-	161304734	161309972
LNCV6_142595_PI430048170	0.000298258	7.88759	7.88759	up	RCAN1	chr21	-	34516441	34615142
LNCV6_112366_PI430048170	0.00395267	0.27244	3.67054	down	KDM8	chr16	+	27203974	27221768
LNCV6_136935_PI430048170	0.00368355	17.6201	17.6201	up	LRRN4CL	chr11	-	62686401	62689899
LNCV6_50329_PI430048170	0.0090818	0.42541	2.35067	down	YTHDF3	chr8	+	63168552	63212788
LNCV6_109885_PI430048170	0.0107213	4.38137	4.38137	up	ACOT2	chr14	+	73569058	73575658
LNCV6_110414_PI430048170	1.22209e-05	2.16593	2.16593	up	CIC	chr19	+	42268536	42295796
LNCV6_126496_PI430048170	0.0318499	18.2226	18.2226	up	MYOCD	chr17	+	12665889	12768949
LNCV6_132654_PI430048170	0.00123277	4.85207	4.85207	up	FAM114A1	chr4	+	38867732	38945744
LNCV6_144404_PI430048170	0.0104219	0.445208	2.24614	down	FLVCR2	chr14	+	75578596	75648169
LNCV6_138486_PI430048170	0.000104437	5.91674	5.91674	up	SPEG	chr2	+	219434977	219493632
LNCV6_125003_PI430048170	0.00229292	0.362019	2.76229	down	VKORC1L1	chr7	+	65873098	65959563
LNCV6_128094_PI430048170	0.00751724	0.303918	3.29036	down	ZNF485	chr10	+	43606406	43617904
LNCV6_137324_PI430048170	7.1134e-05	0.0650554	15.3715	down	TMEM132B	chr12	+	125326615	125662377
LNCV6_132136_PI430048170	0.000227262	0.408042	2.45073	down	UBE2C	chr20	+	45813032	45816957
LNCV6_68957_PI430048170	0.00729262	0.495235	2.01924	down	CACNA1S	chr1	-	201039511	201112566
LNCV6_141350_PI430048170	0.0358215	2.57288	2.57288	up	UBE3B	chr12	+	109477622	109536705
LNCV6_132084_PI430048170	0.000507602	4.17229	4.17229	up	SERF2	chr15	+	43777095	43796089
LNCV6_77030_PI430048170	0.033638	2.01509	2.01509	up	ZKSCAN3	chr6	+	28349913	28369177
LNCV6_134186_PI430048170	0.000779684	2.17306	2.17306	up	DIP2C	chr10	-	274189	689668
LNCV6_23518_PI430048170	0.000307185	442.741	442.741	up	IGF2	chr11	-	2129111	2138974
LNCV6_126346_PI430048170	0.0348397	0.0875203	11.4259	down	MT1H	chr16	+	56669813	56671129
LNCV6_137283_PI430048170	0.0243794	11.5369	11.5369	up	LOC101927844	chr1	+	87212668	87251331
LNCV6_140900_PI430048170	0.00372834	2.51534	2.51534	up	BCKDHA	chr19	+	41397788	41425005
LNCV6_141785_PI430048170	0.0252301	2.05359	2.05359	up	DGCR6L	chr22	-	20314237	20320105
LNCV6_132659_PI430048170	0.000173203	6.21689	6.21689	up	USP2	chr11	-	119355214	119381726
LNCV6_67334_PI430048170	0.0201141	2.3593	2.3593	up	TLN2	chr15	+	62647310	62844631
LNCV6_139011_PI430048170	0.000439149	0.466749	2.14248	down	GLA	chrX	-	101397790	101408013
LNCV6_127004_PI430048170	0.00827477	0.197575	5.06137	down	CBS	chr21	-	43053190	43075930
LNCV6_128573_PI430048170	0.0190959	40.8374	40.8374	up	TMEM176B	chr7	-	150791286	150801360
LNCV6_64245_PI430048170	0.000152986	0.0142185	70.3307	down	ATCAY	chr19	+	3880619	3928082
LNCV6_136189_PI430048170	0.00832128	21.062	21.062	up	CNTN6	chr3	+	1092657	1403610
LNCV6_138856_PI430048170	0.00267313	0.389399	2.56806	down	CEBPZ	chr2	-	37201628	37231597
LNCV6_142407_PI430048170	0.00747499	8.62431	8.62431	up	LRRC24	chr8	-	144522376	144527032
LNCV6_59032_PI430048170	0.000832996	3.58177	3.58177	up	CSAD	chr12	-	53157662	53180646
LNCV6_145296_PI430048170	0.000617309	0.0516056	19.3777	down	SYT6	chr1	-	114089291	114153850
LNCV6_144591_PI430048170	0.0016853	4.46908	4.46908	up	ZMYND11	chr10	+	134464	254637
LNCV6_108794_PI430048170	0.00516287	3.07828	3.07828	up	SARAF	chr8	-	30063011	30083208
LNCV6_136415_PI430048170	0.00247724	5.31722	5.31722	up	NFATC4	NW_018654722.1	+	667888	680582
LNCV6_140012_PI430048170	0.0149406	5.54951	5.54951	up	AQP3	chr9	-	33441153	33447633
LNCV6_139299_PI430048170	0.00333636	12.8104	12.8104	up	TPM2	chr9	-	35682925	35690056
LNCV6_126660_PI430048170	0.0233937	2.19679	2.19679	up	PRELID2	chr5	-	145756343	145835369
LNCV6_98023_PI430048170	0.00542801	0.085728	11.6648	down	CCDC172	chr10	+	116324427	116380029
LNCV6_139862_PI430048170	0.000501344	5.20587	5.20587	up	CFL2	chr14	-	34710381	34714823
LNCV6_103793_PI430048170	0.0115664	4.47326	4.47326	up	TNS1	chr2	-	217799788	217944073
LNCV6_144914_PI430048170	0.0203118	0.416608	2.40034	down	TMEFF1	chr9	+	100473237	100577636
LNCV6_142009_PI430048170	0.0183926	3.89671	3.89671	up	BCL6	chr3	-	187721376	187736497
LNCV6_141194_PI430048170	0.0478817	0.484416	2.06434	down	RPS26	chr12	+	56041854	56044697
LNCV6_132395_PI430048170	0.0127061	0.0847232	11.8031	down	FUT1	chr19	-	48748010	48755390
LNCV6_136869_PI430048170	0.0204264	3.08129	3.08129	up	CX3CL1	chr16	+	57372457	57385048
LNCV6_136689_PI430048170	0.00139786	2.35717	2.35717	up	FAM8A1	chr6	+	17600286	17611719
LNCV6_136144_PI430048170	0.0173479	24.2801	24.2801	up	RERG	chr12	-	15107781	15221477
LNCV6_140709_PI430048170	0.00160802	0.447797	2.23316	down	LBHD1	chr11	-	62662816	62671769
LNCV6_144724_PI430048170	0.0107921	0.00608727	164.277	down	KCNK5	chr6	-	39188970	39229475
LNCV6_52468_PI430048170	0.0100355	0.0425186	23.5191	down	AK5	chr1	+	77282601	77559969
LNCV6_128433_PI430048170	0.0139593	0.178453	5.6037	down	CHAC2	chr2	+	53767782	53775196
LNCV6_144335_PI430048170	0.00387839	3.13002	3.13002	up	GEM	chr8	-	94249252	94262319
LNCV6_143364_PI430048170	0.00518954	2.73836	2.73836	up	ITGB2	chr21	-	44885952	44921050
LNCV6_140847_PI430048170	0.00633018	8.07706	8.07706	up	IL17D	chr13	+	20703342	20723098
LNCV6_142162_PI430048170	0.00404451	2.03387	2.03387	up	SMYD3	chr1	-	245749339	246507342
LNCV6_145067_PI430048170	0.0111433	5.55612	5.55612	up	SERP2	chr13	+	44373841	44397714
LNCV6_134586_PI430048170	0.00123039	3.49345	3.49345	up	KIDINS220	chr2	-	8728856	8837639
LNCV6_133051_PI430048170	5.09084e-05	0.453478	2.20518	down	MAP1S	chr19	+	17719451	17734515
LNCV6_132148_PI430048170	0.0342135	0.479071	2.08737	down	TSSK6	chr19	-	19514218	19515660
LNCV6_131426_PI430048170	0.0106774	0.435192	2.29784	down	SLC25A1	chr22	-	19175574	19178863
LNCV6_144414_PI430048170	0.0409456	3.52254	3.52254	up	CIB4	chr2	-	26581201	26641368
LNCV6_129215_PI430048170	0.0239837	18.9161	18.9161	up	WFDC1	chr16	+	84294705	84329851
LNCV6_129879_PI430048170	0.00589372	10.6452	10.6452	up	EGLN1	chr1	-	231363750	231425044
LNCV6_132664_PI430048170	0.0464349	3.14877	3.14877	up	OR6K2	chr1	-	158699578	158700696
LNCV6_126681_PI430048170	0.0135626	0.358998	2.78553	down	RPL3L	chr16	-	1944578	1954678
LNCV6_129426_PI430048170	0.0293575	0.280406	3.56626	down	CACNA1I	chr22	+	39570752	39689735
LNCV6_134344_PI430048170	0.0488126	7.67949	7.67949	up	ITGA1	chr5	+	52788301	52953655
LNCV6_104602_PI430048170	0.00682964	0.257833	3.87848	down	FGFR1	chr8	-	38411137	38468834
LNCV6_54206_PI430048170	6.5953e-05	0.435392	2.29678	down	FUBP1	chr1	-	77948401	77979205
LNCV6_134633_PI430048170	0.000918025	2.58411	2.58411	up	WTIP	chr19	+	34481974	34501180
LNCV6_127197_PI430048170	0.0482043	0.468472	2.1346	down	TEX30	chr13	-	102765887	102773821
LNCV6_143230_PI430048170	0.00223722	0.099539	10.0463	down	KCTD14	chr11	-	78015714	78046191
LNCV6_128533_PI430048170	0.00380525	4.05693	4.05693	up	F8	chrX	-	154835787	155022723
LNCV6_135574_PI430048170	0.00223103	2.09399	2.09399	up	SPRR3	chr1	+	153001746	153003856
LNCV6_129025_PI430048170	0.0310257	6.444	6.444	up	GAS1	chr9	-	86944361	86947189
LNCV6_139670_PI430048170	0.00272005	3.76536	3.76536	up	CPNE6	NW_018654722.1	+	371814	379078
LNCV6_127895_PI430048170	0.000626189	2.14193	2.14193	up	USP17L7	chr8	-	12132416	12134009
LNCV6_141829_PI430048170	0.000298995	2.90581	2.90581	up	ATP5J	chr21	-	25724479	25735654
LNCV6_127139_PI430048170	0.000131563	4.04355	4.04355	up	MGST3	chr1	+	165630872	165656136
LNCV6_129444_PI430048170	0.00376702	0.432981	2.30957	down	ANKRD62	chr18	+	12093848	12129764
LNCV6_139649_PI430048170	0.00105384	2.26979	2.26979	up	RAB11FIP3	NT_187610.1	+	24813	125149
LNCV6_54035_PI430048170	8.03871e-05	0.271247	3.68668	down	NDC1	chr1	-	53765459	53838552
LNCV6_73356_PI430048170	0.0103177	0.33427	2.9916	down	GRAMD1C	chr3	+	113838833	113947174
LNCV6_139333_PI430048170	0.0194222	2.06174	2.06174	up	UBALD2	chr17	+	76265204	76271298
LNCV6_134651_PI430048170	0.0128002	0.373161	2.67981	down	UBA6	chr4	-	67615760	67701171
LNCV6_128840_PI430048170	0.00557389	4.32607	4.32607	up	NRP2	chr2	+	205682499	205798133
LNCV6_89534_PI430048170	0.00179456	0.144262	6.93182	down	IL17RD	chr3	-	57089981	57165399
LNCV6_132344_PI430048170	0.000445223	46.9211	46.9211	up	FAM13C	chr10	-	59246128	59362903
LNCV6_139014_PI430048170	0.00023709	0.282692	3.53742	down	MCM4	chr8	+	47960202	47978160
LNCV6_139432_PI430048170	0.000916072	0.299986	3.33349	down	HIST1H4I	chr6	+	27139308	27139678
LNCV6_135854_PI430048170	0.000388217	0.235173	4.25219	down	TRIM59	chr3	-	160435502	160449838
LNCV6_133876_PI430048170	0.00374189	18.7875	18.7875	up	SLC46A3	chr13	-	28700079	28719013
LNCV6_129902_PI430048170	0.014381	5.24378	5.24378	up	COL18A1	chr21	+	45455509	45513720
LNCV6_61275_PI430048170	0.000684655	3.72111	3.72111	up	IFI27L2	NT_187601.1	-	1242342	1244182
LNCV6_143700_PI430048170	0.00205654	2.47758	2.47758	up	NEMF	chr14	-	49783520	49853203
LNCV6_141090_PI430048170	0.0069233	2.2885	2.2885	up	NUTM2B	chr10	+	79703226	79712757
LNCV6_122328_PI430048170	0.0238637	0.212982	4.69524	down	B3GALT5	chr21	+	39657319	39662889
LNCV6_94507_PI430048170	0.0026862	0.253625	3.94283	down	PROSER1	chr13	-	39009864	39038076
LNCV6_130498_PI430048170	0.00621504	2.91479	2.91479	up	TRAPPC2	chrX	-	13712241	13734635
LNCV6_131933_PI430048170	0.000454979	0.415676	2.40572	down	LAS1L	chrX	-	65512581	65534806
LNCV6_140651_PI430048170	0.0158918	0.302565	3.30507	down	VSTM2A	chr7	+	54542324	54571080
LNCV6_133069_PI430048170	0.0291332	2.65219	2.65219	up	MYL9	chr20	+	36541483	36549823
LNCV6_133539_PI430048170	0.00263763	2.29277	2.29277	up	CTNNBIP1	chr1	-	9848275	9910258
LNCV6_136632_PI430048170	0.000112652	4.72209	4.72209	up	FAM110D	chr1	+	26159019	26162628
LNCV6_128568_PI430048170	0.0192144	3.92109	3.92109	up	LGALS1	chr22	+	37675605	37679802
LNCV6_65716_PI430048170	0.000555008	0.182511	5.47911	down	PPM1B	chr2	+	44168802	44234603
LNCV6_59900_PI430048170	0.00180765	51.0356	51.0356	up	TNFRSF19	chr13	+	23570369	23676105
LNCV6_136244_PI430048170	0.032342	0.0234709	42.606	down	SERPINB3	chr18	-	63655196	63661963
LNCV6_143793_PI430048170	0.00975806	2.10577	2.10577	up	MPHOSPH8	chr13	+	19633647	19673459
LNCV6_127514_PI430048170	0.000987775	0.0468089	21.3635	down	PRB3	NT_187658.1	-	460876	464670
LNCV6_133231_PI430048170	0.00419624	2.55906	2.55906	up	CCDC127	chr5	-	204759	218182
LNCV6_128765_PI430048170	0.0032319	2.79549	2.79549	up	DYNAP	chr18	+	54591158	54599493
LNCV6_109738_PI430048170	0.00483668	0.183626	5.44585	down	CCDC169-SOHLH2	chr13	-	36168207	36297855
LNCV6_144841_PI430048170	0.000514173	0.244991	4.08178	down	PLK1	chr16	+	23678771	23690367
LNCV6_101697_PI430048170	0.0183911	2.20979	2.20979	up	SREK1	chr5	+	66144834	66183616
LNCV6_68194_PI430048170	0.00401502	0.179601	5.56791	down	ANKRD27	chr19	-	32597000	32675196
LNCV6_138719_PI430048170	0.0353539	7.27319	7.27319	up	SMOC1	chr14	+	69879396	70032366
LNCV6_103371_PI430048170	0.0455813	0.269555	3.70982	down	GPLD1	chr6	-	24425831	24489622
LNCV6_2965_PI430048170	0.00144367	2.20548	2.20548	up	NBAS	chr2	-	15166907	15561348
LNCV6_127913_PI430048170	0.00846906	3.44975	3.44975	up	TSPAN10	chr17	+	81637170	81648755
LNCV6_108078_PI430048170	0.000742644	2.63662	2.63662	up	HYI	chr1	-	43451002	43453989
LNCV6_138181_PI430048170	0.000147134	2.393	2.393	up	POMT1	chr9	+	131502901	131523806
LNCV6_135827_PI430048170	0.0385199	0.497806	2.00881	down	EIF3L	chr22	+	37849371	37888782
LNCV6_142290_PI430048170	4.88723e-05	0.381695	2.61989	down	SV2A	chr1	-	149903317	149917882
LNCV6_126820_PI430048170	0.0248917	0.467121	2.14077	down	PSMB2	chr1	-	35599540	35641844
LNCV6_137897_PI430048170	0.00647258	0.120894	8.27171	down	IL23A	chr12	+	56338878	56340410
LNCV6_130182_PI430048170	0.0102318	4.902	4.902	up	MAPKBP1	chr15	+	41774433	41827855
LNCV6_131057_PI430048170	0.0295116	7.15428	7.15428	up	ILDR2	chr1	-	166913203	166975324
LNCV6_51819_PI430048170	0.00136112	2.16741	2.16741	up	TMEM261	chr9	-	7796489	7799806
LNCV6_144825_PI430048170	0.00150937	6.59208	6.59208	up	COL11A2	NT_167249.2	-	4611337	4638116
LNCV6_129935_PI430048170	0.00015569	0.42362	2.36061	down	GHDC	chr17	-	42189086	42194532
LNCV6_134312_PI430048170	0.0187344	0.197261	5.06943	down	EXO1	chr1	+	241848190	241889939
LNCV6_132935_PI430048170	0.0155229	4.26334	4.26334	up	JMJD6	chr17	-	76712831	76726799
LNCV6_132809_PI430048170	0.000438823	2.93654	2.93654	up	UNC5B	chr10	+	71212534	71302878
LNCV6_138415_PI430048170	0.0123358	0.18802	5.31857	down	CCDC39	chr3	-	180614007	180679495
LNCV6_142552_PI430048170	0.0187007	2.08395	2.08395	up	TOB1	chr17	-	50862222	50866354
LNCV6_99961_PI430048170	0.000902057	0.453831	2.20346	down	DDX23	chr12	-	48829755	48852174
LNCV6_142368_PI430048170	0.00498571	0.0460498	21.7156	down	GRPR	chrX	+	16123300	16153518
LNCV6_98563_PI430048170	0.000820394	0.405034	2.46893	down	STK4	chr20	+	44966469	45079977
LNCV6_129358_PI430048170	0.000373118	0.332031	3.01177	down	FBXO5	chr6	-	152970518	152983619
LNCV6_134523_PI430048170	0.00968613	11.1701	11.1701	up	CSF1R	chr5	-	150053290	150113372
LNCV6_92156_PI430048170	0.0165651	0.332105	3.01109	down	AARS	chr16	-	70252393	70289509
LNCV6_132864_PI430048170	0.00636373	0.0650757	15.3667	down	FAM124A	chr13	+	51222333	51284241
LNCV6_80047_PI430048170	0.0154691	3.57891	3.57891	up	RUNX1T1	chr8	-	91954966	92095654
LNCV6_76085_PI430048170	0.00308685	3.13427	3.13427	up	APBB3	chr5	-	140558267	140564604
LNCV6_145416_PI430048170	0.00166235	0.247728	4.03668	down	DHX37	chr12	-	124946823	124989121
LNCV6_140395_PI430048170	0.0061565	2.05363	2.05363	up	BIN1	chr2	-	127048022	127107327
LNCV6_130843_PI430048170	0.00221086	2.56612	2.56612	up	RGS11	chr16	-	268300	275943
LNCV6_83413_PI430048170	0.00398439	2.67587	2.67587	up	LOC728392	chr17	-	5499426	5500999
LNCV6_135452_PI430048170	0.00579568	0.348448	2.86987	down	DZIP3	chr3	+	108589489	108694846
LNCV6_143001_PI430048170	0.00560376	3.00173	3.00173	up	TMEM109	chr11	+	60913898	60923443
LNCV6_132393_PI430048170	0.0060102	0.0575474	17.377	down	NUTM1	chr15	+	34343314	34357737
LNCV6_132259_PI430048170	0.0460592	2.69155	2.69155	up	ICK	chr6	-	53001299	53061802
LNCV6_144934_PI430048170	0.000280122	668.658	668.658	up	POPDC2	chr3	-	119642051	119660590
LNCV6_135915_PI430048170	0.0298371	3.40148	3.40148	up	IFITM2	chr11	+	308106	309410
LNCV6_137429_PI430048170	0.0217851	4.21322	4.21322	up	SLC17A1	chr6	-	25782896	25832059
LNCV6_128498_PI430048170	0.00363158	5.25162	5.25162	up	SLC25A45	chr11	-	65375191	65383701
LNCV6_141395_PI430048170	0.00034213	6.34625	6.34625	up	C9orf50	chr9	-	129612224	129620776
LNCV6_141960_PI430048170	0.0363909	0.388273	2.57551	down	SH3PXD2B	chr5	-	172333498	172454523
LNCV6_136377_PI430048170	0.00236812	30.8515	30.8515	up	RASSF5	chr1	+	206507529	206589284
LNCV6_133839_PI430048170	0.00414892	0.338512	2.95411	down	ZNF431	chr19	+	21142009	21186002
LNCV6_88613_PI430048170	0.0197332	0.333849	2.99537	down	PRPF19	chr11	-	60890546	60906589
LNCV6_139356_PI430048170	0.0231729	2.51112	2.51112	up	GOLGA6B	chr15	+	72654696	72667397
LNCV6_82921_PI430048170	0.0201857	0.0655839	15.2477	down	MT1X	chr16	+	56682469	56684196
LNCV6_137322_PI430048170	0.0331221	0.396169	2.52418	down	RRP12	chr10	-	97356700	97401370
LNCV6_139344_PI430048170	0.00947518	0.314519	3.17945	down	ALG1L	chr3	-	125929274	125937044
LNCV6_133374_PI430048170	0.0137933	15.4988	15.4988	up	GLIPR1	chr12	+	75480732	75501936
LNCV6_131916_PI430048170	0.00431754	2.43465	2.43465	up	BMPR1B	chr4	+	94757976	95158450
LNCV6_137253_PI430048170	0.0231832	2.19279	2.19279	up	CLCN5	chrX	+	49922614	50099235
LNCV6_142758_PI430048170	0.00193184	0.13594	7.3562	down	SKA3	chr13	-	21153594	21176602
LNCV6_142039_PI430048170	0.00605173	0.0146023	68.4824	down	HAS3	chr16	+	69105563	69117668
LNCV6_145290_PI430048170	0.00219357	0.198307	5.04268	down	FSTL4	chr5	-	133196459	133612532
LNCV6_140164_PI430048170	0.00191743	0.426019	2.34731	down	TMEM59L	chr19	+	18612871	18621039
LNCV6_73200_PI430048170	0.00156932	0.476274	2.09963	down	SHQ1	chr3	-	72749276	72848447
LNCV6_86267_PI430048170	0.0158096	0.416135	2.40307	down	QSOX2	chr9	-	136206332	136245841
LNCV6_139090_PI430048170	0.00121796	3.18426	3.18426	up	H2AFY	chr5	-	135334380	135399238
LNCV6_132040_PI430048170	0.00704154	0.180747	5.53261	down	ZNF730	chr19	+	23116974	23147212
LNCV6_139975_PI430048170	0.000309325	5.85749	5.85749	up	SLC2A4	chr17	+	7281734	7288048
LNCV6_141217_PI430048170	0.00125481	7.08329	7.08329	up	GALNT5	chr2	+	157257597	157318491
LNCV6_137852_PI430048170	0.00177442	2.95409	2.95409	up	NEIL1	chr15	+	75346989	75355251
LNCV6_126850_PI430048170	0.000638767	2.08582	2.08582	up	DNMT3L	chr21	-	44246338	44262216
LNCV6_142481_PI430048170	0.0210772	0.059574	16.7859	down	SYT2	chr1	-	202590595	202643453
LNCV6_57252_PI430048170	0.0294966	0.410991	2.43314	down	PDE3B	chr11	+	14643722	14872059
LNCV6_128526_PI430048170	0.00166574	0.320549	3.11965	down	DDB2	chr11	+	47214941	47239218
LNCV6_135227_PI430048170	0.0138361	2.12008	2.12008	up	TEX261	chr2	-	70985937	70994871
LNCV6_127089_PI430048170	0.00164068	6.02099	6.02099	up	CFAP57	chr1	+	43172329	43254358
LNCV6_143971_PI430048170	0.00309389	0.202713	4.93307	down	FTHL17	chrX	-	31071240	31072053
LNCV6_145650_PI430048170	0.00119273	0.078107	12.803	down	PLA2G10	NT_187607.1	-	245406	267435
LNCV6_139932_PI430048170	0.00352847	3.51937	3.51937	up	HABP4	chr9	+	96450154	96491336
LNCV6_94057_PI430048170	7.82638e-05	25.6223	25.6223	up	S1PR1	chr1	+	101236748	101241520
LNCV6_131642_PI430048170	0.0132835	50.3842	50.3842	up	C10orf107	chr10	+	61662960	61766333
LNCV6_110888_PI430048170	0.0303264	2.96046	2.96046	up	PIGP	chr21	-	37065363	37072803
LNCV6_142362_PI430048170	0.0154541	0.471118	2.12261	down	ADRBK2	chr22	+	25564893	25729292
LNCV6_128674_PI430048170	0.0191582	2.10935	2.10935	up	LENG9	NT_187693.1	-	444089	446008
LNCV6_139156_PI430048170	0.000489764	7.59831	7.59831	up	CELF2	chr10	+	11005295	11336675
LNCV6_138667_PI430048170	0.00114206	0.271136	3.68819	down	TMEM171	chr5	+	73120560	73131817
LNCV6_132334_PI430048170	0.014875	0.202046	4.94936	down	DCP2	chr5	+	112976709	113022195
LNCV6_136390_PI430048170	0.0389332	2.60409	2.60409	up	PRSS50	chr3	-	46712115	46717883
LNCV6_65678_PI430048170	0.000429133	0.443991	2.2523	down	THUMPD2	chr2	-	39736059	39779276
LNCV6_134019_PI430048170	7.20559e-05	25.7832	25.7832	up	EFNA1	chr1	+	155127872	155134910
LNCV6_109625_PI430048170	0.00419118	2.99501	2.99501	up	MBD6	chr12	+	57522875	57530148
LNCV6_140842_PI430048170	0.00381102	6.83921	6.83921	up	THSD4	chr15	+	71141448	71783383
LNCV6_133957_PI430048170	0.0190598	3.42707	3.42707	up	WBP5	chrX	+	103356451	103358469
LNCV6_140962_PI430048170	0.00781055	2.44778	2.44778	up	TEAD3	chr6	-	35473596	35497084
LNCV6_129060_PI430048170	0.0039244	0.146262	6.83704	down	GRM3	chr7	+	86643913	86864876
LNCV6_141260_PI430048170	0.00214807	7.72879	7.72879	up	FCN3	chr1	-	27369109	27374852
LNCV6_140349_PI430048170	0.00616246	0.177841	5.62299	down	BRI3BP	chr12	+	124993647	125025803
LNCV6_141668_PI430048170	0.00263999	16.3735	16.3735	up	SLC1A4	chr2	+	64989360	65023865
LNCV6_127885_PI430048170	0.00296816	9.40512	9.40512	up	KCNIP2	chr10	-	101825973	101843920
LNCV6_134506_PI430048170	0.00884452	5.3254	5.3254	up	MRC2	chr17	+	62627400	62693601
LNCV6_143698_PI430048170	0.036882	0.339355	2.94677	down	LYAR	chr4	-	4267700	4290169
LNCV6_135044_PI430048170	0.0402085	0.462002	2.16449	down	NCAPG	chr4	+	17810812	17844865
LNCV6_143268_PI430048170	0.0383441	2.63042	2.63042	up	CST3	chr20	-	23627896	23638048
LNCV6_144115_PI430048170	0.00327214	2.49578	2.49578	up	PTGFRN	chr1	+	116909922	116990358
LNCV6_64332_PI430048170	0.0159292	2.3074	2.3074	up	ZNF558	chr19	-	8809575	8832304
LNCV6_136210_PI430048170	0.0203763	101.991	101.991	up	SLC39A5	chr12	+	56230035	56237846
LNCV6_57121_PI430048170	0.00485268	0.356278	2.8068	down	ZNF195	chr11	-	3357926	3379222
LNCV6_134358_PI430048170	0.00400221	0.0706566	14.153	down	SSTR1	chr14	+	38207998	38213063
LNCV6_81967_PI430048170	0.0029669	0.429962	2.32579	down	PRKCI	chr3	+	170222431	170305982
LNCV6_134859_PI430048170	0.00889389	0.156866	6.37486	down	APELA	chr4	+	164876987	164897527
LNCV6_8306_PI430048170	0.00237836	0.141473	7.06848	down	TMEM114	chr16	-	8569499	8589838
LNCV6_145399_PI430048170	0.00537158	0.328707	3.04223	down	ZNF273	chr7	+	64903241	64931577
LNCV6_135707_PI430048170	0.00668252	2.39184	2.39184	up	TANK	chr2	+	161136954	161236171
LNCV6_136508_PI430048170	4.52704e-05	4.02254	4.02254	up	TRIM8	chr10	+	102644494	102658319
LNCV6_115990_PI430048170	0.00668492	0.420844	2.37618	down	RAB11FIP4	chr17	+	31391623	31538217
LNCV6_130864_PI430048170	0.00467098	0.329457	3.03529	down	TWIST2	chr2	+	238848031	238910548
LNCV6_127945_PI430048170	0.00432381	2.23414	2.23414	up	XPNPEP1	chr10	-	109864765	109923553
LNCV6_145288_PI430048170	0.00238862	3.77302	3.77302	up	MOAP1	NT_187601.1	-	296757	299466
LNCV6_142614_PI430048170	0.008918	0.431139	2.31944	down	MRPL19	chr2	+	75646782	75662208
LNCV6_126829_PI430048170	0.026001	2.72172	2.72172	up	PEX11G	chr19	-	7476869	7489038
LNCV6_139911_PI430048170	0.00715542	47.2588	47.2588	up	BMP2	chr20	+	6768097	6780280
LNCV6_66878_PI430048170	0.00318934	3.05638	3.05638	up	WIPF1	chr2	-	174559573	174682899
LNCV6_132022_PI430048170	0.00518453	4.13042	4.13042	up	MVB12B	chr9	+	126326843	126507041
LNCV6_131791_PI430048170	0.00019332	0.42836	2.33448	down	WDFY1	chr2	-	223875342	223945387
LNCV6_131587_PI430048170	6.38587e-06	5418.77	5418.77	up	MYL3	chr3	-	46857866	46863483
LNCV6_127191_PI430048170	0.00992929	0.140824	7.10107	down	HRH3	chr20	-	62214960	62220267
LNCV6_94130_PI430048170	0.0323055	0.386635	2.58642	down	ASPM	chr1	-	197084126	197146694
LNCV6_26217_PI430048170	0.000707989	0.43416	2.3033	down	NUFIP1	chr13	-	44939248	44989478
LNCV6_144290_PI430048170	1.68214e-05	27.2161	27.2161	up	SMAD9	chr13	-	36844830	36920272
LNCV6_129071_PI430048170	0.00294843	2.14355	2.14355	up	SGMS1	chr10	-	50305584	50623977
LNCV6_132324_PI430048170	0.0245396	2.84127	2.84127	up	ZNF382	chr19	+	36605304	36628597
LNCV6_128577_PI430048170	0.020777	2.14663	2.14663	up	P3H4	chr17	-	41801952	41812199
LNCV6_142161_PI430048170	3.10042e-05	16.4306	16.4306	up	SMYD2	chr1	+	214281221	214337134
LNCV6_136678_PI430048170	0.00115974	5.39924	5.39924	up	LMO2	chr11	-	33858575	33892289
LNCV6_134190_PI430048170	0.00105812	0.223968	4.46492	down	PABPC1L2B	chrX	+	73003512	73005712
LNCV6_130231_PI430048170	0.043496	2.43669	2.43669	up	DUSP5	chr10	+	110497866	110511544
LNCV6_105288_PI430048170	0.00300212	15.2866	15.2866	up	ALPK2	chr18	-	58481246	58628957
LNCV6_137524_PI430048170	0.00868084	0.369384	2.70721	down	KCTD7	chr7	+	66628880	66643229
LNCV6_55287_PI430048170	0.000794754	6.99301	6.99301	up	CFHR1	chr1	+	196819730	196832189
LNCV6_115962_PI430048170	5.45059e-05	37.6079	37.6079	up	TBX2	chr17	+	61399895	61409466
LNCV6_136261_PI430048170	0.00422297	3.78371	3.78371	up	PLEKHG1	chr6	+	150599864	150843665
LNCV6_131806_PI430048170	0.0367444	4.79893	4.79893	up	TF	chr3	+	133746132	133779006
LNCV6_141047_PI430048170	0.0215967	90.3784	90.3784	up	RBP4	chr10	-	93591835	93601236
LNCV6_140131_PI430048170	0.0191659	11.1927	11.1927	up	EPHA3	chr3	+	89107523	89482134
LNCV6_142666_PI430048170	0.0253748	0.328872	3.0407	down	CEP76	chr18	-	12672626	12702777
LNCV6_126697_PI430048170	8.99967e-05	0.0134045	74.602	down	CD70	chr19	-	6585838	6591152
LNCV6_127382_PI430048170	0.00200184	7.24287	7.24287	up	GCK	chr7	-	44144270	44189439
LNCV6_137130_PI430048170	0.00040854	0.163182	6.12811	down	BLM	chr15	+	90717326	90815462
LNCV6_105558_PI430048170	0.00181923	2.44997	2.44997	up	PCSK6	chr15	-	101303927	101489984
LNCV6_132328_PI430048170	0.0004362	0.107813	9.27532	down	UGT8	chr4	+	114598401	114678225
LNCV6_134897_PI430048170	0.000260212	3.33171	3.33171	up	SERPINF1	NT_187611.1	+	190873	195944
LNCV6_143511_PI430048170	0.0146996	0.256842	3.89344	down	TMEM125	chr1	+	43269993	43274002
LNCV6_60892_PI430048170	0.0141912	0.292057	3.42398	down	ATL1	chr14	+	50533081	50633068
LNCV6_139614_PI430048170	0.000298676	2.48506	2.48506	up	ZNF319	chr16	-	57994667	57999858
LNCV6_131099_PI430048170	0.00156096	0.302531	3.30545	down	MASTL	chr10	+	27154823	27187953
LNCV6_143653_PI430048170	0.00232845	3.20632	3.20632	up	DENND5A	chr11	-	9138824	9265326
LNCV6_139619_PI430048170	0.00533364	2.42744	2.42744	up	RNASE13	chr14	-	21032819	21034785
LNCV6_133365_PI430048170	0.00323752	0.326807	3.05991	down	ZNF775	chr7	+	150379316	150398631
LNCV6_133441_PI430048170	0.0314185	2.62544	2.62544	up	KRTAP3-1	NW_003871091.1	-	157915	158509
LNCV6_103717_PI430048170	0.00333521	3.00748	3.00748	up	CHCHD10	NT_187633.1	-	2195	4334
LNCV6_133428_PI430048170	0.0056103	0.346696	2.88437	down	ZNF93	chr19	+	19900912	19935573
LNCV6_145673_PI430048170	0.0164273	0.078067	12.8095	down	ADRA2A	chr10	+	111077031	111080907
LNCV6_131414_PI430048170	0.0207324	2.19578	2.19578	up	EXTL1	chr1	+	26021779	26036464
LNCV6_134091_PI430048170	0.0085146	2.32985	2.32985	up	PLEKHA4	chr19	-	48837096	48868627
LNCV6_139332_PI430048170	0.00748271	0.00524378	190.702	down	ALPPL2	chr2	+	232406841	232410714
LNCV6_144285_PI430048170	0.000193716	30.2009	30.2009	up	SMAD6	chr15	+	66702335	66782000
LNCV6_136657_PI430048170	0.0192258	0.289117	3.4588	down	PAQR4	chr16	+	2969244	2973489
LNCV6_135912_PI430048170	6.02482e-05	8.29056	8.29056	up	SLC4A3	chr2	+	219627569	219641980
LNCV6_101228_PI430048170	0.00421261	0.380288	2.62959	down	USP37	chr2	-	218450250	218568361
LNCV6_130349_PI430048170	0.00829852	219.114	219.114	up	AGT	chr1	-	230702522	230714590
LNCV6_135638_PI430048170	0.000260175	13.0382	13.0382	up	ANKRD34A	chr1	-	145959440	145964582
LNCV6_105650_PI430048170	0.00138616	2.81768	2.81768	up	CABP4	chr11	+	67455346	67461774
LNCV6_132031_PI430048170	0.00651417	0.346886	2.88279	down	CENPH	chr5	+	69189547	69210357
LNCV6_137200_PI430048170	8.80358e-05	2291.43	2291.43	up	MYL2	chr12	-	110910818	110920600
LNCV6_126864_PI430048170	0.000462955	0.111636	8.95772	down	FAM71F1	chr7	+	128715341	128731743
LNCV6_127235_PI430048170	0.0458601	0.0535883	18.6608	down	CRYGD	NW_018654710.1	-	119900	122883
LNCV6_139478_PI430048170	0.00107076	0.33519	2.98338	down	LSM4	chr19	-	18306229	18323191
LNCV6_135239_PI430048170	0.00898221	4.84682	4.84682	up	CDK19	chr6	-	110609977	110815316
LNCV6_142345_PI430048170	0.0482466	0.485788	2.05851	down	EXPH5	chr11	-	108505430	108593647
LNCV6_132644_PI430048170	0.00015946	33.77	33.77	up	CKMT2	chr5	+	81233319	81266398
LNCV6_129462_PI430048170	0.0144194	10.5977	10.5977	up	EDN1	chr6	+	12290295	12297194
LNCV6_141629_PI430048170	0.00639301	26.9537	26.9537	up	IL6ST	chr5	-	55935094	55994993
LNCV6_13397_PI430048170	0.0271631	0.178779	5.5935	down	MALL	chr2	-	110083869	110116566
LNCV6_141658_PI430048170	0.00166599	14.5634	14.5634	up	RHOBTB3	chr5	+	95731145	95796367
LNCV6_133045_PI430048170	0.00942368	2.44091	2.44091	up	HECA	chr6	+	139135111	139180809
LNCV6_138027_PI430048170	0.00256893	0.353285	2.83057	down	GINS2	chr16	-	85677673	85688982
LNCV6_128096_PI430048170	0.000314522	0.0418769	23.8795	down	ZNF483	chr9	+	111525158	111555417
LNCV6_141577_PI430048170	0.00182383	209.749	209.749	up	PLXNA4	chr7	-	132123331	132576564
LNCV6_138841_PI430048170	0.00738186	2.52849	2.52849	up	PRICKLE1	chr12	-	42458337	42589770
LNCV6_129381_PI430048170	0.00300209	2.14486	2.14486	up	PHKB	chr16	+	47461298	47701523
LNCV6_130600_PI430048170	0.000605556	2.19896	2.19896	up	LPCAT2	chr16	+	55509000	55586670
LNCV6_133819_PI430048170	0.0465659	0.345088	2.89782	down	SPSB2	chr12	-	6870934	6873357
LNCV6_141755_PI430048170	0.0117742	2.50372	2.50372	up	OR9G9	NW_003871074.1	+	18233	19151
LNCV6_129515_PI430048170	0.0147083	2.15898	2.15898	up	PLCB4	chr20	+	9069053	9480816
LNCV6_128771_PI430048170	0.0024498	0.463715	2.1565	down	SEMA4C	chr2	-	96859735	96869998
LNCV6_73061_PI430048170	0.017594	0.431822	2.31577	down	GNL3	chr3	+	52685919	52694497
LNCV6_132025_PI430048170	0.00229514	3.10112	3.10112	up	PAIP1	chr5	-	43526266	43557093
LNCV6_143029_PI430048170	5.14538e-05	6.46254	6.46254	up	LDLRAD4	chr18	+	13611463	13652754
LNCV6_138304_PI430048170	0.0166047	3.56192	3.56192	up	AGRP	chr16	-	67482570	67483813
LNCV6_139977_PI430048170	0.0100799	0.331673	3.01502	down	SLC2A6	NW_009646201.1	-	297187	305248
LNCV6_88928_PI430048170	0.00946163	0.343102	2.91459	down	CTRL	chr16	-	67929569	67931875
LNCV6_144932_PI430048170	0.00399835	4.24367	4.24367	up	CPT1A	chr11	-	68754882	68841931
LNCV6_89868_PI430048170	7.15194e-05	2.23759	2.23759	up	FAM114A2	chr5	-	153990130	154038938
LNCV6_135517_PI430048170	0.0395192	0.481713	2.07592	down	NR2C2AP	chr19	-	19201408	19203429
LNCV6_135987_PI430048170	0.00621482	2.63525	2.63525	up	MAP3K2	chr2	-	127298668	127343229
LNCV6_128208_PI430048170	0.00208786	2.39763	2.39763	up	FNTB	chr14	+	64986788	65062652
LNCV6_144232_PI430048170	0.0103234	3.77615	3.77615	up	MXRA7	chr17	-	76673649	76711005
LNCV6_74105_PI430048170	0.000146231	4.88018	4.88018	up	GRK4	chr4	+	2963615	3040747
LNCV6_139476_PI430048170	0.00317481	0.423712	2.36009	down	LSM6	chr4	+	146175682	146190061
LNCV6_136791_PI430048170	0.0114633	2.77032	2.77032	up	UROS	chr10	-	125788577	125823268
LNCV6_138908_PI430048170	0.000223397	2.92645	2.92645	up	ANKRD13A	chr12	+	109999429	110039432
LNCV6_139968_PI430048170	4.59412e-05	0.20454	4.88902	down	RFWD3	chr16	-	74621398	74666881
LNCV6_134509_PI430048170	0.00491316	17.836	17.836	up	MRC1	chr10	+	17809342	17911162
LNCV6_138170_PI430048170	0.0420272	3.28178	3.28178	up	LYG1	chr2	-	99284237	99301176
LNCV6_136912_PI430048170	0.0362014	0.29164	3.42888	down	ACVR1C	chr2	-	157526766	157628887
LNCV6_137352_PI430048170	0.00494051	0.373679	2.67609	down	DCAF17	chr2	+	171434250	171485052
LNCV6_89785_PI430048170	0.0180481	0.375548	2.66277	down	SLC38A9	chr5	-	55625844	55693053
LNCV6_109818_PI430048170	0.0103319	3.30302	3.30302	up	PPP1R3E	chr14	-	23295920	23302848
LNCV6_141177_PI430048170	0.00706063	0.281588	3.55129	down	MMP17	chr12	+	131828392	131851771
LNCV6_137042_PI430048170	0.00110013	0.176099	5.67863	down	PRR36	chr19	-	7868718	7874441
LNCV6_139577_PI430048170	0.000568421	5.36115	5.36115	up	CLK4	chr5	-	178602663	178627053
LNCV6_129055_PI430048170	0.00121851	0.303422	3.29574	down	PARP1	chr1	-	226360690	226408100
LNCV6_138691_PI430048170	0.036299	0.363745	2.74918	down	HIST1H2AL	chr6	+	27865328	27865798
LNCV6_138707_PI430048170	0.00151198	94.4673	94.4673	up	MECOM	chr3	-	169083498	169147734
LNCV6_134990_PI430048170	0.0144116	0.243337	4.10953	down	LINGO3	chr19	-	2289774	2308157
LNCV6_134298_PI430048170	0.0333394	0.0563012	17.7616	down	BCAN	chr1	+	156641947	156659532
LNCV6_143884_PI430048170	0.00522291	3.58182	3.58182	up	ITSN2	chr2	-	24202865	24360528
LNCV6_142598_PI430048170	0.00180223	0.0145369	68.7903	down	DNMT3B	chr20	+	32762384	32809356
LNCV6_129310_PI430048170	0.0155104	3.11743	3.11743	up	SOX5	chr12	-	23529503	24562590
LNCV6_128823_PI430048170	0.00183595	0.345337	2.89572	down	SH2D2A	chr1	-	156806242	156816848
LNCV6_131947_PI430048170	0.00291098	2.6108	2.6108	up	CMPK1	chr1	+	47333796	47378839
LNCV6_134820_PI430048170	0.0140645	0.128168	7.80228	down	CD9	chr12	+	6200315	6238271
LNCV6_134070_PI430048170	0.0158162	0.170875	5.85224	down	AEN	chr15	+	88621295	88632281
LNCV6_145563_PI430048170	0.00361188	2.05202	2.05202	up	ORC4	chr2	-	147930396	148020747
LNCV6_135515_PI430048170	0.000651909	16.0967	16.0967	up	KIAA0895	chr7	-	36324149	36367173
LNCV6_132174_PI430048170	0.0266017	0.410225	2.43768	down	MKI67	chr10	-	128096658	128126204
LNCV6_64933_PI430048170	0.00233179	68.9707	68.9707	up	CKM	chr19	-	45306412	45322977
LNCV6_136012_PI430048170	0.00274783	0.0308235	32.4428	down	CA7	chr16	+	66844937	66854147
LNCV6_79586_PI430048170	0.0427587	3.67042	3.67042	up	MTUS1	chr8	-	17643793	17800917
LNCV6_28587_PI430048170	0.00501685	0.223617	4.47194	down	ALDH1A3	chr15	+	100879691	100916626
LNCV6_71129_PI430048170	0.00489359	12.058	12.058	up	MYH7B	chr20	+	34955834	35002437
LNCV6_127507_PI430048170	7.09698e-05	0.167543	5.96861	down	PYCARD	chr16	-	31201485	31202776
LNCV6_144295_PI430048170	0.0161254	0.0145932	68.5253	down	GDPD2	chrX	+	70423030	70433391
LNCV6_134206_PI430048170	0.00301822	3.08129	3.08129	up	FAM214A	chr15	-	52581320	52652050
LNCV6_138689_PI430048170	0.00397961	2.61453	2.61453	up	BCORL1	chrX	+	130005187	130058083
LNCV6_139973_PI430048170	0.00257412	3.54311	3.54311	up	TBC1D19	chr4	+	26583923	26756213
LNCV6_134559_PI430048170	0.00747172	3.68879	3.68879	up	ST3GAL3	chr1	+	43707496	43931165
LNCV6_138504_PI430048170	0.00550271	5.8249	5.8249	up	C5orf24	chr5	+	134845967	134859735
LNCV6_134052_PI430048170	0.0283411	3.45352	3.45352	up	UQCRB	chr8	-	96226675	96235634
LNCV6_135503_PI430048170	0.0146067	0.379605	2.63432	down	MTMR12	chr5	-	32227006	32313008
LNCV6_122765_PI430048170	0.00571253	3.33196	3.33196	up	ZNF148	chr3	-	125225668	125375354
LNCV6_131258_PI430048170	0.013156	0.201067	4.97347	down	ANKRD18A	chr9	-	38571363	38620660
LNCV6_130012_PI430048170	0.00777007	0.0758193	13.1893	down	SLC15A3	chr11	-	60937082	60951785
LNCV6_107026_PI430048170	0.000494148	2.49588	2.49588	up	MBOAT2	chr2	-	8852689	9003750
LNCV6_66079_PI430048170	0.000264359	2.95231	2.95231	up	SUCLG1	chr2	-	84423522	84459462
LNCV6_141169_PI430048170	0.0210211	0.332124	3.01092	down	ASPHD2	chr22	+	26429313	26445012
LNCV6_75757_PI430048170	0.00137401	8.76625	8.76625	up	ARRDC3	chr5	-	91368631	91383373
LNCV6_57692_PI430048170	0.0158138	0.385109	2.59667	down	POLA2	chr11	+	65261851	65298685
LNCV6_134684_PI430048170	0.00160868	17.0664	17.0664	up	C11orf96	chr11	+	43942555	43943883
LNCV6_96904_PI430048170	0.00529842	3.76099	3.76099	up	GIMAP4	chr7	+	150567369	150573953
LNCV6_142410_PI430048170	0.00308069	0.223695	4.47038	down	IGSF9B	chr11	-	133908624	133956754
LNCV6_140006_PI430048170	0.0131939	0.357553	2.79679	down	DDX21	chr10	+	68956439	68985069
LNCV6_141288_PI430048170	0.0115845	2.08423	2.08423	up	ABR	NT_187664.1	-	42764	153205
[truncated: 3,371 more rows]

## Sheet: TS-iPSC vs WT-iPSC
Supplementary Table S1.3 Differentially Expressed mRNA of TS-iPSC vs. WT-iPSC
[truncated: 38 more rows]
