# Supplementary material for: Competing endogenous RNA network analysis of Turner syndrome patient-specific iPSC-derived cardiomyocytes reveals dysregulation of autosomal heart development genes by altered dosages of X-inactivation escaping non-coding RNAs
Source: Stem Cell Res Ther. 2023 Dec 20;14:376. doi: 10.1186/s13287-023-03601-3 (PMC10734062; doi:10.1186/s13287-023-03601-3)
Supplement: Supplementary file 5 — Additional file 5. Table S2. Differentially expressed lncRNA. [file 13287_2023_3601_MOESM5_ESM.xlsx]

## Sheet: WT-CM vs WT-iPSC
Supplementary Table S2.1 Differentially Expressed lncRNA of WT-CM vs. WT-iPSC
Probe ID	T test p-value	Fold Change			Annotation
ProbeName	pvalues	foldchange	foldchange(abs)	Regulation	Accession	Source	Chromosome	Strand	Start	End	GeneSymbol	Relation
LNCV6_24097_PI430048170	0.0316451	0.294888	3.39112	down	ENST00000500185.2	ENSEMBL_GENCODE	chr11	-	70373410	70398488	AP000487.1	antisense
LNCV6_26956_PI430048170	0.00993887	0.267166	3.74299	down	ENST00000612704.1	ENSEMBL_GENCODE	chr14	+	55896547	55962970	AL163952.1	lincRNA
LNCV6_13745_PI430048170	0.00237859	10.9062	10.9062	up	ENST00000604239.1	ENSEMBL_GENCODE	chr2	+	157917712	157918371	AC091488.1	lincRNA
LNCV6_111657_PI430048170	0.0179058	3.2982	3.2982	up	lnc-TRAF3IP2-3:1	lncipediav5.2	chr6	-	111392694	111405632	---	sense_intronic_ncRNA
LNCV6_29844_PI430048170	0.0307141	3.4155	3.4155	up	ENST00000576252.1	ENSEMBL_GENCODE	chr17	+	909632	911212	AC087392.1	antisense
LNCV6_89721_PI430048170	0.0308822	3.50248	3.50248	up	lnc-MAP9-11:1	lncipediav5.2	chr4	-	155459703	155461237	---	lincRNA
LNCV6_80677_PI430048170	6.53598e-05	0.407057	2.45666	down	lnc-OR2S2-1:1	lncipediav5.2	chr9	-	35971343	35972318	---	lincRNA
LNCV6_76904_PI430048170	0.0143568	9.60332	9.60332	up	ENST00000606924.1	ENSEMBL_GENCODE	chr6	+	16764346	16766883	AL137003.2	lincRNA
LNCV6_70765_PI430048170	0.00159971	0.161128	6.20627	down	lnc-NDUFA10-7:1	lncipediav5.2	chr2	-	239345519	239346621	---	sense_intronic_ncRNA
LNCV6_112946_PI430048170	4.91158e-05	0.326506	3.06273	down	lnc-RAET1E-2:1	lncipediav5.2	chr6	-	149862890	149863137	---	sense_intronic_ncRNA
LNCV6_12116_PI430048170	0.0299307	0.337457	2.96334	down	ENST00000602806.1	ENSEMBL_GENCODE	chr1	+	226083639	226089496	LINC01703	lincRNA
LNCV6_28950_PI430048170	0.0252099	2.26303	2.26303	up	ENST00000613759.1	ENSEMBL_GENCODE	chr16	-	21526824	21531141	AC005632.4	lincRNA
LNCV6_55851_PI430048170	0.0360942	0.426719	2.34346	down	lnc-LYPD8-1:9	lncipediav5.2	chr1	-	248708332	248731096	---	sense_intronic_ncRNA
LNCV6_53436_PI430048170	0.012756	0.222027	4.50396	down	lnc-TARDBP-5:1	lncipediav5.2	chr1	+	11060205	11062639	---	lincRNA
LNCV6_124879_PI430048170	0.0430878	2.40656	2.40656	up	lnc-HNRNPA2B1-7:3	lncipediav5.2	chr7	-	26184044	26185275	---	antisense_lncRNA
LNCV6_123118_PI430048170	0.00116026	0.226766	4.40984	down	NONHSAT097571.2	NONCODEv5	chr4	-	101343868	101346021	---	intronic_sense
LNCV6_25701_PI430048170	3.90642e-05	0.169878	5.88656	down	ENST00000544939.1	ENSEMBL_GENCODE	chr12	-	120721507	120723639	AC069234.3	antisense
LNCV6_120777_PI430048170	0.00556146	0.249242	4.01217	down	ENST00000587534.1	ENSEMBL_GENCODE	chr17	-	45238028	45241734	AC008105.1	antisense
LNCV6_33636_PI430048170	0.00794615	0.138119	7.24013	down	ENST00000625185.3	ENSEMBL_GENCODE	chr21	-	6630182	6670692	CU638689.4	lincRNA
LNCV6_87127_PI430048170	0.0249965	0.402348	2.48541	down	lnc-PCYT1B-5:1	lncipediav5.2	chrX	-	24807961	24808731	---	antisense_lncRNA
LNCV6_72660_PI430048170	0.000118779	2.01802	2.01802	up	NR_037807	RefSeq	chr3	+	9917073	9933621	IL17RC	exonic_sense
LNCV6_58750_PI430048170	0.0100018	5.75862	5.75862	up	lnc-PLEKHA5-5:1	lncipediav5.2	chr12	+	19413152	19413461	---	sense_intronic_ncRNA
LNCV6_78956_PI430048170	0.0470539	0.308618	3.24025	down	lnc-FBXL13-2:1	lncipediav5.2	chr7	-	103126789	103148976	---	sense_intronic_ncRNA
LNCV6_31979_PI430048170	0.0138624	3.92069	3.92069	up	ENST00000592934.1	ENSEMBL_GENCODE	chr19	+	1748160	1748745	AC005256.1	lincRNA
LNCV6_64650_PI430048170	0.00110637	0.17282	5.78636	down	lnc-KIAA0355-5:1	lncipediav5.2	chr19	+	34201815	34203904	---	sense_intronic_ncRNA
LNCV6_110854_PI430048170	0.00608548	0.2446	4.08831	down	lnc-ZBTB46-3:6	lncipediav5.2	chr20	-	63705578	63706738	---	sense_intronic_ncRNA
LNCV6_31345_PI430048170	0.0231	0.168343	5.94026	down	ENST00000580891.1	ENSEMBL_GENCODE	chr18	+	9506242	9509726	AP005432.1	sense_intronic
LNCV6_93746_PI430048170	0.00311474	0.148964	6.71302	down	lnc-STON2-2:1	lncipediav5.2	chr14	-	81259564	81260239	---	lincRNA
LNCV6_35721_PI430048170	0.0125055	2.61573	2.61573	up	ENST00000364953.1	ENSEMBL_GENCODE	chr6	+	31835263	31835326	SNORD48	snoRNA
LNCV6_11838_PI430048170	0.0356944	2.32544	2.32544	up	lnc-IVNS1ABP-1:1	lncipediav5.2	chr1	-	185331256	185335039	---	lincRNA
LNCV6_45690_PI430048170	0.031897	2.20354	2.20354	up	lnc-WISP3-2:1	lncipediav5.2	chr6	+	111873663	111876523	---	lincRNA
LNCV6_50471_PI430048170	0.0336888	4.81373	4.81373	up	NR_033939	RefSeq	chr4	-	140283725	140373392	SCOC-AS1	exonic_antisense
LNCV6_58827_PI430048170	0.000242975	0.179192	5.58059	down	lnc-DENND5B-3:1	lncipediav5.2	chr12	-	31303494	31326128	---	sense_intronic_ncRNA
LNCV6_108816_PI430048170	0.00806687	0.274871	3.63807	down	lnc-DOCK8-7:3	lncipediav5.2	chr9	+	12133	13439	---	lincRNA
LNCV6_35680_PI430048170	0.000126605	4.70204	4.70204	up	ENST00000364578.1	ENSEMBL_GENCODE	chr1	-	36418450	36418578	SNORA63C	snoRNA
LNCV6_101712_PI430048170	0.00681434	0.12745	7.84622	down	lnc-FBXO25-11:3	lncipediav5.2	chr8	+	926840	1032958	---	sense_intronic_ncRNA
LNCV6_46584_PI430048170	0.0280605	2.28295	2.28295	up	lnc-EIF2S3B-3:1	lncipediav5.2	chr12	+	10588846	10589545	---	lincRNA
LNCV6_106891_PI430048170	0.0322812	0.292293	3.42122	down	lnc-OR2D2-2:1	lncipediav5.2	chr11	-	7015819	7020342	---	sense_intronic_ncRNA
LNCV6_104580_PI430048170	0.00181857	3.68877	3.68877	up	lnc-IL5RA-15:1	lncipediav5.2	chr3	-	308713	309322	---	antisense_lncRNA
LNCV6_37832_PI430048170	0.00317944	0.19829	5.04312	down	lnc-SMIM14-2:1	lncipediav5.2	chr4	-	39953438	39957494	---	sense_intronic_ncRNA
LNCV6_75144_PI430048170	0.00497605	2.10974	2.10974	up	lnc-SLC9A3-5:1	lncipediav5.2	chr5	-	403730	404546	---	antisense_lncRNA
LNCV6_96630_PI430048170	0.0044751	2.1876	2.1876	up	lnc-PRSS22-3:1	lncipediav5.2	chr16	-	2822658	2822993	---	antisense_lncRNA
LNCV6_104750_PI430048170	0.0122791	0.371166	2.69421	down	lnc-C1D-9:1	lncipediav5.2	chr2	-	67411076	67411610	---	antisense_lncRNA
LNCV6_93028_PI430048170	0.0268058	0.467437	2.13933	down	lnc-KIDINS220-13:1	lncipediav5.2	chr2	-	8908153	8958642	---	sense_intronic_ncRNA
LNCV6_60948_PI430048170	0.00440655	0.468321	2.13529	down	lnc-WDHD1-4:1	lncipediav5.2	chr14	-	55150327	55152644	---	sense_intronic_ncRNA
LNCV6_14253_PI430048170	0.00990335	0.489795	2.04167	down	ENST00000607946.1	ENSEMBL_GENCODE	chr2	-	218633256	218634014	AC012510.1	antisense
LNCV6_60223_PI430048170	0.0149928	0.126993	7.87443	down	lnc-INTS6-7:1	lncipediav5.2	chr13	-	51155255	51156050	---	sense_intronic_ncRNA
LNCV6_10466_PI430048170	0.0480543	0.417416	2.39569	down	ENST00000602916.1	ENSEMBL_GENCODE	chr1	-	7700704	7700970	AL359881.1	lincRNA
LNCV6_28932_PI430048170	0.000487953	0.28376	3.52411	down	ENST00000621246.1	ENSEMBL_GENCODE	chr16	-	19694035	19694428	AC002550.2	antisense
LNCV6_27094_PI430048170	0.00487148	0.207284	4.8243	down	ENST00000557691.1	ENSEMBL_GENCODE	chr14	+	70810330	70815403	AC004816.1	lincRNA
LNCV6_71962_PI430048170	0.00156003	79.5589	79.5589	up	lnc-PCBP3-5:2	lncipediav5.2	chr21	+	45483804	45484746	---	sense_intronic_ncRNA
LNCV6_110815_PI430048170	0.0264166	2.91624	2.91624	up	LINC01746:7	lncipediav5.2	chr20	+	37571129	37577234	---	lincRNA
LNCV6_125030_PI430048170	0.0262578	2.23152	2.23152	up	lnc-GNAT3-8:1	lncipediav5.2	chr7	-	79173072	79175024	---	sense_intronic_ncRNA
LNCV6_5990_PI430048170	0.03441	0.364307	2.74493	down	NR_072991	RefSeq	NT_187660.1	+	3103771	3113512	HERC2P10	intergenic
LNCV6_70453_PI430048170	0.0238506	4.15327	4.15327	up	lnc-CARF-2:1	lncipediav5.2	chr2	+	202995193	202995403	---	antisense_lncRNA
LNCV6_69616_PI430048170	0.00297417	0.120229	8.31748	down	lnc-TDRD3-21:1	lncipediav5.2	chr13	+	63837032	63837456	---	lincRNA
LNCV6_78130_PI430048170	0.00376906	0.317649	3.14813	down	lnc-COL28A1-3:1	lncipediav5.2	chr7	-	7638578	7640949	---	sense_intronic_ncRNA
LNCV6_95574_PI430048170	0.00344891	0.141435	7.07039	down	ENST00000607953.1	ENSEMBL_GENCODE	chr21	-	33967101	33968573	AP000569.1	lincRNA
LNCV6_115586_PI430048170	0.00100759	0.273385	3.65785	down	lnc-EGR4-2:1	lncipediav5.2	chr2	-	73447529	73451682	---	antisense_lncRNA
LNCV6_115683_PI430048170	0.00696554	0.070558	14.1727	down	lnc-TMEM18-19:3	lncipediav5.2	chr2	-	891496	895297	---	lincRNA
LNCV6_49429_PI430048170	0.0130394	0.282304	3.54228	down	NR_109754	RefSeq	chr1	+	120913216	120955811	LINC00623	intergenic
LNCV6_27313_PI430048170	6.0744e-05	0.0163177	61.2833	down	NR_038861	RefSeq	chr14	+	95876771	95925571	TUNAR	exonic_sense
LNCV6_116965_PI430048170	0.0201538	0.192182	5.20339	down	lnc-RABGGTB-1:1	lncipediav5.2	chr1	+	75783911	75791944	---	sense_overlap_ncRNA
LNCV6_74717_PI430048170	0.002231	0.375899	2.66029	down	lnc-CFI-4:2	lncipediav5.2	chr4	-	110197890	110198366	---	sense_intronic_ncRNA
LNCV6_103273_PI430048170	0.0288622	0.269181	3.71498	down	NR_036501	RefSeq	chr7	+	32758285	32762924	LINC00997	intergenic
LNCV6_30900_PI430048170	0.0294497	0.316593	3.15863	down	ENST00000591567.1	ENSEMBL_GENCODE	chr17	+	68413642	68441095	AC007780.1	processed_transcript
LNCV6_52885_PI430048170	0.0219193	0.48926	2.0439	down	ENST00000527519.2	ENSEMBL_GENCODE	chr11	+	68122053	68130518	AP002992.1	antisense
LNCV6_32178_PI430048170	0.000594719	0.301215	3.31989	down	ENST00000593588.1	ENSEMBL_GENCODE	chr19	-	15221015	15222297	AC004257.1	lincRNA
LNCV6_69664_PI430048170	0.000240906	4.69412	4.69412	up	lnc-MUC19-2:1	lncipediav5.2	chr12	+	40286288	40286662	---	sense_intronic_ncRNA
LNCV6_96545_PI430048170	0.00949445	4.05702	4.05702	up	lnc-CDK1-8:1	lncipediav5.2	chr10	+	60457426	60457823	---	antisense_lncRNA
LNCV6_33644_PI430048170	0.0109989	0.207034	4.83013	down	ENST00000624519.1	ENSEMBL_GENCODE	chr21	-	6993157	6997740	CU634019.6	lincRNA
LNCV6_100499_PI430048170	0.017563	3.85713	3.85713	up	lnc-SRBD1-6:1	lncipediav5.2	chr2	-	46003941	46004309	---	antisense_lncRNA
LNCV6_87825_PI430048170	0.00283328	2.96508	2.96508	up	lnc-CPEB2-13:1	lncipediav5.2	chr4	+	13264276	13540326	---	antisense_lncRNA
LNCV6_68499_PI430048170	0.0219874	0.358465	2.78968	down	lnc-CAPNS1-3:1	lncipediav5.2	chr19	+	36228458	36235868	---	sense_intronic_ncRNA
LNCV6_23517_PI430048170	0.000211517	599.777	599.777	up	NR_002196	RefSeq	chr11	-	1995175	1997875	H19	exonic_sense
LNCV6_104282_PI430048170	0.00631529	9.54776	9.54776	up	lnc-CSF1R-1:1	lncipediav5.2	chr5	-	150113841	150114958	---	sense_intronic_ncRNA
LNCV6_14695_PI430048170	9.81852e-05	699.509	699.509	up	NR_110531	RefSeq	chr3	-	37753688	37861780	ITGA9-AS1	exonic_antisense
LNCV6_19670_PI430048170	0.00610148	2.8674	2.8674	up	ENST00000440034.1	ENSEMBL_GENCODE	chr7	-	33795468	33803156	AC008080.4	lincRNA
LNCV6_73603_PI430048170	0.0459776	0.18197	5.4954	down	lnc-ZIC4-1:2	lncipediav5.2	chr3	-	147688953	147732439	---	lincRNA
LNCV6_72215_PI430048170	0.00222486	0.366673	2.72722	down	lnc-LRRC75B-1:1	lncipediav5.2	chr22	-	24589405	24593208	---	sense_intronic_ncRNA
LNCV6_24091_PI430048170	0.00809903	0.260395	3.84032	down	ENST00000527232.1	ENSEMBL_GENCODE	chr11	-	70206571	70207387	AP000879.1	antisense
LNCV6_93420_PI430048170	0.00543099	0.277255	3.60679	down	lnc-MMADHC-12:1	lncipediav5.2	chr2	-	147937976	147938650	---	sense_intronic_ncRNA
LNCV6_53303_PI430048170	8.87695e-05	5.40575	5.40575	up	lnc-MRPL20-1:4	lncipediav5.2	chr1	-	1386501	1391754	---	sense_intronic_ncRNA
LNCV6_53660_PI430048170	0.00395859	0.144666	6.91245	down	lnc-ZNF683-4:1	lncipediav5.2	chr1	-	26519353	26520250	---	lincRNA
LNCV6_28829_PI430048170	0.000498497	0.138147	7.23868	down	ENST00000572913.1	ENSEMBL_GENCODE	chr16	-	11341809	11345211	AC009121.2	antisense
LNCV6_92562_PI430048170	0.0354982	0.329789	3.03224	down	lnc-GNL2-1:1	lncipediav5.2	chr1	-	37566815	37568115	---	sense_intronic_ncRNA
LNCV6_58939_PI430048170	0.0111701	0.401973	2.48773	down	lnc-FKBP11-1:1	lncipediav5.2	chr12	-	48921517	48926474	---	sense_intronic_ncRNA
LNCV6_112969_PI430048170	0.00651154	0.150593	6.64043	down	lnc-CCR4-4:1	lncipediav5.2	chr3	+	32868132	32868533	---	sense_intronic_ncRNA
LNCV6_82602_PI430048170	0.00322002	0.30769	3.25003	down	lnc-NPIPA8-9:1	lncipediav5.2	chr16	-	17354671	17403501	---	sense_intronic_ncRNA
LNCV6_120364_PI430048170	0.0184834	0.125803	7.94894	down	NR_022011	RefSeq	chr15	+	24981993	24983790	PWARSN	intergenic
LNCV6_100084_PI430048170	0.0210814	0.366264	2.73027	down	lnc-RPL4-1:2	lncipediav5.2	chr15	-	66563566	66565974	---	sense_intronic_ncRNA
LNCV6_72950_PI430048170	0.00108186	2.31355	2.31355	up	lnc-CAMP-3:1	lncipediav5.2	chr3	+	48039266	48039490	---	antisense_lncRNA
LNCV6_97329_PI430048170	0.0457566	3.08882	3.08882	up	lnc-RASSF2-4:1	lncipediav5.2	chr20	-	4590992	4591300	---	lincRNA
LNCV6_26145_PI430048170	0.0380772	0.264461	3.78128	down	ENST00000621575.1	ENSEMBL_GENCODE	chr13	+	33846190	33850825	AL161891.1	sense_intronic
LNCV6_113415_PI430048170	3.57536e-05	0.111904	8.93622	down	lnc-PCDH11X-1:1	lncipediav5.2	chrX	+	93042489	93042942	---	lincRNA
LNCV6_70531_PI430048170	0.0212758	3.11573	3.11573	up	lnc-TNP1-7:1	lncipediav5.2	chr2	-	216785773	216786144	---	lincRNA
LNCV6_116525_PI430048170	0.0162022	2.05134	2.05134	up	lnc-GPR83-2:2	lncipediav5.2	chr11	-	94199261	94199721	---	lincRNA
LNCV6_63780_PI430048170	0.0479015	0.264613	3.7791	down	lnc-PTPN2-8:1	lncipediav5.2	chr18	-	13151636	13152689	---	lincRNA
LNCV6_109362_PI430048170	0.000303163	2.58485	2.58485	up	lnc-CAT-1:1	lncipediav5.2	chr11	+	34430879	34431649	---	lincRNA
LNCV6_87094_PI430048170	0.0286043	2.08353	2.08353	up	lnc-PTPN14-8:1	lncipediav5.2	chr1	-	213782311	213782577	---	lincRNA
LNCV6_116090_PI430048170	0.0495761	5.08917	5.08917	up	lnc-NPAP1-7:1	lncipediav5.2	chr15	+	24346653	24358191	---	lincRNA
LNCV6_99201_PI430048170	0.0374232	0.328585	3.04336	down	lnc-C6orf89-2:1	lncipediav5.2	chr6	+	36838670	36841162	---	antisense_lncRNA
LNCV6_102897_PI430048170	0.0109413	0.401723	2.48928	down	lnc-NACAD-1:1	lncipediav5.2	chr7	-	45107750	45111697	---	sense_intronic_ncRNA
LNCV6_23958_PI430048170	0.0140039	0.393638	2.54041	down	ENST00000545308.5	ENSEMBL_GENCODE	chr11	-	62854442	62855488	SNHG1	retained_intron
LNCV6_59024_PI430048170	0.0348662	4.44142	4.44142	up	lnc-KRT77-1:1	lncipediav5.2	chr12	-	52735265	52736142	---	lincRNA
LNCV6_108974_PI430048170	0.00131197	0.306736	3.26013	down	lnc-FAM167A-5:1	lncipediav5.2	chr8	-	11160790	11162227	---	sense_intronic_ncRNA
LNCV6_106438_PI430048170	0.0355308	2.97125	2.97125	up	lnc-DHX8-2:1	lncipediav5.2	chr17	+	43476197	43476665	---	lincRNA
LNCV6_63601_PI430048170	0.00363241	2.9814	2.9814	up	MAFG-DT:16	lncipediav5.2	chr17	+	81927846	81932385	---	antisense_lncRNA
LNCV6_89801_PI430048170	0.0139973	0.381815	2.61907	down	lnc-TBCA-9:2	lncipediav5.2	chr5	-	78087495	78113770	---	sense_intronic_ncRNA
LNCV6_110565_PI430048170	0.0388124	0.0493069	20.2811	down	lnc-TGFA-2:1	lncipediav5.2	chr2	-	70656783	70658325	---	sense_intronic_ncRNA
LNCV6_22069_PI430048170	0.0156705	3.84953	3.84953	up	ENST00000457003.1	ENSEMBL_GENCODE	chr9	+	92205356	92210158	AL136097.2	antisense
LNCV6_88525_PI430048170	0.00230806	0.0492857	20.2898	down	BLACAT1:11	lncipediav5.2	chr1	-	205438007	205445463	---	sense_intronic_ncRNA
LNCV6_88999_PI430048170	0.029243	4.09118	4.09118	up	lnc-CORO6-2:1	lncipediav5.2	chr17	-	29716278	29716685	---	sense_intronic_ncRNA
LNCV6_68573_PI430048170	0.00977522	2.61364	2.61364	up	ENST00000413911.1	ENSEMBL_GENCODE	chr2	-	190880797	190882059	AC005540.1	antisense
LNCV6_90568_PI430048170	0.011326	0.228555	4.37531	down	lnc-RAB17-5:2	lncipediav5.2	chr2	-	237585402	237590731	---	sense_intronic_ncRNA
LNCV6_7801_PI430048170	0.00291057	3.4986	3.4986	up	NR_003066	RefSeq	chr1	-	30968162	30968237	SNORD85	exonic_sense
LNCV6_121609_PI430048170	0.000915772	0.370668	2.69783	down	lnc-KCMF1-1:2	lncipediav5.2	chr2	+	84960481	84969526	---	lincRNA
LNCV6_55697_PI430048170	0.0453115	0.471443	2.12115	down	lnc-GNPAT-1:1	lncipediav5.2	chr1	+	231279262	231279473	---	lincRNA
LNCV6_27893_PI430048170	0.0257301	0.375037	2.66641	down	NR_024490	RefSeq	chr15	+	50354173	50358312	GABPB1-AS1	exonic_antisense
LNCV6_62973_PI430048170	0.0124607	0.342354	2.92095	down	lnc-RETREG3-1:1	lncipediav5.2	chr17	-	42576676	42577672	---	sense_intronic_ncRNA
LNCV6_118629_PI430048170	0.0467541	3.10839	3.10839	up	lnc-RNF2-2:1	lncipediav5.2	chr1	+	185170107	185172536	---	sense_intronic_ncRNA
LNCV6_70258_PI430048170	0.0337609	2.08262	2.08262	up	lnc-KCNB2-9:1	lncipediav5.2	chr8	+	71895990	71896330	---	lincRNA
LNCV6_22742_PI430048170	0.0155125	2.06231	2.06231	up	ENST00000603160.5	ENSEMBL_GENCODE	chr10	-	35314552	35320998	AL117336.3	antisense
LNCV6_110633_PI430048170	0.0118589	0.243622	4.10471	down	lnc-EDAR-14:1	lncipediav5.2	chr2	-	107920762	107921248	---	lincRNA
LNCV6_87671_PI430048170	0.0447029	0.471995	2.11867	down	lnc-LNPK-4:1	lncipediav5.2	chr2	-	175843088	175845344	---	lincRNA
LNCV6_88255_PI430048170	0.0311559	2.28745	2.28745	up	lnc-SBDS-4:9	lncipediav5.2	chr7	-	66526087	66542549	---	lincRNA
LNCV6_19804_PI430048170	0.00180189	2.02654	2.02654	up	ENST00000563054.1	ENSEMBL_GENCODE	chr7	+	57404783	57413541	AC237221.1	lincRNA
LNCV6_15800_PI430048170	0.013586	2.35401	2.35401	up	ENST00000420213.1	ENSEMBL_GENCODE	chr3	+	197458405	197467105	AC128709.3	lincRNA
LNCV6_35469_PI430048170	0.00174457	0.187465	5.33432	down	ENST00000391130.1	ENSEMBL_GENCODE	chr12	+	9445058	9445205	RF00072	snoRNA
LNCV6_109466_PI430048170	0.0199138	2.91341	2.91341	up	lnc-CCDC81-1:2	lncipediav5.2	chr11	+	86432097	86432575	---	lincRNA
LNCV6_108548_PI430048170	0.0138843	0.246346	4.05932	down	lnc-LYPD6B-3:1	lncipediav5.2	chr2	+	149439896	149440427	---	sense_intronic_ncRNA
LNCV6_96351_PI430048170	0.00207157	0.345731	2.89242	down	lnc-NUMA1-4:1	lncipediav5.2	chr11	-	71916325	71916808	---	sense_intronic_ncRNA
LNCV6_85092_PI430048170	0.0210984	0.25149	3.9763	down	lnc-PIK3CG-5:1	lncipediav5.2	chr7	+	106961072	106961292	---	lincRNA
LNCV6_5035_PI430048170	0.000143518	0.22363	4.47167	down	NR_002734	RefSeq	chr8	-	66767328	66768034	PTTG3P	exonic_sense
LNCV6_96232_PI430048170	0.0114817	0.430095	2.32507	down	lnc-THSD7A-8:1	lncipediav5.2	chr7	-	12341522	12341975	---	sense_intronic_ncRNA
LNCV6_19418_PI430048170	0.0050891	0.40458	2.4717	down	NR_120508	RefSeq	chr7	-	1738629	1742310	ELFN1-AS1	intronic_antisense
LNCV6_68656_PI430048170	0.0274641	2.17187	2.17187	up	lnc-B3GNT4-4:1	lncipediav5.2	chr12	+	122364779	122365629	---	antisense_lncRNA
LNCV6_34365_PI430048170	0.0109272	2.84405	2.84405	up	ENST00000609820.5	ENSEMBL_GENCODE	chr22	-	25892437	25896744	Z98949.1	antisense
LNCV6_65847_PI430048170	0.000398959	0.240916	4.15082	down	lnc-USP34-2:2	lncipediav5.2	chr2	-	61482624	61485958	---	sense_intronic_ncRNA
LNCV6_101785_PI430048170	0.00864969	0.239791	4.17029	down	lnc-ANKRD20A8P-13:1	lncipediav5.2	chr2	-	94786687	94787261	---	lincRNA
LNCV6_17714_PI430048170	0.0401014	0.370818	2.69674	down	ENST00000507558.1	ENSEMBL_GENCODE	chr5	+	116471190	116472638	SEMA6A-AS1	antisense
LNCV6_33304_PI430048170	0.0182835	0.3719	2.6889	down	ENST00000598590.1	ENSEMBL_GENCODE	chr20	+	37095785	37097178	AL136172.1	antisense
LNCV6_57338_PI430048170	0.0227234	0.460338	2.17232	down	lnc-CCDC34-2:1	lncipediav5.2	chr11	-	27330826	27350424	---	sense_intronic_ncRNA
LNCV6_80629_PI430048170	0.00135318	0.249105	4.01437	down	lnc-UBAP2-4:1	lncipediav5.2	chr9	-	34109170	34109968	---	sense_intronic_ncRNA
LNCV6_21994_PI430048170	0.0435446	2.70309	2.70309	up	ENST00000531661.1	ENSEMBL_GENCODE	chr9	+	83708318	83713378	AL354920.1	antisense
LNCV6_53593_PI430048170	0.00459108	0.304368	3.28549	down	lnc-STPG1-2:5	lncipediav5.2	chr1	-	24368703	24401331	---	sense_intronic_ncRNA
LNCV6_43650_PI430048170	0.027387	0.481569	2.07654	down	lnc-GSPT1-1:1	lncipediav5.2	chr16	-	11928980	11929637	---	sense_intronic_ncRNA
LNCV6_16517_PI430048170	0.013862	0.219104	4.56404	down	ENST00000514752.1	ENSEMBL_GENCODE	chr4	+	138105719	138169407	SLC7A11-AS1	retained_intron
LNCV6_72859_PI430048170	0.000543901	0.480619	2.08065	down	lnc-CCR8-2:1	lncipediav5.2	chr3	+	39334978	39335939	---	lincRNA
LNCV6_96608_PI430048170	0.0297905	0.456195	2.19205	down	lnc-NSD3-12:1	lncipediav5.2	chr8	-	38434346	38435664	---	sense_intronic_ncRNA
LNCV6_117415_PI430048170	0.0231076	0.192609	5.19187	down	lnc-PURG-1:3	lncipediav5.2	chr8	-	31167036	31171312	---	antisense_lncRNA
LNCV6_12869_PI430048170	0.033233	2.92072	2.92072	up	ENST00000440698.1	ENSEMBL_GENCODE	chr2	+	51032601	52407917	AC007402.1	lincRNA
LNCV6_35839_PI430048170	0.00167892	0.175217	5.70722	down	ENST00000391231.1	ENSEMBL_GENCODE	chr12	-	31076867	31077016	RF00072	snoRNA
LNCV6_54304_PI430048170	0.000684989	0.182862	5.46861	down	lnc-CDC7-2:1	lncipediav5.2	chr1	+	91328368	91329513	---	antisense_lncRNA
LNCV6_93280_PI430048170	0.0276083	0.462572	2.16182	down	lnc-MAN2C1-7:1	lncipediav5.2	chr15	-	75375739	75381088	---	sense_intronic_ncRNA
LNCV6_7648_PI430048170	0.0380761	2.15511	2.15511	up	NR_004403	RefSeq	chr11	-	10801466	10801608	SNORD97	intronic_sense
LNCV6_103676_PI430048170	0.0287227	0.234612	4.26235	down	lnc-ZNF286B-4:2	lncipediav5.2	chr17	-	18681320	18682241	---	sense_intronic_ncRNA
LNCV6_101799_PI430048170	0.00698486	2.7676	2.7676	up	lnc-TRPS1-2:1	lncipediav5.2	chr8	-	115199654	115215288	---	lincRNA
LNCV6_15946_PI430048170	0.0102525	2.31268	2.31268	up	ENST00000505347.1	ENSEMBL_GENCODE	chr4	-	19172335	19456994	LINC02438	lincRNA
LNCV6_6007_PI430048170	0.0042004	2.12367	2.12367	up	NR_046689	RefSeq	chr7	+	79008987	79012277	MAGI2-AS2	intronic_antisense
LNCV6_79649_PI430048170	0.00437351	0.457774	2.18449	down	lnc-STC1-4:1	lncipediav5.2	chr8	-	23805932	23806154	---	lincRNA
LNCV6_118385_PI430048170	0.0118169	2.70188	2.70188	up	NONHSAT004238.2	NONCODEv5	chr1	-	85174312	85176880	---	intronic_sense
LNCV6_43026_PI430048170	0.0354011	2.24687	2.24687	up	lnc-SBDS-10:1	lncipediav5.2	chr7	-	69282984	69304136	---	lincRNA
LNCV6_23346_PI430048170	0.0237644	0.36329	2.75262	down	ENST00000448347.5	ENSEMBL_GENCODE	chr10	+	123356450	123517708	AL160290.2	lincRNA
LNCV6_30455_PI430048170	0.0303485	2.61077	2.61077	up	ENST00000581083.1	ENSEMBL_GENCODE	chr17	-	38903704	38904600	AC006441.1	antisense
LNCV6_50653_PI430048170	0.0087996	0.0363025	27.5463	down	NR_024231	RefSeq	chr19	-	50133744	50133864	SNAR-B1	intronic_sense
LNCV6_108878_PI430048170	0.0350591	0.496697	2.0133	down	lnc-KNOP1-2:1	lncipediav5.2	chr16	-	19857298	19858046	---	sense_intronic_ncRNA
LNCV6_113231_PI430048170	0.00731741	81.8151	81.8151	up	ENST00000566645.1	ENSEMBL_GENCODE	chr16	+	52612455	52613908	AC026462.3	lincRNA
LNCV6_12897_PI430048170	0.000672354	0.338061	2.95805	down	ENST00000608934.1	ENSEMBL_GENCODE	chr2	+	58241349	58241686	AC007250.1	antisense
LNCV6_113827_PI430048170	0.0322775	0.191716	5.21604	down	lnc-NSD3-5:1	lncipediav5.2	chr8	-	38264738	38265911	---	sense_intronic_ncRNA
LNCV6_53586_PI430048170	0.0278357	2.29325	2.29325	up	lnc-HMGCL-2:1	lncipediav5.2	chr1	-	23796003	23797069	---	sense_intronic_ncRNA
LNCV6_30452_PI430048170	0.00404231	5.36633	5.36633	up	ENST00000618407.1	ENSEMBL_GENCODE	chr17	-	38703480	38706261	AC006449.2	antisense
LNCV6_94947_PI430048170	0.0345957	0.271905	3.67776	down	lnc-THSD7A-4:1	lncipediav5.2	chr7	-	12330886	12333726	---	sense_intronic_ncRNA
LNCV6_66382_PI430048170	0.000240198	0.121256	8.24703	down	lnc-RGPD6-2:1	lncipediav5.2	chr2	-	110661355	110667565	---	sense_intronic_ncRNA
LNCV6_6522_PI430048170	0.0193206	0.207777	4.81286	down	NR_027992	RefSeq	chr15	-	20669467	20756151	NBEAP1	intergenic
LNCV6_101069_PI430048170	0.0494691	0.0554442	18.0361	down	ENST00000587859.1	ENSEMBL_GENCODE	chr19	+	29213235	29215815	AC007786.1	lincRNA
LNCV6_20809_PI430048170	0.0222852	2.90298	2.90298	up	ENST00000519032.1	ENSEMBL_GENCODE	chr8	-	46930840	46934446	AC091163.2	lincRNA
LNCV6_77694_PI430048170	0.00170135	0.344033	2.9067	down	lnc-CLVS2-2:5	lncipediav5.2	chr6	+	123111997	123114616	---	lincRNA
LNCV6_12553_PI430048170	0.0392692	2.96851	2.96851	up	ENST00000448379.1	ENSEMBL_GENCODE	chr2	-	15801747	15810877	AC113608.2	lincRNA
LNCV6_79530_PI430048170	0.0089625	3.06287	3.06287	up	lnc-PINX1-1:1	lncipediav5.2	chr8	-	10757785	10761183	---	sense_intronic_ncRNA
LNCV6_77221_PI430048170	0.0316273	0.432686	2.31115	down	lnc-PPIL1-1:1	lncipediav5.2	chr6	-	36852060	36854663	---	lincRNA
LNCV6_35533_PI430048170	0.000871222	2.6814	2.6814	up	NR_002916	RefSeq	chr14	-	21397292	21397401	SNORD8	exonic_sense
LNCV6_81944_PI430048170	0.0104227	0.0868018	11.5205	down	lnc-NAP1L3-5:1	lncipediav5.2	chrX	-	94636662	94639570	---	lincRNA
LNCV6_95709_PI430048170	0.0086014	0.251183	3.98117	down	lnc-UBE2QL1-2:1	lncipediav5.2	chr5	+	6289856	6290624	---	lincRNA
LNCV6_74683_PI430048170	0.0181655	0.036063	27.7293	down	lnc-PPA2-7:1	lncipediav5.2	chr4	-	105526595	105527397	---	lincRNA
LNCV6_35433_PI430048170	0.00885356	0.228912	4.36848	down	ENST00000517204.1	ENSEMBL_GENCODE	chr4	+	186130021	186130155	RF00322	snoRNA
LNCV6_115083_PI430048170	0.0181581	0.348918	2.866	down	lnc-GLT8D1-2:1	lncipediav5.2	chr3	-	52743227	52746114	---	sense_intronic_ncRNA
LNCV6_93881_PI430048170	0.00762435	0.404547	2.4719	down	lnc-PMAIP1-4:1	lncipediav5.2	chr18	+	59929225	59930330	---	lincRNA
LNCV6_102068_PI430048170	0.0420545	0.483242	2.06936	down	lnc-NSUN6-1:4	lncipediav5.2	chr10	-	18533071	18539659	---	antisense_lncRNA
LNCV6_35973_PI430048170	0.00331262	3.76147	3.76147	up	ENST00000384220.1	ENSEMBL_GENCODE	chr7	-	39329003	39329134	SNORA20B	snoRNA
LNCV6_22817_PI430048170	0.0165953	238.969	238.969	up	ENST00000618306.1	ENSEMBL_GENCODE	chr10	-	47934348	47985987	AC245041.2	lincRNA
LNCV6_110055_PI430048170	0.0392785	0.0611185	16.3617	down	lnc-ISG20-1:1	lncipediav5.2	chr15	+	88621380	88626179	---	sense_intronic_ncRNA
LNCV6_110482_PI430048170	0.0336402	0.300844	3.32398	down	lnc-ALKAL2-4:1	lncipediav5.2	chr2	-	255875	256377	---	sense_intronic_ncRNA
LNCV6_21537_PI430048170	0.00700837	0.25396	3.93763	down	ENST00000606664.1	ENSEMBL_GENCODE	chr8	+	141434545	141437954	AC100803.3	antisense
LNCV6_110928_PI430048170	0.018097	2.15048	2.15048	up	lnc-KLHL22-3:1	lncipediav5.2	chr22	-	20726315	20727293	---	sense_intronic_ncRNA
LNCV6_15072_PI430048170	0.00317511	62.0475	62.0475	up	NR_109779	RefSeq	chr3	-	112596793	112601969	LINC01279	intronic_antisense
LNCV6_125457_PI430048170	0.029895	0.122831	8.14127	down	NONHSAT127158.2	NONCODEv5	chr8	+	70471134	70485687	---	intergenic
LNCV6_115090_PI430048170	0.00395407	0.452859	2.20819	down	lnc-FAM212A-1:1	lncipediav5.2	chr3	+	49775284	49775614	---	antisense_lncRNA
LNCV6_22419_PI430048170	0.0340712	0.111206	8.99235	down	ENST00000566567.1	ENSEMBL_GENCODE	chr9	-	136107808	136109081	AL138781.1	lincRNA
LNCV6_120763_PI430048170	0.0027693	0.351238	2.84708	down	lnc-TMEM101-1:2	lncipediav5.2	chr17	-	44023688	44033993	---	sense_intronic_ncRNA
LNCV6_74121_PI430048170	0.032711	0.176538	5.66451	down	lnc-OTOP1-2:1	lncipediav5.2	chr4	-	4143457	4150421	---	lincRNA
LNCV6_95406_PI430048170	0.0120012	0.475699	2.10217	down	lnc-IL5RA-14:1	lncipediav5.2	chr3	-	617788	618314	---	lincRNA
LNCV6_47688_PI430048170	0.046645	0.256476	3.899	down	ENST00000508015.1	ENSEMBL_GENCODE	chr5	+	88392195	88417491	TMEM161B-AS1	antisense
LNCV6_23914_PI430048170	0.0135748	0.27733	3.60581	down	ENST00000540906.1	ENSEMBL_GENCODE	chr11	-	61539516	61542259	AP003559.1	lincRNA
LNCV6_120126_PI430048170	0.00373265	4.53024	4.53024	up	NR_027263	RefSeq	chr14	-	32075418	32076699	ARHGAP5-AS1	bidirectional
LNCV6_94792_PI430048170	0.00273865	0.152674	6.54989	down	lnc-GP1BA-1:1	lncipediav5.2	chr17	+	4940045	4940836	---	sense_intronic_ncRNA
LNCV6_29025_PI430048170	0.000111724	0.0533947	18.7285	down	ENST00000501520.1	ENSEMBL_GENCODE	chr16	-	28284885	28292064	AC138904.1	lincRNA
LNCV6_97287_PI430048170	0.000610623	2.44267	2.44267	up	lnc-SLC25A1-4:1	lncipediav5.2	chr22	-	19238442	19238739	---	sense_intronic_ncRNA
LNCV6_7714_PI430048170	0.0263839	23.2103	23.2103	up	NR_003300	RefSeq	chr15	+	25184305	25184387	SNORD115-8	intergenic
LNCV6_89533_PI430048170	3.19231e-05	4.59976	4.59976	up	NR_046572	RefSeq	chr3	+	56940039	56960854	ARHGEF3-AS1	exonic_antisense
LNCV6_51504_PI430048170	0.0342626	2.30877	2.30877	up	lnc-MRPL16-1:1	lncipediav5.2	chr11	-	59794110	59794716	---	antisense_lncRNA
LNCV6_59325_PI430048170	0.0131169	0.341158	2.9312	down	lnc-C12orf50-5:1	lncipediav5.2	chr12	-	87820653	87820918	---	lincRNA
LNCV6_6528_PI430048170	0.00735396	0.0797619	12.5373	down	NR_027300	RefSeq	chr19	+	10041355	10074138	C3P1	intergenic
LNCV6_64714_PI430048170	0.00244672	0.189808	5.26849	down	lnc-TYROBP-1:1	lncipediav5.2	chr19	-	35897488	35900548	---	sense_intronic_ncRNA
LNCV6_8236_PI430048170	0.000579653	0.257673	3.88089	down	lnc-TBC1D28-6:1	lncipediav5.2	chr17	-	18524565	18526846	---	lincRNA
LNCV6_88382_PI430048170	0.0485534	0.153717	6.50547	down	lnc-MTHFD1-1:2	lncipediav5.2	chr14	+	64463227	64463457	---	sense_intronic_ncRNA
LNCV6_117259_PI430048170	0.00438271	0.221293	4.5189	down	lnc-SMYD1-2:2	lncipediav5.2	chr2	+	88016806	88020856	---	lincRNA
LNCV6_38563_PI430048170	0.000924897	2.56256	2.56256	up	lnc-CEP152-1:1	lncipediav5.2	chr15	-	48878135	48879804	---	sense_intronic_ncRNA
LNCV6_71411_PI430048170	0.00821805	6.83597	6.83597	up	lnc-PCK1-4:1	lncipediav5.2	chr20	+	57768822	57782330	---	lincRNA
LNCV6_33865_PI430048170	0.0164185	0.218756	4.5713	down	ENST00000610276.1	ENSEMBL_GENCODE	chr21	+	31735732	31736407	AP000255.1	lincRNA
LNCV6_69312_PI430048170	0.00249445	0.39905	2.50595	down	lnc-ZNF121-3:1	lncipediav5.2	chr19	-	9532289	9532812	---	sense_intronic_ncRNA
LNCV6_82121_PI430048170	0.002325	0.129899	7.69827	down	lnc-UTP14A-1:1	lncipediav5.2	chrX	+	129871308	129877567	---	lincRNA
LNCV6_82961_PI430048170	0.0167642	0.410417	2.43655	down	lnc-GOT2-3:1	lncipediav5.2	chr16	-	59166950	59167152	---	lincRNA
LNCV6_19072_PI430048170	0.0168386	0.11342	8.81681	down	ENST00000435287.1	ENSEMBL_GENCODE	chr6	+	131950946	132077393	AL133346.1	antisense
LNCV6_30976_PI430048170	0.0490709	2.12622	2.12622	up	LINC00469:4	lncipediav5.2	chr17	-	73749269	73823833	---	lincRNA
LNCV6_9489_PI430048170	0.00193528	0.266394	3.75384	down	NR_039862	RefSeq	chr15	+	50360328	50360410	MIR4712	intergenic
LNCV6_24936_PI430048170	0.0459232	0.17521	5.70745	down	lnc-TSPAN11-1:1	lncipediav5.2	chr12	+	31012502	31015667	---	lincRNA
LNCV6_65718_PI430048170	0.0203548	0.169988	5.88276	down	lnc-SLC3A1-3:1	lncipediav5.2	chr2	+	44395309	44396393	---	sense_intronic_ncRNA
LNCV6_40327_PI430048170	0.0163142	0.196489	5.08934	down	lnc-LGALSL-1:1	lncipediav5.2	chr2	+	64273884	64291563	---	lincRNA
LNCV6_24783_PI430048170	0.024624	0.319352	3.13134	down	ENST00000614874.1	ENSEMBL_GENCODE	chr12	+	12718973	12719521	AC008115.3	sense_intronic
LNCV6_5200_PI430048170	5.98406e-05	2.00142	2.00142	up	NR_023343	RefSeq	chr2	+	121530879	121531009	RNU4ATAC	intronic_antisense
LNCV6_30378_PI430048170	0.0189923	3.20176	3.20176	up	ENST00000581727.1	ENSEMBL_GENCODE	chr17	-	34118347	34118882	AC004147.5	sense_intronic
LNCV6_61685_PI430048170	0.0135424	0.259057	3.86016	down	NR_027470	RefSeq	NT_187660.1	-	2671738	2678591	ULK4P2	intergenic
LNCV6_108704_PI430048170	0.0464998	2.82754	2.82754	up	lnc-CDC25C-2:1	lncipediav5.2	chr5	-	138266995	138267757	---	sense_intronic_ncRNA
LNCV6_116709_PI430048170	0.0113757	2.66041	2.66041	up	lnc-ZNF485-5:1	lncipediav5.2	chr10	+	43630946	43631382	---	lincRNA
LNCV6_35617_PI430048170	0.0222157	2.35977	2.35977	up	ENST00000365647.1	ENSEMBL_GENCODE	chr3	+	40238608	40238741	RF00264	snoRNA
LNCV6_35537_PI430048170	0.00175328	0.423198	2.36296	down	ENST00000612617.1	ENSEMBL_GENCODE	chr9	+	67797087	67797181	RF00156	snoRNA
LNCV6_28776_PI430048170	0.00218242	0.41586	2.40466	down	ENST00000616838.1	ENSEMBL_GENCODE	chr16	+	4430522	4431103	AC012676.4	sense_intronic
LNCV6_9180_PI430048170	0.0246463	0.324181	3.0847	down	NR_031674	RefSeq	chr15	-	64762386	64762515	MIR1272	exonic_sense
LNCV6_29487_PI430048170	0.000173915	0.199694	5.00767	down	ENST00000567077.1	ENSEMBL_GENCODE	chr16	+	71655027	71664212	AC009097.1	antisense
LNCV6_82055_PI430048170	0.000666135	0.244383	4.09194	down	lnc-HTR2C-5:1	lncipediav5.2	chrX	+	113955962	113964420	---	lincRNA
LNCV6_31195_PI430048170	0.00331332	3.54381	3.54381	up	ENST00000619443.1	ENSEMBL_GENCODE	chr17	+	83098377	83098987	AC130371.2	lincRNA
LNCV6_120836_PI430048170	0.00330889	0.10951	9.13162	down	lnc-CDC27-2:12	lncipediav5.2	chr17	-	47309953	47323866	---	antisense_lncRNA
LNCV6_125453_PI430048170	0.0445825	0.179905	5.5585	down	lnc-PREX2-2:1	lncipediav5.2	chr8	+	68234674	68237030	---	sense_intronic_ncRNA
LNCV6_101409_PI430048170	0.00438826	2.30783	2.30783	up	lnc-CD34-3:1	lncipediav5.2	chr1	-	208038906	208040264	---	sense_intronic_ncRNA
LNCV6_20951_PI430048170	0.000826977	0.313488	3.18992	down	ENST00000523265.1	ENSEMBL_GENCODE	chr8	+	63586000	63589408	AC018953.1	lincRNA
LNCV6_42078_PI430048170	0.00705475	16.0512	16.0512	up	lnc-BEST3-1:2	lncipediav5.2	chr12	-	69722324	69738568	---	NA
LNCV6_103141_PI430048170	0.0272464	0.406205	2.46181	down	lnc-SLC16A1-5:1	lncipediav5.2	chr1	-	113125320	113126883	---	antisense_lncRNA
LNCV6_91110_PI430048170	0.027634	2.40532	2.40532	up	lnc-RGCC-1:1	lncipediav5.2	chr13	+	41504427	41506325	---	lincRNA
LNCV6_53060_PI430048170	0.0465649	4.36808	4.36808	up	lnc-GDPD4-1:2	lncipediav5.2	chr11	-	77124506	77126150	---	antisense_lncRNA
LNCV6_113507_PI430048170	0.0426594	2.36572	2.36572	up	lnc-GPR82-2:1	lncipediav5.2	chrX	+	41748221	41748608	---	antisense_lncRNA
LNCV6_113912_PI430048170	0.00241258	0.186458	5.36314	down	ENST00000526648.2	ENSEMBL_GENCODE	chr8	-	11123381	11126064	AF131215.4	sense_intronic
LNCV6_30713_PI430048170	0.0350742	0.356925	2.80171	down	ENST00000523083.1	ENSEMBL_GENCODE	chr17	-	50158333	50161276	AC015909.2	antisense
LNCV6_87603_PI430048170	0.0287022	3.93951	3.93951	up	lnc-EID2B-1:1	lncipediav5.2	chr19	-	39508258	39524973	---	antisense_lncRNA
LNCV6_125165_PI430048170	0.033677	0.137978	7.24755	down	lnc-PLXNA4-1:2	lncipediav5.2	chr7	-	132957765	132959571	---	sense_intronic_ncRNA
LNCV6_105999_PI430048170	0.0432893	2.08187	2.08187	up	lnc-IL6-11:1	lncipediav5.2	chr7	+	22556229	22558147	---	antisense_lncRNA
LNCV6_101590_PI430048170	0.0204075	2.79925	2.79925	up	lnc-BTG3-6:1	lncipediav5.2	chr21	-	17500476	17512529	---	antisense_lncRNA
LNCV6_58102_PI430048170	0.00315827	0.397699	2.51447	down	lnc-MMP10-1:1	lncipediav5.2	chr11	-	102766800	102767927	---	lincRNA
LNCV6_68552_PI430048170	0.0360562	0.313339	3.19143	down	lnc-TLCD2-4:1	lncipediav5.2	chr17	-	1783109	1783863	---	sense_intronic_ncRNA
LNCV6_79456_PI430048170	0.0292398	0.230666	4.33527	down	lnc-CLN8-4:1	lncipediav5.2	chr8	+	1874512	1875661	---	sense_intronic_ncRNA
LNCV6_124937_PI430048170	0.01153	2.20761	2.20761	up	lnc-RALA-3:1	lncipediav5.2	chr7	+	39582804	39583331	---	sense_intronic_ncRNA
LNCV6_20186_PI430048170	0.00257989	0.0211787	47.2172	down	ENST00000411856.1	ENSEMBL_GENCODE	chr7	+	125917871	125933832	AC003975.1	lincRNA
LNCV6_52681_PI430048170	0.0113584	0.126764	7.8887	down	lnc-C3orf38-1:1	lncipediav5.2	chr3	+	88156888	88168729	---	sense_intronic_ncRNA
LNCV6_81261_PI430048170	0.0070531	0.227827	4.38929	down	MIR600HG:3	lncipediav5.2	chr9	-	123114059	123115887	---	sense_intronic_ncRNA
LNCV6_112775_PI430048170	0.0194053	0.453044	2.20729	down	lnc-TCIM-4:1	lncipediav5.2	chr8	+	40489150	40511928	---	lincRNA
LNCV6_18002_PI430048170	0.0375349	0.469828	2.12844	down	ENST00000606930.1	ENSEMBL_GENCODE	chr5	+	151509453	151512769	AC011337.1	antisense
LNCV6_123955_PI430048170	0.00871958	4.65772	4.65772	up	ENST00000561592.1	ENSEMBL_GENCODE	chr6	-	7540451	7541338	AL031058.1	antisense
LNCV6_70243_PI430048170	0.00597186	2.25545	2.25545	up	lnc-UGGT1-2:1	lncipediav5.2	chr2	+	128199900	128200195	---	lincRNA
LNCV6_37984_PI430048170	0.00179349	0.0109973	90.931	down	lnc-SPHKAP-1:1	lncipediav5.2	chr2	-	227870082	227870644	---	NA
LNCV6_57948_PI430048170	0.000228282	0.449781	2.2233	down	lnc-RSF1-2:1	lncipediav5.2	chr11	-	77914989	77915275	---	sense_intronic_ncRNA
LNCV6_81182_PI430048170	0.0350334	2.1374	2.1374	up	lnc-PALM2-1:1	lncipediav5.2	chr9	+	109639295	109645040	---	sense_overlap_ncRNA
LNCV6_79032_PI430048170	0.0160019	0.316195	3.16261	down	lnc-DOCK4-6:1	lncipediav5.2	chr7	-	111483433	111561901	---	sense_intronic_ncRNA
LNCV6_13165_PI430048170	0.00186424	0.118743	8.42156	down	ENST00000433581.1	ENSEMBL_GENCODE	chr2	+	85186409	85187253	TCF7L1-IT1	sense_intronic
LNCV6_119103_PI430048170	0.0034695	107.524	107.524	up	NONHSAT017486.2	NONCODEv5	chr11	+	2140517	2148666	---	exonic_antisense
LNCV6_35436_PI430048170	0.000750897	2.78285	2.78285	up	ENST00000579879.1	ENSEMBL_GENCODE	chr5	-	181243312	181243379	SNORD95	snoRNA
LNCV6_123247_PI430048170	0.0109245	0.290678	3.44023	down	lnc-CASP3-6:1	lncipediav5.2	chr4	-	184456093	184456608	---	sense_intronic_ncRNA
LNCV6_14045_PI430048170	0.0261678	2.77096	2.77096	up	ENST00000609166.1	ENSEMBL_GENCODE	chr2	-	190454092	190454521	AC093388.1	antisense
LNCV6_19333_PI430048170	0.0478475	0.404957	2.4694	down	ENST00000417244.1	ENSEMBL_GENCODE	chr6	-	167825029	167825460	AFDN-DT	lincRNA
LNCV6_57913_PI430048170	0.0147742	0.436467	2.29113	down	lnc-SPCS2-2:1	lncipediav5.2	chr11	+	75009821	75010095	---	sense_intronic_ncRNA
LNCV6_14595_PI430048170	0.0332915	0.0142906	69.9763	down	ENST00000426218.1	ENSEMBL_GENCODE	chr3	-	16687986	16697479	AC091493.1	lincRNA
LNCV6_37386_PI430048170	0.0458259	0.252403	3.96191	down	lnc-UGDH-1:1	lncipediav5.2	chr4	-	39597460	39603307	---	sense_intronic_ncRNA
LNCV6_116514_PI430048170	0.0306189	0.266518	3.75209	down	lnc-DLG2-1:3	lncipediav5.2	chr11	-	85469337	85627922	---	sense_intronic_ncRNA
LNCV6_103488_PI430048170	0.0143828	2.2542	2.2542	up	lnc-THAP8-1:2	lncipediav5.2	chr19	-	36032145	36032886	---	sense_intronic_ncRNA
LNCV6_89069_PI430048170	0.00206206	3.2445	3.2445	up	lnc-TPGS2-7:1	lncipediav5.2	chr18	-	37367435	37413109	---	sense_intronic_ncRNA
LNCV6_35784_PI430048170	0.00547969	0.386968	2.58419	down	NR_004395	RefSeq	chr17	+	76561632	76561706	SNORD1A	intergenic
LNCV6_18091_PI430048170	0.000178721	0.00790309	126.533	down	ENST00000521697.1	ENSEMBL_GENCODE	chr5	-	167287320	167294273	AC091820.2	antisense
LNCV6_78286_PI430048170	0.0148231	0.387352	2.58163	down	lnc-HIBADH-2:1	lncipediav5.2	chr7	-	27491681	27492765	---	lincRNA
LNCV6_10437_PI430048170	0.0253193	0.239381	4.17745	down	NR_033709	RefSeq	chr1	-	3735983	3747373	TP73-AS1	exonic_antisense
LNCV6_31995_PI430048170	0.0337776	0.320437	3.12073	down	ENST00000587826.1	ENSEMBL_GENCODE	chr19	-	2458935	2462185	LINC01775	lincRNA
LNCV6_57274_PI430048170	0.0178904	6.40069	6.40069	up	lnc-RPS13-3:1	lncipediav5.2	chr11	-	17137975	17138265	---	sense_intronic_ncRNA
LNCV6_11619_PI430048170	0.0427293	0.0496384	20.1457	down	ENST00000609800.1	ENSEMBL_GENCODE	chr1	-	156614742	156615288	AL365181.4	lincRNA
LNCV6_107342_PI430048170	0.0251814	3.14239	3.14239	up	lnc-METTL2A-1:1	lncipediav5.2	chr17	+	62397396	62398142	---	sense_intronic_ncRNA
LNCV6_64572_PI430048170	0.0150282	4.18767	4.18767	up	lnc-ZNF729-4:1	lncipediav5.2	chr19	+	22362588	22362825	---	lincRNA
LNCV6_14791_PI430048170	0.00654709	9.9187	9.9187	up	NR_110702	RefSeq	chr3	-	50266640	50267371	SEMA3B-AS1	intronic_antisense
LNCV6_51258_PI430048170	0.0156666	0.375249	2.66489	down	NR_026677	RefSeq	chr9	-	123109493	123115477	MIR600HG	exonic_sense
LNCV6_122593_PI430048170	0.00827993	0.091848	10.8876	down	lnc-TRIM71-2:1	lncipediav5.2	chr3	+	32897083	32897826	---	sense_intronic_ncRNA
LNCV6_81009_PI430048170	0.0288686	3.63839	3.63839	up	lnc-CENPP-12:1	lncipediav5.2	chr9	+	92109012	92110095	---	antisense_lncRNA
LNCV6_79559_PI430048170	0.0290853	0.481635	2.07626	down	lnc-LONRF1-5:1	lncipediav5.2	chr8	-	12696306	12697273	---	lincRNA
LNCV6_81955_PI430048170	0.0212486	3.12069	3.12069	up	lnc-TSPAN6-1:1	lncipediav5.2	chrX	-	100642176	100643703	---	NA
LNCV6_111364_PI430048170	0.0134062	2.21223	2.21223	up	lnc-RANBP3L-2:3	lncipediav5.2	chr5	-	36195061	36213113	---	sense_intronic_ncRNA
LNCV6_63266_PI430048170	0.0105185	0.345073	2.89794	down	lnc-TRIM37-1:2	lncipediav5.2	chr17	-	59154956	59155194	---	sense_intronic_ncRNA
LNCV6_120965_PI430048170	0.00263741	0.327056	3.05758	down	NR_027295	RefSeq	NT_187663.1	+	322738	340087	MGC57346	intronic_antisense
LNCV6_83375_PI430048170	0.000921479	3.66569	3.66569	up	lnc-ARRB2-3:1	lncipediav5.2	chr17	+	4725848	4726054	---	lincRNA
LNCV6_75368_PI430048170	0.00848622	0.370657	2.69791	down	lnc-ADAMTS12-5:1	lncipediav5.2	chr5	-	33090125	33090349	---	lincRNA
LNCV6_35277_PI430048170	4.97525e-06	23.7071	23.7071	up	ENST00000516592.1	ENSEMBL_GENCODE	chr10	+	28652630	28652755	RNU4ATAC6P	snRNA
LNCV6_113520_PI430048170	0.0120499	0.339546	2.94511	down	lnc-ZRSR2-4:1	lncipediav5.2	chrX	+	15917547	15918631	---	lincRNA
LNCV6_53316_PI430048170	0.00273035	0.172417	5.7999	down	lnc-CFAP74-4:1	lncipediav5.2	chr1	-	1918098	1919269	---	sense_intronic_ncRNA
LNCV6_15122_PI430048170	0.00136906	0.438082	2.28268	down	ENST00000485898.1	ENSEMBL_GENCODE	chr3	+	120095630	120098787	AC092910.3	lincRNA
LNCV6_126349_PI430048170	0.00105306	5.33038	5.33038	up	ENST00000570210.1	ENSEMBL_GENCODE	chr16	+	56941028	56941726	AC012181.1	sense_intronic
LNCV6_108115_PI430048170	0.000795429	12.5435	12.5435	up	NR_027504	RefSeq	chr1	+	16645573	16650420	MST1P2	exonic_sense
LNCV6_24180_PI430048170	0.000521503	0.389482	2.56752	down	ENST00000530972.1	ENSEMBL_GENCODE	chr11	-	77866412	77870091	AP002812.5	antisense
LNCV6_49473_PI430048170	0.0372535	0.297578	3.36046	down	ENST00000437523.2	ENSEMBL_GENCODE	chr1	-	121494379	121510383	AL592494.1	lincRNA
LNCV6_104281_PI430048170	0.0174273	0.361967	2.76268	down	lnc-JAKMIP3-5:1	lncipediav5.2	chr10	+	131916616	131920222	---	sense_intronic_ncRNA
LNCV6_7743_PI430048170	0.000666179	0.398588	2.50886	down	NR_003284	RefSeq	chr3	-	156809270	156812021	PA2G4P4	exonic_sense
LNCV6_89704_PI430048170	0.0236304	0.422362	2.36764	down	lnc-H2AFZ-1:4	lncipediav5.2	chr4	-	99948777	99950254	---	sense_intronic_ncRNA
LNCV6_15226_PI430048170	0.00775393	0.190044	5.26195	down	NR_110177	RefSeq	chr3	-	136841975	136862063	NCK1-AS1	exonic_antisense
LNCV6_14770_PI430048170	0.00978354	0.174259	5.7386	down	ENST00000429681.1	ENSEMBL_GENCODE	chr3	-	48979932	48983866	AC137630.2	antisense
LNCV6_56704_PI430048170	0.0235047	0.444014	2.25218	down	lnc-ALDH18A1-1:1	lncipediav5.2	chr10	-	95659837	95660091	---	lincRNA
LNCV6_49191_PI430048170	0.00824047	0.155196	6.44347	down	LINC00662:60	lncipediav5.2	chr19	-	27757255	27791636	---	antisense_lncRNA
LNCV6_117488_PI430048170	0.0368578	5.96833	5.96833	up	lnc-EEF2KMT-4:1	lncipediav5.2	chr16	-	5260685	5261043	---	antisense_lncRNA
LNCV6_52794_PI430048170	0.00169129	0.141867	7.04887	down	ENST00000553344.2	ENSEMBL_GENCODE	chr14	-	104857792	104858836	AL583810.1	lincRNA
LNCV6_43119_PI430048170	0.0242137	0.322363	3.10209	down	lnc-ID3-1:1	lncipediav5.2	chr1	-	23551921	23554763	---	lincRNA
LNCV6_12828_PI430048170	0.0108664	0.224348	4.45735	down	ENST00000423433.1	ENSEMBL_GENCODE	chr2	-	45013214	45013668	AC093702.1	lincRNA
LNCV6_62011_PI430048170	0.00213653	0.432927	2.30986	down	lnc-TPM1-1:1	lncipediav5.2	chr15	+	62953172	62954124	---	lincRNA
LNCV6_92968_PI430048170	0.0279083	0.113335	8.82343	down	lnc-KCNJ2-5:2	lncipediav5.2	chr17	+	71081265	71082643	---	lincRNA
LNCV6_84483_PI430048170	0.0212208	2.37519	2.37519	up	lnc-PFDN6-1:1	lncipediav5.2	chr6	+	33308391	33308667	---	antisense_lncRNA
LNCV6_92441_PI430048170	0.0214382	2.05048	2.05048	up	lnc-GABRG3-3:1	lncipediav5.2	chr15	+	26964916	26970385	---	lincRNA
LNCV6_116760_PI430048170	0.0190416	0.273672	3.65401	down	lnc-THNSL1-4:1	lncipediav5.2	chr10	+	24952370	24953277	---	antisense_lncRNA
LNCV6_67408_PI430048170	0.0400449	2.74258	2.74258	up	lnc-ICAM2-2:1	lncipediav5.2	chr17	-	64000856	64002493	---	antisense_lncRNA
LNCV6_20196_PI430048170	0.00224141	0.18788	5.32255	down	ENST00000608625.1	ENSEMBL_GENCODE	chr7	-	128264526	128264889	AC018635.2	lincRNA
LNCV6_45270_PI430048170	0.0348017	0.379598	2.63436	down	lnc-ZBTB44-1:1	lncipediav5.2	chr11	-	130216584	130217584	---	lincRNA
LNCV6_113145_PI430048170	0.000972017	8.9899	8.9899	up	lnc-SLC25A35-2:1	lncipediav5.2	chr17	-	8296504	8297216	---	lincRNA
LNCV6_25299_PI430048170	0.00215956	13.247	13.247	up	ENST00000536914.1	ENSEMBL_GENCODE	chr12	+	67989529	68234686	IFNG-AS1	antisense
LNCV6_7617_PI430048170	0.000718286	0.14265	7.01016	down	NR_026575	RefSeq	chr4	-	165277791	165280023	GK3P	exonic_sense
LNCV6_103370_PI430048170	0.0310616	0.0941929	10.6165	down	lnc-CDK9-2:1	lncipediav5.2	chr9	+	127776425	127777944	---	antisense_lncRNA
LNCV6_51104_PI430048170	0.00418295	0.0721063	13.8684	down	lnc-CTSV-5:7	lncipediav5.2	chr9	-	97155892	97221256	---	lincRNA
LNCV6_125353_PI430048170	0.0147198	2.36447	2.36447	up	ENST00000566457.1	ENSEMBL_GENCODE	chr8	-	22679013	22684009	AC105046.1	sense_overlapping
LNCV6_13856_PI430048170	0.000524722	11.9376	11.9376	up	ENST00000458314.1	ENSEMBL_GENCODE	chr2	-	172464262	172466022	ITGA6-AS1	antisense
LNCV6_122843_PI430048170	0.0111189	2.04406	2.04406	up	lnc-SERP1-4:1	lncipediav5.2	chr3	-	150408101	150409679	---	antisense_lncRNA
LNCV6_72212_PI430048170	0.0290981	24.4401	24.4401	up	NR_028484	RefSeq	chr22	-	24429205	24495074	ADORA2A-AS1	exonic_antisense
LNCV6_38352_PI430048170	0.00449742	0.315458	3.16999	down	lnc-MYC-1:1	lncipediav5.2	chr8	+	127926108	127931156	---	lincRNA
LNCV6_114996_PI430048170	0.0263001	0.268599	3.72302	down	lnc-RBP1-5:4	lncipediav5.2	chr3	-	139634359	139677736	---	sense_intronic_ncRNA
LNCV6_64112_PI430048170	3.27664e-06	0.104342	9.58389	down	LINC01896:41	lncipediav5.2	chr18	-	78976572	78978579	---	lincRNA
LNCV6_114076_PI430048170	0.00327412	249.705	249.705	up	lnc-ZNF479-15:1	lncipediav5.2	chr7	-	57820031	57820410	---	lincRNA
LNCV6_90646_PI430048170	0.00316065	0.102764	9.73104	down	lnc-ADAMTS18-8:1	lncipediav5.2	chr16	-	76878273	76878936	---	lincRNA
LNCV6_10933_PI430048170	0.0123294	0.093296	10.7186	down	ENST00000451090.1	ENSEMBL_GENCODE	chr1	-	59055999	59078116	AL592431.1	lincRNA
LNCV6_88386_PI430048170	0.0317374	0.0762535	13.1142	down	lnc-MPP2-1:3	lncipediav5.2	chr17	-	43914481	43917273	---	lincRNA
LNCV6_99224_PI430048170	0.00368229	3.88668	3.88668	up	lnc-NEUROD6-4:1	lncipediav5.2	chr7	-	31381169	31387811	---	lincRNA
LNCV6_120250_PI430048170	0.00170172	2.32559	2.32559	up	ENST00000567837.1	ENSEMBL_GENCODE	chr14	-	90489012	90491637	AL096869.3	retained_intron
LNCV6_74924_PI430048170	0.0105173	0.296702	3.37038	down	lnc-LRBA-7:1	lncipediav5.2	chr4	-	151176556	151266246	---	sense_intronic_ncRNA
LNCV6_53742_PI430048170	0.000818186	0.0365774	27.3393	down	lnc-FAM167B-1:1	lncipediav5.2	chr1	+	32240233	32243022	---	lincRNA
LNCV6_95976_PI430048170	0.00678175	0.43551	2.29616	down	lnc-PHF19-1:1	lncipediav5.2	chr9	-	120826594	120831401	---	sense_intronic_ncRNA
LNCV6_5079_PI430048170	0.004738	3.02511	3.02511	up	NR_000025	RefSeq	chr11	+	75404420	75404566	SNORD15B	exonic_sense
LNCV6_98845_PI430048170	0.0203921	0.401916	2.48808	down	lnc-NLN-3:1	lncipediav5.2	chr5	+	65926560	65984845	---	sense_intronic_ncRNA
LNCV6_56183_PI430048170	0.000156409	0.318413	3.14058	down	lnc-CREM-3:1	lncipediav5.2	chr10	+	34875209	34875422	---	lincRNA
LNCV6_20163_PI430048170	0.00229296	0.420932	2.37568	down	ENST00000419832.1	ENSEMBL_GENCODE	chr7	+	123456629	123459856	AC073323.1	antisense
LNCV6_81273_PI430048170	0.0122094	0.0879045	11.376	down	lnc-OLFML2A-1:2	lncipediav5.2	chr9	+	124771726	124773816	---	lincRNA
LNCV6_74946_PI430048170	0.000228259	3.12885	3.12885	up	lnc-TMEM131L-3:4	lncipediav5.2	chr4	+	153684252	153688057	---	sense_intronic_ncRNA
LNCV6_29637_PI430048170	0.00672642	0.43212	2.31417	down	ENST00000563750.1	ENSEMBL_GENCODE	chr16	+	81385463	81387560	AC092139.1	lincRNA
LNCV6_57111_PI430048170	0.00025424	0.312661	3.19835	down	lnc-NAP1L4-3:1	lncipediav5.2	chr11	-	3019189	3029057	---	sense_intronic_ncRNA
LNCV6_60944_PI430048170	0.0104663	0.398385	2.51013	down	lnc-MAPK1IP1L-1:1	lncipediav5.2	chr14	+	55027280	55031994	---	sense_intronic_ncRNA
LNCV6_27904_PI430048170	0.0222573	2.40349	2.40349	up	ENST00000558938.1	ENSEMBL_GENCODE	chr15	-	51064609	51069586	AC073964.1	sense_intronic
LNCV6_107567_PI430048170	0.0323954	0.430475	2.32301	down	lnc-PISD-1:1	lncipediav5.2	chr22	-	31704443	31712347	---	sense_intronic_ncRNA
LNCV6_51322_PI430048170	0.00985389	0.237693	4.2071	down	lnc-C1orf185-2:1	lncipediav5.2	chr1	+	51264915	51266033	---	sense_intronic_ncRNA
LNCV6_119947_PI430048170	0.0248216	0.137786	7.25765	down	NONHSAT033894.2	NONCODEv5	chr13	+	51260953	51262371	---	intronic_sense
LNCV6_7715_PI430048170	0.0131541	26.1497	26.1497	up	NR_003314	RefSeq	chr15	+	25209917	25209999	SNORD115-22	intergenic
LNCV6_35885_PI430048170	0.00292874	2.79744	2.79744	up	ENST00000516021.1	ENSEMBL_GENCODE	chr6	+	24166273	24166374	RF00218	snoRNA
LNCV6_8471_PI430048170	0.0154446	0.30691	3.25829	down	NR_126515	RefSeq	chr3	+	37399476	37416783	C3orf35	intergenic
LNCV6_57859_PI430048170	0.0105032	2.28717	2.28717	up	lnc-NUMA1-3:3	lncipediav5.2	chr11	-	72024070	72080542	---	sense_intronic_ncRNA
LNCV6_60269_PI430048170	0.0122688	0.0175551	56.9634	down	lnc-PCDH8-10:1	lncipediav5.2	chr13	-	55535880	55658545	---	lincRNA
LNCV6_107808_PI430048170	0.00437833	3.2162	3.2162	up	lnc-LAMB4-2:1	lncipediav5.2	chr7	-	107948413	107950027	---	sense_intronic_ncRNA
LNCV6_84104_PI430048170	0.000474764	0.167943	5.9544	down	NR_027294	RefSeq	chr9	+	38621087	38623284	FAM201A	intergenic
LNCV6_111799_PI430048170	0.00125119	0.443654	2.25401	down	lnc-SBDS-12:1	lncipediav5.2	chr7	-	67089256	67089470	---	antisense_lncRNA
LNCV6_91329_PI430048170	0.00646353	2.55249	2.55249	up	lnc-C9orf129-1:2	lncipediav5.2	chr9	-	93216422	93244357	---	antisense_lncRNA
LNCV6_61159_PI430048170	0.0211969	0.0904111	11.0606	down	ENST00000554225.1	ENSEMBL_GENCODE	chr14	+	76235817	76263474	AC016526.2	sense_overlapping
LNCV6_21191_PI430048170	0.0265418	0.375169	2.66547	down	ENST00000607097.1	ENSEMBL_GENCODE	chr8	-	93915734	93916682	AC084346.2	lincRNA
LNCV6_36171_PI430048170	0.000139707	6.81223	6.81223	up	NR_028272	RefSeq	chr11	+	65422797	65426532	NEAT1	intergenic
LNCV6_100447_PI430048170	0.0155186	2.51147	2.51147	up	lnc-SOCS4-3:1	lncipediav5.2	chr14	+	54925178	54925758	---	lincRNA
LNCV6_19637_PI430048170	0.000615915	0.170785	5.85532	down	ENST00000415934.1	ENSEMBL_GENCODE	chr7	+	30140870	30141417	AC007036.2	sense_intronic
LNCV6_69020_PI430048170	0.00670622	0.0782612	12.7777	down	lnc-SLC22A18-8:1	lncipediav5.2	chr11	+	3189487	3189937	---	lincRNA
LNCV6_14143_PI430048170	0.0131119	0.144568	6.91716	down	ENST00000608741.1	ENSEMBL_GENCODE	chr2	-	202032770	202033537	AC069148.1	lincRNA
LNCV6_102454_PI430048170	0.0049428	0.389238	2.56912	down	lnc-JAZF1-1:1	lncipediav5.2	chr7	-	27649223	27662857	---	sense_intronic_ncRNA
LNCV6_20322_PI430048170	0.0350093	0.227597	4.39373	down	NR_126023	RefSeq	chr7	-	144238572	144355718	OR2A1-AS1	exonic_sense
LNCV6_42816_PI430048170	0.0460088	0.0592694	16.8721	down	ENST00000548368.5	ENSEMBL_GENCODE	chr12	+	110936589	110943695	LINC01405	lincRNA
LNCV6_117255_PI430048170	0.0266448	0.251294	3.97941	down	lnc-SERTAD2-3:4	lncipediav5.2	chr2	-	64813733	64956325	---	lincRNA
LNCV6_118758_PI430048170	0.0344765	0.326293	3.06473	down	NONHSAT010550.2	NONCODEv5	chr1	-	241628853	241631422	---	exonic_sense
LNCV6_89736_PI430048170	0.0198945	3.94058	3.94058	up	lnc-NEIL3-7:1	lncipediav5.2	chr4	+	178286694	178287285	---	lincRNA
LNCV6_11051_PI430048170	0.00259631	4.98931	4.98931	up	lnc-SLC44A5-4:1	lncipediav5.2	chr1	-	75710014	75724011	---	NA
LNCV6_70764_PI430048170	0.0118372	0.391144	2.5566	down	lnc-NDUFA10-6:1	lncipediav5.2	chr2	-	239280690	239283113	---	sense_intronic_ncRNA
LNCV6_24081_PI430048170	0.022913	28.6085	28.6085	up	ENST00000562094.1	ENSEMBL_GENCODE	chr11	-	69921638	69926813	AP007216.2	lincRNA
LNCV6_65230_PI430048170	0.00204748	0.243423	4.10807	down	lnc-TMEM238-2:1	lncipediav5.2	chr19	-	55403907	55404144	---	sense_intronic_ncRNA
LNCV6_27588_PI430048170	0.0136503	0.123302	8.11015	down	ENST00000547292.1	ENSEMBL_GENCODE	chr15	+	25051089	25056565	SNHG14	antisense
LNCV6_86141_PI430048170	0.01126	0.270047	3.70306	down	lnc-FRAT1-2:1	lncipediav5.2	chr10	+	97324745	97333262	---	antisense_lncRNA
LNCV6_26234_PI430048170	0.010763	3.46493	3.46493	up	ENST00000524062.5	ENSEMBL_GENCODE	chr13	+	45341513	45391737	TPT1-AS1	retained_intron
LNCV6_46267_PI430048170	0.00773084	0.0843529	11.855	down	lnc-ANKRD27-2:3	lncipediav5.2	chr19	-	32390241	32405129	---	NA
LNCV6_55019_PI430048170	0.00105251	83.2726	83.2726	up	lnc-HSD17B7-1:2	lncipediav5.2	chr1	+	162782110	162786572	---	sense_intronic_ncRNA
LNCV6_21374_PI430048170	0.0210671	0.125225	7.98563	down	ENST00000524348.1	ENSEMBL_GENCODE	chr8	+	122808770	122815774	AC016405.1	sense_intronic
LNCV6_61510_PI430048170	0.014683	2.18072	2.18072	up	lnc-BRF1-65:1	lncipediav5.2	chr14	-	106692656	106692888	---	lincRNA
LNCV6_64691_PI430048170	0.00770755	0.406912	2.45753	down	lnc-DMKN-1:17	lncipediav5.2	chr19	-	35498246	35499138	---	sense_intronic_ncRNA
LNCV6_125186_PI430048170	0.000793879	4.26186	4.26186	up	NR_024454	RefSeq	chr7	-	140695335	140697077	NDUFB2-AS1	exonic_antisense
LNCV6_64314_PI430048170	0.00515308	3.80894	3.80894	up	lnc-CTXN1-2:1	lncipediav5.2	chr19	-	7922445	7924373	---	antisense_lncRNA
LNCV6_65265_PI430048170	0.00103492	3.29453	3.29453	up	lnc-ZNF835-2:1	lncipediav5.2	chr19	-	56621264	56622396	---	antisense_lncRNA
LNCV6_103727_PI430048170	8.74899e-05	2.89876	2.89876	up	NR_110232	RefSeq	chr17	+	50468328	50474845	ACSF2	exonic_sense
LNCV6_120272_PI430048170	0.0336332	0.427468	2.33936	down	NR_122121	RefSeq	chr14	-	96501647	96502326	LOC730202	bidirectional
LNCV6_86142_PI430048170	0.0266663	3.49695	3.49695	up	lnc-LONRF1-7:1	lncipediav5.2	chr8	-	12810432	12855772	---	lincRNA
LNCV6_26183_PI430048170	0.0010494	0.0632882	15.8007	down	NR_126389	RefSeq	chr13	-	42842411	42872744	LINC00428	intergenic
LNCV6_105976_PI430048170	0.0398856	0.293609	3.40589	down	lnc-SLC35F4-2:1	lncipediav5.2	chr14	-	58131206	58133131	---	sense_intronic_ncRNA
LNCV6_27282_PI430048170	0.0161279	0.25058	3.99073	down	ENST00000500370.2	ENSEMBL_GENCODE	chr14	-	95532297	95534800	SNHG10	antisense
LNCV6_20828_PI430048170	0.023902	0.393064	2.54411	down	ENST00000518942.1	ENSEMBL_GENCODE	chr8	+	51899325	51946605	AC064807.1	antisense
LNCV6_99641_PI430048170	0.00649989	2.279	2.279	up	lnc-POPDC2-2:1	lncipediav5.2	chr3	-	119635525	119636150	---	lincRNA
LNCV6_28470_PI430048170	0.00697556	0.276099	3.62189	down	ENST00000554649.1	ENSEMBL_GENCODE	chr15	-	95034384	95035737	AC087633.1	lincRNA
LNCV6_79519_PI430048170	0.00162138	0.0384826	25.9858	down	LINC00599:16	lncipediav5.2	chr8	-	9886104	9905802	---	lincRNA
LNCV6_75382_PI430048170	0.00819118	2.34985	2.34985	up	lnc-UGT3A2-3:1	lncipediav5.2	chr5	-	36098555	36102381	---	sense_intronic_ncRNA
LNCV6_116089_PI430048170	0.00732293	5.04443	5.04443	up	lnc-GPR176-1:1	lncipediav5.2	chr15	-	39951374	39951708	---	antisense_lncRNA
LNCV6_122921_PI430048170	0.00162177	2.49945	2.49945	up	NONHSAT093923.2	NONCODEv5	chr3	+	188886692	188890669	---	exonic_sense
LNCV6_20979_PI430048170	0.00280828	0.159556	6.26741	down	ENST00000520944.5	ENSEMBL_GENCODE	chr8	-	66921818	66925596	SNHG6	lincRNA
LNCV6_31974_PI430048170	0.0163106	0.434475	2.30163	down	ENST00000594262.1	ENSEMBL_GENCODE	chr19	+	1440839	1441938	AC027307.3	lincRNA
LNCV6_35586_PI430048170	0.0044802	0.184233	5.4279	down	ENST00000391256.1	ENSEMBL_GENCODE	chr2	-	10090205	10090319	RF00568	snoRNA
LNCV6_20911_PI430048170	0.00260926	3.48752	3.48752	up	ENST00000532768.1	ENSEMBL_GENCODE	chr8	-	60631509	60632771	AC068389.1	lincRNA
LNCV6_4844_PI430048170	0.0366446	20.0587	20.0587	up	NR_026769	RefSeq	chr4	-	74054037	74055399	PPBPP2	intronic_sense
LNCV6_92789_PI430048170	0.00614902	0.481137	2.07841	down	lnc-ICOSLG-11:1	lncipediav5.2	chr21	-	44046346	44047041	---	antisense_lncRNA
LNCV6_93486_PI430048170	0.00622882	3.06739	3.06739	up	lnc-MSR1-5:1	lncipediav5.2	chr8	-	15688913	15689562	---	antisense_lncRNA
LNCV6_51550_PI430048170	0.0377705	0.134695	7.42417	down	ENST00000514105.2	ENSEMBL_GENCODE	chr5	-	7707802	7749766	AC093305.1	antisense
LNCV6_93305_PI430048170	0.0464073	0.222459	4.49522	down	lnc-MARCH3-5:1	lncipediav5.2	chr5	-	126583931	126594439	---	sense_intronic_ncRNA
LNCV6_63383_PI430048170	0.00203208	2.81177	2.81177	up	lnc-FAM20A-2:1	lncipediav5.2	chr17	-	68425925	68427569	---	sense_intronic_ncRNA
LNCV6_82139_PI430048170	0.000192298	0.102697	9.73736	down	lnc-IGSF1-2:2	lncipediav5.2	chrX	-	131810577	131812180	---	lincRNA
LNCV6_10553_PI430048170	0.000880959	5.67362	5.67362	up	ENST00000437898.1	ENSEMBL_GENCODE	chr1	+	19210501	19240704	EMC1-AS1	antisense
LNCV6_82123_PI430048170	0.00877007	0.346575	2.88538	down	lnc-SLC25A14-1:1	lncipediav5.2	chrX	+	130330856	130331069	---	lincRNA
LNCV6_76850_PI430048170	0.0115268	0.240515	4.15774	down	lnc-C6orf52-1:1	lncipediav5.2	chr6	-	10582485	10586488	---	antisense_lncRNA
LNCV6_95610_PI430048170	0.000729506	2.23117	2.23117	up	lnc-LMF2-2:1	lncipediav5.2	chr22	-	50456588	50457347	---	sense_intronic_ncRNA
LNCV6_35232_PI430048170	0.00327808	17.0002	17.0002	up	ENST00000516375.1	ENSEMBL_GENCODE	chr3	-	62118300	62118510	RNU2-10P	snRNA
LNCV6_23455_PI430048170	0.02308	0.306274	3.26505	down	ENST00000526612.1	ENSEMBL_GENCODE	chr11	-	310139	311141	AC136475.2	antisense
LNCV6_68704_PI430048170	0.0347339	3.28916	3.28916	up	lnc-RPL11-7:1	lncipediav5.2	chr1	+	23410831	23412146	---	antisense_lncRNA
LNCV6_59291_PI430048170	0.028337	3.18791	3.18791	up	lnc-ZDHHC17-10:1	lncipediav5.2	chr12	+	76599670	76600470	---	lincRNA
LNCV6_14138_PI430048170	0.00776857	2.04084	2.04084	up	ENST00000595372.5	ENSEMBL_GENCODE	chr2	-	201148874	201151160	CFLAR-AS1	antisense
LNCV6_46994_PI430048170	0.0493247	0.366984	2.72491	down	lnc-DENND4B-2:1	lncipediav5.2	chr1	-	153949171	153952096	---	sense_intronic_ncRNA
LNCV6_117422_PI430048170	0.0355216	4.48868	4.48868	up	lnc-ALKAL1-4:1	lncipediav5.2	chr8	-	52313153	52313500	---	sense_intronic_ncRNA
LNCV6_96653_PI430048170	0.0141201	0.421092	2.37478	down	lnc-PRODH-3:1	lncipediav5.2	chr22	-	18857357	18858688	---	lincRNA
LNCV6_77248_PI430048170	0.00123612	0.203729	4.90849	down	NR_038887	RefSeq	chr6	-	40344344	40356006	LINC00951	intergenic
LNCV6_83618_PI430048170	0.021383	2.26958	2.26958	up	lnc-ATPAF2-2:3	lncipediav5.2	chr17	-	18101293	18117596	---	antisense_lncRNA
LNCV6_96411_PI430048170	5.01765e-05	3.54115	3.54115	up	lnc-SPTY2D1OS-2:1	lncipediav5.2	chr11	+	18559562	18560468	---	antisense_lncRNA
LNCV6_29842_PI430048170	0.0348422	0.232059	4.30924	down	ENST00000612517.1	ENSEMBL_GENCODE	chr17	+	795306	795794	AC087392.5	lincRNA
LNCV6_122040_PI430048170	0.0112794	8.40771	8.40771	up	lnc-LRRN4-2:1	lncipediav5.2	chr20	-	6037373	6038927	---	antisense_lncRNA
LNCV6_119318_PI430048170	0.0343048	0.113793	8.7879	down	ENST00000562276.1	ENSEMBL_GENCODE	chr11	-	69000765	69002048	AP003071.4	sense_overlapping
LNCV6_124690_PI430048170	0.0271941	3.51484	3.51484	up	NONHSAT117905.2	NONCODEv5	chr6_GL000255v2_alt	-	1065969	1066765	---	intronic_antisense
LNCV6_43749_PI430048170	0.00104289	6.3054	6.3054	up	lnc-PIGC-2:2	lncipediav5.2	chr1	-	172393513	172444048	---	sense_intronic_ncRNA
LNCV6_23266_PI430048170	0.00167965	3.5919	3.5919	up	ENST00000451656.1	ENSEMBL_GENCODE	chr10	-	110207850	110208591	AL360182.2	antisense
LNCV6_51614_PI430048170	0.0108679	0.163578	6.11329	down	ENST00000415611.7	ENSEMBL_GENCODE	chr7	+	22854178	22859487	SNHG26	lincRNA
LNCV6_101995_PI430048170	0.024942	0.114345	8.74546	down	lnc-ARF5-5:3	lncipediav5.2	chr7	+	126230232	126284258	---	lincRNA
LNCV6_84506_PI430048170	0.0406222	2.0745	2.0745	up	lnc-FBXL15-1:1	lncipediav5.2	chr10	+	102426457	102426696	---	antisense_lncRNA
LNCV6_68470_PI430048170	0.0279197	0.304412	3.28502	down	lnc-CAPN1-2:1	lncipediav5.2	chr11	+	65221160	65223852	---	lincRNA
LNCV6_31256_PI430048170	0.01936	7.85027	7.85027	up	ENST00000608032.1	ENSEMBL_GENCODE	chr18	+	2920966	2921685	AP000919.4	antisense
LNCV6_124083_PI430048170	0.0124608	0.251433	3.97721	down	ENST00000562471.2	ENSEMBL_GENCODE	chr6	-	42092233	42094259	AL512274.1	lincRNA
LNCV6_89442_PI430048170	0.00632637	0.130973	7.63515	down	lnc-LARGE1-7:1	lncipediav5.2	chr22	-	32930994	32947579	---	sense_intronic_ncRNA
LNCV6_30083_PI430048170	0.0145269	0.371021	2.69527	down	NR_045026	RefSeq	chr17	+	16438986	16441218	LRRC75A-AS1	bidirectional
LNCV6_10490_PI430048170	0.0499556	0.321129	3.11401	down	ENST00000447600.1	ENSEMBL_GENCODE	chr1	+	11099675	11102051	EXOSC10-AS1	antisense
LNCV6_15786_PI430048170	0.00722157	0.390569	2.56037	down	ENST00000442941.1	ENSEMBL_GENCODE	chr3	+	196431385	196432530	UBXN7-AS1	antisense
LNCV6_90731_PI430048170	0.00240397	12.8374	12.8374	up	lnc-CROCC-3:10	lncipediav5.2	chr1	+	16646368	16648092	---	lincRNA
LNCV6_123002_PI430048170	0.0121466	0.0491115	20.3618	down	ENST00000569621.1	ENSEMBL_GENCODE	chr4	+	24659856	24671568	LINC02473	lincRNA
LNCV6_47000_PI430048170	0.0387386	0.158178	6.32197	down	ENST00000441085.5	ENSEMBL_GENCODE	chr1	-	156446412	156456466	AL139412.1	lincRNA
LNCV6_115105_PI430048170	0.0424245	0.255007	3.92146	down	lnc-TGM4-1:3	lncipediav5.2	chr3	+	45012181	45012752	---	sense_intronic_ncRNA
LNCV6_31019_PI430048170	0.00784346	0.36511	2.7389	down	ENST00000592622.1	ENSEMBL_GENCODE	chr17	-	76551580	76557683	AC015802.4	antisense
LNCV6_96643_PI430048170	0.00730796	3.74137	3.74137	up	lnc-TOM1L2-1:1	lncipediav5.2	chr17	-	17981191	17981572	---	sense_intronic_ncRNA
LNCV6_28992_PI430048170	0.0292608	2.04469	2.04469	up	ENST00000563962.5	ENSEMBL_GENCODE	chr16	-	25086333	25111479	LCMT1-AS1	bidirectional_promoter_lncRNA
LNCV6_63833_PI430048170	0.00663149	0.0930292	10.7493	down	lnc-ZNF521-4:1	lncipediav5.2	chr18	-	24366404	24397841	---	sense_intronic_ncRNA
LNCV6_92111_PI430048170	0.00112778	0.0581017	17.2112	down	lnc-EPHA1-2:1	lncipediav5.2	chr7	-	143390288	143391391	---	sense_intronic_ncRNA
LNCV6_65162_PI430048170	0.0113434	0.45681	2.18909	down	NR_003148	RefSeq	chr19	+	53431973	53444672	TPM3P9	intronic_sense
LNCV6_17407_PI430048170	0.00818935	55.5567	55.5567	up	ENST00000502589.1	ENSEMBL_GENCODE	chr5	-	76285542	76311462	AC113404.1	antisense
LNCV6_45669_PI430048170	0.0142451	2.80732	2.80732	up	lnc-LYPD6-1:3	lncipediav5.2	chr2	+	149288019	149290171	---	lincRNA
LNCV6_83736_PI430048170	0.0123722	2.98162	2.98162	up	lnc-HNRNPDL-1:1	lncipediav5.2	chr4	-	82494836	82495893	---	sense_intronic_ncRNA
LNCV6_11975_PI430048170	0.0377935	0.0923016	10.834	down	ENST00000433108.1	ENSEMBL_GENCODE	chr1	+	209428820	209432545	MIR205HG	retained_intron
LNCV6_27666_PI430048170	0.0483511	0.222933	4.48566	down	ENST00000564670.1	ENSEMBL_GENCODE	chr15	+	32536047	32587613	LINC02256	lincRNA
LNCV6_70666_PI430048170	0.015591	0.268478	3.7247	down	NR_110994	RefSeq	chr2	-	231778722	231781327	PDE6D	exonic_sense
LNCV6_55271_PI430048170	0.00161297	0.364224	2.74557	down	lnc-UCHL5-6:1	lncipediav5.2	chr1	-	192246707	192247487	---	lincRNA
LNCV6_26292_PI430048170	0.00451731	0.00497797	200.885	down	ENST00000614264.1	ENSEMBL_GENCODE	chr13	+	51180178	51180967	AL157817.1	lincRNA
LNCV6_24625_PI430048170	0.0142962	2.87593	2.87593	up	NR_122124	RefSeq	chr12	+	630890	645878	LOC100049716	intronic_sense
LNCV6_108853_PI430048170	0.00272481	3.08693	3.08693	up	lnc-MSN-7:1	lncipediav5.2	chrX	+	66266854	66267394	---	sense_intronic_ncRNA
LNCV6_58340_PI430048170	0.0297298	2.72812	2.72812	up	MIR100HG:66	lncipediav5.2	chr11	-	122174733	122207655	---	lincRNA
LNCV6_68207_PI430048170	0.0171527	2.76362	2.76362	up	NR_046680	RefSeq	chr5	-	142859603	142868910	ARHGAP26-AS1	intronic_antisense
LNCV6_104039_PI430048170	0.0242931	2.28964	2.28964	up	ENST00000554245.1	ENSEMBL_GENCODE	chr14	-	100052803	100074878	AL157912.1	antisense
LNCV6_17451_PI430048170	0.000753491	0.305658	3.27163	down	ENST00000396880.3	ENSEMBL_GENCODE	chr5	+	81991995	81992481	ATG10-IT1	sense_intronic
LNCV6_111912_PI430048170	0.0230589	2.04168	2.04168	up	ENST00000607598.2	ENSEMBL_GENCODE	chr8	-	9555144	9556520	AC021242.3	antisense
LNCV6_95848_PI430048170	0.0116471	0.413525	2.41823	down	lnc-POM121-5:1	lncipediav5.2	chr7	+	72722884	72723089	---	antisense_lncRNA
LNCV6_86199_PI430048170	0.0141154	2.02242	2.02242	up	lnc-KHDRBS3-14:1	lncipediav5.2	chr8	+	134901790	134911994	---	lincRNA
LNCV6_58454_PI430048170	0.00435704	0.42012	2.38027	down	NR_033852	RefSeq	chr11	+	134436481	134505661	LOC283177	intergenic
LNCV6_124203_PI430048170	0.0458424	0.463756	2.15631	down	lnc-NT5DC1-1:1	lncipediav5.2	chr6	+	116254206	116256743	---	sense_intronic_ncRNA
LNCV6_74034_PI430048170	0.000247521	2.30281	2.30281	up	NR_002451	RefSeq	chr4	-	425434	474209	ABCA11P	exonic_sense
LNCV6_76145_PI430048170	0.00111145	0.176	5.68183	down	lnc-STK32A-3:1	lncipediav5.2	chr5	+	147559679	147565197	---	lincRNA
LNCV6_111398_PI430048170	0.00957692	0.168466	5.9359	down	lnc-GTF2H2-6:1	lncipediav5.2	chr5	-	71233099	71234232	---	lincRNA
LNCV6_38683_PI430048170	0.00364531	0.0826008	12.1064	down	NR_105015	RefSeq	chr5	-	80947692	80960907	RASGRF2-AS1	exonic_antisense
LNCV6_58375_PI430048170	0.0145608	0.157935	6.33172	down	lnc-ACRV1-1:3	lncipediav5.2	chr11	-	125445846	125453928	---	sense_intronic_ncRNA
LNCV6_117543_PI430048170	0.00806638	0.175607	5.69454	down	lnc-CCR4-1:1	lncipediav5.2	chr3	+	32872089	32872444	---	sense_intronic_ncRNA
LNCV6_40410_PI430048170	0.000507953	0.374191	2.67244	down	NR_110644	RefSeq	chr2	+	170770681	170778109	ERICH2	intergenic
LNCV6_118926_PI430048170	0.0144432	0.351176	2.84757	down	NONHSAT013826.2	NONCODEv5	chr10	-	70137981	70146740	---	exonic_sense
LNCV6_1968_PI430048170	0.037226	2.76274	2.76274	up	NR_125732	RefSeq	chr10	-	11564123	11611789	USP6NL	exonic_sense
LNCV6_32081_PI430048170	0.0306414	2.01027	2.01027	up	ENST00000605980.1	ENSEMBL_GENCODE	chr19	-	8222153	8239648	AC022146.2	antisense
LNCV6_57277_PI430048170	3.53888e-05	0.0800446	12.493	down	lnc-NCR3LG1-4:1	lncipediav5.2	chr11	+	17209433	17215110	---	sense_intronic_ncRNA
LNCV6_90728_PI430048170	0.0149654	2.05114	2.05114	up	lnc-PRKN-19:2	lncipediav5.2	chr6	-	163712875	163714792	---	lincRNA
LNCV6_100310_PI430048170	0.0102629	4.16974	4.16974	up	lnc-SLC22A7-3:1	lncipediav5.2	chr6	+	43328133	43328476	---	antisense_lncRNA
LNCV6_50514_PI430048170	0.018478	0.187895	5.32211	down	ENST00000556458.1	ENSEMBL_GENCODE	chr14	+	100291118	100294656	AL157871.1	lincRNA
LNCV6_65197_PI430048170	0.0461316	3.26604	3.26604	up	lnc-KIR3DX1-2:1	lncipediav5.2	chr19	+	54551969	54552256	---	lincRNA
LNCV6_58298_PI430048170	0.0240171	0.388032	2.57711	down	lnc-THY1-1:1	lncipediav5.2	chr11	-	119403962	119404227	---	lincRNA
LNCV6_119835_PI430048170	0.0100214	6.1227	6.1227	up	NR_110057	RefSeq	chr12	-	127324154	127340072	LOC101927616	intergenic
LNCV6_123339_PI430048170	0.0366258	0.248059	4.0313	down	lnc-FAM173B-6:1	lncipediav5.2	chr5	-	10188102	10209059	---	lincRNA
LNCV6_90454_PI430048170	0.0307329	0.171995	5.81412	down	lnc-ANO8-1:2	lncipediav5.2	chr19	-	17305825	17309307	---	sense_intronic_ncRNA
LNCV6_7705_PI430048170	0.0167956	25.5117	25.5117	up	NR_003353	RefSeq	chr15	+	25239837	25239919	SNORD115-38	intergenic
LNCV6_28377_PI430048170	0.000381284	0.205676	4.86201	down	ENST00000559041.1	ENSEMBL_GENCODE	chr15	+	89518523	89591956	AC013391.2	sense_overlapping
LNCV6_102561_PI430048170	0.0292954	0.325148	3.07552	down	lnc-KLHL22-4:1	lncipediav5.2	chr22	-	20727568	20729471	---	sense_intronic_ncRNA
LNCV6_82007_PI430048170	0.0415739	0.230195	4.34414	down	NR_038978	RefSeq	chrX	+	103687283	103692560	MORF4L2-AS1	exonic_antisense
LNCV6_54000_PI430048170	0.00457319	0.382552	2.61402	down	lnc-DMRTA2-5:1	lncipediav5.2	chr1	-	50398824	50399773	---	lincRNA
LNCV6_98929_PI430048170	0.0216763	2.12362	2.12362	up	lnc-NRN1-6:2	lncipediav5.2	chr6	-	5788345	5788660	---	lincRNA
LNCV6_5670_PI430048170	0.000557742	0.00246167	406.228	down	NR_029858	RefSeq	chr4	-	112648362	112648430	MIR302C	exonic_sense
LNCV6_117705_PI430048170	0.00310974	0.0185771	53.8297	down	lnc-SYN3-1:1	lncipediav5.2	chr22	-	32508741	32509189	---	lincRNA
LNCV6_114571_PI430048170	0.0480232	0.00917122	109.037	down	lnc-CSNK1G3-17:1	lncipediav5.2	chr5	+	124497321	124505100	---	lincRNA
LNCV6_113874_PI430048170	0.0030428	3.69219	3.69219	up	lnc-MAK16-6:1	lncipediav5.2	chr8	+	33540184	33540493	---	lincRNA
LNCV6_93458_PI430048170	0.00509728	0.44964	2.224	down	lnc-MRI1-1:1	lncipediav5.2	chr19	+	13731761	13732602	---	sense_intronic_ncRNA
LNCV6_97332_PI430048170	0.0176857	2.04004	2.04004	up	lnc-NCL-3:1	lncipediav5.2	chr2	-	231437100	231437421	---	lincRNA
LNCV6_121091_PI430048170	0.0123678	4.54367	4.54367	up	lnc-PIGN-6:1	lncipediav5.2	chr18	-	61808066	61809720	---	sense_intronic_ncRNA
LNCV6_52353_PI430048170	0.0213201	8.57865	8.57865	up	lnc-ARHGAP29-7:1	lncipediav5.2	chr1	-	94533105	94541759	---	sense_intronic_ncRNA
LNCV6_11772_PI430048170	0.00302302	0.105953	9.43813	down	ENST00000414890.1	ENSEMBL_GENCODE	chr1	+	174896958	174897996	RABGAP1L-IT1	sense_intronic
LNCV6_115814_PI430048170	0.0110779	2.12432	2.12432	up	lnc-KANK2-3:1	lncipediav5.2	chr19	-	11221985	11222324	---	sense_intronic_ncRNA
LNCV6_78501_PI430048170	0.0224012	0.14898	6.71233	down	lnc-SUMF2-12:1	lncipediav5.2	chr7	+	56362457	56365270	---	lincRNA
LNCV6_12598_PI430048170	0.00879354	308.839	308.839	up	ENST00000567376.2	ENSEMBL_GENCODE	chr2	-	20999313	21000917	AC115619.1	lincRNA
LNCV6_101953_PI430048170	0.0355799	0.38768	2.57945	down	lnc-NPAS1-7:1	lncipediav5.2	chr19	+	46964508	46965097	---	sense_intronic_ncRNA
LNCV6_63379_PI430048170	0.00117098	0.390703	2.55949	down	lnc-AMZ2-3:1	lncipediav5.2	chr17	+	68233643	68235483	---	lincRNA
LNCV6_125729_PI430048170	0.0026898	0.0254465	39.2981	down	NONHSAT131922.2	NONCODEv5	chr9	-	74495009	74496869	---	bidirectional
LNCV6_15336_PI430048170	0.0158737	0.413774	2.41678	down	lnc-AADAC-1:1	lncipediav5.2	chr3	+	151797483	151808249	---	lincRNA
LNCV6_71372_PI430048170	0.0047481	0.23592	4.23872	down	lnc-ATP9A-1:2	lncipediav5.2	chr20	-	51792067	51793078	---	sense_intronic_ncRNA
LNCV6_24107_PI430048170	5.51372e-05	0.104888	9.53396	down	NR_073388	RefSeq	chr11	-	71795814	71813859	ALG1L9P	intergenic
LNCV6_79695_PI430048170	0.000789639	0.182022	5.49383	down	lnc-EXTL3-7:1	lncipediav5.2	chr8	+	28563062	28563981	---	sense_intronic_ncRNA
LNCV6_98361_PI430048170	0.0212849	7.41552	7.41552	up	lnc-ZNF85-5:1	lncipediav5.2	chr19	+	20961107	20963370	---	lincRNA
LNCV6_111613_PI430048170	0.0220899	0.307989	3.24687	down	lnc-CLIC5-3:1	lncipediav5.2	chr6	-	45250954	45377423	---	sense_intronic_ncRNA
LNCV6_118523_PI430048170	0.0175892	3.01129	3.01129	up	lnc-GBA-1:1	lncipediav5.2	chr1	-	155231271	155233637	---	lincRNA
LNCV6_88636_PI430048170	0.0203959	0.120274	8.31437	down	lnc-THAP12-1:1	lncipediav5.2	chr11	-	76433609	76445764	---	antisense_lncRNA
LNCV6_35630_PI430048170	0.000439385	2.68094	2.68094	up	ENST00000516600.1	ENSEMBL_GENCODE	chr3	-	41687868	41688033	RF00602	scaRNA
LNCV6_117948_PI430048170	0.0121748	0.364763	2.74151	down	lnc-TMEM41B-4:1	lncipediav5.2	chr11	-	9416985	9417297	---	antisense_lncRNAlnc-DENND4B-4:1
LNCV6_35274_PI430048170	0.000226905	5.51437	5.51437	up	ENST00000516967.1	ENSEMBL_GENCODE	chr11	+	122449210	122449331	RNU4ATAC10P	snRNA
LNCV6_93840_PI430048170	0.0109586	0.382157	2.61673	down	lnc-MRAP-5:1	lncipediav5.2	chr21	+	32496811	32497311	---	sense_intronic_ncRNA
LNCV6_104242_PI430048170	0.0251749	4.82706	4.82706	up	lnc-UBE2D3-3:1	lncipediav5.2	chr4	-	102728745	102730171	---	sense_intronic_ncRNA
LNCV6_59840_PI430048170	0.0410678	0.408486	2.44806	down	lnc-TUBA3C-17:1	lncipediav5.2	chr13	-	18769807	18793458	---	lincRNA
LNCV6_115445_PI430048170	0.0232124	0.360519	2.77378	down	lnc-SPC25-6:1	lncipediav5.2	chr2	-	167964307	168012661	---	sense_intronic_ncRNA
LNCV6_25492_PI430048170	0.0345018	0.301475	3.31703	down	ENST00000553163.1	ENSEMBL_GENCODE	chr12	-	95858237	95858693	AC090001.1	retained_intron
LNCV6_5655_PI430048170	0.0489146	3.51212	3.51212	up	NR_102735	RefSeq	chr9	-	133654586	133657408	DBH-AS1	exonic_antisense
LNCV6_32598_PI430048170	0.0334599	0.292988	3.41311	down	ENST00000589557.1	ENSEMBL_GENCODE	chr19	+	38596346	38601694	AC008649.1	antisense
LNCV6_100871_PI430048170	0.00446999	0.134721	7.42275	down	lnc-TRAIP-2:1	lncipediav5.2	chr3	-	49861788	49869905	---	sense_intronic_ncRNA
LNCV6_60014_PI430048170	0.0488813	0.0705236	14.1796	down	lnc-SOHLH2-3:1	lncipediav5.2	chr13	-	35845900	35847623	---	sense_intronic_ncRNA
LNCV6_94558_PI430048170	0.00854579	0.441993	2.26248	down	lnc-TBC1D3F-7:1	lncipediav5.2	chr17	-	36509066	36511258	---	sense_intronic_ncRNA
LNCV6_61248_PI430048170	0.000822602	0.03439	29.0782	down	lnc-PPP4R3A-6:1	lncipediav5.2	chr14	-	91604401	91605319	---	sense_intronic_ncRNA
LNCV6_85787_PI430048170	0.00349969	2.5932	2.5932	up	lnc-POLN-2:1	lncipediav5.2	chr4	-	2005970	2011719	---	sense_intronic_ncRNA
LNCV6_37176_PI430048170	0.0152405	0.302836	3.30212	down	ENST00000458236.1	ENSEMBL_GENCODE	chr6	-	29735028	29748993	HLA-F-AS1	processed_transcript
LNCV6_112563_PI430048170	0.0486905	0.417308	2.39631	down	lnc-INAFM2-1:1	lncipediav5.2	chr15	+	40324939	40329160	---	sense_intronic_ncRNA
LNCV6_58419_PI430048170	0.00956613	9.23877	9.23877	up	lnc-PRDM10-2:1	lncipediav5.2	chr11	-	130082494	130082781	---	antisense_lncRNA
LNCV6_97825_PI430048170	0.0206379	0.219351	4.55891	down	lnc-YTHDF1-2:2	lncipediav5.2	chr20	-	63166027	63167441	---	lincRNA
LNCV6_16607_PI430048170	0.00980472	10.0219	10.0219	up	ENST00000507934.1	ENSEMBL_GENCODE	chr4	+	150579089	150581545	AC110813.1	antisense
LNCV6_65112_PI430048170	0.000709825	3.45296	3.45296	up	lnc-ZNF836-2:4	lncipediav5.2	chr19	-	52226740	52229300	---	antisense_lncRNA
LNCV6_84350_PI430048170	0.0324301	0.22541	4.43636	down	lnc-CLEC2D-2:2	lncipediav5.2	chr12	+	9448347	9461649	---	lincRNA
LNCV6_16811_PI430048170	0.00176838	0.211466	4.7289	down	NR_125905	RefSeq	chr4	-	182138657	182144515	LOC90768	exonic_antisense
LNCV6_58784_PI430048170	0.01496	0.171385	5.83481	down	lnc-LRMP-9:1	lncipediav5.2	chr12	+	24583560	24584549	---	lincRNA
LNCV6_117060_PI430048170	0.00707207	2.12455	2.12455	up	lnc-PLA2G2F-2:1	lncipediav5.2	chr1	+	20152103	20152493	---	lincRNA
LNCV6_89604_PI430048170	0.00415875	10.7484	10.7484	up	lnc-CLDN11-5:2	lncipediav5.2	chr3	+	170437464	170454733	---	sense_intronic_ncRNA
LNCV6_12528_PI430048170	0.0011718	0.022635	44.1794	down	ENST00000435175.1	ENSEMBL_GENCODE	chr2	+	11681461	11683328	AC106875.1	sense_intronic
LNCV6_113862_PI430048170	0.00532193	3.55455	3.55455	up	lnc-IKBKB-3:1	lncipediav5.2	chr8	+	42228086	42242846	---	lincRNA
LNCV6_24737_PI430048170	0.0347575	0.252226	3.96471	down	ENST00000536560.1	ENSEMBL_GENCODE	chr12	-	8382844	8385727	LINC00937	lincRNA
LNCV6_28697_PI430048170	0.00320684	15.3781	15.3781	up	ENST00000561847.2	ENSEMBL_GENCODE	chr16	+	2476558	2482173	AC106820.4	sense_intronic
LNCV6_58830_PI430048170	0.0270953	3.01593	3.01593	up	lnc-DENND5B-2:1	lncipediav5.2	chr12	-	31597113	31597409	---	lincRNA
LNCV6_38275_PI430048170	0.0079782	0.306322	3.26453	down	lnc-MMP28-4:2	lncipediav5.2	chr17	-	35824776	35830143	---	antisense_lncRNA
LNCV6_62271_PI430048170	0.023631	0.225462	4.43533	down	NR_126328	RefSeq	chr15	-	80947325	80989878	MESDC2	exonic_antisense
LNCV6_83747_PI430048170	0.0398559	2.75493	2.75493	up	NR_046262	RefSeq	chr5	-	36871360	36876694	NIPBL-AS1	bidirectional
LNCV6_26728_PI430048170	0.0487538	0.409089	2.44445	down	ENST00000555109.1	ENSEMBL_GENCODE	chr14	+	24501594	24508688	AL132800.1	antisense
LNCV6_9804_PI430048170	0.0138567	2.12012	2.12012	up	NR_106739	RefSeq	chr11	+	12163682	12163767	MIR6124	intronic_sense
LNCV6_57698_PI430048170	0.00316792	9.04046	9.04046	up	ENST00000501122.2	ENSEMBL_GENCODE	chr11	+	65422798	65445540	NEAT1	lincRNA
LNCV6_29240_PI430048170	0.0057029	0.0652009	15.3372	down	ENST00000576842.1	ENSEMBL_GENCODE	chr16	+	50880209	50884101	LINC02128	lincRNA
LNCV6_27911_PI430048170	0.00318169	0.315514	3.16943	down	ENST00000560727.5	ENSEMBL_GENCODE	chr15	+	51457904	51460567	AC066613.1	antisense
LNCV6_50461_PI430048170	0.0263218	0.412419	2.42472	down	lnc-GLRX3-1:1	lncipediav5.2	chr10	+	130186180	130186866	---	lincRNA
LNCV6_125456_PI430048170	0.0357216	0.27429	3.64578	down	ENST00000528800.2	ENSEMBL_GENCODE	chr8	+	69834129	69837829	AC079089.1	antisense
LNCV6_115310_PI430048170	0.00084049	2.30627	2.30627	up	lnc-NCAM2-19:1	lncipediav5.2	chr21	+	23101222	23103074	---	lincRNA
LNCV6_55052_PI430048170	0.0284254	0.304033	3.28911	down	lnc-MGST3-2:3	lncipediav5.2	chr1	+	165708282	165709510	---	lincRNA
LNCV6_86921_PI430048170	0.000628516	2.80424	2.80424	up	lnc-FBXL4-3:1	lncipediav5.2	chr6	-	98654377	98654631	---	lincRNA
LNCV6_110252_PI430048170	0.00198703	0.37401	2.67372	down	lnc-TMEM241-4:1	lncipediav5.2	chr18	-	22924905	22925399	---	antisense_lncRNA
LNCV6_97934_PI430048170	0.00724692	0.491585	2.03424	down	lnc-NR5A2-9:1	lncipediav5.2	chr1	+	199752490	199752890	---	lincRNA
LNCV6_77785_PI430048170	0.0295232	0.287126	3.48279	down	lnc-ARFGEF3-1:1	lncipediav5.2	chr6	+	138107524	138108657	---	lincRNA
LNCV6_25656_PI430048170	0.00765838	0.318141	3.14326	down	ENST00000614016.1	ENSEMBL_GENCODE	chr12	+	116801023	116801477	AC083806.3	lincRNA
LNCV6_7860_PI430048170	0.00552048	0.358028	2.79308	down	NR_002589	RefSeq	NW_015495299.1	+	270898	270968	SNORD51	intronic_sense
LNCV6_116209_PI430048170	0.00976233	3.01624	3.01624	up	lnc-OR6J1-1:1	lncipediav5.2	chr14	-	22694097	22694535	---	lincRNA
LNCV6_118516_PI430048170	0.00883765	0.276912	3.61125	down	ENST00000364259.1	ENSEMBL_GENCODE	chr1	+	154259727	154259862	SNORA58B	snoRNA
LNCV6_96008_PI430048170	0.0127035	0.346951	2.88225	down	lnc-ZNF674-5:1	lncipediav5.2	chrX	-	46559819	46560229	---	lincRNA
LNCV6_25633_PI430048170	0.00191927	5.3447	5.3447	up	ENST00000603439.1	ENSEMBL_GENCODE	chr12	-	115299588	115300708	AC078880.3	lincRNA
LNCV6_7738_PI430048170	0.0164243	23.0567	23.0567	up	NR_003342	RefSeq	chr15	+	25215540	25215622	SNORD115-25	intergenic
LNCV6_108919_PI430048170	0.0202015	110.86	110.86	up	NR_004855	RefSeq	chr6	+	8652208	8653846	HULC	intergenic
LNCV6_46815_PI430048170	0.00197991	0.356478	2.80522	down	NR_077236	RefSeq	chr8	-	78722846	78724374	LOC101241902	intergenic
LNCV6_29899_PI430048170	0.0348166	0.150768	6.63272	down	ENST00000575487.1	ENSEMBL_GENCODE	chr17	-	3163005	3177031	AC090282.1	lincRNA
LNCV6_76343_PI430048170	0.00127879	0.306285	3.26493	down	NR_026921	RefSeq	chr5	-	177618499	177672277	LOC202181	intergenic
LNCV6_52760_PI430048170	0.000521661	0.193858	5.15842	down	lnc-LINC02210-CRHR1-52:21	lncipediav5.2	chr17	+	45638974	45642307	---	sense_intronic_ncRNA
LNCV6_57232_PI430048170	0.0266896	2.14988	2.14988	up	lnc-DKK3-8:1	lncipediav5.2	chr11	-	12274420	12281908	---	antisense_lncRNA
LNCV6_35601_PI430048170	0.00072986	2.31007	2.31007	up	ENST00000362566.1	ENSEMBL_GENCODE	chr14	-	21392150	21392253	SNORD9	snoRNA
LNCV6_43046_PI430048170	0.0362113	2.91606	2.91606	up	lnc-ARMC4-4:1	lncipediav5.2	chr10	-	28326170	28330001	---	sense_intronic_ncRNA
LNCV6_15186_PI430048170	0.0125963	0.471402	2.12133	down	ENST00000609183.1	ENSEMBL_GENCODE	chr3	-	129163606	129163940	AC108673.3	lincRNA
LNCV6_97746_PI430048170	0.0480063	2.14011	2.14011	up	NR_029386	RefSeq	NW_018654717.1	-	363249	364222	DEFA10P	exonic_sense
LNCV6_40258_PI430048170	0.0393123	0.238991	4.18425	down	ENST00000423380.1	ENSEMBL_GENCODE	chr9	-	91104957	91107304	AL158071.2	lincRNA
LNCV6_8254_PI430048170	0.0171418	0.0791726	12.6306	down	NR_046290	RefSeq	chr16	-	28878956	28879921	ATP2A1-AS1	exonic_antisense
LNCV6_4779_PI430048170	0.0129563	64.6849	64.6849	up	NR_027272	RefSeq	chr21	-	41711519	41715775	LINC00479	intergenic
LNCV6_96142_PI430048170	0.0190168	6.10659	6.10659	up	lnc-GEMIN2-10:1	lncipediav5.2	chr14	+	38727256	38727914	---	lincRNA
LNCV6_109169_PI430048170	0.00942919	0.339318	2.94709	down	lnc-PDSS1-3:3	lncipediav5.2	chr10	+	26689337	26693117	---	lincRNA
LNCV6_124996_PI430048170	0.000674911	2.70792	2.70792	up	ENST00000384614.1	ENSEMBL_GENCODE	chr7	+	65065999	65066132	SNORA22C	snoRNA
LNCV6_23291_PI430048170	0.00146829	2.84982	2.84982	up	ENST00000614747.1	ENSEMBL_GENCODE	chr10	-	117267116	117268668	AL391988.1	antisense
LNCV6_962_PI430048170	0.00251599	0.0625891	15.9772	down	NR_027408	RefSeq	chr17	-	60101759	60102919	LOC653653	exonic_sense
LNCV6_87636_PI430048170	0.00678078	0.268716	3.7214	down	lnc-SIX2-4:1	lncipediav5.2	chr2	-	45040673	45045789	---	lincRNA
LNCV6_68847_PI430048170	0.0340487	2.88447	2.88447	up	lnc-TAS1R1-1:1	lncipediav5.2	chr1	+	6547904	6548619	---	antisense_lncRNA
LNCV6_72305_PI430048170	0.000889749	0.212508	4.7057	down	HORMAD2-AS1:12	lncipediav5.2	chr22	-	30039418	30080257	---	antisense_lncRNA
LNCV6_38748_PI430048170	0.00175042	0.00296339	337.452	down	LINC00428:1	lncipediav5.2	chr13	-	42840531	42872900	---	lincRNA
LNCV6_116990_PI430048170	0.0380828	2.952	2.952	up	lnc-TXNDC12-4:1	lncipediav5.2	chr1	-	52189915	52190309	---	antisense_lncRNA
LNCV6_63507_PI430048170	0.000124016	0.417317	2.39626	down	lnc-SRSF2-6:1	lncipediav5.2	chr17	-	77088728	77094990	---	antisense_lncRNA
LNCV6_75257_PI430048170	0.0366851	0.192723	5.1888	down	lnc-FAM173B-8:1	lncipediav5.2	chr5	-	10286172	10307859	---	sense_intronic_ncRNA
LNCV6_66381_PI430048170	0.0250446	0.348492	2.86951	down	lnc-RGPD6-3:1	lncipediav5.2	chr2	-	110648816	110650739	---	sense_intronic_ncRNA
LNCV6_26675_PI430048170	5.72334e-05	0.166859	5.9931	down	ENST00000535893.1	ENSEMBL_GENCODE	chr14	+	21521083	21522660	AL161747.2	antisense
LNCV6_35422_PI430048170	0.0115745	2.50596	2.50596	up	NR_002953	RefSeq	chrX	+	54814369	54814500	SNORA11	intronic_sense
LNCV6_97595_PI430048170	0.0424443	3.77544	3.77544	up	NR_121623	RefSeq	chr6	+	139976318	140093721	LOC100507477	intergenic
LNCV6_112996_PI430048170	0.0164766	3.86951	3.86951	up	lnc-ISG20-2:1	lncipediav5.2	chr15	+	88717276	88717721	---	lincRNA
LNCV6_24673_PI430048170	0.00421177	0.0905132	11.0481	down	ENST00000538202.3	ENSEMBL_GENCODE	chr12	+	5023392	5025613	AC005906.2	retained_intron
LNCV6_118357_PI430048170	0.00387821	7.3583	7.3583	up	lnc-SRSF11-1:2	lncipediav5.2	chr1	+	70141381	70144364	---	sense_intronic_ncRNA
LNCV6_43774_PI430048170	0.0023154	0.423822	2.35948	down	lnc-C11orf95-5:1	lncipediav5.2	chr11	-	63828682	63828989	---	lincRNA
LNCV6_33643_PI430048170	0.0264156	0.173871	5.7514	down	ENST00000624846.3	ENSEMBL_GENCODE	chr21	-	6631798	6670650	CU638689.4	lincRNA
LNCV6_94656_PI430048170	0.0194187	5.95909	5.95909	up	lnc-API5-11:1	lncipediav5.2	chr11	+	41538433	41538986	---	lincRNA
LNCV6_113729_PI430048170	0.0498737	2.82295	2.82295	up	lnc-PTK2-1:1	lncipediav5.2	chr8	-	140626484	140635546	---	sense_intronic_ncRNA
LNCV6_114884_PI430048170	0.0350405	0.351235	2.84709	down	lnc-IQCG-11:2	lncipediav5.2	chr3	-	198059249	198064022	---	lincRNA
LNCV6_54806_PI430048170	0.00602269	2.55632	2.55632	up	lnc-CREB3L4-5:1	lncipediav5.2	chr1	+	153890594	153890865	---	antisense_lncRNA
LNCV6_41215_PI430048170	0.0049395	0.2734	3.65764	down	lnc-SMIM14-13:1	lncipediav5.2	chr4	-	39976112	39977510	---	sense_intronic_ncRNA
LNCV6_20266_PI430048170	0.014655	0.279333	3.57996	down	ENST00000439694.5	ENSEMBL_GENCODE	chr7	-	136784075	137181771	AC009264.1	antisense
LNCV6_5203_PI430048170	0.034151	0.269868	3.70552	down	NR_036053	RefSeq	chr19	-	20399271	20399354	MIR1270	intronic_sense
LNCV6_70996_PI430048170	0.0197194	0.155089	6.44793	down	lnc-OVOL2-1:6	lncipediav5.2	chr20	-	17953995	17962192	---	sense_intronic_ncRNA
LNCV6_114140_PI430048170	0.000316623	0.129298	7.7341	down	NR_033329	RefSeq	chr7	+	23105733	23126050	KLHL7	exonic_sense
LNCV6_93622_PI430048170	0.0209493	3.7579	3.7579	up	lnc-NIPAL2-2:1	lncipediav5.2	chr8	-	98412881	98413784	---	sense_intronic_ncRNA
LNCV6_74833_PI430048170	0.0460856	0.438867	2.2786	down	lnc-PABPC4L-5:9	lncipediav5.2	chr4	-	133094036	133149113	---	NA
LNCV6_111092_PI430048170	0.000137986	0.259536	3.85303	down	lnc-CIP2A-2:1	lncipediav5.2	chr3	-	108543366	108543875	---	lincRNA
LNCV6_69006_PI430048170	0.0109177	0.453309	2.206	down	lnc-KIF20B-7:1	lncipediav5.2	chr10	+	89978716	89979070	---	lincRNA
LNCV6_117429_PI430048170	0.0201512	3.53108	3.53108	up	lnc-CYP7B1-10:1	lncipediav5.2	chr8	-	64973487	64973848	---	lincRNA
LNCV6_68215_PI430048170	0.0134177	14.4261	14.4261	up	lnc-C10orf113-3:3	lncipediav5.2	chr10	-	20813739	20815825	---	sense_intronic_ncRNA
LNCV6_23970_PI430048170	0.00159282	2.64203	2.64203	up	ENST00000545800.1	ENSEMBL_GENCODE	chr11	-	64246939	64249494	AP001453.3	lincRNA
LNCV6_110056_PI430048170	0.000688111	0.278131	3.59543	down	lnc-MFGE8-1:2	lncipediav5.2	chr15	-	88910779	88913362	---	sense_intronic_ncRNA
LNCV6_57902_PI430048170	0.0485109	4.21716	4.21716	up	lnc-CHRDL2-2:1	lncipediav5.2	chr11	-	74738477	74738796	---	lincRNA
LNCV6_1756_PI430048170	0.0352604	2.22679	2.22679	up	NR_125790	RefSeq	chr12	-	4248766	4276184	CCND2-AS1	exonic_antisense
LNCV6_51881_PI430048170	0.00161983	0.313798	3.18676	down	lnc-VPS9D1-3:2	lncipediav5.2	chr16	-	89791043	89792011	---	sense_intronic_ncRNA
LNCV6_80308_PI430048170	0.0332724	0.185774	5.3829	down	lnc-ST3GAL1-4:1	lncipediav5.2	chr8	-	133962991	133963259	---	lincRNA
LNCV6_88805_PI430048170	0.00688202	2.17417	2.17417	up	lnc-RPS6KL1-1:2	lncipediav5.2	chr14	-	74944563	74948215	---	sense_intronic_ncRNA
LNCV6_31870_PI430048170	0.000250575	0.125498	7.96825	down	ENST00000583511.1	ENSEMBL_GENCODE	chr18	-	78977095	78978843	LINC01896	lincRNA
LNCV6_125875_PI430048170	0.0155424	16.1077	16.1077	up	lnc-FCN2-4:1	lncipediav5.2	chr9	+	134769083	134769535	---	sense_intronic_ncRNA
LNCV6_107761_PI430048170	0.0312876	2.24864	2.24864	up	lnc-SLC25A17-2:1	lncipediav5.2	chr22	-	40586699	40588003	---	sense_intronic_ncRNA
LNCV6_60617_PI430048170	0.00177999	3.0675	3.0675	up	lnc-METTL17-2:1	lncipediav5.2	chr14	+	20984898	20987271	---	lincRNA
LNCV6_57129_PI430048170	0.0155733	0.348085	2.87286	down	lnc-ART5-2:1	lncipediav5.2	chr11	-	3599594	3600706	---	lincRNA
LNCV6_75541_PI430048170	0.00955961	9.70245	9.70245	up	lnc-PIK3R1-8:1	lncipediav5.2	chr5	+	68376663	68380723	---	lincRNA
LNCV6_77665_PI430048170	0.042393	0.323509	3.0911	down	ENST00000518470.5	ENSEMBL_GENCODE	chr6	+	114281812	114468574	HDAC2-AS2	antisense
LNCV6_4962_PI430048170	0.0163476	2.32699	2.32699	up	NR_000024	RefSeq	chr1	+	44776491	44776589	SNORD46	intronic_sense
LNCV6_11378_PI430048170	0.00855203	0.111915	8.93535	down	ENST00000610171.1	ENSEMBL_GENCODE	chr1	-	116909149	116909531	AL157904.1	lincRNA
LNCV6_125551_PI430048170	0.0489971	4.05849	4.05849	up	NR_027321	RefSeq	chr8	+	124942007	124951095	LINC00964	intergenic
LNCV6_35793_PI430048170	0.000914747	2.36525	2.36525	up	ENST00000516696.1	ENSEMBL_GENCODE	chr8	+	33540040	33540137	RF00156	snoRNA
LNCV6_79720_PI430048170	0.0454635	6.37346	6.37346	up	lnc-PURG-2:1	lncipediav5.2	chr8	-	30983458	30984321	---	lincRNA
LNCV6_70330_PI430048170	0.00244672	7.42283	7.42283	up	lnc-TFPI-1:4	lncipediav5.2	chr2	-	187428336	187448146	---	sense_intronic_ncRNA
LNCV6_111066_PI430048170	0.00267379	2.32331	2.32331	up	lnc-SELENOK-4:2	lncipediav5.2	chr3	-	54058384	54123315	---	antisense_lncRNA
LNCV6_36225_PI430048170	0.00070962	8.70748	8.70748	up	ENST00000410528.1	ENSEMBL_GENCODE	chr20	+	35643143	35643462	RN7SKP271	misc_RNA
LNCV6_97134_PI430048170	0.0169143	2.41011	2.41011	up	lnc-FAM198B-1:2	lncipediav5.2	chr4	-	158199095	158202402	---	antisense_lncRNA
LNCV6_32466_PI430048170	6.98775e-06	0.197799	5.05564	down	ENST00000604749.1	ENSEMBL_GENCODE	chr19	-	34850628	34860576	AC008555.5	lincRNA
LNCV6_60904_PI430048170	0.0028114	0.253701	3.94165	down	lnc-FRMD6-3:1	lncipediav5.2	chr14	+	51436037	51436963	---	lincRNA
LNCV6_1558_PI430048170	0.015886	0.367313	2.72247	down	NR_125434	RefSeq	NT_187607.1	-	560536	575265	LOC100505915	bidirectional
LNCV6_80711_PI430048170	0.0313327	0.133388	7.49694	down	FAM95C:8	lncipediav5.2	chr9	-	38540577	38544519	---	sense_intronic_ncRNA
LNCV6_95398_PI430048170	0.00783975	0.331437	3.01717	down	lnc-IFT27-3:2	lncipediav5.2	chr22	-	36767062	36775699	---	sense_intronic_ncRNA
LNCV6_19239_PI430048170	0.0458793	2.94236	2.94236	up	NR_045127	RefSeq	chr6	+	149890102	149919508	RAET1E-AS1	intergenic
LNCV6_115946_PI430048170	0.0243117	0.330704	3.02386	down	lnc-RNFT1-1:1	lncipediav5.2	chr17	-	60063003	60064782	---	sense_intronic_ncRNA
LNCV6_58326_PI430048170	0.0241825	2.28985	2.28985	up	lnc-BLID-8:1	lncipediav5.2	chr11	-	121426644	121427416	---	lincRNA
LNCV6_67563_PI430048170	0.0470481	2.32819	2.32819	up	lnc-BUB1-5:3	lncipediav5.2	chr2	-	110557738	110563270	---	sense_intronic_ncRNA
LNCV6_112395_PI430048170	0.00503099	2.3226	2.3226	up	lnc-NETO2-1:1	lncipediav5.2	chr16	-	47155584	47238289	---	sense_intronic_ncRNA
LNCV6_62452_PI430048170	0.00179294	0.151403	6.60488	down	lnc-FAM174B-7:2	lncipediav5.2	chr15	-	93065585	93066606	---	sense_intronic_ncRNA
LNCV6_64466_PI430048170	0.00414372	0.287325	3.48038	down	lnc-CALR3-6:1	lncipediav5.2	chr19	-	16368134	16369008	---	sense_intronic_ncRNA
LNCV6_43566_PI430048170	0.00733049	4.32216	4.32216	up	lnc-PRDM12-1:1	lncipediav5.2	chr9	+	130651798	130652383	---	lincRNA
LNCV6_105668_PI430048170	0.00274122	4.74685	4.74685	up	lnc-PPIF-1:3	lncipediav5.2	chr10	+	79382342	79386036	---	antisense_lncRNA
LNCV6_79850_PI430048170	0.0175733	2.17581	2.17581	up	lnc-ATP6V1H-5:1	lncipediav5.2	chr8	-	53887007	53887244	---	antisense_lncRNA
LNCV6_67043_PI430048170	1.73184e-05	0.296875	3.36842	down	lnc-ADO-2:1	lncipediav5.2	chr10	+	63135234	63136566	---	sense_intronic_ncRNA
LNCV6_9162_PI430048170	0.02183	0.468626	2.1339	down	NR_029498	RefSeq	chr7	-	100093559	100093643	MIR25	exonic_sense
LNCV6_25613_PI430048170	0.0193141	0.259549	3.85284	down	ENST00000622440.1	ENSEMBL_GENCODE	chr12	+	113249466	113250042	AC089999.2	sense_intronic
LNCV6_41310_PI430048170	0.0339437	0.307404	3.25305	down	NR_126049	RefSeq	chr9	+	39873856	39875395	LOC554249	intergenic
LNCV6_45426_PI430048170	0.000634643	0.374569	2.66973	down	lnc-SIX1-1:1	lncipediav5.2	chr14	-	60641567	60642664	---	lincRNA
LNCV6_21251_PI430048170	0.00861175	0.168658	5.92915	down	NR_125415	RefSeq	chr8	+	102239450	102252174	UBR5-AS1	bidirectional
LNCV6_111038_PI430048170	0.0338695	3.41574	3.41574	up	lnc-ULK4-9:1	lncipediav5.2	chr3	-	42051180	42051694	---	antisense_lncRNA
LNCV6_76169_PI430048170	0.0477496	2.28639	2.28639	up	lnc-CSF1R-4:1	lncipediav5.2	chr5	-	149999839	150000653	---	sense_intronic_ncRNA
LNCV6_101695_PI430048170	0.0135826	0.286978	3.48459	down	lnc-HUS1B-3:2	lncipediav5.2	chr6	-	679142	693108	---	sense_intronic_ncRNA
LNCV6_46250_PI430048170	5.65343e-05	0.211365	4.73114	down	ENST00000424948.1	ENSEMBL_GENCODE	chr1	-	43354684	43358658	AL139289.2	antisense
LNCV6_2323_PI430048170	0.0170782	312.127	312.127	up	NR_110608	RefSeq	chr6	-	75456389	75493914	FILIP1	exonic_sense
LNCV6_15235_PI430048170	0.029337	0.37735	2.65006	down	ENST00000477059.1	ENSEMBL_GENCODE	chr3	-	138940428	138942578	LINC01391	lincRNA
LNCV6_76282_PI430048170	0.0221753	2.75425	2.75425	up	lnc-FBXW11-4:2	lncipediav5.2	chr5	-	172055721	172061630	---	sense_intronic_ncRNA
LNCV6_60375_PI430048170	0.00609034	0.232491	4.30125	down	NR_038991	RefSeq	chr13	+	79406308	79424336	RBM26-AS1	bidirectional
LNCV6_38245_PI430048170	0.026384	13.319	13.319	up	lnc-PUM2-1:1	lncipediav5.2	chr2	-	20447073	20448920	---	antisense_lncRNA
LNCV6_36307_PI430048170	0.00186541	0.118149	8.46392	down	ENST00000616886.1	ENSEMBL_GENCODE	chr12	+	97493897	97494003	RF01965	misc_RNA
LNCV6_12391_PI430048170	0.00301407	4.47107	4.47107	up	ENST00000425125.1	ENSEMBL_GENCODE	chr2	-	6312954	6325646	AC017053.1	lincRNA
LNCV6_29593_PI430048170	0.0267757	4.23983	4.23983	up	ENST00000615570.1	ENSEMBL_GENCODE	chr16	+	79605802	79606605	AC009159.3	lincRNA
LNCV6_88149_PI430048170	0.0190833	0.379907	2.63222	down	lnc-CXorf38-3:1	lncipediav5.2	chrX	-	40696894	40730402	---	sense_intronic_ncRNA
LNCV6_88258_PI430048170	0.00320065	2.52852	2.52852	up	NR_027486	RefSeq	chr17	-	62264704	62275655	TBC1D3P2	intergenic
LNCV6_36200_PI430048170	0.00252099	0.150743	6.6338	down	ENST00000621898.1	ENSEMBL_GENCODE	chr20	+	58842030	58842132	RF02127	misc_RNA
LNCV6_49734_PI430048170	0.00117668	0.11762	8.50198	down	ENST00000513358.3	ENSEMBL_GENCODE	chr12	+	3041437	3044950	AC125807.2	lincRNA
LNCV6_28994_PI430048170	0.0115677	0.380774	2.62623	down	ENST00000569920.1	ENSEMBL_GENCODE	chr16	-	25103328	25111555	LCMT1-AS1	bidirectional_promoter_lncRNA
LNCV6_64770_PI430048170	0.00992772	0.115071	8.69029	down	lnc-SIPA1L3-6:18	lncipediav5.2	chr19	+	37818806	37823725	---	lincRNA
LNCV6_110006_PI430048170	0.00312537	0.4185	2.38949	down	lnc-KBTBD13-3:1	lncipediav5.2	chr15	+	65301921	65302311	---	lincRNA
LNCV6_123231_PI430048170	0.0322487	0.165473	6.04329	down	lnc-HMGB2-5:1	lncipediav5.2	chr4	-	173324606	173326148	---	lincRNA
LNCV6_35660_PI430048170	0.0430843	0.466389	2.14413	down	ENST00000516029.1	ENSEMBL_GENCODE	chr11	-	37702125	37702220	RF00322	snoRNA
LNCV6_101515_PI430048170	0.0148232	2.31562	2.31562	up	lnc-IDI1-5:4	lncipediav5.2	chr10	-	1213806	1214473	---	sense_intronic_ncRNA
LNCV6_85686_PI430048170	0.00702196	0.28117	3.55657	down	lnc-ANO10-4:1	lncipediav5.2	chr3	-	43326303	43327572	---	antisense_lncRNA
LNCV6_35526_PI430048170	0.0464648	4.33198	4.33198	up	NR_003327	RefSeq	chr15	+	25077049	25077143	SNORD116-12	intergenic
LNCV6_7535_PI430048170	0.0347983	0.293837	3.40325	down	NR_045409	RefSeq	chr1	-	24496253	24502382	RCAN3AS	intergenic
LNCV6_34553_PI430048170	0.0137195	0.0698515	14.3161	down	ENST00000610000.1	ENSEMBL_GENCODE	chr22	+	35526932	35527415	AL022334.2	lincRNA
LNCV6_120946_PI430048170	0.000565687	0.0745566	13.4126	down	NONHSAT056405.2	NONCODEv5	chr17	-	80466835	80474792	---	exonic_sense
LNCV6_56733_PI430048170	0.0434556	0.274422	3.64402	down	lnc-RRP12-3:1	lncipediav5.2	chr10	-	97443786	97446006	---	sense_intronic_ncRNA
LNCV6_77502_PI430048170	0.00616012	0.392503	2.54775	down	lnc-NT5E-1:2	lncipediav5.2	chr6	+	85630361	85631277	---	antisense_lncRNA
LNCV6_81100_PI430048170	0.0159668	2.12859	2.12859	up	lnc-TSTD2-6:1	lncipediav5.2	chr9	-	97677762	97679601	---	sense_intronic_ncRNA
LNCV6_81733_PI430048170	0.00995312	0.270522	3.69655	down	lnc-PRAF2-4:1	lncipediav5.2	chrX	-	49080100	49101144	---	sense_intronic_ncRNA
LNCV6_125906_PI430048170	0.0221169	2.22845	2.22845	up	ENST00000387377.1	ENSEMBL_GENCODE	chrMT	+	4402	4469	MT-TM	Mt_tRNA
LNCV6_112449_PI430048170	0.00154047	0.238994	4.18421	down	lnc-ZNRF1-3:1	lncipediav5.2	chr16	+	74842586	74843883	---	lincRNA
LNCV6_118438_PI430048170	0.0291739	0.11603	8.6185	down	lnc-HENMT1-2:1	lncipediav5.2	chr1	-	108690748	108692524	---	antisense_lncRNA
LNCV6_23203_PI430048170	0.00599773	0.266929	3.74631	down	ENST00000609242.1	ENSEMBL_GENCODE	chr10	-	101060029	101061005	AL133215.2	lincRNA
LNCV6_45134_PI430048170	0.00176558	0.382406	2.61502	down	lnc-BCL6-1:1	lncipediav5.2	chr3	-	187835871	187856318	---	lincRNA
LNCV6_49258_PI430048170	0.0365893	0.275773	3.62617	down	lnc-MEX3B-4:3	lncipediav5.2	chr15	-	81659803	81662101	---	lincRNA
LNCV6_106123_PI430048170	0.000641651	0.361698	2.76474	down	lnc-LIMD2-1:1	lncipediav5.2	chr17	-	63713507	63715551	---	sense_intronic_ncRNA
LNCV6_21669_PI430048170	0.0477723	2.60446	2.60446	up	NR_110696	RefSeq	chr9	+	10613205	10620420	PTPRD-AS2	intergenic
LNCV6_21719_PI430048170	0.0406542	0.21005	4.76078	down	ENST00000440888.1	ENSEMBL_GENCODE	chr9	-	23671788	23672399	AL445623.1	lincRNA
LNCV6_85194_PI430048170	0.00198139	5.49425	5.49425	up	lnc-BCL11B-5:1	lncipediav5.2	chr14	-	98354399	98357093	---	lincRNA
LNCV6_101648_PI430048170	0.0173933	0.498355	2.0066	down	lnc-INSRR-2:1	lncipediav5.2	chr1	-	156967910	156971825	---	sense_intronic_ncRNA
LNCV6_111779_PI430048170	0.00493486	79.0162	79.0162	up	lnc-ZNF716-7:1	lncipediav5.2	chr7	+	57650520	57650854	---	lincRNA
LNCV6_117881_PI430048170	0.0364538	0.070858	14.1127	down	lnc-SINHCAF-6:1	lncipediav5.2	chr12	-	31116356	31117624	---	lincRNA
LNCV6_76177_PI430048170	0.0112563	0.135987	7.35367	down	alpha250-alpha280_homosapiens_1	lncRNAdb	chr5	+	149828969	149829248	Alpha 250/ Alpha 280	exonic_antisense
LNCV6_33444_PI430048170	0.0147127	2.24924	2.24924	up	ENST00000421642.5	ENSEMBL_GENCODE	chr20	+	52671917	52690608	AL031674.1	lincRNA
LNCV6_92274_PI430048170	0.00339012	0.181529	5.50877	down	lnc-FAM83F-5:1	lncipediav5.2	chr22	+	40174021	40174669	---	sense_intronic_ncRNA
LNCV6_110734_PI430048170	0.00961908	0.362319	2.76	down	lnc-NMUR1-2:1	lncipediav5.2	chr2	-	231462991	231464379	---	sense_intronic_ncRNA
LNCV6_79384_PI430048170	0.0208978	0.460041	2.17372	down	lnc-HTR5A-2:1	lncipediav5.2	chr7	+	155106399	155106651	---	lincRNA
LNCV6_86490_PI430048170	0.0113125	0.49652	2.01402	down	lnc-NDFIP2-17:1	lncipediav5.2	chr13	+	78909124	79057147	---	lincRNA
LNCV6_35969_PI430048170	0.00334817	0.446524	2.23952	down	ENST00000391007.1	ENSEMBL_GENCODE	chr2	+	202278108	202278192	SNORD70B	snoRNA
LNCV6_8491_PI430048170	0.00639771	0.165299	6.04964	down	NR_051960	RefSeq	chr1	+	150515756	150518032	FALEC	intronic_sense
LNCV6_42635_PI430048170	0.0246338	0.30844	3.24212	down	LINC01572:10	lncipediav5.2	chr16	-	72391187	72430067	---	lincRNA
LNCV6_28777_PI430048170	0.0329651	0.479819	2.08412	down	ENST00000612995.1	ENSEMBL_GENCODE	chr16	-	4532216	4533670	AC023830.3	sense_intronic
LNCV6_4657_PI430048170	0.00908166	3.61675	3.61675	up	NR_036685	RefSeq	chr12	+	94834453	94835028	KRT19P2	exonic_sense
LNCV6_35623_PI430048170	0.00809057	2.85237	2.85237	up	ENST00000365153.1	ENSEMBL_GENCODE	chr7	+	137287687	137287762	RF00136	snoRNA
LNCV6_92659_PI430048170	0.0132391	2.24353	2.24353	up	NR_110021	RefSeq	chrX	+	154762741	154777689	DKC1	exonic_sense
LNCV6_113343_PI430048170	0.00847044	226.893	226.893	up	NR_034079	RefSeq	chr11	-	104901548	104918175	LOC643733	exonic_sense
LNCV6_107798_PI430048170	0.000658481	5.04569	5.04569	up	NR_024606	RefSeq	chr2	+	74502592	74505065	LBX2-AS1	exonic_antisense
LNCV6_70955_PI430048170	0.0105358	2.84179	2.84179	up	lnc-JAG1-3:4	lncipediav5.2	chr20	-	11259943	11273369	---	lincRNA
LNCV6_52997_PI430048170	0.0199146	7.88749	7.88749	up	lnc-LYZL1-15:17	lncipediav5.2	chr10	+	29409556	29427649	---	lincRNA
LNCV6_7625_PI430048170	0.0106532	0.0300787	33.2461	down	NR_024244	RefSeq	chr19	-	49031668	49031787	SNAR-G2	intronic_sense
LNCV6_401_PI430048170	0.00153947	0.260434	3.83974	down	NR_110652	RefSeq	chrX	+	108736539	108738903	LOC101928358	bidirectional
LNCV6_101718_PI430048170	0.00739513	2.5275	2.5275	up	lnc-SPIN3-6:1	lncipediav5.2	chrX	-	56242936	56243409	---	antisense_lncRNA
LNCV6_33499_PI430048170	0.00817265	0.0967264	10.3384	down	ENST00000443966.2	ENSEMBL_GENCODE	chr20	-	58826736	58840844	GNAS-AS1	antisense
LNCV6_30127_PI430048170	0.000359963	2.62882	2.62882	up	ENST00000583062.1	ENSEMBL_GENCODE	chr17	-	18176565	18184753	AC087164.1	antisense
LNCV6_71328_PI430048170	0.00496403	2.01893	2.01893	up	lnc-ARFGEF2-6:1	lncipediav5.2	chr20	+	48702768	48704600	---	antisense_lncRNA
LNCV6_12628_PI430048170	0.0010345	0.188763	5.29765	down	ENST00000606114.1	ENSEMBL_GENCODE	chr2	+	24825610	24826717	AC012073.1	antisense
LNCV6_77512_PI430048170	0.00120446	0.233356	4.28529	down	lnc-CGA-4:1	lncipediav5.2	chr6	-	87000044	87000291	---	antisense_lncRNA
LNCV6_10932_PI430048170	0.00678952	0.166996	5.98816	down	ENST00000422198.1	ENSEMBL_GENCODE	chr1	-	59054397	59056049	AL592431.2	lincRNA
LNCV6_84875_PI430048170	0.0488912	2.34333	2.34333	up	lnc-EWSR1-3:1	lncipediav5.2	chr22	+	29224235	29224490	---	sense_intronic_ncRNA
LNCV6_100576_PI430048170	0.00603234	0.18409	5.43213	down	lnc-SUMF1-2:1	lncipediav5.2	chr3	-	3800312	3800997	---	sense_intronic_ncRNA
LNCV6_113241_PI430048170	0.0113454	2.56536	2.56536	up	lnc-KIAA0895L-2:1	lncipediav5.2	chr16	-	67184380	67185664	---	sense_intronic_ncRNA
LNCV6_36158_PI430048170	0.00226245	0.0235701	42.4267	down	ENST00000616309.1	ENSEMBL_GENCODE	chr12	+	97564174	97564327	RF01971	misc_RNA
LNCV6_49462_PI430048170	0.0166346	6.89495	6.89495	up	NR_130704	RefSeq	chr2	-	97416164	97424027	LOC100506123	intergenic
LNCV6_114835_PI430048170	0.00900033	0.387093	2.58336	down	lnc-HPGDS-11:1	lncipediav5.2	chr4	-	92260367	92260751	---	lincRNA
LNCV6_100087_PI430048170	0.00996656	2.24782	2.24782	up	lnc-RPL7-4:1	lncipediav5.2	chr8	-	73277363	73278046	---	lincRNA
LNCV6_126095_PI430048170	0.00649438	0.25763	3.88154	down	ENST00000614615.1	ENSEMBL_GENCODE	chrX	-	103917411	103919548	TMSB15B-AS1	antisense
LNCV6_15803_PI430048170	0.0210014	6.08839	6.08839	up	ENST00000424493.1	ENSEMBL_GENCODE	chr3	-	197660565	197665757	AC024560.1	lincRNA
LNCV6_97809_PI430048170	0.0310304	0.308841	3.23791	down	lnc-FAM72B-4:7	lncipediav5.2	chr1	-	121494247	121497070	---	lincRNA
LNCV6_35459_PI430048170	0.0201442	0.157838	6.33559	down	ENST00000391138.1	ENSEMBL_GENCODE	chr12	-	9286673	9286822	RF00072	snoRNA
LNCV6_72576_PI430048170	0.0171719	3.97895	3.97895	up	lnc-TYMP-1:2	lncipediav5.2	chr22	-	50530538	50531423	---	sense_intronic_ncRNA
LNCV6_73721_PI430048170	0.0260663	0.423016	2.36398	down	lnc-B3GALNT1-3:1	lncipediav5.2	chr3	-	161359298	161371517	---	sense_intronic_ncRNA
LNCV6_52877_PI430048170	0.00587437	0.296774	3.36957	down	NR_026991	RefSeq	chr3	+	129316270	129324569	H1FX-AS1	exonic_antisense
LNCV6_58870_PI430048170	0.0402528	0.293659	3.40531	down	lnc-GXYLT1-6:1	lncipediav5.2	chr12	-	41699390	41700251	---	lincRNA
LNCV6_51575_PI430048170	0.0166131	0.259875	3.84801	down	lnc-FXN-1:1	lncipediav5.2	chr9	+	69121292	69122232	---	sense_intronic_ncRNA
LNCV6_83367_PI430048170	0.0315652	0.438576	2.28011	down	lnc-MYBBP1A-1:3	lncipediav5.2	chr17	-	4487210	4497597	---	antisense_lncRNA
LNCV6_70183_PI430048170	0.00258586	0.161701	6.18424	down	lnc-BDKRB1-3:1	lncipediav5.2	chr14	+	96223107	96223347	---	sense_intronic_ncRNA
LNCV6_35225_PI430048170	0.0112087	0.356605	2.80423	down	ENST00000408088.1	ENSEMBL_GENCODE	chr3	-	51611438	51611562	RNU6ATAC29P	snRNA
LNCV6_58706_PI430048170	0.0303376	3.44005	3.44005	up	lnc-GPRC5D-2:1	lncipediav5.2	chr12	-	12840803	12841079	---	lincRNA
LNCV6_60071_PI430048170	0.0399731	0.324267	3.08387	down	NR_120423	RefSeq	chr13	+	41132927	41236686	LOC101929140	exonic_antisense
LNCV6_31657_PI430048170	0.0198965	0.184765	5.41229	down	ENST00000589662.1	ENSEMBL_GENCODE	chr18	+	55721318	55788761	AC022031.2	lincRNA
LNCV6_13869_PI430048170	0.0237572	0.111191	8.99357	down	ENST00000604994.1	ENSEMBL_GENCODE	chr2	+	173811076	173811392	AC106900.2	lincRNA
LNCV6_110079_PI430048170	0.000579154	0.146947	6.80517	down	lnc-WFIKKN1-2:1	lncipediav5.2	chr16	+	618502	619121	---	sense_intronic_ncRNA
LNCV6_76275_PI430048170	0.00109133	0.124297	8.04527	down	lnc-KCNMB1-3:7	lncipediav5.2	chr5	-	170745037	170767558	---	antisense_lncRNA
LNCV6_57849_PI430048170	0.0222379	0.303321	3.29684	down	lnc-KRTAP5-10-2:1	lncipediav5.2	chr11	+	71603260	71607592	---	antisense_lncRNA
LNCV6_18191_PI430048170	0.0401996	0.478352	2.09051	down	ENST00000508187.1	ENSEMBL_GENCODE	chr5	+	176347941	176353584	AC138956.1	antisense
LNCV6_28737_PI430048170	0.0343036	0.208368	4.7992	down	ENST00000572222.1	ENSEMBL_GENCODE	chr16	-	3057861	3059085	MMP25-AS1	antisense
LNCV6_104396_PI430048170	0.0379891	0.136811	7.30935	down	lnc-TUBA3C-16:2	lncipediav5.2	chr13	-	18816717	18871967	---	lincRNA
LNCV6_84619_PI430048170	0.00520479	0.341126	2.93147	down	lnc-TMEM106C-4:1	lncipediav5.2	chr12	+	48036772	48037000	---	lincRNA
LNCV6_96080_PI430048170	0.022897	0.18313	5.4606	down	lnc-UBB-3:1	lncipediav5.2	chr17	+	16391433	16391882	---	lincRNA
LNCV6_15536_PI430048170	0.0208384	0.0976537	10.2403	down	ENST00000498731.5	ENSEMBL_GENCODE	chr3	+	181563721	181742473	SOX2-OT	sense_overlapping
LNCV6_5038_PI430048170	0.0338727	2.65562	2.65562	up	NR_002601	RefSeq	chr1	+	171137739	171161563	FMO6P	exonic_sense
LNCV6_20789_PI430048170	0.0388123	0.296459	3.37314	down	ENST00000581909.1	ENSEMBL_GENCODE	chr8	-	41609692	41621502	AC009630.3	antisense
LNCV6_97954_PI430048170	0.0309067	2.57834	2.57834	up	lnc-ACBD3-1:1	lncipediav5.2	chr1	-	226188869	226189221	---	lincRNA
LNCV6_65928_PI430048170	0.0177707	0.20424	4.8962	down	lnc-ETAA1-11:1	lncipediav5.2	chr2	+	67334004	67340821	---	lincRNA
LNCV6_72873_PI430048170	0.0340864	2.54535	2.54535	up	lnc-ULK4-11:1	lncipediav5.2	chr3	-	40586534	40587428	---	lincRNA
LNCV6_25607_PI430048170	0.0150249	2.21047	2.21047	up	ENST00000614212.1	ENSEMBL_GENCODE	chr12	-	112018804	112019430	AC073575.2	antisense
LNCV6_76107_PI430048170	0.0014564	0.128278	7.79559	down	lnc-HDAC3-1:2	lncipediav5.2	chr5	-	141639302	141642621	---	sense_intronic_ncRNA
LNCV6_69479_PI430048170	0.00656667	0.424243	2.35714	down	lnc-SOCS6-15:1	lncipediav5.2	chr18	+	71665147	71665525	---	lincRNA
LNCV6_81857_PI430048170	6.31653e-05	0.27063	3.69508	down	lnc-PIN4-1:1	lncipediav5.2	chrX	+	71919315	72044974	---	sense_intronic_ncRNA
LNCV6_122073_PI430048170	3.47535e-06	0.249353	4.01038	down	NR_038394	RefSeq	chr20	+	22054089	22074654	LINC01432	intergenic
LNCV6_123035_PI430048170	0.0137258	0.386715	2.58588	down	NONHSAT096268.2	NONCODEv5	chr4	-	47840118	47845176	---	intergenic
LNCV6_28719_PI430048170	0.0171411	3.28606	3.28606	up	ENST00000577140.1	ENSEMBL_GENCODE	chr16	+	2857898	2859726	AC003965.2	antisense
LNCV6_69738_PI430048170	0.0411087	2.39173	2.39173	up	lnc-CCDC7-20:1	lncipediav5.2	chr10	+	33864312	33864723	---	lincRNA
LNCV6_5239_PI430048170	0.0119679	144.592	144.592	up	NR_003599	RefSeq	chr1	+	110480765	110491269	CYMP	exonic_sense
LNCV6_52356_PI430048170	0.0374047	0.373838	2.67496	down	lnc-DPH5-3:3	lncipediav5.2	chr1	-	100885597	100894681	---	sense_intronic_ncRNA
LNCV6_11562_PI430048170	0.0492433	0.439677	2.2744	down	ENST00000457548.1	ENSEMBL_GENCODE	chr1	+	151701026	151708386	AL589765.1	antisense
LNCV6_64151_PI430048170	0.02215	0.375114	2.66586	down	lnc-MED16-3:1	lncipediav5.2	chr19	-	812517	821967	---	sense_intronic_ncRNA
LNCV6_90605_PI430048170	0.000410405	17.6186	17.6186	up	lnc-ASIC5-2:1	lncipediav5.2	chr4	-	155713106	155718202	---	antisense_lncRNA
LNCV6_35615_PI430048170	0.00172893	0.0942502	10.6101	down	ENST00000516404.1	ENSEMBL_GENCODE	chr5	+	139276180	139276320	SNORA74D	snoRNA
LNCV6_16851_PI430048170	0.0484167	0.359404	2.78239	down	ENST00000512874.1	ENSEMBL_GENCODE	chr4	+	185471516	185472263	AC106897.1	antisense
LNCV6_95583_PI430048170	0.0236853	0.452002	2.21238	down	NR_001591	RefSeq	chr22	+	16601910	16648830	TPTEP1	intergenic
LNCV6_115917_PI430048170	0.000201424	0.136533	7.32426	down	lnc-TK1-2:1	lncipediav5.2	chr17	-	78223981	78224432	---	antisense_lncRNA
LNCV6_69287_PI430048170	0.0191903	0.242121	4.13017	down	lnc-POTEC-11:3	lncipediav5.2	chr18	-	15196998	15197729	---	lincRNA
LNCV6_124276_PI430048170	0.000908557	3.05662	3.05662	up	NR_002960	RefSeq	chr6	-	159780249	159780381	SNORA20	exonic_sense
LNCV6_20820_PI430048170	0.0111979	2.91238	2.91238	up	ENST00000518854.1	ENSEMBL_GENCODE	chr8	-	49496763	49512180	AC090155.2	lincRNA
LNCV6_14327_PI430048170	0.00660816	11.5551	11.5551	up	ENST00000568958.1	ENSEMBL_GENCODE	chr2	+	231052040	231052637	AC009407.1	sense_overlapping
LNCV6_114441_PI430048170	0.0406042	0.206242	4.84868	down	lnc-TUBB2B-3:1	lncipediav5.2	chr6	-	3308672	3313276	---	sense_intronic_ncRNA
LNCV6_20036_PI430048170	0.00420882	0.0141044	70.9	down	ENST00000419422.1	ENSEMBL_GENCODE	chr7	+	101308346	101310985	AC006329.1	antisense
LNCV6_38514_PI430048170	0.00402048	3.51038	3.51038	up	lnc-NDST2-2:1	lncipediav5.2	chr10	-	73785576	73788240	---	antisense_lncRNA
LNCV6_109611_PI430048170	0.010779	2.28092	2.28092	up	ENST00000547717.1	ENSEMBL_GENCODE	chr12	+	53441741	53467528	AC023509.1	processed_transcript
LNCV6_94427_PI430048170	0.0259997	0.108086	9.2519	down	lnc-LIPI-6:1	lncipediav5.2	chr21	-	13905959	13906488	---	lincRNA
LNCV6_95723_PI430048170	0.0343136	3.83988	3.83988	up	lnc-NUP155-6:1	lncipediav5.2	chr5	-	37138685	37139587	---	sense_intronic_ncRNA
LNCV6_80200_PI430048170	0.00779061	3.84245	3.84245	up	lnc-SAMD12-4:1	lncipediav5.2	chr8	-	118085494	118088259	---	sense_intronic_ncRNA
LNCV6_36111_PI430048170	0.00451937	3.41129	3.41129	up	ENST00000363013.1	ENSEMBL_GENCODE	chr11	+	16842253	16842587	RN7SKP90	misc_RNA
LNCV6_17628_PI430048170	0.0195543	0.268615	3.7228	down	ENST00000504833.1	ENSEMBL_GENCODE	chr5	-	100450935	100535262	AC021086.1	lincRNA
LNCV6_126320_PI430048170	0.0124291	2.02958	2.02958	up	NR_110649	RefSeq	chr16	-	47849313	47887130	LOC100507534	intergenic
LNCV6_103001_PI430048170	0.00419726	3.09492	3.09492	up	lnc-PLSCR4-1:1	lncipediav5.2	chr3	-	146072556	146073657	---	sense_intronic_ncRNA
LNCV6_89974_PI430048170	0.0131236	5.15992	5.15992	up	lnc-DAAM2-9:1	lncipediav5.2	chr6	+	40285786	40379783	---	NA
LNCV6_93115_PI430048170	0.010205	0.111621	8.95889	down	NR_103783	RefSeq	chr1	-	205434885	205456086	BLACAT1	exonic_sense
LNCV6_86242_PI430048170	0.0202361	2.37449	2.37449	up	lnc-DIRAS2-5:1	lncipediav5.2	chr9	-	90524103	90527117	---	lincRNA
LNCV6_116673_PI430048170	0.0100605	6.31942	6.31942	up	lnc-KAZALD1-1:1	lncipediav5.2	chr10	+	101066298	101068131	---	sense_intronic_ncRNA
LNCV6_29387_PI430048170	0.00167378	0.00222137	450.172	down	ENST00000565901.1	ENSEMBL_GENCODE	chr16	-	65227895	65234904	AC009055.2	lincRNA
LNCV6_57818_PI430048170	0.00244535	0.160159	6.24381	down	lnc-CPT1A-3:1	lncipediav5.2	chr11	-	68707441	68710606	---	sense_intronic_ncRNA
LNCV6_4861_PI430048170	0.017893	2.15053	2.15053	up	NR_024438	RefSeq	chr1	+	103569403	103571391	ACTG1P4	intronic_sense
LNCV6_22182_PI430048170	0.0108624	22.6234	22.6234	up	ENST00000451108.1	ENSEMBL_GENCODE	chr9	+	110599475	110605219	AL592463.1	lincRNA
LNCV6_44650_PI430048170	0.0426331	0.166757	5.99676	down	lnc-ZNF723-5:1	lncipediav5.2	chr19	+	23107824	23112065	---	sense_intronic_ncRNA
LNCV6_32124_PI430048170	0.0357199	2.17439	2.17439	up	ENST00000586051.1	ENSEMBL_GENCODE	chr19	+	11322156	11324195	AC011472.3	sense_intronic
LNCV6_134_PI430048170	0.0410941	2.58637	2.58637	up	NR_003671	RefSeq	chr8	-	37746553	37748046	LOC728024	exonic_sense
LNCV6_58504_PI430048170	0.000272787	0.127107	7.86741	down	lnc-TEX52-1:1	lncipediav5.2	chr12	-	2863748	2864710	---	sense_intronic_ncRNA
LNCV6_50376_PI430048170	0.0197469	3.55686	3.55686	up	lnc-SLC25A16-1:2	lncipediav5.2	chr10	-	68477754	68480764	---	sense_intronic_ncRNA
LNCV6_96300_PI430048170	0.036427	2.10859	2.10859	up	lnc-PTTG2-1:1	lncipediav5.2	chr4	+	37956387	37963880	---	sense_overlap_ncRNA
LNCV6_33229_PI430048170	0.00395956	0.21199	4.7172	down	ENST00000609687.5	ENSEMBL_GENCODE	chr20	-	26187794	26209844	MIR663AHG	lincRNA
LNCV6_52514_PI430048170	0.0298817	10.6529	10.6529	up	NR_024278	RefSeq	chr7	-	29645921	29685138	LOC646762	exonic_sense
LNCV6_88039_PI430048170	0.00894631	2.90456	2.90456	up	lnc-KDM7A-2:1	lncipediav5.2	chr7	-	140046804	140050902	---	sense_intronic_ncRNA
LNCV6_27097_PI430048170	0.0368575	2.46686	2.46686	up	ENST00000616634.1	ENSEMBL_GENCODE	chr14	-	70906657	70907111	AC004825.2	lincRNA
LNCV6_118624_PI430048170	0.000291374	2.88567	2.88567	up	lnc-APOBEC4-5:1	lncipediav5.2	chr1	-	183931687	183934269	---	sense_intronic_ncRNA
LNCV6_57852_PI430048170	0.000812191	0.108709	9.19887	down	NR_073386	RefSeq	chr11	-	71794362	71813859	ALG1L9P	intergenic
LNCV6_77562_PI430048170	0.0129235	0.101511	9.85116	down	lnc-POU3F2-5:1	lncipediav5.2	chr6	+	99082448	99082761	---	lincRNA
LNCV6_80610_PI430048170	0.0354463	0.360777	2.77179	down	lnc-DNAJA1-1:1	lncipediav5.2	chr9	+	33044449	33045595	---	antisense_lncRNA
LNCV6_37338_PI430048170	0.000230374	0.37655	2.65569	down	lnc-GSG1L2-2:2	lncipediav5.2	chr17	-	9852747	9853306	---	antisense_lncRNA
LNCV6_38479_PI430048170	0.00243296	0.334598	2.98866	down	lnc-LAMTOR5-1:2	lncipediav5.2	chr1	-	110368398	110373003	---	sense_intronic_ncRNA
LNCV6_76981_PI430048170	0.00824177	0.342612	2.91875	down	lnc-ABT1-5:1	lncipediav5.2	chr6	+	26629826	26634558	---	antisense_lncRNA
LNCV6_65706_PI430048170	0.0415193	0.257374	3.8854	down	ENST00000423354.1	ENSEMBL_GENCODE	chr2	+	43229573	43233394	AC010883.1	antisense
LNCV6_81323_PI430048170	0.00131853	0.312039	3.20472	down	lnc-SLC27A4-3:1	lncipediav5.2	chr9	+	128373726	128387220	---	sense_overlap_ncRNA
LNCV6_81463_PI430048170	0.000336933	2.93716	2.93716	up	NR_024543	RefSeq	chr9	-	136724593	136728184	SNHG7	exonic_sense
LNCV6_33864_PI430048170	0.0204297	3.00544	3.00544	up	ENST00000609934.1	ENSEMBL_GENCODE	chr21	-	31666728	31667247	AP000254.1	antisense
LNCV6_95949_PI430048170	0.0366553	5.15373	5.15373	up	NR_003670	RefSeq	chr9	-	39813783	39874566	KGFLP2	intergenic
LNCV6_19906_PI430048170	0.00280727	50.8223	50.8223	up	NR_038346	RefSeq	chr7	+	79452956	79471208	MAGI2-AS3	exonic_antisense
LNCV6_50844_PI430048170	0.00189644	0.161074	6.20833	down	lnc-PKN3-2:1	lncipediav5.2	chr9	+	128686340	128687635	---	sense_intronic_ncRNA
LNCV6_115607_PI430048170	0.00589777	0.415273	2.40806	down	lnc-ERLEC1-9:1	lncipediav5.2	chr2	+	54051333	54051760	---	sense_intronic_ncRNA
LNCV6_22185_PI430048170	0.00948172	3.87161	3.87161	up	ENST00000563434.1	ENSEMBL_GENCODE	chr9	-	112032555	112037730	AL138756.1	sense_overlapping
LNCV6_81196_PI430048170	0.0159371	0.137635	7.26558	down	lnc-PTBP3-8:3	lncipediav5.2	chr9	-	112485563	112486673	---	NA
LNCV6_17845_PI430048170	0.0105271	0.406332	2.46104	down	ENST00000513329.1	ENSEMBL_GENCODE	chr5	+	134436711	134492519	AC005355.1	lincRNA
LNCV6_76236_PI430048170	0.00373086	2.97401	2.97401	up	LINC02202:20	lncipediav5.2	chr5	+	159099980	159117488	---	lincRNA
LNCV6_106803_PI430048170	0.0388259	0.076656	13.0453	down	lnc-NANOG-3:1	lncipediav5.2	chr12	+	7899473	7900078	---	lincRNA
LNCV6_106579_PI430048170	0.0441561	0.398007	2.51252	down	ENST00000438082.1	ENSEMBL_GENCODE	chr10	+	87607985	87659279	AL138767.3	lincRNA
LNCV6_99082_PI430048170	0.00926515	0.0316467	31.5989	down	lnc-PRSS2-6:2	lncipediav5.2	chr7	+	142796697	142802743	---	lincRNA
LNCV6_12114_PI430048170	9.86648e-06	0.230985	4.32928	down	ENST00000513672.1	ENSEMBL_GENCODE	chr1	-	225936411	225937557	AL117348.1	sense_overlapping
LNCV6_81515_PI430048170	0.00643459	0.214916	4.65298	down	lnc-ZMYND19-5:1	lncipediav5.2	chr9	-	137787664	137788687	---	antisense_lncRNA
LNCV6_16390_PI430048170	0.00260769	0.0103167	96.9304	down	ENST00000510655.1	ENSEMBL_GENCODE	chr4	-	112646476	112650051	AC106864.1	antisense
LNCV6_114133_PI430048170	0.034336	2.89185	2.89185	up	lnc-SNX10-4:1	lncipediav5.2	chr7	+	26276194	26276606	---	lincRNA
LNCV6_82111_PI430048170	2.8893e-05	0.00281674	355.021	down	lnc-TENM1-8:1	lncipediav5.2	chrX	-	125384845	125392409	---	lincRNA
LNCV6_38369_PI430048170	0.0402836	0.482477	2.07264	down	lnc-PRKACG-2:1	lncipediav5.2	chr9	-	69165318	69171055	---	antisense_lncRNA
LNCV6_80977_PI430048170	0.00164417	0.34089	2.9335	down	lnc-SHC3-4:1	lncipediav5.2	chr9	-	89207840	89228686	---	lincRNA
LNCV6_52547_PI430048170	0.0193462	2.44177	2.44177	up	ENST00000581471.2	ENSEMBL_GENCODE	chr18	+	5237826	5239859	LINC00667	lincRNA
LNCV6_106804_PI430048170	0.0104988	2.86448	2.86448	up	lnc-UNC5D-6:1	lncipediav5.2	chr8	+	36278959	36279483	---	lincRNA
LNCV6_75703_PI430048170	0.00651524	3.68242	3.68242	up	lnc-ACOT12-9:1	lncipediav5.2	chr5	-	81517371	81519905	---	sense_intronic_ncRNA
LNCV6_97967_PI430048170	0.03655	2.36326	2.36326	up	lnc-AHCTF1-4:1	lncipediav5.2	chr1	-	246755510	246755832	---	antisense_lncRNA
LNCV6_33336_PI430048170	0.00959833	0.331438	3.01715	down	ENST00000570096.1	ENSEMBL_GENCODE	chr20	-	38961925	38962111	AL023803.1	antisense
LNCV6_111820_PI430048170	0.0274728	2.36771	2.36771	up	lnc-PHTF2-5:1	lncipediav5.2	chr7	+	78486529	78487028	---	antisense_lncRNA
LNCV6_66807_PI430048170	4.36075e-05	0.129822	7.70285	down	lnc-STK39-2:3	lncipediav5.2	chr2	-	167868799	167871327	---	antisense_lncRNA
LNCV6_58443_PI430048170	5.88974e-05	0.29221	3.4222	down	lnc-NCAPD3-3:2	lncipediav5.2	chr11	-	134249888	134251778	---	sense_intronic_ncRNA
LNCV6_122115_PI430048170	0.00348782	13.9378	13.9378	up	lnc-TGIF2-1:4	lncipediav5.2	chr20	+	36550793	36551444	---	sense_intronic_ncRNA
LNCV6_78180_PI430048170	0.00565641	0.183918	5.43719	down	lnc-AHR-4:1	lncipediav5.2	chr7	+	17341391	17433189	---	sense_overlap_ncRNA
LNCV6_47557_PI430048170	0.0137703	0.146896	6.80753	down	LINC00391:9	lncipediav5.2	chr13	-	94705699	94707310	---	lincRNA
LNCV6_50219_PI430048170	0.0290967	0.391135	2.55666	down	ENST00000432139.2	ENSEMBL_GENCODE	chr9	+	33604297	33605277	CYP4F26P	lincRNA
LNCV6_109896_PI430048170	0.000135717	4.34374	4.34374	up	lnc-IRF2BPL-3:1	lncipediav5.2	chr14	-	76985587	76986033	---	lincRNA
LNCV6_104895_PI430048170	0.00222224	0.493789	2.02516	down	lnc-KCNJ11-4:1	lncipediav5.2	chr11	-	17430596	17442791	---	sense_intronic_ncRNA
LNCV6_39817_PI430048170	0.0460479	0.198477	5.03837	down	lnc-ABHD2-1:1	lncipediav5.2	chr15	+	89041029	89079712	---	lincRNA
LNCV6_112404_PI430048170	0.00668084	88.222	88.222	up	lnc-CHD9-3:10	lncipediav5.2	chr16	+	52612234	52613885	---	lincRNA
LNCV6_82041_PI430048170	0.00477505	0.0723113	13.8291	down	lnc-SERTM2-8:1	lncipediav5.2	chrX	+	111096324	111098786	---	sense_intronic_ncRNA
LNCV6_110340_PI430048170	0.00882875	5.92853	5.92853	up	lnc-ZNF823-1:1	lncipediav5.2	chr19	-	11756532	11759933	---	lincRNA
LNCV6_29802_PI430048170	0.049899	0.376136	2.65861	down	NR_036480	RefSeq	chr16	+	89711855	89718165	VPS9D1-AS1	exonic_antisense
LNCV6_11471_PI430048170	0.00327405	3.21105	3.21105	up	ENST00000606856.1	ENSEMBL_GENCODE	chr1	+	147173186	147252659	AC242426.2	antisense
LNCV6_62378_PI430048170	0.0200467	0.128329	7.79247	down	lnc-ABHD2-6:1	lncipediav5.2	chr15	+	89016328	89018722	---	lincRNA
LNCV6_121618_PI430048170	0.000101652	0.244677	4.08703	down	lnc-RGPD1-1:1	lncipediav5.2	chr2	+	87161956	87172955	---	lincRNA
LNCV6_102726_PI430048170	0.00405036	2.22926	2.22926	up	lnc-NT5C3B-3:1	lncipediav5.2	chr17	-	41806824	41811160	---	sense_intronic_ncRNA
LNCV6_118768_PI430048170	0.000958137	0.0659828	15.1555	down	lnc-ZNF670-1:2	lncipediav5.2	chr1	-	247033688	247034280	---	sense_intronic_ncRNA
LNCV6_70724_PI430048170	0.0200255	3.8607	3.8607	up	lnc-AGAP1-9:1	lncipediav5.2	chr2	+	236574482	236575337	---	sense_intronic_ncRNA
LNCV6_113195_PI430048170	0.00125596	7.83101	7.83101	up	NR_028505	RefSeq	NT_187611.1	-	141531	146300	MIR22HG	exonic_sense
LNCV6_17697_PI430048170	0.0181168	0.217185	4.60436	down	ENST00000503723.1	ENSEMBL_GENCODE	chr5	-	115148764	115149644	TRIM36-IT1	sense_intronic
LNCV6_45974_PI430048170	0.00390497	0.354731	2.81903	down	lnc-ARSF-1:2	lncipediav5.2	chrX	+	3196285	3200026	---	lincRNA
LNCV6_24426_PI430048170	0.0235959	2.60506	2.60506	up	lnc-APOA1-4:1	lncipediav5.2	chr11	-	116886045	116890721	---	sense_intronic_ncRNA
LNCV6_6980_PI430048170	0.0063797	0.394116	2.53732	down	NR_029404	RefSeq	chr7	+	64433692	64435520	YWHAEP1	exonic_sense
LNCV6_11285_PI430048170	0.00549225	0.365399	2.73673	down	ENST00000609909.1	ENSEMBL_GENCODE	chr1	+	110370154	110373003	AL355488.1	antisense
LNCV6_21256_PI430048170	0.00632735	2.38487	2.38487	up	ENST00000522715.1	ENSEMBL_GENCODE	chr8	+	102805517	102809566	GASAL1	lincRNA
LNCV6_91534_PI430048170	0.00103388	3.14525	3.14525	up	lnc-CDV3-1:1	lncipediav5.2	chr3	+	133569391	133569970	---	lincRNA
LNCV6_4918_PI430048170	0.0314877	0.18178	5.50117	down	NR_003369	RefSeq	chr16	+	29074841	29116718	RRN3P2	exonic_sense
LNCV6_71137_PI430048170	0.0384793	0.4644	2.15332	down	lnc-FAM83C-3:2	lncipediav5.2	chr20	-	35303793	35304656	---	sense_intronic_ncRNA
LNCV6_89513_PI430048170	0.00521609	3.3476	3.3476	up	lnc-USP19-1:4	lncipediav5.2	chr3	-	49122493	49123754	---	sense_intronic_ncRNA
LNCV6_89951_PI430048170	0.00253796	0.0815195	12.267	down	lnc-HIST1H2BI-1:1	lncipediav5.2	chr6	+	26272157	26272712	---	lincRNA
LNCV6_70117_PI430048170	0.00966033	2.6138	2.6138	up	lnc-VANGL1-3:1	lncipediav5.2	chr1	+	115556825	115557475	---	lincRNA
LNCV6_22201_PI430048170	0.0216033	2.27029	2.27029	up	ENST00000437712.1	ENSEMBL_GENCODE	chr9	+	113619228	113622634	AL162727.1	lincRNA
LNCV6_23068_PI430048170	0.0398217	0.271112	3.68851	down	NR_027432	RefSeq	chr10	-	80046232	80079193	TMEM254-AS1	exonic_antisense
LNCV6_74713_PI430048170	0.028136	3.16639	3.16639	up	lnc-CFI-3:1	lncipediav5.2	chr4	-	109879069	109879897	---	lincRNA
LNCV6_90711_PI430048170	0.0166892	3.29596	3.29596	up	ENST00000456813.1	ENSEMBL_GENCODE	chr1	+	38860083	38876224	AL139260.1	antisense
LNCV6_115478_PI430048170	0.0148844	2.10928	2.10928	up	lnc-GTDC1-20:1	lncipediav5.2	chr2	-	143098122	143098417	---	antisense_lncRNA
LNCV6_120548_PI430048170	0.031254	2.53014	2.53014	up	NR_026813	RefSeq	chr15	-	77223892	77225404	LINC00597	intronic_sense
LNCV6_83064_PI430048170	0.00650091	0.247149	4.04614	down	lnc-MARVELD3-5:1	lncipediav5.2	chr16	+	71637834	71642114	---	sense_overlap_ncRNA
LNCV6_27642_PI430048170	0.00975902	0.090759	11.0182	down	ENST00000561392.1	ENSEMBL_GENCODE	chr15	-	30005443	30045848	AC111152.2	lincRNA
LNCV6_65398_PI430048170	0.037402	0.37212	2.6873	down	lnc-CMPK2-22:1	lncipediav5.2	chr2	-	7324747	7325062	---	lincRNA
LNCV6_14742_PI430048170	0.0370815	0.22656	4.41384	down	ENST00000606217.1	ENSEMBL_GENCODE	chr3	-	43998081	43999149	AC006058.3	lincRNA
LNCV6_27785_PI430048170	0.0116738	0.435251	2.29752	down	NR_026757	RefSeq	chr15	+	41283989	41306534	OIP5-AS1	exonic_sense
LNCV6_113685_PI430048170	0.0200664	0.369658	2.70521	down	lnc-PAX5-6:1	lncipediav5.2	chr9	-	36678506	36678855	---	lincRNA
LNCV6_69651_PI430048170	0.0351382	2.25817	2.25817	up	lnc-SYCP3-5:1	lncipediav5.2	chr12	-	101773113	101773421	---	sense_intronic_ncRNA
LNCV6_67701_PI430048170	0.021031	10.1302	10.1302	up	lnc-HFM1-3:3	lncipediav5.2	chr1	-	91695489	91712363	---	sense_intronic_ncRNA
LNCV6_21031_PI430048170	0.000984147	0.091842	10.8883	down	ENST00000517664.1	ENSEMBL_GENCODE	chr8	+	73052178	73063061	AC022893.1	antisense
LNCV6_52044_PI430048170	0.0394016	3.23315	3.23315	up	lnc-PSMA6-3:1	lncipediav5.2	chr14	+	35262461	35263036	---	sense_intronic_ncRNA
LNCV6_68584_PI430048170	0.0157025	0.279012	3.58408	down	lnc-CAAP1-2:2	lncipediav5.2	chr9	-	26916455	26919461	---	sense_intronic_ncRNA
LNCV6_74793_PI430048170	0.00428034	0.211778	4.72194	down	lnc-SPATA5-7:1	lncipediav5.2	chr4	+	123396810	123398337	---	sense_intronic_ncRNA
LNCV6_107902_PI430048170	0.0250598	2.51732	2.51732	up	lnc-PLBD1-1:3	lncipediav5.2	chr12	-	14356841	14357151	---	lincRNA
LNCV6_70885_PI430048170	0.0214808	0.342952	2.91586	down	lnc-ITPA-2:1	lncipediav5.2	chr20	+	3173698	3175567	---	lincRNA
LNCV6_76393_PI430048170	0.00442549	0.383673	2.60639	down	lnc-MRNIP-6:2	lncipediav5.2	chr5	-	179868057	179870408	---	sense_intronic_ncRNA
LNCV6_56232_PI430048170	0.0273868	4.60535	4.60535	up	NR_130950	RefSeq	chr10	-	42581591	42638837	ZNF33B	exonic_sense
LNCV6_97917_PI430048170	0.00971103	3.93379	3.93379	up	lnc-SH2D1B-4:1	lncipediav5.2	chr1	-	162541331	162541628	---	lincRNA
LNCV6_376_PI430048170	0.0469398	0.0839124	11.9172	down	NR_037915	RefSeq	chr10	-	122832154	122879641	FAM24B-CUZD1	exonic_sense
LNCV6_66106_PI430048170	0.0158843	0.0753437	13.2725	down	lnc-SFTPB-2:1	lncipediav5.2	chr2	-	85686052	85687047	---	antisense_lncRNA
LNCV6_58908_PI430048170	0.012391	4.24875	4.24875	up	lnc-PCED1B-10:2	lncipediav5.2	chr12	+	47484688	47485722	---	lincRNA
LNCV6_112689_PI430048170	0.0277069	3.12489	3.12489	up	lnc-C1orf226-1:1	lncipediav5.2	chr1	+	162320368	162320724	---	sense_intronic_ncRNA
LNCV6_20636_PI430048170	0.0187623	0.305395	3.27444	down	ENST00000517774.1	ENSEMBL_GENCODE	chr8	+	23224471	23225882	AC100861.1	antisense
LNCV6_55913_PI430048170	0.00852881	5.04785	5.04785	up	lnc-PFKP-31:1	lncipediav5.2	chr10	+	3775492	3775780	---	lincRNA
LNCV6_40831_PI430048170	0.0357928	2.44867	2.44867	up	lnc-KLF4-1:4	lncipediav5.2	chr9	-	107714924	107715487	---	lincRNA
LNCV6_7137_PI430048170	0.00597549	3.33589	3.33589	up	NR_033309	RefSeq	chr2	-	164687642	164687777	SNORA70F	intronic_sense
LNCV6_75756_PI430048170	0.0308791	3.9399	3.9399	up	lnc-ADGRV1-8:1	lncipediav5.2	chr5	+	91368735	91370972	---	antisense_lncRNA
LNCV6_40593_PI430048170	0.0199235	0.469429	2.13025	down	lnc-ATAD5-9:19	lncipediav5.2	chr17	+	30732517	30743234	---	lincRNA
LNCV6_3612_PI430048170	0.000134506	23.376	23.376	up	NR_033519	RefSeq	chr3	-	187234081	187292022	MASP1	exonic_sense
LNCV6_114234_PI430048170	0.0227852	4.48897	4.48897	up	lnc-IL20RA-2:1	lncipediav5.2	chr6	-	136973929	136974217	---	lincRNA
LNCV6_36012_PI430048170	0.0394515	0.358598	2.78863	down	ENST00000612234.1	ENSEMBL_GENCODE	chr7	+	130489868	130489966	RF02150	misc_RNA
LNCV6_58059_PI430048170	0.0146932	2.00355	2.00355	up	lnc-MRE11-2:1	lncipediav5.2	chr11	-	94380763	94380972	---	sense_intronic_ncRNA
LNCV6_18260_PI430048170	0.00682485	3.12895	3.12895	up	ENST00000412295.2	ENSEMBL_GENCODE	chr5	+	181281375	181283652	AC008443.3	lincRNA
LNCV6_103099_PI430048170	0.0160108	0.440781	2.2687	down	lnc-RASAL1-3:1	lncipediav5.2	chr12	-	113162717	113164093	---	sense_intronic_ncRNA
LNCV6_34865_PI430048170	0.00229122	0.371834	2.68937	down	ENST00000602277.1	ENSEMBL_GENCODE	chrX	-	45764772	45765299	AC234772.2	lincRNA
LNCV6_63095_PI430048170	0.00498894	2.00671	2.00671	up	ENST00000575126.1	ENSEMBL_GENCODE	chr17	-	46909742	46911512	LINC01974	lincRNA
LNCV6_72668_PI430048170	0.0144069	4.34281	4.34281	up	lnc-EMC3-3:10	lncipediav5.2	chr3	-	10017492	10026352	---	NA
LNCV6_4004_PI430048170	0.035933	2.87884	2.87884	up	NR_073414	RefSeq	NW_017363819.1	+	209886	212874	KRT16P1	exonic_sense
LNCV6_114675_PI430048170	0.0113087	0.12145	8.23381	down	lnc-EMB-6:1	lncipediav5.2	chr5	-	50403255	50443248	---	sense_intronic_ncRNA
LNCV6_50819_PI430048170	0.0162786	2.76135	2.76135	up	lnc-METTL16-2:2	lncipediav5.2	chr17	-	2389265	2392078	---	sense_intronic_ncRNA
LNCV6_111949_PI430048170	0.0180045	0.147094	6.79839	down	lnc-CEBPD-14:1	lncipediav5.2	chr8	-	46614285	46617356	---	lincRNA
LNCV6_38317_PI430048170	0.000390582	0.0876344	11.411	down	ENST00000621428.1	ENSEMBL_GENCODE	chr17	-	36932109	36936622	LHX1-DT	antisense
LNCV6_17197_PI430048170	0.00173023	17.0019	17.0019	up	ENST00000606056.1	ENSEMBL_GENCODE	chr5	+	42806394	42806997	AC008945.1	antisense
LNCV6_77125_PI430048170	0.0326801	0.270381	3.69848	down	NR_040662	RefSeq	NT_167249.2	+	2762428	2765058	HCP5	intronic_sense
LNCV6_33842_PI430048170	0.00727956	0.394703	2.53355	down	ENST00000457162.2	ENSEMBL_GENCODE	chr21	-	29058073	29060095	AF129075.1	sense_intronic
LNCV6_50117_PI430048170	0.0135298	15.7378	15.7378	up	lnc-RNF115-1:1	lncipediav5.2	chr1	-	145670984	145672848	---	sense_intronic_ncRNA
LNCV6_16408_PI430048170	0.0131462	58.5289	58.5289	up	ENST00000437514.1	ENSEMBL_GENCODE	chr4	+	117428403	117540573	LINC01378	lincRNA
LNCV6_101969_PI430048170	0.0373752	0.350488	2.85317	down	lnc-C1QBP-2:1	lncipediav5.2	chr17	-	5391474	5399633	---	sense_intronic_ncRNA
LNCV6_22285_PI430048170	0.0370124	0.358642	2.7883	down	ENST00000607259.1	ENSEMBL_GENCODE	chr9	+	127366770	127367397	AL445222.1	sense_intronic
LNCV6_20703_PI430048170	0.0403694	0.230659	4.3354	down	ENST00000521252.1	ENSEMBL_GENCODE	chr8	-	31167078	31176872	AC009563.1	antisense
LNCV6_64394_PI430048170	0.00675348	0.388071	2.57685	down	lnc-ZNF709-2:1	lncipediav5.2	chr19	-	12494817	12513854	---	sense_intronic_ncRNA
LNCV6_9492_PI430048170	0.000237929	0.374753	2.66842	down	NR_030353	RefSeq	chr13	+	99356130	99356228	MIR623	exonic_sense
LNCV6_112347_PI430048170	0.000365667	2.61695	2.61695	up	lnc-TNFRSF17-5:1	lncipediav5.2	chr16	+	12081236	12081902	---	sense_intronic_ncRNA
LNCV6_38938_PI430048170	0.0269093	2.48613	2.48613	up	LINC02080:7	lncipediav5.2	chr17	+	76807088	76823054	---	lincRNA
LNCV6_106188_PI430048170	0.00251324	2.29611	2.29611	up	lnc-SYTL2-4:1	lncipediav5.2	chr11	-	86001030	86003778	---	sense_intronic_ncRNA
LNCV6_85814_PI430048170	0.0150896	0.292432	3.41959	down	lnc-NMU-2:1	lncipediav5.2	chr4	-	55633178	55642760	---	sense_intronic_ncRNA
LNCV6_68441_PI430048170	0.00247271	6.18413	6.18413	up	NR_026589	RefSeq	NT_187660.1	+	1013373	1034151	WHAMMP2	intergenic
LNCV6_117620_PI430048170	0.000622289	0.297928	3.35652	down	lnc-HIST1H3F-1:1	lncipediav5.2	chr6	-	26251609	26253056	---	antisense_lncRNA
LNCV6_29098_PI430048170	0.000219043	5.36246	5.36246	up	ENST00000562642.1	ENSEMBL_GENCODE	chr16	+	30948531	30956511	AC135048.1	processed_transcript
LNCV6_5059_PI430048170	0.0223501	5.20297	5.20297	up	NR_002182	RefSeq	chr8	+	101368892	101369595	NACAP1	exonic_sense
LNCV6_41282_PI430048170	0.0208385	0.341083	2.93184	down	lnc-SLC11A2-1:1	lncipediav5.2	chr12	-	50971528	50972945	---	lincRNA
LNCV6_106107_PI430048170	0.0485973	0.0376653	26.5496	down	NR_103813	RefSeq	chr13	+	30882561	30883395	LINC00545	intergenic
LNCV6_4862_PI430048170	0.0393276	0.383599	2.60689	down	NR_026567	RefSeq	chr1	-	16691217	16720157	ESPNP	intergenic
LNCV6_86874_PI430048170	0.00292113	0.103495	9.66229	down	lnc-MANEAL-1:1	lncipediav5.2	chr1	+	37801918	37802131	---	lincRNA
LNCV6_13_PI430057613	0.013405	0.432097	2.31429	down	DQ786227_hg_1	lncRNAdb	chr1	+	12567328	12567699	DQ786227	intronic_antisense
LNCV6_115161_PI430048170	0.00141575	2.61257	2.61257	up	lnc-CNTN6-3:1	lncipediav5.2	chr3	+	1730069	1730474	---	lincRNA
LNCV6_103531_PI430048170	0.019588	2.1729	2.1729	up	lnc-EIPR1-11:1	lncipediav5.2	chr2	-	2849564	2850238	---	lincRNA
LNCV6_11161_PI430048170	0.00822829	7.95922	7.95922	up	lnc-F3-7:20	lncipediav5.2	chr1	-	94672896	94732345	---	lincRNA
LNCV6_68388_PI430048170	0.0157016	0.305265	3.27584	down	lnc-USH2A-1:1	lncipediav5.2	chr1	-	215566802	215567391	---	NA
LNCV6_66137_PI430048170	2.56682e-05	4.54504	4.54504	up	lnc-CD8B-3:1	lncipediav5.2	chr2	-	87012301	87018708	---	sense_intronic_ncRNA
LNCV6_115028_PI430048170	0.0347927	0.489119	2.04449	down	lnc-LRRC58-2:1	lncipediav5.2	chr3	-	120396890	120400089	---	sense_intronic_ncRNA
LNCV6_8951_PI430048170	0.00279166	0.190358	5.25327	down	NR_039678	RefSeq	chr7	+	138123757	138123821	MIR4468	intergenic
LNCV6_5172_PI430048170	0.0204242	4.34103	4.34103	up	NR_030171	RefSeq	chr12	+	94834397	94834513	MIR492	exonic_sense
LNCV6_46884_PI430048170	0.00881384	0.358295	2.791	down	lnc-WDR66-2:1	lncipediav5.2	chr12	+	122009753	122010251	---	lincRNA
LNCV6_42356_PI430048170	0.00310345	2.33382	2.33382	up	NR_038400	RefSeq	NW_003315968.2	+	6962	14055	LINC00308	intergenic
LNCV6_34331_PI430048170	0.0280022	0.0843133	11.8605	down	ENST00000432495.1	ENSEMBL_GENCODE	chr22	-	25281286	25282674	AL022332.1	lincRNA
LNCV6_43276_PI430048170	0.00119419	2.4535	2.4535	up	lnc-ADAR-5:1	lncipediav5.2	chr1	-	154698648	154702574	---	sense_intronic_ncRNA
LNCV6_55764_PI430048170	0.000580269	2.09855	2.09855	up	ENST00000596999.2	ENSEMBL_GENCODE	chr1	-	239703381	239704154	CHRM3-AS2	antisense
LNCV6_90507_PI430048170	0.0369939	3.05569	3.05569	up	lnc-ESRP1-2:3	lncipediav5.2	chr8	+	94553730	94569730	---	lincRNA
LNCV6_95100_PI430048170	0.0419974	0.238917	4.18555	down	lnc-AP1B1-3:1	lncipediav5.2	chr22	-	29313534	29314306	---	sense_intronic_ncRNA
LNCV6_4160_PI430048170	0.0178094	4.06003	4.06003	up	NR_044994	RefSeq	chr10	+	130106008	130108838	CTAGE7P	intronic_antisense
LNCV6_34888_PI430048170	0.0081087	3.11301	3.11301	up	NR_110382	RefSeq	chrX	-	51095835	51171421	LINC01284	intergenic
LNCV6_28091_PI430048170	0.00333639	0.202564	4.93671	down	ENST00000558702.1	ENSEMBL_GENCODE	chr15	-	69458522	69461806	AC027237.2	lincRNA
LNCV6_44413_PI430048170	0.0039262	11.5362	11.5362	up	lnc-FAM182B-5:1	lncipediav5.2	chr20	-	26176574	26179462	---	lincRNA
LNCV6_109236_PI430048170	0.00637894	26.2506	26.2506	up	lnc-RBP4-3:1	lncipediav5.2	chr10	-	93337527	93340249	---	sense_intronic_ncRNA
LNCV6_53471_PI430048170	0.00133004	0.158249	6.31917	down	lnc-AGMAT-5:1	lncipediav5.2	chr1	-	15614642	15614867	---	lincRNA
LNCV6_108512_PI430048170	0.00861915	0.299175	3.34252	down	lnc-A1BG-1:5	lncipediav5.2	chr19	-	58266791	58278787	---	antisense_lncRNA
LNCV6_10027_PI430048170	0.0244607	3.74747	3.74747	up	NR_002954	RefSeq	chr10	-	100237155	100237302	SNORA12	intronic_sense
LNCV6_125809_PI430048170	0.036186	3.32161	3.32161	up	lnc-ACTL7B-2:1	lncipediav5.2	chr9	-	108601281	108703340	---	lincRNA
LNCV6_60863_PI430048170	0.00765943	0.343174	2.91397	down	lnc-LRR1-7:1	lncipediav5.2	chr14	+	48194114	48228182	---	lincRNA
LNCV6_115705_PI430048170	0.00625451	0.203728	4.9085	down	lnc-FPR1-2:2	lncipediav5.2	chr19	-	51839613	51842933	---	sense_intronic_ncRNA
LNCV6_16710_PI430048170	0.0276215	0.44358	2.25438	down	ENST00000609356.1	ENSEMBL_GENCODE	chr4	+	163529771	163530697	AC093788.1	lincRNA
LNCV6_28578_PI430048170	0.0122767	2.64934	2.64934	up	ENST00000561231.5	ENSEMBL_GENCODE	chr15	+	100849774	100861756	AC015712.1	lincRNA
LNCV6_76944_PI430048170	0.0270247	0.262931	3.80327	down	lnc-GPLD1-1:1	lncipediav5.2	chr6	-	24424564	24435880	---	sense_intronic_ncRNA
LNCV6_79225_PI430048170	0.0451534	0.447104	2.23662	down	lnc-LUC7L2-3:1	lncipediav5.2	chr7	+	139534239	139534549	---	sense_intronic_ncRNA
LNCV6_60616_PI430048170	0.0119856	0.363539	2.75073	down	lnc-OR6S1-4:1	lncipediav5.2	chr14	-	20720897	20721427	---	lincRNA
LNCV6_82053_PI430048170	0.00453647	3.61152	3.61152	up	lnc-HTR2C-7:1	lncipediav5.2	chrX	+	113882589	113883667	---	lincRNA
LNCV6_33741_PI430048170	0.00321413	2.10832	2.10832	up	ENST00000454737.1	ENSEMBL_GENCODE	chr21	+	17808945	17810845	AL109761.1	antisense
LNCV6_74091_PI430048170	0.00708675	0.495173	2.0195	down	lnc-NELFA-6:1	lncipediav5.2	chr4	-	2088717	2090617	---	sense_intronic_ncRNA
LNCV6_16867_PI430048170	0.01884	3.39618	3.39618	up	ENST00000503677.1	ENSEMBL_GENCODE	chr4	+	187413564	187415697	LINC02515	lincRNA
LNCV6_20300_PI430048170	0.000250076	0.0120995	82.6478	down	ENST00000609674.1	ENSEMBL_GENCODE	chr7	+	143363899	143364229	AC093673.2	lincRNA
LNCV6_61337_PI430048170	0.0445602	0.325499	3.07221	down	lnc-WARS-3:1	lncipediav5.2	chr14	-	100293586	100294388	---	sense_intronic_ncRNA
LNCV6_83160_PI430048170	0.00227771	0.171624	5.82669	down	NR_045112	RefSeq	chr16	+	81665353	81667276	LOC100129617	intronic_sense
LNCV6_92848_PI430048170	0.0282501	2.86264	2.86264	up	lnc-IMMP2L-2:1	lncipediav5.2	chr7	-	111728420	111732514	---	sense_intronic_ncRNA
LNCV6_54195_PI430048170	0.0357542	2.24791	2.24791	up	lnc-USP33-1:3	lncipediav5.2	chr1	-	77640953	77682643	---	sense_intronic_ncRNA
LNCV6_50698_PI430048170	0.000298511	149.157	149.157	up	NR_103486	RefSeq	chr1	-	172136878	172144835	DNM3OS	exonic_sense
LNCV6_90914_PI430048170	0.0159963	3.05387	3.05387	up	lnc-ARRDC2-4:1	lncipediav5.2	chr19	+	18040392	18041056	---	lincRNA
LNCV6_35827_PI430048170	0.0233177	0.26787	3.73316	down	ENST00000516913.1	ENSEMBL_GENCODE	chr15	-	75121536	75121666	RF00601	scaRNA
LNCV6_5205_PI430048170	0.0288834	0.283221	3.53081	down	NR_002995	RefSeq	chr17	+	64146338	64146471	SNORA76C	bidirectional
LNCV6_35238_PI430048170	6.49707e-05	7.10644	7.10644	up	ENST00000516307.1	ENSEMBL_GENCODE	chr1	-	67267601	67267726	RNU4ATAC4P	snRNA
LNCV6_110137_PI430048170	0.000676543	2.26903	2.26903	up	lnc-TUBG2-1:1	lncipediav5.2	chr17	+	42647833	42648143	---	lincRNA
LNCV6_67189_PI430048170	0.0147335	0.324775	3.07905	down	lnc-UHRF1BP1L-3:1	lncipediav5.2	chr12	-	100237799	100252279	---	sense_intronic_ncRNA
LNCV6_70799_PI430048170	0.0292714	2.86383	2.86383	up	lnc-PASK-3:1	lncipediav5.2	chr2	-	241259519	241261668	---	sense_intronic_ncRNA
LNCV6_26087_PI430048170	0.0382038	0.343493	2.91127	down	ENST00000461502.1	ENSEMBL_GENCODE	chr13	-	32425358	32432954	AL137247.1	processed_transcript
LNCV6_120400_PI430048170	0.000171244	0.115407	8.66502	down	NONHSAT041463.2	NONCODEv5	chr15	-	31475404	31478502	---	intergenic
LNCV6_5027_PI430048170	0.0114774	2.77085	2.77085	up	NR_002745	RefSeq	NT_167248.2	+	3091102	3091165	SNORD48	intergenic
LNCV6_11340_PI430048170	0.00513485	2.39001	2.39001	up	ENST00000421943.1	ENSEMBL_GENCODE	chr1	-	112693688	112696621	AL603832.1	antisense
LNCV6_25310_PI430048170	0.00616627	0.332584	3.00676	down	ENST00000502102.2	ENSEMBL_GENCODE	chr12	-	68675350	68687755	AC090061.1	lincRNA
LNCV6_11155_PI430048170	0.0104353	2.02904	2.02904	up	ENST00000414039.1	ENSEMBL_GENCODE	chr1	-	94318479	94324569	AC097059.2	lincRNA
LNCV6_100539_PI430048170	0.000281894	0.339156	2.9485	down	lnc-TYW1-15:1	lncipediav5.2	chr7	+	68241636	68242267	---	lincRNA
LNCV6_121440_PI430048170	0.0115656	0.0481436	20.7712	down	ENST00000565044.1	ENSEMBL_GENCODE	chr2	+	9106593	9109865	AC093904.4	lincRNA
LNCV6_7692_PI430048170	0.00737467	2.55303	2.55303	up	NR_003338	RefSeq	chr15	+	25094035	25094129	SNORD116-24	intergenic
LNCV6_15361_PI430048170	0.000682943	0.0169087	59.1411	down	ENST00000498604.1	ENSEMBL_GENCODE	chr3	-	154511535	154539309	AC092994.1	lincRNA
LNCV6_72840_PI430048170	0.0280279	2.57669	2.57669	up	lnc-CTDSPL-3:1	lncipediav5.2	chr3	+	37748109	37748900	---	sense_intronic_ncRNA
LNCV6_5095_PI430048170	0.00153049	0.208111	4.80513	down	NR_120394	RefSeq	chr13	+	112107118	112108015	LINC00403	intergenic
LNCV6_118290_PI430048170	0.00578273	0.269341	3.71276	down	lnc-CCDC17-5:1	lncipediav5.2	chr1	-	45582866	45584711	---	antisense_lncRNA
LNCV6_33468_PI430048170	0.00207335	0.0348473	28.6966	down	ENST00000437350.1	ENSEMBL_GENCODE	chr20	+	56596310	56598621	LINC01716	lincRNA
LNCV6_109776_PI430048170	0.00430013	0.449194	2.22621	down	lnc-GGACT-3:1	lncipediav5.2	chr13	-	100635064	100636632	---	sense_intronic_ncRNA
LNCV6_91670_PI430048170	0.0137556	0.089636	11.1562	down	lnc-CNOT6-4:3	lncipediav5.2	chr5	+	180292183	180295539	---	lincRNA
LNCV6_92904_PI430048170	0.00101927	2.46918	2.46918	up	lnc-ITFG1-2:1	lncipediav5.2	chr16	-	47598653	47598996	---	antisense_lncRNA
LNCV6_63001_PI430048170	0.0265769	0.166732	5.99765	down	lnc-TMEM106A-3:1	lncipediav5.2	chr17	+	43304382	43305227	---	antisense_lncRNA
LNCV6_7859_PI430048170	0.000894271	2.67706	2.67706	up	NR_002591	RefSeq	chr5	-	181243313	181243376	SNORD95	exonic_sense
LNCV6_31183_PI430048170	0.00662878	0.35063	2.85201	down	ENST00000570869.1	ENSEMBL_GENCODE	chr17	+	82578023	82578616	AC124283.3	sense_intronic
LNCV6_20231_PI430048170	0.0161182	0.114187	8.75759	down	NR_109854	RefSeq	chr7	-	130944159	131109916	LINC-PINT	exonic_sense
LNCV6_13859_PI430048170	0.014287	0.376957	2.65282	down	ENST00000450443.1	ENSEMBL_GENCODE	chr2	-	172503439	172556596	AC078883.1	antisense
LNCV6_24935_PI430048170	0.0101264	2.20015	2.20015	up	lnc-CAPRIN2-2:9	lncipediav5.2	chr12	-	30963919	31006006	---	lincRNA
LNCV6_56485_PI430048170	0.0204351	0.261782	3.81997	down	lnc-AGAP5-1:26	lncipediav5.2	chr10	-	73699588	73730494	---	lincRNA
LNCV6_84672_PI430048170	0.019828	2.3007	2.3007	up	lnc-NAA30-3:1	lncipediav5.2	chr14	+	57421173	57421407	---	lincRNA
LNCV6_11508_PI430048170	0.0456177	0.168452	5.9364	down	ENST00000428035.1	ENSEMBL_GENCODE	chr1	-	148271884	148280749	LINC01731	lincRNA
LNCV6_12481_PI430048170	0.0448885	5.06715	5.06715	up	ENST00000412712.1	ENSEMBL_GENCODE	chr2	-	8666636	8678334	ID2-AS1	antisense
LNCV6_62709_PI430048170	0.00672278	0.207167	4.82703	down	lnc-KIAA0100-1:6	lncipediav5.2	chr17	-	28612325	28613609	---	sense_intronic_ncRNA
LNCV6_55899_PI430048170	0.0138982	3.02544	3.02544	up	lnc-PITRM1-2:5	lncipediav5.2	chr10	-	3058070	3067361	---	antisense_lncRNA
LNCV6_8713_PI430048170	0.0171875	2.29819	2.29819	up	NR_049808	RefSeq	chr17	+	42514187	42514307	MIR5010	exonic_sense
LNCV6_80518_PI430048170	0.00322143	0.144639	6.91376	down	ENST00000413145.1	ENSEMBL_GENCODE	chr9	+	6645956	6670635	AL162411.1	lincRNA
LNCV6_90712_PI430048170	0.00228394	0.153861	6.49937	down	lnc-AKNA-2:1	lncipediav5.2	chr9	-	114417404	114419109	---	sense_intronic_ncRNA
LNCV6_48810_PI430048170	0.0341049	0.199509	5.0123	down	ENST00000424735.1	ENSEMBL_GENCODE	chr1	+	190479006	190480735	LINC01351	lincRNA
LNCV6_89936_PI430048170	0.0418353	2.2809	2.2809	up	lnc-RPP40-4:1	lncipediav5.2	chr6	-	4991376	4999211	---	sense_intronic_ncRNA
LNCV6_52498_PI430048170	0.00309109	0.202718	4.93297	down	lnc-CSNK1G1-1:4	lncipediav5.2	chr15	-	64180347	64373769	---	sense_intronic_ncRNA
LNCV6_31410_PI430048170	0.0141505	0.281842	3.54809	down	ENST00000592926.1	ENSEMBL_GENCODE	chr18	+	14104542	14105226	AC006557.3	antisense
LNCV6_15460_PI430048170	0.000907994	0.3325	3.00752	down	ENST00000599781.1	ENSEMBL_GENCODE	chr3	+	170087810	170089590	AC008040.5	antisense
LNCV6_12774_PI430048170	0.0441707	3.09728	3.09728	up	ENST00000445520.5	ENSEMBL_GENCODE	chr2	+	39437431	39474758	MAP4K3-DT	antisense
LNCV6_53940_PI430048170	0.0211647	2.49911	2.49911	up	NR_026768	RefSeq	chr1	-	45645771	45646685	RPS15AP10	intronic_sense
LNCV6_55144_PI430048170	0.000220201	0.36963	2.70541	down	lnc-MRPS14-5:1	lncipediav5.2	chr1	-	174756849	174757119	---	antisense_lncRNA
LNCV6_70382_PI430048170	0.0127675	2.06434	2.06434	up	lnc-HSPD1-1:3	lncipediav5.2	chr2	-	197416593	197418962	---	sense_intronic_ncRNA
LNCV6_85891_PI430048170	0.0162363	0.0517963	19.3064	down	lnc-MTRR-10:1	lncipediav5.2	chr5	+	7426083	7433149	---	sense_intronic_ncRNA
LNCV6_100389_PI430048170	0.00655875	0.383329	2.60872	down	lnc-SLC9A1-3:1	lncipediav5.2	chr1	-	27200833	27201473	---	lincRNA
LNCV6_5387_PI430048170	1.5403e-05	0.00124278	804.65	down	NR_034180	RefSeq	chr1	+	155433179	155434262	POU5F1P4	intronic_antisense
LNCV6_51302_PI430048170	0.00114083	13.0739	13.0739	up	ENST00000578293.6	ENSEMBL_GENCODE	chr7	-	30516975	30561516	GARS-DT	antisense
LNCV6_98710_PI430048170	0.00515568	2.16841	2.16841	up	lnc-TBCCD1-4:52	lncipediav5.2	chr3	-	186702462	186715012	---	lincRNA
LNCV6_55669_PI430048170	0.0175207	2.20419	2.20419	up	lnc-RHOU-2:1	lncipediav5.2	chr1	+	228768894	228773734	---	lincRNA
LNCV6_125993_PI430048170	0.0413045	0.27894	3.585	down	lnc-CHST7-2:1	lncipediav5.2	chrX	+	46605248	46605969	---	antisense_lncRNA
LNCV6_56513_PI430048170	0.00157602	0.164704	6.0715	down	lnc-COMTD1-3:1	lncipediav5.2	chr10	-	75276375	75276646	---	lincRNA
LNCV6_119696_PI430048170	0.00769837	0.365822	2.73357	down	ENST00000610945.1	ENSEMBL_GENCODE	chr12	-	64451591	64452901	AC135279.3	antisense
LNCV6_17426_PI430048170	0.0173202	0.352831	2.83422	down	ENST00000515356.2	ENSEMBL_GENCODE	chr5	+	77139249	77148523	ZBED3-AS1	antisense
LNCV6_94444_PI430048170	0.0270484	0.240375	4.16016	down	lnc-LMTK2-4:1	lncipediav5.2	chr7	+	97966631	97967162	---	lincRNA
LNCV6_98874_PI430048170	0.0380332	3.40079	3.40079	up	lnc-P4HA2-4:1	lncipediav5.2	chr5	-	132190147	132191509	---	lincRNA
LNCV6_98895_PI430048170	0.0102619	0.22163	4.51202	down	lnc-ADRA1B-2:1	lncipediav5.2	chr5	+	159763902	159764192	---	lincRNA
LNCV6_118934_PI430048170	0.00494513	0.157566	6.34654	down	ENST00000621900.1	ENSEMBL_GENCODE	chr10	-	73124901	73125532	AC016394.1	antisense
LNCV6_46416_PI430048170	0.00258087	0.308859	3.23772	down	lnc-NDST2-3:2	lncipediav5.2	chr10	-	73780690	73781956	---	NA
LNCV6_87227_PI430048170	0.00969132	0.380551	2.62777	down	lnc-UBE2U-2:1	lncipediav5.2	chr1	+	63952227	63954094	---	sense_intronic_ncRNA
LNCV6_117046_PI430048170	0.000699326	0.133311	7.50123	down	NR_036473	RefSeq	chr1	+	28505942	28510892	SNHG3	exonic_sense
LNCV6_5275_PI430048170	0.000223013	0.253589	3.94338	down	NR_028370	RefSeq	chr20	+	5119585	5119969	PCNA-AS1	exonic_antisense
LNCV6_48530_PI430048170	0.000365701	0.342803	2.91713	down	ENST00000569328.1	ENSEMBL_GENCODE	chr16	-	58847808	58880213	AC092378.2	lincRNA
LNCV6_60817_PI430048170	0.048147	2.10409	2.10409	up	lnc-GEMIN2-4:1	lncipediav5.2	chr14	+	39090900	39091101	---	antisense_lncRNA
LNCV6_89964_PI430048170	0.00435329	38.2075	38.2075	up	lnc-MLN-4:1	lncipediav5.2	chr6	-	33902564	33906511	---	lincRNA
LNCV6_30323_PI430048170	0.000332826	0.150389	6.64941	down	ENST00000578265.5	ENSEMBL_GENCODE	chr17	+	30607566	30672789	AC005562.1	processed_transcript
LNCV6_93676_PI430048170	0.0105343	0.314511	3.17954	down	lnc-RBMS2-2:1	lncipediav5.2	chr12	+	56752456	56770544	---	sense_intronic_ncRNA
LNCV6_77488_PI430048170	0.00042141	0.160081	6.24686	down	lnc-SNAP91-3:1	lncipediav5.2	chr6	-	83852358	83854116	---	antisense_lncRNA
LNCV6_64541_PI430048170	0.0346698	2.02282	2.02282	up	lnc-ZNF101-6:1	lncipediav5.2	chr19	+	19768730	19768989	---	lincRNA
LNCV6_38985_PI430048170	0.00934521	2.58919	2.58919	up	lnc-OR10AD1-3:2	lncipediav5.2	chr12	-	48279012	48284194	---	lincRNA
LNCV6_116584_PI430048170	0.00556378	2.78674	2.78674	up	lnc-PTPRJ-2:1	lncipediav5.2	chr11	+	47841323	47841682	---	antisense_lncRNA
LNCV6_115967_PI430048170	0.00900186	2.26948	2.26948	up	lnc-C17orf64-2:1	lncipediav5.2	chr17	+	60513189	60513550	---	antisense_lncRNA
LNCV6_107173_PI430048170	0.0200881	2.70433	2.70433	up	lnc-CDC42BPG-2:1	lncipediav5.2	chr11	-	64855051	64860045	---	sense_intronic_ncRNA
LNCV6_122862_PI430048170	0.000216458	0.249504	4.00796	down	ENST00000477589.5	ENSEMBL_GENCODE	chr3	+	158740417	158743592	AC080013.1	antisense
LNCV6_92866_PI430048170	0.0271933	0.142347	7.0251	down	lnc-INSR-1:6	lncipediav5.2	chr19	-	7085311	7099545	---	antisense_lncRNA
LNCV6_62525_PI430048170	0.0129697	0.463639	2.15685	down	NR_051986	RefSeq	chr9	+	11986	14525	DDX11L5	bidirectional
LNCV6_91351_PI430048170	0.0307558	0.402672	2.48341	down	lnc-CADM4-2:1	lncipediav5.2	chr19	-	43656565	43661548	---	sense_intronic_ncRNA
LNCV6_26931_PI430048170	0.0460563	0.302463	3.30619	down	ENST00000555969.1	ENSEMBL_GENCODE	chr14	+	52775237	52777740	AL139317.3	antisense
LNCV6_122133_PI430048170	0.0078265	0.301075	3.32143	down	ENST00000611368.1	ENSEMBL_GENCODE	chr20	+	44746642	44747201	AL118522.1	sense_intronic
LNCV6_35438_PI430048170	0.00708404	2.38703	2.38703	up	ENST00000391287.1	ENSEMBL_GENCODE	chr10	+	113820459	113820590	RF00560	snoRNA
LNCV6_13175_PI430048170	0.0296546	4.0656	4.0656	up	ENST00000409054.2	ENSEMBL_GENCODE	chr2	+	87516745	87583830	CYTOR	lincRNA
LNCV6_40092_PI430048170	0.012347	0.433976	2.30428	down	lnc-TCIRG1-2:5	lncipediav5.2	chr11	+	68121635	68130491	---	lincRNA
LNCV6_69837_PI430048170	0.00358266	7.73075	7.73075	up	ENST00000443034.1	ENSEMBL_GENCODE	chr1	-	3658938	3668772	AL136528.1	antisense
LNCV6_115215_PI430048170	0.00227651	0.222282	4.49878	down	lnc-ATP6V1E1-5:1	lncipediav5.2	chr22	-	17424387	17424775	---	antisense_lncRNA
LNCV6_111538_PI430048170	0.00131284	0.012823	77.9847	down	lnc-PRPF4B-163:1	lncipediav5.2	chr6	+	3941281	3941801	---	lincRNA
LNCV6_13180_PI430048170	0.0319052	4.95835	4.95835	up	ENST00000414584.1	ENSEMBL_GENCODE	chr2	+	87455496	87521518	CYTOR	lincRNA
LNCV6_108917_PI430048170	0.0011627	22.4155	22.4155	up	NR_001296	RefSeq	NT_187562.1	+	773502	777146	PRSS3P2	exonic_sense
LNCV6_28404_PI430048170	0.045375	0.41659	2.40044	down	NR_110104	RefSeq	chr15	+	91022621	91031139	LOC101926911	bidirectional
LNCV6_76391_PI430048170	0.00266892	0.233287	4.28656	down	lnc-MRNIP-1:3	lncipediav5.2	chr5	-	179847356	179858808	---	sense_intronic_ncRNA
LNCV6_96638_PI430048170	0.0454221	2.02424	2.02424	up	lnc-OR4F21-1:5	lncipediav5.2	chr8	-	213196	233448	---	antisense_lncRNA
LNCV6_35758_PI430048170	0.0116701	0.317192	3.15266	down	ENST00000384300.1	ENSEMBL_GENCODE	chr8	-	23806229	23806377	RF00272	snoRNA
LNCV6_78721_PI430048170	0.042308	0.366361	2.72955	down	lnc-CCDC146-1:3	lncipediav5.2	chr7	+	76978616	77004308	---	lincRNA
LNCV6_123970_PI430048170	0.0172712	2.20628	2.20628	up	lnc-DTNBP1-7:1	lncipediav5.2	chr6	-	15708501	15725998	---	lincRNA
LNCV6_72429_PI430048170	0.0378035	0.0701214	14.261	down	NR_103474	RefSeq	chr22	-	38569289	38570196	DMC1	exonic_sense
LNCV6_41944_PI430048170	0.0457383	0.309567	3.23032	down	lnc-MTERF1-4:1	lncipediav5.2	chr7	-	91367134	91368278	---	lincRNA
LNCV6_89173_PI430048170	0.0306184	0.452768	2.20864	down	NR_027251	RefSeq	chr2	+	43227210	43228855	LINC01126	exonic_antisense
LNCV6_64597_PI430048170	0.0188977	0.291303	3.43285	down	lnc-ZNF726-3:2	lncipediav5.2	chr19	+	23865039	23871368	---	lincRNA
LNCV6_113838_PI430048170	3.64962e-07	0.117803	8.48876	down	lnc-TEX15-1:2	lncipediav5.2	chr8	-	30859907	30912989	---	sense_intronic_ncRNA
LNCV6_11595_PI430048170	0.00780636	3.20148	3.20148	up	ENST00000605085.1	ENSEMBL_GENCODE	chr1	+	154961825	154962623	AL451085.2	antisense
LNCV6_24794_PI430048170	0.0252033	2.65144	2.65144	up	ENST00000545158.1	ENSEMBL_GENCODE	chr12	+	12962300	12963539	AC007688.2	antisense
LNCV6_80933_PI430048170	0.0227879	0.189289	5.28291	down	lnc-RMI1-6:2	lncipediav5.2	chr9	+	83817965	83828179	---	antisense_lncRNA
LNCV6_108846_PI430048170	0.00901055	0.475561	2.10278	down	lnc-MAGEB16-4:1	lncipediav5.2	chrX	+	36211095	36211635	---	sense_intronic_ncRNA
LNCV6_118199_PI430048170	0.0331505	0.0943986	10.5934	down	NONHSAT001136.2	NONCODEv5	chr1	-	16533886	16535649	---	intergenic
LNCV6_5011_PI430048170	0.0123196	0.226941	4.40643	down	NR_002912	RefSeq	chr17	+	7577954	7578091	SNORA67	intronic_sense
LNCV6_101767_PI430048170	0.00199425	0.398954	2.50655	down	lnc-AACS-5:1	lncipediav5.2	chr12	+	125029520	125031137	---	sense_intronic_ncRNA
LNCV6_13414_PI430048170	0.0134713	25.3784	25.3784	up	ENST00000609220.1	ENSEMBL_GENCODE	chr2	-	111196350	111344098	MIR4435-2HG	lincRNA
LNCV6_71_PI430048170	0.00321296	0.3784	2.64271	down	NR_103770	RefSeq	chrX	+	135120620	135123601	LOC100287728	intronic_antisense
LNCV6_37192_PI430048170	0.00999036	0.268	3.73134	down	NR_026972	RefSeq	NT_167249.2	-	1032829	1055278	HLA-F-AS1	exonic_sense
LNCV6_116196_PI430048170	0.00126262	0.226779	4.40959	down	lnc-FKBP3-4:2	lncipediav5.2	chr14	-	45204379	45206274	---	sense_intronic_ncRNA
LNCV6_57504_PI430048170	0.0391245	0.369728	2.70469	down	lnc-TRIM64C-1:1	lncipediav5.2	chr11	-	49070751	49071000	---	lincRNA
LNCV6_16255_PI430048170	0.00783972	0.157122	6.36446	down	ENST00000510016.1	ENSEMBL_GENCODE	chr4	-	84147733	84149288	AC079160.1	antisense
LNCV6_82790_PI430048170	0.0014066	2.65186	2.65186	up	lnc-AHSP-2:1	lncipediav5.2	chr16	+	31554104	31554912	---	lincRNA
LNCV6_123564_PI430048170	0.0369964	0.072574	13.779	down	NONHSAT103374.2	NONCODEv5	chr5	-	116552270	116554489	---	intronic_sense
LNCV6_27608_PI430048170	0.00854584	0.134085	7.45793	down	ENST00000604135.1	ENSEMBL_GENCODE	chr15	+	25041918	25042428	SNHG14	antisense
LNCV6_98280_PI430048170	0.0244419	0.136089	7.34814	down	lnc-MTRNR2L1-17:1	lncipediav5.2	chr17	+	22221220	22221605	---	lincRNA
LNCV6_63741_PI430048170	0.0129819	0.0764387	13.0824	down	lnc-MPPE1-15:1	lncipediav5.2	chr18	-	10769759	10773564	---	sense_intronic_ncRNA
LNCV6_10802_PI430048170	0.0145799	0.208895	4.7871	down	ENST00000434346.1	ENSEMBL_GENCODE	chr1	-	43702097	43704469	KDM4A-AS1	antisense
LNCV6_39176_PI430048170	0.0051266	2.06259	2.06259	up	lnc-SERPINI1-23:7	lncipediav5.2	chr3	+	167895955	167914970	---	lincRNA
LNCV6_90331_PI430048170	0.00982445	0.293597	3.40603	down	lnc-SCAI-1:1	lncipediav5.2	chr9	-	125142253	125143506	---	sense_intronic_ncRNA
LNCV6_7702_PI430048170	0.0261176	25.0875	25.0875	up	NR_003312	RefSeq	chr15	+	25206261	25206343	SNORD115-20	intergenic
LNCV6_42494_PI430048170	0.00536804	0.394632	2.53401	down	lnc-CBLB-5:3	lncipediav5.2	chr3	-	106685030	106716665	---	lincRNA
LNCV6_109326_PI430048170	0.0102345	5.08513	5.08513	up	lnc-OLFML1-2:2	lncipediav5.2	chr11	+	7655429	7657087	---	sense_intronic_ncRNA
LNCV6_91301_PI430048170	0.0102065	2.34319	2.34319	up	lnc-MNX1-21:3	lncipediav5.2	chr7	-	156688113	156726103	---	sense_intronic_ncRNA
LNCV6_75681_PI430048170	0.000966222	0.116832	8.55927	down	lnc-CMYA5-6:1	lncipediav5.2	chr5	+	80019608	80019920	---	sense_intronic_ncRNA
LNCV6_64222_PI430048170	0.0246878	2.19683	2.19683	up	lnc-ZNF77-2:2	lncipediav5.2	chr19	-	2947925	2950548	---	lincRNA
LNCV6_15593_PI430048170	7.72387e-06	0.352507	2.83683	down	ENST00000609288.1	ENSEMBL_GENCODE	chr3	-	184132942	184133561	AC131235.3	lincRNA
LNCV6_20898_PI430048170	0.0405706	0.171481	5.83155	down	ENST00000518993.1	ENSEMBL_GENCODE	chr8	+	59119218	59121346	AC090152.1	antisense
LNCV6_98359_PI430048170	0.0038143	0.380616	2.62732	down	lnc-LPAR2-2:1	lncipediav5.2	chr19	-	19588091	19588416	---	sense_intronic_ncRNA
LNCV6_82149_PI430048170	0.0475637	0.288478	3.46647	down	lnc-HPRT1-5:1	lncipediav5.2	chrX	+	134446268	134447085	---	lincRNA
LNCV6_73085_PI430048170	0.000194427	0.000277274	3606.55	down	NR_027122	RefSeq	chr3	-	54632123	54639857	ESRG	intronic_antisense
LNCV6_122157_PI430048170	0.0486017	0.441161	2.26675	down	lnc-SPO11-5:1	lncipediav5.2	chr20	+	57161821	57163775	---	lincRNA
LNCV6_51355_PI430048170	0.0346263	2.24984	2.24984	up	lnc-LGR6-8:1	lncipediav5.2	chr1	+	202130030	202131425	---	sense_intronic_ncRNA
LNCV6_7719_PI430048170	0.0140432	23.1064	23.1064	up	NR_003294	RefSeq	chr15	+	25172634	25172716	SNORD115-2	intergenic
LNCV6_7894_PI430048170	0.00469885	0.214701	4.65763	down	NR_002165	RefSeq	chr20	-	34833574	34834462	HMGB3P1	intergenic
LNCV6_66221_PI430048170	0.0450075	0.297957	3.35619	down	lnc-CNNM3-3:1	lncipediav5.2	chr2	+	96870115	96873338	---	antisense_lncRNA
LNCV6_33723_PI430048170	8.8898e-05	36.9088	36.9088	up	NR_111005	RefSeq	chr21	+	16071113	16610777	MIR99AHG	exonic_sense
LNCV6_89066_PI430048170	0.00456053	0.0779288	12.8322	down	ENST00000608010.1	ENSEMBL_GENCODE	chr18	+	24402153	24402714	AC023983.2	lincRNA
LNCV6_14853_PI430048170	0.00332525	0.0539027	18.552	down	NR_027104	RefSeq	chr3	+	63102687	63125062	LINC00698	intergenic
LNCV6_27438_PI430048170	0.0196564	34.479	34.479	up	ENST00000557109.5	ENSEMBL_GENCODE	chr14	-	101552221	101560403	DIO3OS	lincRNA
LNCV6_69412_PI430048170	0.0199314	0.314637	3.17826	down	lnc-SULT1C2-2:1	lncipediav5.2	chr2	+	108317724	108318611	---	lincRNA
LNCV6_47158_PI430048170	0.00369337	0.180152	5.55088	down	ENST00000504769.5	ENSEMBL_GENCODE	chr5	+	88269024	88286067	TMEM161B-AS1	antisense
LNCV6_126418_PI430048170	0.00601292	0.299487	3.33905	down	ENST00000602388.1	ENSEMBL_GENCODE	chr16	-	87600526	87602190	AC092720.2	antisense
LNCV6_30399_PI430048170	0.0194906	0.406838	2.45798	down	ENST00000587012.1	ENSEMBL_GENCODE	chr17	-	35406684	35409768	AC060766.7	processed_transcript
LNCV6_64160_PI430048170	0.0113509	0.417821	2.39337	down	lnc-SBNO2-1:1	lncipediav5.2	chr19	-	1088635	1092346	---	sense_intronic_ncRNA
LNCV6_98869_PI430048170	0.0312607	0.416113	2.40319	down	lnc-PGGT1B-5:1	lncipediav5.2	chr5	-	115289035	115289330	---	sense_intronic_ncRNA
LNCV6_97346_PI430048170	0.00023904	0.160194	6.24245	down	lnc-STK17B-2:1	lncipediav5.2	chr2	-	195994258	195995680	---	sense_intronic_ncRNA
LNCV6_54843_PI430048170	0.0076911	0.439838	2.27356	down	NR_040773	RefSeq	chr1	-	155045190	155063991	LOC100505666	exonic_antisense
LNCV6_32084_PI430048170	0.0113336	2.48896	2.48896	up	NR_038237	RefSeq	chr19	-	8374375	8390691	RAB11B-AS1	exonic_antisense
LNCV6_21529_PI430048170	0.0201704	0.431099	2.31965	down	ENST00000517658.1	ENSEMBL_GENCODE	chr8	-	141252286	141253292	AC011676.1	antisense
LNCV6_7852_PI430048170	0.0117057	2.07148	2.07148	up	NR_002738	RefSeq	chr20	+	2656938	2657010	SNORD57	exonic_sense
LNCV6_98014_PI430048170	0.00395635	0.376223	2.658	down	lnc-BORCS7-2:1	lncipediav5.2	chr10	+	102845594	102845950	---	lincRNA
LNCV6_22378_PI430048170	0.0426278	0.289458	3.45473	down	ENST00000415423.1	ENSEMBL_GENCODE	chr9	-	131516558	131522229	AL358781.2	antisense
LNCV6_44863_PI430048170	0.0279883	0.342522	2.91952	down	lnc-FAM153C-3:1	lncipediav5.2	chr5	+	177961395	177961942	---	lincRNA
LNCV6_10578_PI430048170	0.0286955	0.233949	4.27443	down	NR_109762	RefSeq	chr1	+	22025503	22031224	LINC00339	exonic_sense
LNCV6_83467_PI430048170	0.0338245	0.392575	2.54728	down	lnc-SOX15-2:1	lncipediav5.2	chr17	-	7591441	7592357	---	sense_intronic_ncRNA
LNCV6_33564_PI430048170	0.0336157	0.391061	2.55715	down	ENST00000619319.1	ENSEMBL_GENCODE	chr20	-	62928621	62929297	AL117379.1	lincRNA
LNCV6_29347_PI430048170	0.046607	10.0437	10.0437	up	ENST00000568697.1	ENSEMBL_GENCODE	chr16	+	57798265	57807952	AC092118.1	lincRNA
LNCV6_57925_PI430048170	0.00520181	2.62168	2.62168	up	lnc-MAP6-5:1	lncipediav5.2	chr11	-	75701773	75718388	---	antisense_lncRNA
LNCV6_38323_PI430048170	0.00771767	0.272351	3.67173	down	lnc-PHACTR4-1:2	lncipediav5.2	chr1	+	28481936	28502771	---	sense_overlap_ncRNA
LNCV6_80721_PI430048170	0.0321176	0.176529	5.6648	down	lnc-FAM240B-9:1	lncipediav5.2	chr9	-	39173793	39174513	---	sense_intronic_ncRNA
LNCV6_63051_PI430048170	0.0291209	0.258047	3.87526	down	lnc-PLCD3-1:8	lncipediav5.2	chr17	-	45144650	45161508	---	sense_intronic_ncRNA
LNCV6_118693_PI430048170	0.00530152	0.293439	3.40787	down	NR_027286	RefSeq	chr1	-	212856603	212858138	FLVCR1-AS1	bidirectional
LNCV6_87554_PI430048170	0.0139679	0.277188	3.60766	down	lnc-KCNJ16-4:2	lncipediav5.2	chr17	+	69542410	69551276	---	sense_intronic_ncRNA
LNCV6_7725_PI430048170	0.00798012	2.84315	2.84315	up	NR_003320	RefSeq	chr15	+	25062331	25062428	SNORD116-5	intergenic
LNCV6_105510_PI430048170	0.0364713	0.285211	3.50618	down	lnc-PPM1J-2:1	lncipediav5.2	chr1	-	112929047	112956181	---	sense_intronic_ncRNA
LNCV6_28876_PI430048170	0.0118234	0.354743	2.81894	down	ENST00000568317.1	ENSEMBL_GENCODE	chr16	-	14695567	14707055	AC009167.1	antisense
LNCV6_121032_PI430048170	0.0446305	0.198018	5.05005	down	ENST00000568654.1	ENSEMBL_GENCODE	chr18	-	36179996	36187448	AC023043.1	antisense
LNCV6_31552_PI430048170	0.000108334	0.0727559	13.7446	down	ENST00000612081.1	ENSEMBL_GENCODE	chr18	+	36189824	36190272	AC023043.4	sense_intronic
LNCV6_90657_PI430048170	0.00820805	3.02324	3.02324	up	lnc-ADCY4-1:1	lncipediav5.2	chr14	-	24332237	24335093	---	sense_intronic_ncRNA
LNCV6_22520_PI430048170	0.0491577	0.344182	2.90544	down	ENST00000596567.1	ENSEMBL_GENCODE	chr10	-	5712420	5714423	AL365356.1	antisense
LNCV6_35863_PI430048170	0.0198004	0.307281	3.25435	down	ENST00000545920.1	ENSEMBL_GENCODE	chr11	-	62853072	62854342	SNHG1	retained_intron
LNCV6_35734_PI430048170	0.0120315	0.314409	3.18058	down	ENST00000384053.1	ENSEMBL_GENCODE	chr4	-	17320746	17320882	SNORA75B	snoRNA
LNCV6_30560_PI430048170	0.0495073	0.470073	2.12733	down	ENST00000589950.1	ENSEMBL_GENCODE	chr17	-	45150400	45161510	AC138150.1	antisense
LNCV6_218_PI430053867	0.00234447	0.256845	3.8934	down	lnc-E2F2-2:1	lncipediav5.2	chr1	-	23474601	23476642	---	sense_intronic_ncRNA
LNCV6_114082_PI430048170	0.0106113	2.14761	2.14761	up	lnc-ZNF716-12:1	lncipediav5.2	chr7	+	57192693	57194068	---	lincRNA
LNCV6_110682_PI430048170	0.00286614	0.316156	3.163	down	lnc-COBLL1-4:1	lncipediav5.2	chr2	-	164508662	164568484	---	sense_intronic_ncRNA
LNCV6_24629_PI430048170	0.00381365	3.01031	3.01031	up	lnc-RAD52-2:9	lncipediav5.2	chr12	-	963000	991121	---	sense_intronic_ncRNA
LNCV6_115286_PI430048170	0.000717122	0.292892	3.41423	down	lnc-SON-2:1	lncipediav5.2	chr21	+	33667617	33706748	---	sense_intronic_ncRNA
LNCV6_41759_PI430048170	0.00619423	2.56413	2.56413	up	lnc-NRXN1-2:3	lncipediav5.2	chr2	-	51332661	51342852	---	lincRNA
LNCV6_122391_PI430048170	0.0492574	3.8151	3.8151	up	NONHSAT083436.2	NONCODEv5	chr22	-	19943823	19944101	---	intronic_antisense
LNCV6_6353_PI430048170	0.0156647	0.0656543	15.2313	down	NR_036536	RefSeq	chr5	+	139273751	139283184	SNHG4	exonic_sense
LNCV6_77404_PI430048170	0.0335641	0.462853	2.16051	down	lnc-B3GAT2-5:1	lncipediav5.2	chr6	-	70663501	70664279	---	lincRNA
LNCV6_83459_PI430048170	0.00378712	0.332714	3.00558	down	lnc-SOX15-4:1	lncipediav5.2	chr17	-	7560653	7561683	---	antisense_lncRNA
LNCV6_108094_PI430048170	0.00931063	0.228762	4.37136	down	lnc-KCNG3-4:1	lncipediav5.2	chr2	-	42355890	42357226	---	sense_intronic_ncRNA
LNCV6_69488_PI430048170	0.0226508	2.44242	2.44242	up	lnc-PSMA8-3:1	lncipediav5.2	chr18	+	26098838	26099226	---	lincRNA
LNCV6_104879_PI430048170	0.0477363	0.465792	2.14688	down	lnc-GIN1-5:1	lncipediav5.2	chr5	-	103554501	103556089	---	sense_intronic_ncRNA
LNCV6_90328_PI430048170	0.00327954	0.143193	6.9836	down	lnc-BRINP1-2:2	lncipediav5.2	chr9	-	119153457	119208886	---	sense_intronic_ncRNA
LNCV6_64576_PI430048170	0.0360321	2.78897	2.78897	up	lnc-ZNF492-5:1	lncipediav5.2	chr19	+	22609605	22610601	---	lincRNA
LNCV6_61763_PI430048170	0.00452366	0.325065	3.07631	down	lnc-RAD51-2:1	lncipediav5.2	chr15	+	40662572	40663904	---	sense_intronic_ncRNA
LNCV6_101563_PI430048170	0.0474962	2.37572	2.37572	up	lnc-MTRNR2L4-2:1	lncipediav5.2	chr16	-	3367718	3369246	---	antisense_lncRNA
LNCV6_24731_PI430048170	0.0124075	0.431881	2.31546	down	ENST00000399866.3	ENSEMBL_GENCODE	chr12	+	8235882	8238173	LINC02449	lincRNA
LNCV6_36187_PI430048170	0.0116207	35.1986	35.1986	up	ENST00000620857.1	ENSEMBL_GENCODE	chr11	+	1997484	1997552	RF01973	misc_RNA
LNCV6_10220_PI430048170	0.0234955	0.472273	2.11742	down	NR_046816	RefSeq	chr5	+	143192499	143194166	ARHGAP26-IT1	intronic_sense
LNCV6_40781_PI430048170	0.00130938	3.10713	3.10713	up	lnc-SEMA3D-1:1	lncipediav5.2	chr7	-	84939348	84940245	---	lincRNA
LNCV6_70139_PI430048170	0.000152102	0.140398	7.12258	down	lnc-SEC24C-7:1	lncipediav5.2	chr10	+	73537802	73538391	---	antisense_lncRNA
LNCV6_100622_PI430048170	0.0423781	0.419837	2.38188	down	lnc-TARSL2-1:1	lncipediav5.2	chr15	-	101651015	101652381	---	sense_intronic_ncRNA
LNCV6_73808_PI430048170	0.0264385	3.0988	3.0988	up	lnc-CCDC39-8:2	lncipediav5.2	chr3	-	180608443	180609247	---	sense_intronic_ncRNA
LNCV6_61006_PI430048170	0.0192083	2.09422	2.09422	up	NR_045406	RefSeq	chr14	-	61747038	61749089	HIF1A-AS2	exonic_antisense
LNCV6_40429_PI430048170	0.00605167	3.63814	3.63814	up	lnc-ALKAL2-1:1	lncipediav5.2	chr2	-	292147	293374	---	lincRNA
LNCV6_10965_PI430048170	0.021137	2.29046	2.29046	up	ENST00000427547.1	ENSEMBL_GENCODE	chr1	-	63078081	63079031	AL162400.2	lincRNA
LNCV6_69409_PI430048170	0.0347459	2.24492	2.24492	up	lnc-ZEB2-1:5	lncipediav5.2	chr2	-	144523654	144524507	---	sense_intronic_ncRNA
LNCV6_32540_PI430048170	0.0395813	0.279158	3.5822	down	ENST00000589556.1	ENSEMBL_GENCODE	chr19	+	36797525	36802200	ZNF790-AS1	antisense
LNCV6_124819_PI430048170	0.0138235	0.227091	4.40351	down	NONHSAT118530.2	NONCODEv5	chr6_GL000256v2_alt	-	4456639	4457318	---	exonic_sense
LNCV6_54039_PI430048170	0.02736	0.3902	2.56279	down	lnc-HSPB11-2:1	lncipediav5.2	chr1	-	53974968	53976031	---	lincRNA
LNCV6_16295_PI430048170	0.0445235	0.310038	3.22541	down	ENST00000504213.1	ENSEMBL_GENCODE	chr4	-	92297251	92304178	AC112695.1	lincRNA
LNCV6_40239_PI430048170	0.0429212	3.44772	3.44772	up	lnc-SALL3-2:1	lncipediav5.2	chr18	+	78639458	78641023	---	lincRNA
LNCV6_46766_PI430048170	0.0472144	2.99925	2.99925	up	lnc-GOLGA7-1:1	lncipediav5.2	chr8	+	41511239	41512521	---	lincRNA
LNCV6_80476_PI430048170	0.0403153	0.197987	5.05084	down	RFX3-AS1:13	lncipediav5.2	chr9	+	3526484	3537928	---	lincRNA
LNCV6_52634_PI430048170	0.0162795	2.83733	2.83733	up	lnc-ASTN2-2:2	lncipediav5.2	chr9	-	116207006	116208209	---	antisense_lncRNA
LNCV6_92959_PI430048170	0.00396911	2.03937	2.03937	up	lnc-KCNAB2-3:1	lncipediav5.2	chr1	+	5847899	5850469	---	lincRNA
LNCV6_60487_PI430048170	0.0222684	0.290874	3.43792	down	lnc-GGACT-2:1	lncipediav5.2	chr13	-	100623874	100624429	---	sense_intronic_ncRNA
LNCV6_26274_PI430048170	0.0125147	0.370397	2.6998	down	ENST00000425586.5	ENSEMBL_GENCODE	chr13	-	50027133	50125720	DLEU2	antisense
LNCV6_93902_PI430048170	0.0402735	0.139036	7.19237	down	NR_028501	RefSeq	chr2	-	232385749	232387044	ECEL1P2	intronic_antisense
LNCV6_113960_PI430048170	0.0144191	4.1873	4.1873	up	lnc-PTN-9:1	lncipediav5.2	chr7	-	136938279	136938553	---	antisense_lncRNA
LNCV6_17915_PI430048170	0.0248502	3.26519	3.26519	up	ENST00000624102.1	ENSEMBL_GENCODE	chr5	+	141078076	141084481	AC244517.9	lincRNA
LNCV6_85069_PI430048170	6.18278e-05	0.257083	3.88979	down	lnc-THSD7A-7:1	lncipediav5.2	chr7	-	12341180	12341421	---	sense_intronic_ncRNA
LNCV6_29209_PI430048170	0.000195023	0.0483795	20.6699	down	ENST00000564875.1	ENSEMBL_GENCODE	chr16	+	49287430	49290227	AC007614.1	antisense
LNCV6_112838_PI430048170	6.54953e-06	0.248611	4.02234	down	lnc-SFMBT1-1:1	lncipediav5.2	chr3	-	53059641	53062591	---	sense_intronic_ncRNA
LNCV6_77966_PI430048170	0.00343369	0.0287694	34.7591	down	lnc-UNC93A-1:2	lncipediav5.2	chr6	+	167228062	167250993	---	lincRNA
LNCV6_88536_PI430048170	0.0211547	0.472915	2.11454	down	NR_120373	RefSeq	chr1	+	230067194	230092033	GALNT2	exonic_sense
LNCV6_95002_PI430048170	0.0024899	35.5036	35.5036	up	lnc-ST3GAL4-1:1	lncipediav5.2	chr11	+	126445956	126450299	---	antisense_lncRNA
LNCV6_35658_PI430048170	0.000667482	3.68747	3.68747	up	NR_002586	RefSeq	chr3	+	186787298	186787433	SNORA63	exonic_sense
LNCV6_117601_PI430048170	0.0190455	3.47459	3.47459	up	lnc-CPPED1-1:1	lncipediav5.2	chr16	-	12569134	12573004	---	antisense_lncRNA
LNCV6_13206_PI430048170	0.0203757	0.146479	6.82693	down	ENST00000421534.1	ENSEMBL_GENCODE	chr2	-	96307263	96321731	AC021188.1	antisense
LNCV6_17731_PI430048170	0.0123162	0.0816747	12.2437	down	ENST00000511422.1	ENSEMBL_GENCODE	chr5	+	120781218	120790778	AC114284.1	lincRNA
LNCV6_17997_PI430048170	0.00630976	2.1429	2.1429	up	ENST00000499521.2	ENSEMBL_GENCODE	chr5	-	149494314	149504670	AC021078.1	retained_intron
LNCV6_14115_PI430048170	0.0402014	0.342668	2.91827	down	ENST00000600062.1	ENSEMBL_GENCODE	chr2	-	199894565	199897246	AC097717.1	retained_intron
LNCV6_35994_PI430048170	0.013502	2.3595	2.3595	up	NR_003336	RefSeq	chr15	+	25089921	25090015	SNORD116-22	intergenic
LNCV6_87447_PI430048170	0.0090215	2.32766	2.32766	up	lnc-PPP4R3A-1:1	lncipediav5.2	chr14	-	91519188	91526797	---	lincRNA
LNCV6_99243_PI430048170	9.6213e-05	0.147943	6.75936	down	lnc-NKX3-1-2:1	lncipediav5.2	chr8	-	23634875	23635507	---	lincRNA
LNCV6_17213_PI430048170	0.0134889	2.06533	2.06533	up	ENST00000504469.1	ENSEMBL_GENCODE	chr5	+	43483959	43488440	AC114956.3	retained_intron
LNCV6_14505_PI430048170	0.0143967	0.321298	3.11238	down	ENST00000435368.1	ENSEMBL_GENCODE	chr3	-	8364707	8366392	AC023481.1	lincRNA
LNCV6_54922_PI430048170	0.040912	0.209772	4.76709	down	lnc-GPATCH4-1:6	lncipediav5.2	chr1	-	156595719	156601471	---	sense_intronic_ncRNA
LNCV6_72242_PI430048170	0.000864609	0.0801831	12.4715	down	lnc-HPS4-4:1	lncipediav5.2	chr22	-	26442796	26444975	---	sense_intronic_ncRNA
LNCV6_91559_PI430048170	0.00740448	4.6213	4.6213	up	lnc-CEP41-3:1	lncipediav5.2	chr7	-	130507273	130508226	---	sense_intronic_ncRNA
LNCV6_56972_PI430048170	0.000534007	0.193345	5.17211	down	lnc-CLRN3-3:1	lncipediav5.2	chr10	-	128111519	128112449	---	sense_intronic_ncRNA
LNCV6_82515_PI430048170	0.000619055	5.70365	5.70365	up	NR_027409	RefSeq	chr15	-	34379067	34437466	GOLGA8A	exonic_sense
LNCV6_16485_PI430048170	0.0134367	2.22643	2.22643	up	ENST00000503009.1	ENSEMBL_GENCODE	chr4	+	134423867	134457852	LINC02462	lincRNA
LNCV6_81924_PI430048170	4.82511e-05	0.135949	7.3557	down	lnc-RPS6KA6-3:1	lncipediav5.2	chrX	-	84439972	84469576	---	sense_intronic_ncRNA
LNCV6_28035_PI430048170	0.00184205	2.19087	2.19087	up	ENST00000561191.1	ENSEMBL_GENCODE	chr15	-	63591186	63600797	USP3-AS1	antisense
LNCV6_12559_PI430048170	0.0200915	0.326524	3.06257	down	NR_110230	RefSeq	chr2	-	15936264	15941723	MYCNOS	exonic_sense
LNCV6_64799_PI430048170	0.0260184	0.226205	4.42078	down	lnc-EID2-1:1	lncipediav5.2	chr19	-	39531336	39532843	---	sense_intronic_ncRNA
LNCV6_54491_PI430048170	0.00233301	0.0490484	20.388	down	lnc-CHIA-1:1	lncipediav5.2	chr1	+	111323832	111324075	---	lincRNA
LNCV6_75436_PI430048170	0.00570971	0.292446	3.41944	down	lnc-TMEM267-2:1	lncipediav5.2	chr5	-	43490328	43494605	---	sense_intronic_ncRNA
LNCV6_59668_PI430048170	0.0154075	0.332185	3.01037	down	ENST00000541574.1	ENSEMBL_GENCODE	chr12	+	121580792	121593504	AC145422.1	lincRNA
LNCV6_56399_PI430048170	0.000887373	4.40093	4.40093	up	NR_027182	RefSeq	chr10	+	63465228	63466563	JMJD1C-AS1	exonic_antisense
LNCV6_111336_PI430048170	0.0218626	2.67811	2.67811	up	lnc-EXOC3-3:9	lncipediav5.2	chr5	+	469810	472647	---	sense_intronic_ncRNA
LNCV6_118609_PI430048170	0.048776	2.38204	2.38204	up	lnc-NPHS2-6:1	lncipediav5.2	chr1	-	179862437	179864454	---	sense_intronic_ncRNA
LNCV6_104365_PI430048170	0.00531629	0.474261	2.10855	down	lnc-NFE2L1-1:1	lncipediav5.2	chr17	+	48108053	48111211	---	sense_intronic_ncRNA
LNCV6_36010_PI430048170	0.00431065	0.388705	2.57264	down	NR_109973	RefSeq	chr13	+	50082168	50107218	DLEU1	intergenic
LNCV6_33100_PI430048170	0.032526	2.86739	2.86739	up	ENST00000617956.1	ENSEMBL_GENCODE	chr20	-	19000709	19056796	AL135936.1	lincRNA
LNCV6_31212_PI430048170	0.0148674	7.64899	7.64899	up	ENST00000582120.1	ENSEMBL_GENCODE	chr18	-	423744	424416	AP000915.2	sense_intronic
LNCV6_2641_PI430048170	0.00103479	0.0897197	11.1458	down	NR_104054	RefSeq	chr7	-	158631168	158704831	NCAPG2	exonic_sense
LNCV6_107120_PI430048170	0.00128026	5.74966	5.74966	up	lnc-RAPH1-5:1	lncipediav5.2	chr2	-	203672174	203672423	---	lincRNA
LNCV6_31684_PI430048170	0.0138796	0.252066	3.96722	down	ENST00000611316.1	ENSEMBL_GENCODE	chr18	-	57588611	57589091	AC100847.1	lincRNA
LNCV6_22074_PI430048170	0.0274041	0.0764546	13.0797	down	ENST00000443771.1	ENSEMBL_GENCODE	chr9	+	93857083	93858333	AL442224.1	lincRNA
LNCV6_118997_PI430048170	0.000713769	0.0580817	17.2171	down	lnc-CYP2C18-1:1	lncipediav5.2	chr10	+	94612286	94613904	---	sense_intronic_ncRNA
LNCV6_102481_PI430048170	0.0301678	0.250724	3.98845	down	lnc-MKRN1-2:2	lncipediav5.2	chr7	-	140379877	140382474	---	sense_intronic_ncRNA
LNCV6_95769_PI430048170	0.038808	2.63241	2.63241	up	lnc-CNOT6-7:1	lncipediav5.2	chr5	+	180587931	180589100	---	lincRNA
LNCV6_68858_PI430048170	0.00145723	3.83077	3.83077	up	lnc-KIAA2013-3:1	lncipediav5.2	chr1	-	12220793	12221109	---	lincRNA
LNCV6_29486_PI430048170	0.00587888	0.0388613	25.7326	down	ENST00000562763.1	ENSEMBL_GENCODE	chr16	-	71623708	71626816	AC009097.2	antisense
LNCV6_73325_PI430048170	0.0113758	4.70718	4.70718	up	lnc-DPPA4-3:1	lncipediav5.2	chr3	-	109977539	109977767	---	lincRNA
LNCV6_113367_PI430048170	0.0031293	2.99163	2.99163	up	lnc-USP9Y-8:1	lncipediav5.2	chrY	+	12321622	12322835	---	lincRNA
LNCV6_84537_PI430048170	0.0138513	0.12275	8.14667	down	lnc-ENO1-3:1	lncipediav5.2	chr1	-	8738420	8739168	---	sense_intronic_ncRNA
LNCV6_14566_PI430048170	0.000349267	2.14362	2.14362	up	ENST00000525575.1	ENSEMBL_GENCODE	chr3	-	14272373	14303845	AC093496.1	lincRNA
LNCV6_34184_PI430048170	0.0119117	13.9249	13.9249	up	ENST00000621762.1	ENSEMBL_GENCODE	chr22	-	18501794	18512187	AC023490.3	lincRNA
LNCV6_98850_PI430048170	0.00758002	2.99727	2.99727	up	lnc-ZNF366-13:1	lncipediav5.2	chr5	-	72878867	72879185	---	antisense_lncRNA
LNCV6_55668_PI430048170	0.00091003	5.97129	5.97129	up	lnc-RNF187-3:3	lncipediav5.2	chr1	+	228744925	228745343	---	sense_intronic_ncRNA
LNCV6_14502_PI430048170	0.00466561	0.362668	2.75734	down	ENST00000439407.1	ENSEMBL_GENCODE	chr3	-	8498609	8611924	LMCD1-AS1	antisense
LNCV6_5673_PI430048170	0.0260827	0.347963	2.87387	down	NR_029948	RefSeq	chr3	-	49020147	49020234	MIR425	exonic_sense
LNCV6_40765_PI430048170	0.0391197	0.35833	2.79072	down	ENST00000501817.6	ENSEMBL_GENCODE	chr11	-	59130133	59142755	FAM111A-DT	lincRNA
LNCV6_26832_PI430048170	0.00113381	0.161839	6.17897	down	ENST00000554687.1	ENSEMBL_GENCODE	chr14	-	38034287	38194281	AL392023.2	antisense
LNCV6_106807_PI430048170	0.0299434	3.3376	3.3376	up	lnc-RPL36A-2:1	lncipediav5.2	chrX	+	101339916	101340934	---	lincRNA
LNCV6_113809_PI430048170	0.0457308	3.12194	3.12194	up	lnc-LYPLA1-3:1	lncipediav5.2	chr8	-	54191581	54192035	---	lincRNA
LNCV6_94026_PI430048170	0.00189691	2.00318	2.00318	up	lnc-CHPF-2:1	lncipediav5.2	chr2	-	219554228	219554772	---	sense_intronic_ncRNA
LNCV6_80611_PI430048170	0.0206957	2.67744	2.67744	up	NR_108108	RefSeq	chr9	+	33167858	33179983	B4GALT1-AS1	bidirectional
LNCV6_53516_PI430048170	0.00189942	0.391312	2.55551	down	lnc-CROCC-6:2	lncipediav5.2	chr1	+	16727993	16731871	---	lincRNA
LNCV6_103197_PI430048170	0.0482121	0.320817	3.11704	down	lnc-RAB33B-5:1	lncipediav5.2	chr4	+	139370638	139371247	---	sense_intronic_ncRNA
LNCV6_39381_PI430048170	0.047419	0.480087	2.08296	down	lnc-ATP5F1A-1:1	lncipediav5.2	chr18	-	46026638	46030343	---	sense_intronic_ncRNA
LNCV6_114507_PI430048170	0.036529	0.386316	2.58856	down	lnc-GABRP-2:1	lncipediav5.2	chr5	+	170896928	170904461	---	sense_intronic_ncRNA
LNCV6_110044_PI430048170	0.0479306	2.4904	2.4904	up	lnc-ADAMTS7-2:1	lncipediav5.2	chr15	-	78863246	78863729	---	antisense_lncRNA
LNCV6_16480_PI430048170	0.00648287	0.432245	2.3135	down	ENST00000509715.1	ENSEMBL_GENCODE	chr4	-	133140581	133149116	AC105383.1	lincRNA
LNCV6_92962_PI430048170	0.00255357	0.434617	2.30088	down	lnc-KCNE3-1:1	lncipediav5.2	chr11	-	74397745	74398408	---	sense_intronic_ncRNA
LNCV6_64863_PI430048170	0.00452623	0.202341	4.94216	down	lnc-GRIK5-1:2	lncipediav5.2	chr19	-	41988204	41988557	---	sense_intronic_ncRNA
LNCV6_94225_PI430048170	0.01689	13.7397	13.7397	up	lnc-TFDP2-9:1	lncipediav5.2	chr3	-	141709015	141709832	---	lincRNA
LNCV6_74705_PI430048170	0.000202832	0.194958	5.1293	down	lnc-COL25A1-2:1	lncipediav5.2	chr4	-	108788744	108789779	---	lincRNA
LNCV6_93986_PI430048170	0.00478338	0.374099	2.67309	down	lnc-GYPE-2:1	lncipediav5.2	chr4	-	143911513	143912053	---	lincRNA
LNCV6_69440_PI430048170	0.0188346	2.3585	2.3585	up	lnc-WDPCP-9:1	lncipediav5.2	chr2	-	62507544	62507823	---	sense_intronic_ncRNA
LNCV6_30193_PI430048170	0.0216112	5.72893	5.72893	up	ENST00000620112.1	ENSEMBL_GENCODE	chr17	+	19868568	19868689	AC015726.2	lincRNA
LNCV6_22651_PI430048170	0.0483867	2.03126	2.03126	up	ENST00000422675.1	ENSEMBL_GENCODE	chr10	+	22361172	22413067	AL513128.1	sense_overlapping
LNCV6_83468_PI430048170	0.0024424	2.4604	2.4604	up	lnc-SAT2-2:7	lncipediav5.2	chr17	-	7626233	7627796	---	sense_intronic_ncRNA
LNCV6_91784_PI430048170	0.00014733	0.0233507	42.8253	down	lnc-CTIF-4:1	lncipediav5.2	chr18	+	48478560	48479228	---	lincRNA
LNCV6_60270_PI430048170	0.00116726	0.0827424	12.0857	down	lnc-PRR20C-6:1	lncipediav5.2	chr13	+	55570027	55579839	---	lincRNA
LNCV6_24991_PI430048170	0.0296199	7.77184	7.77184	up	ENST00000547898.1	ENSEMBL_GENCODE	chr12	-	42485353	42490019	AC079600.3	sense_intronic
LNCV6_116460_PI430048170	0.00479756	0.307821	3.24865	down	NR_033399	RefSeq	chr12	-	9417690	9448172	DDX12P	exonic_sense
LNCV6_81854_PI430048170	0.00267919	4.55588	4.55588	up	lnc-CXorf49-12:1	lncipediav5.2	chrX	-	71736453	71736703	---	lincRNA
LNCV6_121585_PI430048170	0.00329177	0.417218	2.39683	down	lnc-VAX2-6:1	lncipediav5.2	chr2	+	70662132	70662822	---	antisense_lncRNA
LNCV6_119053_PI430048170	0.0135276	2.54628	2.54628	up	NR_002917	RefSeq	chr10	-	119060010	119060138	SNORA19	exonic_sense
LNCV6_26261_PI430048170	0.0417284	0.402062	2.48718	down	LINC00562:10	lncipediav5.2	chr13	-	47905328	47907357	---	sense_intronic_ncRNA
LNCV6_77236_PI430048170	0.0223845	0.261455	3.82475	down	lnc-DNAH8-2:8	lncipediav5.2	chr6	+	38640207	38665518	---	lincRNA
LNCV6_19950_PI430048170	0.00321671	0.45721	2.18718	down	ENST00000446309.1	ENSEMBL_GENCODE	chr7	-	87151440	87152420	AC005076.1	antisense
LNCV6_18066_PI430048170	0.00440451	0.157691	6.34151	down	NR_109892	RefSeq	chr5	-	163482603	163494058	HMMR-AS1	exonic_antisense
LNCV6_119855_PI430048170	0.013135	2.18519	2.18519	up	lnc-ZMYM2-7:1	lncipediav5.2	chr13	+	20092631	20094144	---	lincRNA
LNCV6_120923_PI430048170	0.0294815	10.6064	10.6064	up	lnc-PRCD-5:1	lncipediav5.2	chr17	+	76543802	76553578	---	sense_intronic_ncRNA
LNCV6_107849_PI430048170	0.00286083	0.434707	2.3004	down	lnc-RFX3-2:1	lncipediav5.2	chr9	-	2804166	2807974	---	sense_intronic_ncRNA
LNCV6_111234_PI430048170	0.00600817	0.471076	2.1228	down	lnc-CORIN-4:2	lncipediav5.2	chr4	-	47851056	47877144	---	sense_intronic_ncRNA
LNCV6_73732_PI430048170	0.00275774	2.03956	2.03956	up	lnc-SERPINI1-11:1	lncipediav5.2	chr3	+	167665689	167676134	---	lincRNA
LNCV6_63805_PI430048170	0.012857	0.257886	3.87768	down	lnc-ANKRD30B-13:6	lncipediav5.2	chr18	+	14248224	14252851	---	lincRNA
LNCV6_24679_PI430048170	0.0428673	0.264121	3.78615	down	ENST00000544842.1	ENSEMBL_GENCODE	chr12	+	5315961	5319347	AC006206.1	lincRNA
LNCV6_111289_PI430048170	0.00901981	0.434281	2.30265	down	lnc-LARP7-7:1	lncipediav5.2	chr4	+	112826306	112827607	---	sense_intronic_ncRNA
LNCV6_111533_PI430048170	0.0284272	0.143417	6.97267	down	lnc-TUBB2B-11:1	lncipediav5.2	chr6	-	3448656	3449305	---	sense_intronic_ncRNA
LNCV6_55187_PI430048170	0.0115736	2.48173	2.48173	up	lnc-NPHS2-7:1	lncipediav5.2	chr1	-	179865064	179877790	---	sense_intronic_ncRNA
LNCV6_54129_PI430048170	0.00164444	4.39712	4.39712	up	lnc-JAK1-8:1	lncipediav5.2	chr1	-	65298754	65298980	---	antisense_lncRNA
LNCV6_31158_PI430048170	0.00115185	0.2341	4.27168	down	ENST00000579981.1	ENSEMBL_GENCODE	chr17	+	81878667	81879557	AC145207.6	lincRNA
LNCV6_36422_PI430048170	0.00396344	2.50797	2.50797	up	ENST00000410574.1	ENSEMBL_GENCODE	chr3	+	171439526	171439627	RF00019	misc_RNA
LNCV6_112352_PI430048170	0.00248757	0.199512	5.01222	down	lnc-NDE1-1:3	lncipediav5.2	chr16	+	15533042	15536948	---	sense_intronic_ncRNA
LNCV6_116911_PI430048170	0.0242821	3.16378	3.16378	up	lnc-RPS27-2:2	lncipediav5.2	chr1	+	153995631	153995960	---	antisense_lncRNA
LNCV6_25655_PI430048170	0.00518613	0.293914	3.40236	down	ENST00000552718.1	ENSEMBL_GENCODE	chr12	+	116698336	116703130	AC125603.1	lincRNA
LNCV6_65774_PI430048170	0.0117199	2.00856	2.00856	up	lnc-STON1-GTF2A1L-3:1	lncipediav5.2	chr2	+	49209826	49229904	---	lincRNA
LNCV6_125610_PI430048170	0.0125438	2.75544	2.75544	up	ENST00000524499.1	ENSEMBL_GENCODE	chr8	-	144078002	144079265	AC109322.1	antisense
LNCV6_109111_PI430048170	0.0205	0.198382	5.04077	down	lnc-TBCE-3:2	lncipediav5.2	chr1	+	235328572	235329984	---	sense_intronic_ncRNA
LNCV6_103704_PI430048170	0.04184	0.416493	2.401	down	lnc-POTEB3-13:2	lncipediav5.2	chr15	-	21252357	21262922	---	lincRNA
LNCV6_74558_PI430048170	0.0160115	0.469123	2.13164	down	lnc-HNRNPDL-2:1	lncipediav5.2	chr4	-	82353828	82358842	---	sense_intronic_ncRNA
LNCV6_7254_PI430048170	0.0450838	0.482391	2.07301	down	NR_003064	RefSeq	chr17	+	28226562	28228060	PYY2	intergenic
LNCV6_38136_PI430048170	0.012212	0.442953	2.25758	down	NR_015434	RefSeq	chr1	+	1399529	1402046	LOC148413	exonic_antisense
LNCV6_5127_PI430048170	0.00293986	0.0615085	16.2579	down	NR_024216	RefSeq	chr19	+	47944921	47945043	SNAR-A13	intergenic
LNCV6_20694_PI430048170	0.0469565	2.76491	2.76491	up	ENST00000606596.1	ENSEMBL_GENCODE	chr8	+	30082758	30083467	AC044849.1	antisense
LNCV6_31459_PI430048170	0.0499599	0.102297	9.77546	down	ENST00000583267.1	ENSEMBL_GENCODE	chr18	-	24159509	24162211	AC090772.3	lincRNA
LNCV6_14232_PI430048170	0.00539615	10.4747	10.4747	up	ENST00000438978.1	ENSEMBL_GENCODE	chr2	-	216486771	216498746	AC098820.1	antisense
LNCV6_86397_PI430048170	0.00295374	2.08281	2.08281	up	lnc-RXYLT1-2:2	lncipediav5.2	chr12	+	63892327	63900553	---	sense_intronic_ncRNA
LNCV6_125771_PI430048170	0.0094988	13.1778	13.1778	up	lnc-MFSD14B-18:1	lncipediav5.2	chr9	+	95018890	95022280	---	sense_intronic_ncRNA
LNCV6_100607_PI430048170	0.000398505	3.61045	3.61045	up	lnc-TAAR9-2:1	lncipediav5.2	chr6	+	132271981	132273332	---	lincRNA
LNCV6_55710_PI430048170	0.0256699	0.0516129	19.375	down	lnc-SIPA1L2-8:1	lncipediav5.2	chr1	-	232221937	232222174	---	lincRNA
LNCV6_92692_PI430048170	0.00861363	2.42447	2.42447	up	lnc-HELQ-1:1	lncipediav5.2	chr4	-	83377362	83378076	---	lincRNA
LNCV6_88231_PI430048170	0.000765378	0.181608	5.50635	down	lnc-ZNF705D-5:1	lncipediav5.2	chr8	+	12406388	12455372	---	antisense_lncRNA
LNCV6_72172_PI430048170	0.00375455	13.3819	13.3819	up	NR_003950	RefSeq	NT_187632.1	-	36562	48570	ZDHHC8P1	intergenic
LNCV6_35402_PI430048170	0.0188051	0.457443	2.18607	down	ENST00000384320.2	ENSEMBL_GENCODE	chr2	+	206161878	206161957	SNORD51	snoRNA
LNCV6_77932_PI430048170	9.30527e-06	297.465	297.465	up	lnc-LPA-6:4	lncipediav5.2	chr6	-	160453427	160511007	---	lincRNA
LNCV6_87808_PI430048170	0.034109	2.00036	2.00036	up	lnc-IFT80-3:1	lncipediav5.2	chr3	-	160027915	160053762	---	lincRNA
LNCV6_105190_PI430048170	0.0180374	2.03453	2.03453	up	lnc-TNFRSF19-8:1	lncipediav5.2	chr13	+	23243519	23247184	---	sense_intronic_ncRNA
LNCV6_92159_PI430048170	0.00278946	0.442365	2.26058	down	lnc-EYS-4:1	lncipediav5.2	chr6	-	66093430	66094909	---	lincRNA
LNCV6_29982_PI430048170	0.00354084	0.150196	6.65795	down	ENST00000602597.1	ENSEMBL_GENCODE	chr17	+	8277763	8278436	AC135178.5	lincRNA
LNCV6_70374_PI430048170	0.0337155	0.416458	2.4012	down	lnc-C2orf66-3:2	lncipediav5.2	chr2	-	196872625	196873956	---	sense_intronic_ncRNA
LNCV6_95285_PI430048170	0.0058453	0.244835	4.08438	down	lnc-CXorf66-4:1	lncipediav5.2	chrX	-	139846659	139847182	---	sense_intronic_ncRNA
LNCV6_33652_PI430048170	0.0102364	0.205355	4.86961	down	ENST00000623165.3	ENSEMBL_GENCODE	chr21	-	6986450	6997699	CU634019.6	lincRNA
LNCV6_8274_PI430048170	0.00278366	0.153522	6.51372	down	NR_126346	RefSeq	NT_187576.1	+	154772	159820	KBTBD11-OT1	intergenic
LNCV6_13732_PI430048170	0.00982881	2.40861	2.40861	up	ENST00000413043.1	ENSEMBL_GENCODE	chr2	-	153171987	153201726	AC079150.1	lincRNA
LNCV6_125777_PI430048170	0.00211474	0.463473	2.15762	down	NR_033937	RefSeq	chr9	+	94332475	94360948	LOC100132077	intronic_antisense
LNCV6_36255_PI430048170	0.000345316	0.259013	3.86082	down	ENST00000615125.1	ENSEMBL_GENCODE	chr8	+	127794541	127794734	RF02164	misc_RNA
LNCV6_111112_PI430048170	0.00217347	4.43191	4.43191	up	lnc-MUC13-6:1	lncipediav5.2	chr3	-	125009514	125010549	---	sense_intronic_ncRNA
LNCV6_103450_PI430048170	0.00287519	4.70905	4.70905	up	NR_130928	RefSeq	chr17	-	76679568	76688887	MXRA7	intergenic
LNCV6_82613_PI430048170	0.00492934	0.449603	2.22418	down	lnc-ARL6IP1-6:1	lncipediav5.2	chr16	-	18924915	18926039	---	sense_intronic_ncRNA
LNCV6_77554_PI430048170	0.00572383	19.1516	19.1516	up	lnc-FHL5-2:1	lncipediav5.2	chr6	+	96750823	96751728	---	lincRNA
LNCV6_46858_PI430048170	0.0091431	0.290257	3.44522	down	lnc-THYN1-5:1	lncipediav5.2	chr11	-	134393515	134409991	---	sense_intronic_ncRNA
LNCV6_87667_PI430048170	0.00718349	0.371306	2.6932	down	lnc-TLK1-8:1	lncipediav5.2	chr2	-	170431454	170479012	---	antisense_lncRNA
LNCV6_119215_PI430048170	0.00833812	0.296355	3.37434	down	lnc-RAG1-4:1	lncipediav5.2	chr11	+	36377523	36379209	---	sense_intronic_ncRNA
LNCV6_62955_PI430048170	0.026128	0.209109	4.78219	down	lnc-C17orf113-1:1	lncipediav5.2	chr17	-	42061238	42065365	---	sense_intronic_ncRNA
LNCV6_75387_PI430048170	0.0386643	2.53847	2.53847	up	lnc-NIPBL-5:1	lncipediav5.2	chr5	+	37130429	37130700	---	antisense_lncRNA
LNCV6_30328_PI430048170	0.0463752	0.267094	3.744	down	ENST00000585212.1	ENSEMBL_GENCODE	chr17	-	30781493	30782221	AC127024.4	sense_intronic
LNCV6_44019_PI430048170	0.00434613	0.285242	3.5058	down	WDR86-AS1:15	lncipediav5.2	chr7	+	151409235	151416095	---	antisense_lncRNA
LNCV6_26031_PI430048170	0.0350928	0.38472	2.59929	down	NR_120429	RefSeq	chr13	-	27236281	27237257	LINC00412	intergenic
LNCV6_110371_PI430048170	0.00695877	0.349499	2.86124	down	lnc-ZNF708-9:1	lncipediav5.2	chr19	-	21225097	21245241	---	lincRNA
LNCV6_101276_PI430048170	0.0376875	0.416996	2.3981	down	lnc-MRPS27-10:4	lncipediav5.2	chr5	-	72294553	72320191	---	sense_intronic_ncRNA
LNCV6_84612_PI430048170	0.00257938	0.0908686	11.0049	down	lnc-MAP1LC3C-7:1	lncipediav5.2	chr1	-	242517815	242518023	---	sense_intronic_ncRNA
LNCV6_74788_PI430048170	0.0411071	0.463626	2.15691	down	lnc-TRPC3-1:1	lncipediav5.2	chr4	-	121861293	121870487	---	sense_intronic_ncRNA
LNCV6_51152_PI430048170	3.42994e-05	0.138178	7.23704	down	ENST00000544339.1	ENSEMBL_GENCODE	chr12	-	120630105	120640153	AC125616.1	antisense
LNCV6_10522_PI430048170	0.0152008	0.356429	2.8056	down	ENST00000457809.1	ENSEMBL_GENCODE	chr1	+	16197854	16198357	ARHGEF19-AS1	antisense
LNCV6_109597_PI430048170	0.0116222	0.214599	4.65985	down	lnc-ARID2-8:2	lncipediav5.2	chr12	+	46274389	46278226	---	lincRNA
LNCV6_71331_PI430048170	0.0330051	2.55085	2.55085	up	lnc-CSE1L-2:1	lncipediav5.2	chr20	+	49040281	49043455	---	lincRNA
LNCV6_26600_PI430048170	0.00721338	3.93541	3.93541	up	ENST00000602192.1	ENSEMBL_GENCODE	chr13	-	112964835	112966131	AL356740.1	lincRNA
LNCV6_118756_PI430048170	0.0494458	0.119859	8.34313	down	lnc-FMN2-4:1	lncipediav5.2	chr1	+	239911662	239915444	---	sense_intronic_ncRNA
LNCV6_5019_PI430048170	0.018095	0.250501	3.99201	down	NR_002781	RefSeq	chr20	-	32189145	32190360	TSPY26P	exonic_sense
LNCV6_26284_PI430048170	0.0162802	0.323635	3.0899	down	ENST00000454605.5	ENSEMBL_GENCODE	chr13	-	50882048	50910764	RNASEH2B-AS1	antisense
LNCV6_81472_PI430048170	0.000292432	17.1697	17.1697	up	CCDC183-AS1:5	lncipediav5.2	chr9	-	136798919	136808589	---	antisense_lncRNA
LNCV6_125587_PI430048170	0.00166323	2.04956	2.04956	up	lnc-SLC45A4-3:6	lncipediav5.2	chr8	-	141239999	141256817	---	sense_intronic_ncRNA
LNCV6_54001_PI430048170	0.00980373	0.479787	2.08426	down	lnc-CDKN2C-3:1	lncipediav5.2	chr1	+	50780339	50781150	---	antisense_lncRNA
LNCV6_25197_PI430048170	0.000750264	6.48879	6.48879	up	ENST00000549860.1	ENSEMBL_GENCODE	chr12	+	56300712	56314808	AC073896.2	antisense
LNCV6_30581_PI430048170	0.00182898	0.309929	3.22654	down	ENST00000585780.5	ENSEMBL_GENCODE	chr17	+	45261777	45268059	MAP3K14-AS1	antisense
LNCV6_65949_PI430048170	0.00419388	3.48129	3.48129	up	ENST00000416395.5	ENSEMBL_GENCODE	chr2	-	70029998	70086267	PCBP1-AS1	antisense
LNCV6_4186_PI430048170	0.0252299	3.26622	3.26622	up	NR_028334	RefSeq	chr17	-	28275985	28307382	KRT18P55	exonic_sense
LNCV6_61381_PI430048170	0.00521436	3.14245	3.14245	up	lnc-HSP90AA1-12:1	lncipediav5.2	chr14	-	101969363	101969601	---	antisense_lncRNA
LNCV6_86712_PI430048170	0.013146	0.297496	3.36139	down	lnc-FIGNL1-4:1	lncipediav5.2	chr7	-	50367751	50368037	---	antisense_lncRNA
LNCV6_7736_PI430048170	0.0296984	23.8331	23.8331	up	NR_003308	RefSeq	chr15	+	25199447	25199529	SNORD115-16	intergenic
LNCV6_98168_PI430048170	0.00708133	0.221471	4.51526	down	lnc-SLITRK6-22:1	lncipediav5.2	chr13	-	88978446	88978785	---	lincRNA
LNCV6_117822_PI430048170	0.0286122	2.26612	2.26612	up	lnc-IER5L-4:1	lncipediav5.2	chr9	-	129380135	129380470	---	lincRNA
LNCV6_7618_PI430048170	0.00514376	0.229023	4.36638	down	NR_024592	RefSeq	chr22	+	20689554	20691721	POM121L4P	intergenic
LNCV6_35539_PI430048170	0.00637333	2.2802	2.2802	up	NR_003008	RefSeq	NW_011332690.1	+	221063	221341	SCARNA5	intronic_sense
LNCV6_59403_PI430048170	0.00880054	0.0532658	18.7738	down	RMST:35	lncipediav5.2	chr12	+	97465095	97493411	---	lincRNA
LNCV6_125603_PI430048170	0.0138072	0.191514	5.22156	down	NR_015445	RefSeq	NT_187571.1	+	174161	175460	BREA2	intergenic
LNCV6_91073_PI430048170	0.0330326	0.367847	2.71852	down	lnc-BUD13-3:2	lncipediav5.2	chr11	-	116318412	116319212	---	lincRNA
LNCV6_107233_PI430048170	0.0178001	2.19648	2.19648	up	lnc-CARHSP1-3:1	lncipediav5.2	chr16	-	8899149	8900131	---	sense_intronic_ncRNA
LNCV6_17110_PI430048170	0.00875686	0.0740547	13.5035	down	ENST00000507887.5	ENSEMBL_GENCODE	chr5	-	25413439	25445925	AC022140.1	lincRNA
LNCV6_109401_PI430048170	0.00196256	0.362245	2.76056	down	lnc-HNRNPUL2-BSCL2-1:2	lncipediav5.2	chr11	-	62722863	62723985	---	sense_intronic_ncRNA
LNCV6_115334_PI430048170	0.00016551	2.42511	2.42511	up	lnc-RALY-2:1	lncipediav5.2	chr20	+	33965161	33965576	---	lincRNA
LNCV6_39105_PI430048170	0.000275412	4.46431	4.46431	up	NR_003506	RefSeq	chr2	+	106382113	106391395	PLGLA	intergenic
LNCV6_14516_PI430048170	0.034202	0.0804642	12.4279	down	ENST00000491930.2	ENSEMBL_GENCODE	chr3	-	9292588	9363029	AC026191.1	antisense
LNCV6_15706_PI430048170	0.0109008	0.248454	4.02488	down	ENST00000609789.1	ENSEMBL_GENCODE	chr3	-	194637505	194637664	AC046143.2	lincRNA
LNCV6_126102_PI430048170	0.00224118	0.00983135	101.715	down	ENST00000564206.1	ENSEMBL_GENCODE	chrX	-	108719949	108724944	AL035425.3	sense_overlapping
LNCV6_84807_PI430048170	0.000552525	2.52694	2.52694	up	lnc-RAB11B-2:1	lncipediav5.2	chr19	+	8367540	8367758	---	sense_intronic_ncRNA
LNCV6_15704_PI430048170	0.00785362	3.18123	3.18123	up	NR_047575	RefSeq	chr3	+	194584267	194590832	TMEM44-AS1	exonic_antisense
LNCV6_71027_PI430048170	0.000664493	0.324591	3.0808	down	lnc-FOXA2-12:1	lncipediav5.2	chr20	-	22343692	22343930	---	lincRNA
LNCV6_34582_PI430048170	0.00861811	118.954	118.954	up	ENST00000420172.1	ENSEMBL_GENCODE	chr22	+	38231320	38232248	AL020993.1	antisense
LNCV6_53803_PI430048170	0.000183689	55.9464	55.9464	up	lnc-MRPS15-2:2	lncipediav5.2	chr1	-	36476982	36482899	---	sense_intronic_ncRNA
LNCV6_19436_PI430048170	0.0132395	7.13625	7.13625	up	ENST00000609130.1	ENSEMBL_GENCODE	chr7	+	5425770	5426401	AC092171.4	lincRNA
LNCV6_70481_PI430048170	0.0254518	0.489756	2.04183	down	LINC01857:11	lncipediav5.2	chr2	+	207662253	207679116	---	lincRNA
LNCV6_20209_PI430048170	0.0249838	0.365024	2.73955	down	ENST00000587038.2	ENSEMBL_GENCODE	chr7	+	129953234	130026989	AC073320.1	antisense
LNCV6_114_PI430048170	0.0376492	3.35877	3.35877	up	NR_073494	RefSeq	chr12	-	68804436	68805494	LOC100130075	intergenic
LNCV6_65408_PI430048170	0.000391788	0.323773	3.08859	down	NR_110256	RefSeq	chr2	-	7886766	7899655	LOC101929551	intergenic
LNCV6_120028_PI430048170	0.0155031	0.209899	4.76419	down	lnc-TM9SF2-7:1	lncipediav5.2	chr13	+	99261396	99262199	---	sense_intronic_ncRNA
LNCV6_35807_PI430048170	0.000719934	0.202309	4.94293	down	ENST00000364133.1	ENSEMBL_GENCODE	chr1	-	53771018	53771153	RF00418	snoRNA
LNCV6_94137_PI430048170	0.040554	2.70238	2.70238	up	lnc-SFMBT2-2:3	lncipediav5.2	chr10	-	6864085	7012616	---	lincRNA
LNCV6_101987_PI430048170	0.0197437	2.29274	2.29274	up	lnc-IKBIP-13:2	lncipediav5.2	chr12	-	99048713	99053304	---	sense_intronic_ncRNA
LNCV6_64745_PI430048170	0.0101403	0.322847	3.09745	down	LINC01535:4	lncipediav5.2	chr19	+	37251897	37260019	---	lincRNA
LNCV6_80497_PI430048170	0.0196529	0.167373	5.97466	down	lnc-RCL1-2:1	lncipediav5.2	chr9	+	4876529	4890193	---	sense_intronic_ncRNA
LNCV6_90932_PI430048170	0.00242365	0.0636062	15.7217	down	lnc-ATE1-6:2	lncipediav5.2	chr10	-	121583301	121594153	---	sense_intronic_ncRNA
LNCV6_75451_PI430048170	0.000679545	31.4601	31.4601	up	lnc-ITGA2-4:3	lncipediav5.2	chr5	+	52955356	52959207	---	sense_intronic_ncRNA
LNCV6_63612_PI430048170	0.00623908	0.223671	4.47086	down	lnc-DCXR-2:2	lncipediav5.2	chr17	-	82019156	82022884	---	sense_intronic_ncRNA
LNCV6_106307_PI430048170	0.0486997	0.469523	2.12982	down	lnc-DHX15-2:1	lncipediav5.2	chr4	-	24517440	24532951	---	sense_intronic_ncRNA
LNCV6_119165_PI430048170	0.00304849	6.39492	6.39492	up	lnc-PLEKHA7-2:1	lncipediav5.2	chr11	-	16777298	16780685	---	sense_intronic_ncRNA
LNCV6_14673_PI430048170	0.0299159	0.497261	2.01102	down	ENST00000447181.1	ENSEMBL_GENCODE	chr3	+	31709271	31714912	OSBPL10-AS1	antisense
LNCV6_7903_PI430048170	0.00760007	0.202342	4.94214	down	NR_001295	RefSeq	chr15	+	25041973	25042040	SNORD109A	intergenic
LNCV6_36401_PI430048170	0.00116767	0.16066	6.22431	down	ENST00000618704.1	ENSEMBL_GENCODE	chr12	+	97495932	97496057	RF01966	misc_RNA
LNCV6_84231_PI430048170	0.0362876	0.283604	3.52604	down	NR_024370	RefSeq	chr16	+	29863682	29868053	CDIPT-AS1	bidirectional
LNCV6_118880_PI430048170	0.00298937	4.81446	4.81446	up	NR_033957	RefSeq	chr10	+	46398361	46453306	LINC00842	intergenic
LNCV6_109285_PI430048170	0.000362598	0.25382	3.93979	down	lnc-CTBP2-3:4	lncipediav5.2	chr10	-	125110996	125159957	---	sense_intronic_ncRNA
LNCV6_98066_PI430048170	0.000716719	0.372395	2.68532	down	lnc-ARHGAP20-6:2	lncipediav5.2	chr11	-	109985242	109985660	---	sense_intronic_ncRNA
LNCV6_75034_PI430048170	0.000113808	53.8072	53.8072	up	ENST00000616485.4	ENSEMBL_GENCODE	chr4	+	173530459	173539469	HAND2-AS1	antisense
LNCV6_4417_PI430048170	0.0428965	5.28614	5.28614	up	NR_036438	RefSeq	chr10	+	30692273	30717013	SVILP1	intergenic
LNCV6_111517_PI430048170	0.0038995	0.31525	3.17209	down	lnc-MYLK4-30:1	lncipediav5.2	chr6	-	1949254	1949744	---	sense_intronic_ncRNA
LNCV6_93583_PI430048170	0.0015588	0.0962327	10.3915	down	lnc-NACA-1:1	lncipediav5.2	chr12	-	56746955	56751815	---	sense_intronic_ncRNA
LNCV6_115108_PI430048170	0.0101722	0.234782	4.25928	down	lnc-CCDC13-5:3	lncipediav5.2	chr3	-	42563608	42564415	---	sense_intronic_ncRNA
LNCV6_44090_PI430048170	0.0228481	6.20876	6.20876	up	ENST00000435649.2	ENSEMBL_GENCODE	chr1	-	90782986	90851515	LINC02609	lincRNA
LNCV6_14796_PI430048170	0.0122786	0.433101	2.30893	down	ENST00000607583.1	ENSEMBL_GENCODE	chr3	+	50365396	50367463	CYB561D2	antisense
LNCV6_75081_PI430048170	0.00279554	0.114795	8.71117	down	lnc-CASP3-2:3	lncipediav5.2	chr4	-	184695128	184698096	---	sense_intronic_ncRNA
LNCV6_72776_PI430048170	0.00367411	0.205424	4.86799	down	lnc-NEK10-2:1	lncipediav5.2	chr3	-	27397864	27401044	---	sense_intronic_ncRNA
LNCV6_20085_PI430048170	0.00376879	0.309922	3.22662	down	ENST00000609979.1	ENSEMBL_GENCODE	chr7	-	107742969	107744050	AC002467.1	antisense
LNCV6_88329_PI430048170	0.0195366	3.52998	3.52998	up	ENST00000609742.2	ENSEMBL_GENCODE	chr10	-	32887255	32889311	AL365203.2	lincRNA
LNCV6_105712_PI430048170	0.0192451	0.348205	2.87187	down	lnc-MTG2-3:1	lncipediav5.2	chr20	+	62160512	62162603	---	sense_overlap_ncRNA
LNCV6_75986_PI430048170	0.0151942	4.11672	4.11672	up	lnc-LEAP2-4:1	lncipediav5.2	chr5	+	132948492	132948718	---	antisense_lncRNA
LNCV6_80278_PI430048170	0.022405	0.0159889	62.5433	down	lnc-EFR3A-1:5	lncipediav5.2	chr8	+	131312376	131318562	---	lincRNA
LNCV6_65885_PI430048170	0.000689775	0.114571	8.72823	down	lnc-VPS54-4:3	lncipediav5.2	chr2	-	64100397	64144362	---	sense_intronic_ncRNA
LNCV6_97922_PI430048170	0.00696715	0.281623	3.55085	down	lnc-MRPS14-4:1	lncipediav5.2	chr1	-	174922106	174922440	---	antisense_lncRNA
LNCV6_104026_PI430048170	0.00767051	3.29304	3.29304	up	lnc-ZSCAN30-5:2	lncipediav5.2	chr18	-	34892045	34902884	---	lincRNA
LNCV6_37928_PI430048170	0.00465512	0.0646369	15.471	down	lnc-ITGB8-4:1	lncipediav5.2	chr7	+	20136066	20139199	---	antisense_lncRNA
LNCV6_80659_PI430048170	0.0449396	2.00295	2.00295	up	lnc-UNC13B-1:1	lncipediav5.2	chr9	+	35158868	35159992	---	lincRNA
LNCV6_32532_PI430048170	0.0166593	0.235565	4.24511	down	ENST00000611182.1	ENSEMBL_GENCODE	chr19	+	36668102	36669404	AC074138.1	lincRNA
LNCV6_63794_PI430048170	0.00814928	0.26786	3.7333	down	lnc-MC2R-4:1	lncipediav5.2	chr18	-	14074911	14075741	---	sense_intronic_ncRNA
LNCV6_106038_PI430048170	0.00210444	0.102989	9.70974	down	lnc-ATG12-9:1	lncipediav5.2	chr5	-	116550114	116574234	---	sense_intronic_ncRNA
LNCV6_23955_PI430048170	0.0334592	0.452895	2.20802	down	ENST00000541416.5	ENSEMBL_GENCODE	chr11	-	62854080	62855812	SNHG1	retained_intron
LNCV6_84195_PI430048170	0.0213444	2.35787	2.35787	up	NR_034002	RefSeq	chr13	-	112967483	112968638	MCF2L-AS1	bidirectional
LNCV6_116172_PI430048170	0.049991	0.431521	2.31738	down	lnc-EML5-3:1	lncipediav5.2	chr14	-	89180758	89223342	---	sense_intronic_ncRNA
LNCV6_10539_PI430048170	0.0455562	0.168927	5.9197	down	ENST00000457856.1	ENSEMBL_GENCODE	chr1	+	16873039	16874092	BX284668.2	lincRNA
LNCV6_65541_PI430048170	0.00651251	0.271611	3.68173	down	lnc-ADCY3-2:1	lncipediav5.2	chr2	-	24968957	24969224	---	sense_intronic_ncRNA
LNCV6_74030_PI430048170	0.00245718	0.0444002	22.5224	down	lnc-ZNF732-1:1	lncipediav5.2	chr4	-	269865	270175	---	lincRNA
LNCV6_51304_PI430048170	0.00474442	0.370806	2.69683	down	ENST00000535913.2	ENSEMBL_GENCODE	chr20	-	46013500	46022073	SLC12A5-AS1	antisense
LNCV6_114748_PI430048170	0.00366526	0.283747	3.52426	down	lnc-CLDN24-4:1	lncipediav5.2	chr4	-	183418889	183419805	---	lincRNA
LNCV6_51848_PI430048170	0.00670477	0.260818	3.83409	down	lnc-GTF2A2-6:1	lncipediav5.2	chr15	-	59272245	59372871	---	sense_intronic_ncRNA
LNCV6_95378_PI430048170	0.00467959	4.05683	4.05683	up	lnc-GPAT2-5:1	lncipediav5.2	chr2	-	95891656	95896022	---	sense_intronic_ncRNA
LNCV6_86565_PI430048170	0.0438681	0.326041	3.0671	down	lnc-WDR89-3:1	lncipediav5.2	chr14	-	63510123	63511991	---	sense_intronic_ncRNA
LNCV6_98286_PI430048170	0.00714988	0.443298	2.25582	down	lnc-UTP6-4:1	lncipediav5.2	chr17	-	32088159	32094933	---	lincRNA
LNCV6_35884_PI430048170	0.00133336	5.82111	5.82111	up	NR_003071	RefSeq	chr9	-	122880212	122880319	SNORD90	exonic_sense
LNCV6_83607_PI430048170	0.0211338	0.36372	2.74937	down	lnc-FLCN-4:1	lncipediav5.2	chr17	-	17264933	17281160	---	sense_intronic_ncRNA
LNCV6_28826_PI430048170	0.0337533	0.313746	3.18729	down	ENST00000615581.1	ENSEMBL_GENCODE	chr16	+	11056556	11057034	AC007014.2	sense_intronic
LNCV6_4950_PI430048170	0.0444174	2.0137	2.0137	up	NR_003672	RefSeq	chr9	-	136725214	136728184	SNHG7	exonic_sense
LNCV6_37644_PI430048170	0.0066786	0.118362	8.44869	down	NR_038927	RefSeq	chr12	-	31020762	31073847	DDX11-AS1	intergenic
LNCV6_61657_PI430048170	0.0383988	2.14207	2.14207	up	lnc-TJP1-5:1	lncipediav5.2	chr15	-	30153909	30154110	---	lincRNA
LNCV6_19538_PI430048170	0.0114065	0.0649533	15.3957	down	ENST00000590912.1	ENSEMBL_GENCODE	chr7	+	20096137	20130475	AC007001.1	lincRNA
LNCV6_107633_PI430048170	0.00606163	0.452149	2.21166	down	lnc-CLPS-1:2	lncipediav5.2	chr6	-	35835427	35838841	---	sense_intronic_ncRNA
LNCV6_110285_PI430048170	0.0494095	2.50748	2.50748	up	lnc-PLPPR3-3:1	lncipediav5.2	chr19	-	830925	831838	---	antisense_lncRNA
LNCV6_101140_PI430048170	0.0134569	0.353255	2.83081	down	lnc-ATP23-5:1	lncipediav5.2	chr12	+	57967057	57968399	---	lincRNA
LNCV6_91023_PI430048170	0.0199608	0.372408	2.68523	down	lnc-BDNF-6:1	lncipediav5.2	chr11	-	28084273	28088580	---	sense_intronic_ncRNA
LNCV6_50099_PI430048170	0.000284861	2.33878	2.33878	up	lnc-FAM46C-2:1	lncipediav5.2	chr1	+	117527338	117528869	---	sense_intronic_ncRNA
LNCV6_113494_PI430048170	0.00143992	17.8749	17.8749	up	lnc-MID1-4:1	lncipediav5.2	chrX	-	11637761	11638204	---	sense_intronic_ncRNA
LNCV6_79995_PI430048170	0.000258958	10.4507	10.4507	up	ENST00000605948.2	ENSEMBL_GENCODE	chr8	-	80484561	80486699	AC009812.1	antisense
LNCV6_12106_PI430048170	0.00566828	0.0476783	20.9739	down	ENST00000437416.2	ENSEMBL_GENCODE	chr1	-	224611404	224616220	AC096537.1	bidirectional_promoter_lncRNA
LNCV6_72475_PI430048170	0.0319979	0.322454	3.10122	down	lnc-CENPM-3:2	lncipediav5.2	chr22	-	41989309	41991568	---	antisense_lncRNA
LNCV6_28079_PI430048170	0.00836179	0.125045	7.99714	down	NR_026949	RefSeq	chr15	+	69080849	69095824	EWSAT1	intergenic
LNCV6_43123_PI430048170	0.0180288	3.19387	3.19387	up	lnc-SIK1-2:1	lncipediav5.2	chr21	-	43388642	43389883	---	lincRNA
LNCV6_34828_PI430048170	0.0106892	0.388363	2.57491	down	ENST00000441146.1	ENSEMBL_GENCODE	chrX	+	30671635	30672166	GK-IT1	sense_intronic
LNCV6_121977_PI430048170	0.0071117	2.00415	2.00415	up	NONHSAT077462.2	NONCODEv5	chr2	+	233275726	233276003	---	intronic_sense
LNCV6_23530_PI430048170	0.00612829	0.103775	9.63625	down	ENST00000455154.1	ENSEMBL_GENCODE	chr11	+	3189546	3189929	AC108448.1	antisense
LNCV6_17900_PI430048170	0.00441722	0.18474	5.41302	down	ENST00000508713.1	ENSEMBL_GENCODE	chr5	+	140200163	140203187	AC011379.1	sense_intronic
LNCV6_79710_PI430048170	0.0242732	0.333812	2.9957	down	lnc-SARAF-2:1	lncipediav5.2	chr8	-	30094656	30095405	---	antisense_lncRNA
LNCV6_30594_PI430048170	0.00229898	0.189318	5.28211	down	ENST00000586411.1	ENSEMBL_GENCODE	chr17	-	45549781	45558738	AC091132.5	processed_transcript
LNCV6_30508_PI430048170	0.0299973	2.34065	2.34065	up	ENST00000592195.1	ENSEMBL_GENCODE	chr17	-	42758295	42761011	RAMP2-AS1	lincRNA
LNCV6_70756_PI430048170	0.00882989	2.05064	2.05064	up	lnc-PER2-7:3	lncipediav5.2	chr2	-	238529749	238543048	---	lincRNA
LNCV6_46769_PI430048170	0.00819422	3.81435	3.81435	up	lnc-KAT6A-3:1	lncipediav5.2	chr8	-	42184694	42188489	---	sense_intronic_ncRNA
LNCV6_35632_PI430048170	0.0141736	0.416448	2.40126	down	ENST00000391265.1	ENSEMBL_GENCODE	chr5	-	40790077	40790204	RF00191	snoRNA
LNCV6_121954_PI430048170	0.0404163	34.1196	34.1196	up	ENST00000587099.1	ENSEMBL_GENCODE	chr2	-	222317242	222318653	AC010980.2	lincRNA
LNCV6_99283_PI430048170	0.000547407	0.397062	2.5185	down	lnc-NQO1-1:3	lncipediav5.2	chr16	-	69749052	69754792	---	sense_intronic_ncRNA
LNCV6_24215_PI430048170	0.00694384	0.379898	2.63228	down	ENST00000533329.1	ENSEMBL_GENCODE	chr11	-	83072402	83097196	AP001767.3	lincRNA
LNCV6_81211_PI430048170	0.0103992	0.481357	2.07746	down	lnc-C9orf43-1:1	lncipediav5.2	chr9	+	113407812	113408506	---	antisense_lncRNA
LNCV6_87702_PI430048170	3.50139e-05	0.270032	3.70326	down	lnc-PRND-2:1	lncipediav5.2	chr20	+	5143220	5145886	---	sense_intronic_ncRNA
LNCV6_90324_PI430048170	0.00741423	0.39789	2.51326	down	lnc-HSDL2-5:1	lncipediav5.2	chr9	+	112583348	112583881	---	sense_intronic_ncRNA
LNCV6_60305_PI430048170	0.0178233	2.32195	2.32195	up	lnc-KLHL1-11:1	lncipediav5.2	chr13	-	66408069	66409171	---	sense_intronic_ncRNA
LNCV6_112493_PI430048170	0.0243221	2.67063	2.67063	up	lnc-CNTROB-1:1	lncipediav5.2	chr17	+	7954867	7955622	---	lincRNA
LNCV6_32385_PI430048170	0.000656335	0.120793	8.27862	down	ENST00000585394.1	ENSEMBL_GENCODE	chr19	-	28602379	28648303	AC079466.2	lincRNA
LNCV6_104876_PI430048170	0.0141501	0.0493337	20.2701	down	lnc-MDGA2-2:2	lncipediav5.2	chr14	-	48233461	48266912	---	lincRNA
LNCV6_17993_PI430048170	0.00609516	2.868	2.868	up	NR_105060	RefSeq	chr5	+	149406844	149432836	MIR143HG	exonic_sense
LNCV6_26272_PI430048170	0.0121114	2.30377	2.30377	up	ENST00000615830.1	ENSEMBL_GENCODE	chr13	+	49792886	49793307	AL136301.1	antisense
LNCV6_70443_PI430048170	0.00299076	0.0504121	19.8365	down	lnc-SUMO1-4:1	lncipediav5.2	chr2	-	202336023	202336727	---	lincRNA
LNCV6_38268_PI430048170	0.0096102	0.223306	4.47817	down	ENST00000450909.3	ENSEMBL_GENCODE	chr16	+	29926836	29928933	AC120114.1	antisense
LNCV6_7915_PI430048170	0.0296749	2.30804	2.30804	up	NR_000016	RefSeq	NW_009646201.1	+	176939	177007	SNORD36C	intronic_sense
LNCV6_117197_PI430048170	0.00937738	0.27294	3.66381	down	lnc-RAD51C-3:1	lncipediav5.2	chr17	+	58897775	58899692	---	sense_intronic_ncRNA
LNCV6_107473_PI430048170	0.0184469	0.210982	4.73974	down	ENST00000504409.3	ENSEMBL_GENCODE	chr12	+	92466451	92492091	LINC02397	lincRNA
LNCV6_13791_PI430048170	0.0255347	0.286555	3.48973	down	ENST00000430546.1	ENSEMBL_GENCODE	chr2	-	167814774	167869914	AC016723.1	antisense
LNCV6_120529_PI430048170	0.00335727	4.98266	4.98266	up	ENST00000566291.1	ENSEMBL_GENCODE	chr15	+	72589691	72591845	AC100827.3	sense_overlapping
LNCV6_35058_PI430048170	0.00120568	72.0759	72.0759	up	ENST00000440570.5	ENSEMBL_GENCODE	chrX	-	134543337	134546632	MIR503HG	lincRNA
LNCV6_22434_PI430048170	0.00231345	30.1591	30.1591	up	ENST00000459985.1	ENSEMBL_GENCODE	chr9	+	136806182	136810042	AL355987.4	retained_intron
LNCV6_71147_PI430048170	0.0141377	2.30497	2.30497	up	lnc-NFS1-1:9	lncipediav5.2	chr20	-	35731359	35739140	---	sense_intronic_ncRNA
LNCV6_53424_PI430048170	0.00233956	0.383307	2.60888	down	lnc-PIK3CD-2:1	lncipediav5.2	chr1	+	9780821	9781240	---	antisense_lncRNA
LNCV6_82618_PI430048170	6.91226e-05	0.241794	4.13575	down	lnc-TMC5-3:1	lncipediav5.2	chr16	+	19523878	19527169	---	sense_intronic_ncRNA
LNCV6_108393_PI430048170	0.0178034	0.21629	4.62342	down	lnc-DEGS2-2:7	lncipediav5.2	chr14	-	100221113	100238621	---	antisense_lncRNA
LNCV6_125928_PI430048170	0.016225	3.06256	3.06256	up	NONHSAT135851.2	NONCODEv5	chrM	+	15998	16569	---	intergenic
LNCV6_71984_PI430048170	0.016239	0.286517	3.4902	down	lnc-MCM3AP-2:1	lncipediav5.2	chr21	-	46314870	46323869	---	sense_intronic_ncRNA
LNCV6_30652_PI430048170	0.0169068	0.496325	2.01481	down	ENST00000614061.1	ENSEMBL_GENCODE	chr17	-	48066704	48067293	AC004477.3	lincRNA
LNCV6_58229_PI430048170	0.00154016	0.473729	2.11091	down	lnc-SIK3-1:1	lncipediav5.2	chr11	-	117117793	117119181	---	lincRNA
LNCV6_14305_PI430048170	0.000575472	0.119034	8.40093	down	ENST00000432957.1	ENSEMBL_GENCODE	chr2	+	229942728	229945137	FBXO36-IT1	sense_intronic
LNCV6_79493_PI430048170	0.010705	0.163527	6.11519	down	lnc-CLDN23-6:1	lncipediav5.2	chr8	+	8389035	8389696	---	lincRNA
LNCV6_37380_PI430048170	0.032688	0.295852	3.38007	down	lnc-CENPVL2-3:1	lncipediav5.2	chrX	-	51743419	51745927	---	antisense_lncRNA
LNCV6_96939_PI430048170	5.20264e-05	0.308203	3.24462	down	lnc-ZNF716-22:2	lncipediav5.2	chr7	+	57140134	57153759	---	lincRNA
LNCV6_7818_PI430048170	0.0184471	0.195479	5.11564	down	NR_003048	RefSeq	chr19	+	47755852	47755962	SNORD23	exonic_sense
LNCV6_92668_PI430048170	0.00105408	0.496163	2.01547	down	lnc-TMEM167A-4:4	lncipediav5.2	chr5	-	83056883	83077863	---	sense_intronic_ncRNA
LNCV6_38608_PI430048170	0.00230473	0.219853	4.54849	down	ENST00000623483.2	ENSEMBL_GENCODE	chr15	-	55171378	55176739	AC011912.1	lincRNA
LNCV6_45495_PI430048170	0.00983932	4.52568	4.52568	up	ENST00000620051.4	ENSEMBL_GENCODE	chr2	-	97422165	97423388	AC092683.1	lincRNA
LNCV6_51581_PI430048170	0.00199596	0.311485	3.21042	down	lnc-C20orf202-1:3	lncipediav5.2	chr20	+	1166279	1179952	---	sense_intronic_ncRNA
LNCV6_64370_PI430048170	0.0244386	0.327662	3.05193	down	lnc-KANK2-1:1	lncipediav5.2	chr19	-	11206180	11208758	---	sense_intronic_ncRNA
LNCV6_79527_PI430048170	0.000179445	2.30834	2.30834	up	lnc-PRSS51-2:4	lncipediav5.2	chr8	-	10481398	10498637	---	sense_intronic_ncRNA
LNCV6_97214_PI430048170	0.000210038	0.186192	5.37081	down	NR_110176	RefSeq	chr3	-	136841975	136862063	NCK1-AS1	exonic_antisense
LNCV6_100090_PI430048170	0.0361002	0.175634	5.69367	down	lnc-RPLP0-4:4	lncipediav5.2	chr12	-	120226605	120248750	---	sense_intronic_ncRNA
LNCV6_115603_PI430048170	0.0442552	0.324084	3.08562	down	NR_120602	RefSeq	chr2	+	47527536	47529164	HCG2040054	intronic_antisense
LNCV6_98114_PI430048170	0.0415538	2.47075	2.47075	up	lnc-RAP1B-4:1	lncipediav5.2	chr12	+	68422819	68424182	---	lincRNA
LNCV6_9781_PI430048170	0.0495241	3.99631	3.99631	up	NR_106872	RefSeq	chr21	-	41746771	41746841	MIR6814	exonic_sense
LNCV6_30029_PI430048170	0.0142263	2.39252	2.39252	up	ENST00000585228.1	ENSEMBL_GENCODE	chr17	+	12201600	12215267	AC005244.2	lincRNA
LNCV6_6977_PI430048170	0.000443649	2.11183	2.11183	up	NR_033420	RefSeq	chr17	+	30624317	30626823	SH3GL1P2	intronic_antisense
LNCV6_61113_PI430048170	0.0106642	4.17431	4.17431	up	lnc-FAM161B-3:1	lncipediav5.2	chr14	-	73963229	73965055	---	sense_intronic_ncRNA
LNCV6_66744_PI430048170	0.00719354	0.264298	3.78361	down	lnc-TANK-4:3	lncipediav5.2	chr2	+	160953072	160962575	---	lincRNA
LNCV6_67877_PI430048170	0.0135225	0.133761	7.47601	down	lnc-ZNF429-5:1	lncipediav5.2	chr19	+	21709521	21710191	---	lincRNA
LNCV6_8613_PI430048170	0.0313133	2.00437	2.00437	up	NR_031565	RefSeq	chr18	+	21683509	21683597	MIR320C1	exonic_sense
LNCV6_62886_PI430048170	0.00999446	0.0707839	14.1275	down	NR_036551	RefSeq	chr17	+	39057018	39081451	LOC100131347	exonic_antisense
LNCV6_62633_PI430048170	0.00385909	0.20699	4.83115	down	lnc-RNPS1-1:1	lncipediav5.2	chr16	-	2281392	2283972	---	sense_intronic_ncRNA
LNCV6_10790_PI430048170	0.00020379	0.341987	2.92409	down	ENST00000414798.1	ENSEMBL_GENCODE	chr1	-	42834681	42846422	AL512353.1	antisense
LNCV6_114510_PI430048170	0.00652676	0.194192	5.14954	down	lnc-PANK3-22:1	lncipediav5.2	chr5	-	166056718	166060233	---	lincRNA
LNCV6_72542_PI430048170	0.0374155	0.376349	2.65711	down	lnc-PPARA-1:3	lncipediav5.2	chr22	+	46250436	46253237	---	antisense_lncRNA
LNCV6_118164_PI430048170	0.00759541	3.94405	3.94405	up	NONHSAT000230.2	NONCODEv5	chr1	+	1059734	1066456	---	intronic_antisense
LNCV6_104038_PI430048170	0.0255394	5.17128	5.17128	up	lnc-CXorf36-3:1	lncipediav5.2	chrX	-	45632291	45633733	---	lincRNA
LNCV6_80617_PI430048170	0.0320185	2.56087	2.56087	up	lnc-NOL6-5:1	lncipediav5.2	chr9	-	33574360	33574588	---	lincRNA
LNCV6_74116_PI430048170	0.00649194	0.294288	3.39803	down	NR_130742	RefSeq	chr4	-	3941759	3955428	FAM86EP	exonic_sense
LNCV6_17500_PI430048170	0.0411432	0.146898	6.80747	down	ENST00000513694.1	ENSEMBL_GENCODE	chr5	+	88426695	88436366	TMEM161B-AS1	antisense
LNCV6_59964_PI430048170	0.0430323	2.2849	2.2849	up	lnc-MTUS2-4:1	lncipediav5.2	chr13	+	29701205	29708645	---	lincRNA
LNCV6_24782_PI430048170	0.0260975	0.10278	9.72954	down	ENST00000539988.1	ENSEMBL_GENCODE	chr12	+	12668982	12685075	AC008115.2	lincRNA
LNCV6_111997_PI430048170	0.00147801	18.9187	18.9187	up	lnc-RRM2B-7:3	lncipediav5.2	chr8	-	101788633	101790934	---	sense_intronic_ncRNA
LNCV6_106624_PI430048170	0.0118144	0.253528	3.94433	down	lnc-TBC1D32-4:1	lncipediav5.2	chr6	-	121858178	121858768	---	lincRNA
LNCV6_118265_PI430048170	1.18568e-05	0.281601	3.55113	down	lnc-AGO3-2:1	lncipediav5.2	chr1	+	35925831	35929609	---	sense_intronic_ncRNA
LNCV6_123000_PI430048170	0.00176931	0.0668869	14.9506	down	lnc-SOD3-10:1	lncipediav5.2	chr4	+	24328763	24333261	---	lincRNA
LNCV6_108984_PI430048170	0.0211384	0.200373	4.9907	down	NR_038930	RefSeq	chr12	-	68674370	68686859	LOC100507250	bidirectional
LNCV6_79278_PI430048170	0.00763404	6.53896	6.53896	up	lnc-CNTNAP2-8:1	lncipediav5.2	chr7	+	145269513	145270384	---	lincRNA
LNCV6_111423_PI430048170	0.0323341	0.434812	2.29985	down	lnc-GLRX-2:1	lncipediav5.2	chr5	-	95834423	95835046	---	lincRNA
LNCV6_89617_PI430048170	0.00556584	0.228354	4.37917	down	lnc-PARL-1:1	lncipediav5.2	chr3	-	183862606	183884933	---	sense_intronic_ncRNA
LNCV6_86946_PI430048170	0.0247075	0.0674069	14.8353	down	lnc-FEZF1-1:1	lncipediav5.2	chr7	-	122091787	122092034	---	sense_intronic_ncRNA
LNCV6_40470_PI430048170	0.0122835	0.133749	7.47668	down	lnc-CKAP2L-1:4	lncipediav5.2	chr2	-	112643956	112644378	---	lincRNA
LNCV6_80336_PI430048170	0.00644827	3.09014	3.09014	up	ENST00000501440.1	ENSEMBL_GENCODE	chr8	-	141389939	141392574	AC100803.1	antisense
LNCV6_10776_PI430048170	0.0327287	0.44599	2.2422	down	NR_024567	RefSeq	chr1	-	40689079	40692261	NFYC-AS1	exonic_antisense
LNCV6_80361_PI430048170	0.00165134	4.30775	4.30775	up	lnc-LY6E-6:1	lncipediav5.2	chr8	+	142997881	142998570	---	lincRNA
LNCV6_118635_PI430048170	0.00187747	0.145729	6.86203	down	lnc-CFH-3:1	lncipediav5.2	chr1	+	196522986	196525247	---	antisense_lncRNA
LNCV6_15223_PI430048170	0.0495686	0.210334	4.75434	down	ENST00000609553.1	ENSEMBL_GENCODE	chr3	-	136837338	136839021	AC096992.2	antisense
LNCV6_35662_PI430048170	0.00569084	2.45683	2.45683	up	ENST00000391159.1	ENSEMBL_GENCODE	chr12	+	71639355	71639483	RF00560	snoRNA
LNCV6_81598_PI430048170	0.0121535	0.350498	2.85308	down	lnc-PHKA2-2:1	lncipediav5.2	chrX	-	19019567	19036388	---	sense_intronic_ncRNA
LNCV6_11209_PI430048170	0.00177469	2.59902	2.59902	up	ENST00000602984.1	ENSEMBL_GENCODE	chr1	-	98044501	98046221	MIR137HG	lincRNA
LNCV6_59387_PI430048170	0.00039691	0.103817	9.63233	down	lnc-NTN4-3:1	lncipediav5.2	chr12	-	95546449	95548669	---	sense_intronic_ncRNA
LNCV6_35655_PI430048170	0.0070918	0.350735	2.85115	down	ENST00000391119.1	ENSEMBL_GENCODE	chr9	+	87260450	87260585	RF00568	snoRNA
LNCV6_78988_PI430048170	0.00837809	0.190522	5.24873	down	lnc-CDHR3-1:6	lncipediav5.2	chr7	+	105907652	105924158	---	sense_intronic_ncRNA
LNCV6_76965_PI430048170	0.00603404	0.26067	3.83627	down	lnc-HIST1H1E-1:1	lncipediav5.2	chr6	+	26164071	26164363	---	sense_intronic_ncRNA
LNCV6_65657_PI430048170	0.0438848	3.21259	3.21259	up	CYP1B1-AS1:53	lncipediav5.2	chr2	+	38231567	38232317	---	lincRNA
LNCV6_80075_PI430048170	0.0435305	0.339042	2.94949	down	lnc-TP53INP1-5:1	lncipediav5.2	chr8	-	94885451	94893590	---	sense_intronic_ncRNA
LNCV6_10704_PI430048170	0.0271248	0.319467	3.13022	down	ENST00000581333.1	ENSEMBL_GENCODE	chr1	+	31644694	31649371	AC114488.3	antisense
LNCV6_18465_PI430048170	0.00944772	0.070113	14.2627	down	ENST00000457253.1	ENSEMBL_GENCODE	chr6	-	28837869	28839006	AL662890.1	lincRNA
LNCV6_123673_PI430048170	0.0173106	0.267166	3.743	down	lnc-TLX3-8:1	lncipediav5.2	chr5	+	171080596	171081558	---	sense_intronic_ncRNA
LNCV6_126600_PI430048170	5.60209e-06	0.389767	2.56563	down	lnc-HLA-E-5:1	lncipediav5.2	chr6	+	30485939	30486269	---	lincRNA
LNCV6_88321_PI430048170	0.031704	0.0473253	21.1304	down	ENST00000607058.1	ENSEMBL_GENCODE	chr8	-	24912165	24914717	AF106564.1	antisense
LNCV6_121706_PI430048170	0.00942401	0.288989	3.46034	down	lnc-CD8B2-12:1	lncipediav5.2	chr2	+	106369723	106378247	---	lincRNA
LNCV6_63990_PI430048170	0.0417388	2.07776	2.07776	up	lnc-ONECUT2-4:1	lncipediav5.2	chr18	+	57588489	57595807	---	lincRNA
LNCV6_102191_PI430048170	0.00194504	0.0556369	17.9737	down	NR_104030	RefSeq	chr2	-	73957966	73981439	DGUOK-AS1	exonic_antisense
LNCV6_32029_PI430048170	0.00725438	0.426201	2.34631	down	ENST00000589066.1	ENSEMBL_GENCODE	chr19	-	4470501	4471493	AC011498.1	lincRNA
LNCV6_33349_PI430048170	0.0101985	2.1528	2.1528	up	ENST00000608258.1	ENSEMBL_GENCODE	chr20	+	42685404	42686217	AL031656.1	antisense
LNCV6_48663_PI430048170	0.00467468	3.58547	3.58547	up	lnc-RNF187-1:1	lncipediav5.2	chr1	+	228501281	228510275	---	lincRNA
LNCV6_72780_PI430048170	0.0444652	0.47423	2.10868	down	ENST00000425195.6	ENSEMBL_GENCODE	chr3	+	27802762	27860327	LINC01980	lincRNA
LNCV6_32615_PI430048170	0.0458558	0.28764	3.47657	down	ENST00000614440.1	ENSEMBL_GENCODE	chr19	+	40426115	40426702	AC010271.2	lincRNA
LNCV6_63354_PI430048170	0.018795	7.97314	7.97314	up	lnc-HELZ-5:1	lncipediav5.2	chr17	-	67276117	67276351	---	lincRNA
LNCV6_126247_PI430048170	0.0163706	8.64393	8.64393	up	NR_023387	RefSeq	NT_187607.1	+	962182	964453	ABCC6P2	exonic_sense
LNCV6_55107_PI430048170	0.00950375	3.88415	3.88415	up	lnc-MYOC-6:1	lncipediav5.2	chr1	-	171345104	171345307	---	lincRNA
LNCV6_107903_PI430048170	0.0391153	0.271186	3.68751	down	lnc-CMTM6-4:2	lncipediav5.2	chr3	-	31700298	31702471	---	sense_intronic_ncRNA
LNCV6_93599_PI430048170	0.0230282	2.27448	2.27448	up	lnc-NBPF15-4:5	lncipediav5.2	chr1	-	144460448	144461630	---	sense_intronic_ncRNA
LNCV6_21337_PI430048170	0.0181147	0.023973	41.7135	down	ENST00000519248.1	ENSEMBL_GENCODE	chr8	+	114282136	114287996	AC064802.1	lincRNA
LNCV6_12348_PI430048170	0.0151802	2.39362	2.39362	up	ENST00000454977.1	ENSEMBL_GENCODE	chr2	-	3298341	3301465	EIPR1-IT1	sense_intronic
LNCV6_45186_PI430048170	0.0178378	0.321537	3.11006	down	ENST00000417485.6	ENSEMBL_GENCODE	chr2	+	215546198	215713895	AC012668.3	lincRNA
LNCV6_114267_PI430048170	0.00190946	0.179219	5.57977	down	lnc-CDK19-4:1	lncipediav5.2	chr6	-	110813158	110815958	---	sense_intronic_ncRNA
LNCV6_7717_PI430048170	0.0188151	23.4417	23.4417	up	NR_003355	RefSeq	chr15	+	25243613	25243695	SNORD115-40	intergenic
LNCV6_22125_PI430048170	0.00501102	0.436464	2.29114	down	ENST00000589257.1	ENSEMBL_GENCODE	chr9	-	98847393	98849613	AL136084.2	antisense
LNCV6_64359_PI430048170	0.0164565	0.404545	2.47191	down	ENST00000612689.1	ENSEMBL_GENCODE	chr19	+	10333436	10336248	AC114271.1	antisense
LNCV6_95441_PI430048170	0.0186275	2.44146	2.44146	up	NR_026784	RefSeq	chr6	+	87397123	87399741	LINC01590	intergenic
LNCV6_94651_PI430048170	0.00724099	0.096043	10.412	down	lnc-UCP3-5:1	lncipediav5.2	chr11	-	74034431	74042160	---	sense_intronic_ncRNA
LNCV6_44389_PI430048170	0.0161845	2.0118	2.0118	up	lnc-RPS24-3:31	lncipediav5.2	chr10	+	78179202	78218384	---	lincRNA
LNCV6_61680_PI430048170	0.00133584	0.0616361	16.2243	down	lnc-TRPM1-3:1	lncipediav5.2	chr15	-	31765742	31768201	---	sense_intronic_ncRNA
LNCV6_35965_PI430048170	0.0222346	27.2026	27.2026	up	NR_003495	RefSeq	chr15	+	25213658	25213729	SNORD115-24	intergenic
LNCV6_75323_PI430048170	0.00199775	6.94912	6.94912	up	NR_027027	RefSeq	NW_016107297.1	+	8813	23751	GUSBP1	intergenic
LNCV6_77282_PI430048170	0.0172906	2.44076	2.44076	up	lnc-UBR2-3:1	lncipediav5.2	chr6	+	42499709	42500022	---	lincRNA
LNCV6_38149_PI430048170	0.0105177	9.46031	9.46031	up	ENST00000606195.1	ENSEMBL_GENCODE	chr5	-	178938677	178939223	AC104117.5	lincRNA
LNCV6_42529_PI430048170	0.0294901	2.84002	2.84002	up	lnc-AFDN-1:2	lncipediav5.2	chr6	+	167751309	167754958	---	lincRNA
LNCV6_17361_PI430048170	0.00740285	2.7191	2.7191	up	ENST00000504129.1	ENSEMBL_GENCODE	chr5	-	69113112	69136394	AC010273.1	antisense
LNCV6_783_PI430048170	0.0206941	0.195761	5.10826	down	NR_109965	RefSeq	chr22	+	40521799	40526707	LOC101927257	intronic_antisense
LNCV6_84731_PI430048170	0.00703064	2.2449	2.2449	up	lnc-SMPD3-4:1	lncipediav5.2	chr16	-	68767060	68767293	---	antisense_lncRNA
LNCV6_41948_PI430048170	0.000707989	0.0626582	15.9596	down	lnc-MCUR1-3:1	lncipediav5.2	chr6	-	14286018	14296994	---	lincRNA
LNCV6_12818_PI430048170	0.014473	0.0982889	10.1741	down	ENST00000609837.1	ENSEMBL_GENCODE	chr2	-	44167625	44168859	AC019129.2	antisense
LNCV6_113726_PI430048170	0.0158444	3.33853	3.33853	up	lnc-GLDC-8:2	lncipediav5.2	chr9	-	6408523	6411865	---	lincRNA
LNCV6_38178_PI430048170	0.0313438	2.07167	2.07167	up	lnc-RPL30-1:1	lncipediav5.2	chr8	-	97724886	97730250	---	antisense_lncRNA
LNCV6_17351_PI430048170	0.0367132	0.28687	3.48589	down	ENST00000514791.1	ENSEMBL_GENCODE	chr5	-	67800740	67890096	AC024581.1	lincRNA
LNCV6_80714_PI430048170	0.0258459	0.0882661	11.3294	down	FAM95C:5	lncipediav5.2	chr9	-	38566259	38568009	---	sense_intronic_ncRNA
LNCV6_95283_PI430048170	0.00131718	0.330652	3.02432	down	lnc-HSPG2-3:1	lncipediav5.2	chr1	-	21757460	21782943	---	sense_intronic_ncRNA
LNCV6_34668_PI430048170	0.0127347	0.162768	6.14373	down	ENST00000424580.1	ENSEMBL_GENCODE	chr22	-	45000565	45003619	AL079301.1	sense_intronic
LNCV6_67640_PI430048170	0.000151282	0.0440648	22.6938	down	lnc-DRAXIN-3:1	lncipediav5.2	chr1	+	11686543	11688420	---	antisense_lncRNA
LNCV6_7637_PI430048170	0.000277221	3.20573	3.20573	up	NR_024109	RefSeq	chr7	+	72829372	72834006	SBDSP1	exonic_sense
LNCV6_27589_PI430048170	0.00921192	0.202143	4.94699	down	ENST00000551077.1	ENSEMBL_GENCODE	chr15	+	25064771	25074051	SNHG14	antisense
LNCV6_101147_PI430048170	0.0111609	2.7952	2.7952	up	lnc-YARS2-3:1	lncipediav5.2	chr12	-	32894282	32896601	---	sense_intronic_ncRNA
LNCV6_32694_PI430048170	0.00400108	0.417339	2.39613	down	ENST00000601033.1	ENSEMBL_GENCODE	chr19	+	46027869	46028489	AC007785.3	lincRNA
LNCV6_71978_PI430048170	0.018567	2.98005	2.98005	up	lnc-SPATC1L-2:1	lncipediav5.2	chr21	-	46188445	46193487	---	sense_intronic_ncRNA
LNCV6_62659_PI430048170	0.0112705	3.38965	3.38965	up	lnc-MTRNR2L1-5:1	lncipediav5.2	chr17	+	22519616	22520709	---	lincRNA
LNCV6_59393_PI430048170	0.00028139	5.69219	5.69219	up	lnc-LTA4H-2:1	lncipediav5.2	chr12	-	96060023	96060375	---	lincRNA
LNCV6_82472_PI430048170	0.0106346	3.36682	3.36682	up	ENST00000426089.1	ENSEMBL_GENCODE	chr1	+	246789094	246792385	LINC01341	retained_intron
LNCV6_107785_PI430048170	0.00130347	0.345358	2.89554	down	NR_026975	RefSeq	chrX	-	131702649	131830643	FIRRE	intergenic
LNCV6_117878_PI430048170	0.0112471	0.300187	3.33126	down	lnc-CDY1-20:1	lncipediav5.2	chrY	+	56855243	56855488	---	lincRNA
LNCV6_11109_PI430048170	0.0164205	9.0235	9.0235	up	ENST00000528692.1	ENSEMBL_GENCODE	chr1	-	89631876	89632761	LRRC8C-DT	antisense
LNCV6_47913_PI430048170	0.0214151	8.05299	8.05299	up	LINC01224:52	lncipediav5.2	chr19	-	23260829	23274177	---	sense_intronic_ncRNA
LNCV6_102464_PI430048170	0.00838821	0.399329	2.5042	down	lnc-C8orf34-4:1	lncipediav5.2	chr8	+	69466816	69495850	---	sense_intronic_ncRNA
LNCV6_112450_PI430048170	0.0129763	0.289959	3.44876	down	lnc-FA2H-3:1	lncipediav5.2	chr16	-	74908733	74909625	---	sense_intronic_ncRNA
LNCV6_107614_PI430048170	0.0374144	0.45346	2.20526	down	NR_024048	RefSeq	chrX	+	154411517	154421726	TAZ	exonic_sense
LNCV6_101842_PI430048170	0.00025365	0.15337	6.52018	down	lnc-NTHL1-5:1	lncipediav5.2	chr16	-	2105356	2106104	---	sense_intronic_ncRNA
LNCV6_36366_PI430048170	0.0248072	13.1849	13.1849	up	ENST00000617424.1	ENSEMBL_GENCODE	chr2	+	191682452	191682633	RF02271	misc_RNA
LNCV6_25554_PI430048170	0.0401285	2.90243	2.90243	up	ENST00000551505.4	ENSEMBL_GENCODE	chr12	-	106495958	106774918	AC079385.1	antisense
LNCV6_20035_PI430048170	0.00728217	0.00103649	964.795	down	ENST00000429254.2	ENSEMBL_GENCODE	chr7	+	101299578	101301346	LNCPRESS1	lincRNA
LNCV6_107848_PI430048170	0.000271572	0.28134	3.55442	down	lnc-PFN3-1:1	lncipediav5.2	chr5	-	177402624	177403526	---	sense_intronic_ncRNA
LNCV6_89270_PI430048170	0.00177581	0.00529061	189.014	down	lnc-MAP2-1:1	lncipediav5.2	chr2	+	209299531	209325557	---	lincRNA
LNCV6_99113_PI430048170	0.000844171	4.92799	4.92799	up	lnc-MBOAT4-7:1	lncipediav5.2	chr8	-	30331960	30332277	---	lincRNA
LNCV6_26892_PI430048170	0.0317137	3.80903	3.80903	up	ENST00000556130.1	ENSEMBL_GENCODE	chr14	-	49946154	49960662	LINC01588	lincRNA
LNCV6_25043_PI430048170	0.0148005	0.287138	3.48264	down	ENST00000622792.1	ENSEMBL_GENCODE	chr12	+	47768529	47769648	AC004241.4	sense_intronic
LNCV6_98603_PI430048170	0.0289863	0.296184	3.37628	down	lnc-LRP5L-10:1	lncipediav5.2	chr22	-	25179308	25179554	---	antisense_lncRNA
LNCV6_14833_PI430048170	0.0479463	13.7568	13.7568	up	ENST00000607214.1	ENSEMBL_GENCODE	chr3	+	58428255	58428815	AC135507.1	antisense
LNCV6_28616_PI430048170	0.0427385	2.25313	2.25313	up	ENST00000565879.1	ENSEMBL_GENCODE	chr16	-	547185	553847	Z97986.1	antisense
LNCV6_71025_PI430048170	0.025069	2.50612	2.50612	up	LINC01432:1	lncipediav5.2	chr20	+	22054088	22074678	---	lincRNA
LNCV6_103217_PI430048170	0.00133986	0.439617	2.27471	down	lnc-RPS20-3:1	lncipediav5.2	chr8	-	55750886	55756402	---	sense_intronic_ncRNA
LNCV6_91544_PI430048170	0.0454658	2.32985	2.32985	up	lnc-PKM-2:2	lncipediav5.2	chr15	-	72249127	72250448	---	sense_intronic_ncRNA
LNCV6_60485_PI430048170	0.0118114	0.193887	5.15764	down	ENST00000612598.1	ENSEMBL_GENCODE	chr13	-	100086031	100088848	AL355338.1	lincRNA
LNCV6_74923_PI430048170	0.0334136	0.125359	7.97711	down	lnc-LRBA-4:2	lncipediav5.2	chr4	-	151012828	151015727	---	sense_intronic_ncRNA
LNCV6_7923_PI430048170	0.00481991	0.47903	2.08755	down	NR_000010	RefSeq	chr17	+	28722581	28722653	SNORD4A	intronic_sense
LNCV6_100713_PI430048170	0.00589098	0.270873	3.69177	down	lnc-THSD7A-6:1	lncipediav5.2	chr7	-	12339338	12339965	---	sense_intronic_ncRNA
LNCV6_82575_PI430048170	0.0195366	0.333615	2.99747	down	lnc-CPPED1-6:1	lncipediav5.2	chr16	-	13435284	13435519	---	lincRNA
LNCV6_99501_PI430048170	0.0292975	2.8355	2.8355	up	lnc-PDZD7-6:2	lncipediav5.2	chr10	-	100981375	100987270	---	sense_intronic_ncRNA
LNCV6_5026_PI430048170	0.00246284	2.45797	2.45797	up	NR_002751	RefSeq	chr19	-	12706448	12706518	SNORD41	intronic_sense
LNCV6_117205_PI430048170	0.0151005	3.57758	3.57758	up	lnc-CCDC57-5:1	lncipediav5.2	chr17	-	82239280	82239654	---	sense_intronic_ncRNA
LNCV6_112161_PI430048170	0.00947122	0.0886578	11.2793	down	lnc-DEC1-6:1	lncipediav5.2	chr9	+	115496230	115522819	---	lincRNA
LNCV6_71430_PI430048170	0.0147832	0.262714	3.80642	down	lnc-CTSZ-12:1	lncipediav5.2	chr20	-	58830709	58839717	---	NA
LNCV6_99180_PI430048170	0.00115302	2.03819	2.03819	up	lnc-FAM156B-3:1	lncipediav5.2	chrX	+	52940708	52945802	---	antisense_lncRNA
LNCV6_115043_PI430048170	0.0388036	0.447902	2.23263	down	lnc-USF3-2:1	lncipediav5.2	chr3	-	113740822	113741254	---	sense_intronic_ncRNA
LNCV6_38494_PI430048170	0.0113292	0.122002	8.19662	down	NR_110802	RefSeq	chr17	-	44299573	44308431	RUNDC3A-AS1	intronic_antisense
LNCV6_73547_PI430048170	0.0330533	2.99229	2.99229	up	lnc-FOXL2NB-4:3	lncipediav5.2	chr3	+	138825062	138826329	---	antisense_lncRNA
LNCV6_67561_PI430048170	0.00795806	0.244189	4.09519	down	lnc-UXS1-5:1	lncipediav5.2	chr2	-	106253230	106253717	---	lincRNA
LNCV6_63634_PI430048170	0.0338402	0.316717	3.15739	down	lnc-OGFOD3-1:1	lncipediav5.2	chr17	-	82382877	82384030	---	lincRNA
LNCV6_85321_PI430048170	0.0429338	0.402599	2.48386	down	lnc-COA3-1:1	lncipediav5.2	chr17	-	42788285	42798378	---	sense_intronic_ncRNA
LNCV6_36252_PI430048170	0.0378242	0.248988	4.01626	down	ENST00000613404.1	ENSEMBL_GENCODE	chr20	+	58842433	58842546	RF02128	misc_RNA
LNCV6_47790_PI430048170	0.012235	0.0745505	13.4137	down	NR_038358	RefSeq	chr14	+	51333392	51365557	LINC00640	intergenic
LNCV6_31999_PI430048170	0.000898815	0.186466	5.3629	down	ENST00000612495.1	ENSEMBL_GENCODE	chr19	-	2700689	2701266	AC006538.3	sense_intronic
LNCV6_96193_PI430048170	0.00127526	3.92633	3.92633	up	lnc-NACA2-3:1	lncipediav5.2	chr17	-	61482564	61483038	---	antisense_lncRNA
LNCV6_30373_PI430048170	0.0328091	7.47678	7.47678	up	ENST00000577546.1	ENSEMBL_GENCODE	chr17	+	33680577	33680883	AC024614.1	lincRNA
LNCV6_29110_PI430048170	0.00102355	0.363704	2.74949	down	ENST00000564743.1	ENSEMBL_GENCODE	chr16	-	31182511	31183285	AC009088.2	antisense
LNCV6_2610_PI430048170	0.0440303	0.321637	3.10909	down	NR_104214	RefSeq	chr1	-	27988472	28088637	EYA3	exonic_sense
LNCV6_75580_PI430048170	0.0148963	0.214524	4.66147	down	lnc-SERF1A-2:2	lncipediav5.2	chr5	+	70751126	70791362	---	lincRNA
LNCV6_35317_PI430048170	1.57592e-05	11.5417	11.5417	up	ENST00000515939.1	ENSEMBL_GENCODE	chr9	+	33868540	33868665	RNU4ATAC11P	snRNA
LNCV6_99521_PI430048170	0.0401845	0.432249	2.31348	down	lnc-CPQ-1:1	lncipediav5.2	chr8	+	96493812	96538816	---	sense_overlap_ncRNA
LNCV6_19013_PI430048170	0.00854722	0.105683	9.46227	down	ENST00000522697.1	ENSEMBL_GENCODE	chr6	+	114425612	114471705	HDAC2-AS2	antisense
LNCV6_12563_PI430048170	0.0460001	0.226073	4.42334	down	ENST00000412381.5	ENSEMBL_GENCODE	chr2	-	16085222	16105841	AC130710.1	lincRNA
LNCV6_83947_PI430048170	0.0205947	2.05579	2.05579	up	NR_026926	RefSeq	chr2	-	238225112	238231677	LOC151174	exonic_sense
LNCV6_7684_PI430048170	0.0153719	2.29658	2.29658	up	NR_003337	RefSeq	chr15	+	25091784	25091878	SNORD116-23	intergenic
LNCV6_34_PI430048170	0.000454626	0.30518	3.27675	down	NR_024374	RefSeq	chr12	+	9283656	9314088	LOC642846	exonic_sense
LNCV6_98893_PI430048170	0.00960163	2.14828	2.14828	up	lnc-GEMIN5-3:1	lncipediav5.2	chr5	-	155758033	155769584	---	lincRNA
LNCV6_101434_PI430048170	0.0120353	2.14655	2.14655	up	lnc-ANKRD33B-14:1	lncipediav5.2	chr5	+	11310720	11312698	---	antisense_lncRNA
LNCV6_108310_PI430048170	0.00594939	9.41129	9.41129	up	lnc-GXYLT1-4:3	lncipediav5.2	chr12	-	42161627	42210836	---	sense_intronic_ncRNA
LNCV6_85754_PI430048170	0.013794	2.68418	2.68418	up	lnc-SERPINI1-20:1	lncipediav5.2	chr3	+	165933938	166170563	---	lincRNA
LNCV6_53307_PI430048170	0.00354271	2.52892	2.52892	up	lnc-TMEM240-1:1	lncipediav5.2	chr1	-	1562345	1564524	---	sense_intronic_ncRNA
LNCV6_52181_PI430048170	0.0212593	4.55579	4.55579	up	lnc-NUMA1-2:3	lncipediav5.2	chr11	-	71938670	71939544	---	antisense_lncRNA
LNCV6_10595_PI430048170	0.00764264	4.23641	4.23641	up	NR_033690	RefSeq	NW_014040926.1	+	138949	141818	ZNF436-AS1	bidirectional
LNCV6_14473_PI430048170	0.00115666	6.27201	6.27201	up	ENST00000496600.5	ENSEMBL_GENCODE	chr3	-	4814301	4831390	AC018816.1	antisense
LNCV6_39115_PI430048170	0.00208507	3.10161	3.10161	up	lnc-PAX8-6:1	lncipediav5.2	chr2	-	113706792	113710239	---	sense_intronic_ncRNA
LNCV6_115756_PI430048170	0.0110645	0.219421	4.55744	down	NR_046201	RefSeq	chr19	-	32390049	32405539	LOC400684	bidirectional
LNCV6_57478_PI430048170	0.00749153	0.389968	2.56431	down	lnc-LRP4-1:4	lncipediav5.2	chr11	-	46811002	46846278	---	sense_intronic_ncRNA
LNCV6_107730_PI430048170	0.000213173	21.0755	21.0755	up	lnc-NOP16-1:3	lncipediav5.2	chr5	-	176405589	176406340	---	sense_intronic_ncRNA
LNCV6_123947_PI430048170	0.00308257	36.6739	36.6739	up	lnc-FARS2-2:2	lncipediav5.2	chr6	+	5892444	5986122	---	lincRNA
LNCV6_41283_PI430048170	0.0153506	4.92912	4.92912	up	LRRC3-DT:10	lncipediav5.2	chr21	-	44443323	44455087	---	NA
LNCV6_40066_PI430048170	0.0144757	0.221722	4.51016	down	lnc-ARHGAP26-4:4	lncipediav5.2	chr5	+	142367836	142377522	---	lincRNA
LNCV6_62803_PI430048170	0.00169018	0.0587665	17.0165	down	lnc-CCL2-2:3	lncipediav5.2	chr17	+	34157909	34162238	---	antisense_lncRNA
LNCV6_7654_PI430048170	0.00153695	0.216534	4.61821	down	NR_004390	RefSeq	chr11	+	62665421	62665570	SNORA57	exonic_sense
LNCV6_87880_PI430048170	0.0292608	2.12755	2.12755	up	lnc-FAT1-4:1	lncipediav5.2	chr4	-	186653120	186737991	---	sense_intronic_ncRNA
LNCV6_96841_PI430048170	0.00798381	2.07221	2.07221	up	lnc-MYC-7:1	lncipediav5.2	chr8	+	127643527	127644001	---	lincRNA
LNCV6_97375_PI430048170	5.43424e-05	0.154653	6.46608	down	lnc-NFKBIL1-9:1	lncipediav5.2	chr6	+	31560588	31561349	---	lincRNA
LNCV6_12906_PI430048170	0.00255869	0.314549	3.17915	down	ENST00000422793.1	ENSEMBL_GENCODE	chr2	+	58924602	58931076	LINC01122	lincRNA
LNCV6_117293_PI430048170	0.00474468	2.0579	2.0579	up	lnc-CMC1-4:1	lncipediav5.2	chr3	+	28447724	28448073	---	sense_intronic_ncRNA
LNCV6_83158_PI430048170	0.00029162	0.48231	2.07336	down	lnc-GAN-1:4	lncipediav5.2	chr16	+	81387824	81390808	---	sense_intronic_ncRNA
LNCV6_72025_PI430048170	0.00410846	3.09862	3.09862	up	lnc-TUBA8-1:1	lncipediav5.2	chr22	+	18101611	18101888	---	sense_intronic_ncRNA
LNCV6_103408_PI430048170	0.00884493	0.245826	4.06792	down	lnc-ANKRD65-4:1	lncipediav5.2	chr1	-	1419908	1424321	---	sense_intronic_ncRNA
LNCV6_61085_PI430048170	0.00601859	71.6662	71.6662	up	lnc-DPF3-2:1	lncipediav5.2	chr14	-	72609033	72613095	---	lincRNA
LNCV6_122022_PI430048170	0.0347502	0.330854	3.02248	down	lnc-PDYN-2:1	lncipediav5.2	chr20	-	2101012	2102879	---	antisense_lncRNA
LNCV6_69593_PI430048170	0.023759	4.05732	4.05732	up	lnc-GTF2A1-4:1	lncipediav5.2	chr14	-	81332960	81333361	---	sense_intronic_ncRNA
LNCV6_30741_PI430048170	0.0114198	5.29448	5.29448	up	ENST00000573301.1	ENSEMBL_GENCODE	chr17	-	50909637	50910232	AC005920.4	lincRNA
LNCV6_28748_PI430048170	0.0399799	0.233555	4.28165	down	ENST00000571963.5	ENSEMBL_GENCODE	chr16	-	3128672	3134882	ZNF213-AS1	antisense
LNCV6_29087_PI430048170	0.0032118	0.159909	6.25357	down	ENST00000563540.1	ENSEMBL_GENCODE	chr16	+	30585907	30608593	AC093249.2	antisense
LNCV6_98891_PI430048170	0.036083	8.71849	8.71849	up	lnc-ATOX1-3:2	lncipediav5.2	chr5	-	151666424	151667584	---	sense_intronic_ncRNA
LNCV6_49_PI430053867	0.0156143	3.04857	3.04857	up	NR_040092	RefSeq	NW_018654717.1	+	5632277	5762234	LOC100506990	exonic_sense
LNCV6_89615_PI430048170	0.0373878	2.54055	2.54055	up	NR_038302	RefSeq	chr3	+	183447607	183456013	LINC00888	intergenic
LNCV6_49334_PI430048170	0.0136596	2.48534	2.48534	up	ENST00000608220.5	ENSEMBL_GENCODE	chr13	+	105718729	105731714	LINC00343	lincRNA
LNCV6_43597_PI430048170	0.00959859	0.0877476	11.3963	down	lnc-GFPT2-1:1	lncipediav5.2	chr5	-	180253506	180264842	---	sense_intronic_ncRNA
LNCV6_80621_PI430048170	0.0118678	2.43012	2.43012	up	NR_023917	RefSeq	chr9	-	33673503	33677420	PTENP1	exonic_sense
LNCV6_95917_PI430048170	0.0143051	2.25156	2.25156	up	lnc-SLC25A32-3:8	lncipediav5.2	chr8	-	103447639	103482402	---	lincRNA
LNCV6_16973_PI430048170	0.0263112	0.264654	3.77852	down	lnc-SRD5A1-2:1	lncipediav5.2	chr5	+	6671105	6674386	---	sense_intronic_ncRNA
LNCV6_29934_PI430048170	0.00399808	0.240567	4.15685	down	ENST00000623522.1	ENSEMBL_GENCODE	chr17	+	5113359	5115004	AC012146.1	TEC
LNCV6_67061_PI430048170	0.0477746	0.386175	2.5895	down	lnc-MRPL43-1:1	lncipediav5.2	chr10	-	101022614	101030130	---	sense_intronic_ncRNA
LNCV6_8597_PI430048170	0.0342432	0.306282	3.26497	down	NR_030277	RefSeq	chr1	-	3560694	3560790	MIR551A	exonic_sense
LNCV6_31871_PI430048170	0.0016676	0.0163236	61.2611	down	ENST00000573860.1	ENSEMBL_GENCODE	chr18	-	78978351	78979074	LINC01896	lincRNA
LNCV6_27040_PI430048170	0.00448809	0.177772	5.62517	down	ENST00000553983.1	ENSEMBL_GENCODE	chr14	+	63598874	63599248	AL136038.2	lincRNA
LNCV6_115630_PI430048170	0.00172757	0.334475	2.98976	down	lnc-RAB10-4:1	lncipediav5.2	chr2	+	25822468	25822950	---	antisense_lncRNA
LNCV6_7499_PI430048170	0.0494614	0.301428	3.31755	down	NR_003955	RefSeq	chr1	+	121519111	121571888	EMBP1	exonic_sense
LNCV6_20830_PI430048170	0.00214181	0.394924	2.53213	down	ENST00000520357.1	ENSEMBL_GENCODE	chr8	+	51899715	51913138	AC064807.1	antisense
LNCV6_77110_PI430048170	0.00733565	0.170464	5.86632	down	lnc-PSORS1C2-1:2	lncipediav5.2	chr6	-	31143095	31145115	---	sense_intronic_ncRNA
LNCV6_113230_PI430048170	0.0260362	2.27254	2.27254	up	lnc-CALB2-5:1	lncipediav5.2	chr16	+	71420482	71421518	---	lincRNA
LNCV6_117792_PI430048170	0.00428559	0.343032	2.91518	down	lnc-MMS22L-4:2	lncipediav5.2	chr6	-	97253464	97282511	---	sense_intronic_ncRNA
LNCV6_114145_PI430048170	0.000709876	2.73841	2.73841	up	lnc-SP8-2:1	lncipediav5.2	chr7	-	20641557	20641948	---	antisense_lncRNA
LNCV6_81585_PI430048170	0.00968087	0.0716829	13.9503	down	lnc-CLTRN-3:1	lncipediav5.2	chrX	-	15831105	15845516	---	sense_intronic_ncRNA
LNCV6_32500_PI430048170	0.0116638	2.38019	2.38019	up	NR_104176	RefSeq	chr19	-	35788875	35797909	LINC01529	exonic_sense
LNCV6_27496_PI430048170	0.00599444	7.26667	7.26667	up	NR_110546	RefSeq	chr14	+	105094146	105099496	LOC102723354	intronic_antisense
LNCV6_2674_PI430048170	0.0179272	0.336265	2.97384	down	NR_103801	RefSeq	chr15	-	26615296	26629178	GABRB3	exonic_sense
LNCV6_14036_PI430048170	0.0010022	23.5047	23.5047	up	ENST00000428329.1	ENSEMBL_GENCODE	chr2	+	187554149	187554663	AC007319.1	antisense
LNCV6_26333_PI430048170	0.0222764	0.345755	2.89222	down	ENST00000620372.1	ENSEMBL_GENCODE	chr13	-	52651305	52652279	AL139089.1	lincRNA
LNCV6_64726_PI430048170	0.0022655	0.271968	3.6769	down	LINC00665:1	lncipediav5.2	chr19	-	36324787	36332581	---	lincRNA
LNCV6_76015_PI430048170	0.0164593	0.339026	2.94962	down	lnc-SLC25A48-4:2	lncipediav5.2	chr5	+	135930335	135936840	---	antisense_lncRNA
LNCV6_87786_PI430048170	0.012525	3.80017	3.80017	up	lnc-ATXN7-14:1	lncipediav5.2	chr3	+	64659948	64986498	---	antisense_lncRNA
LNCV6_107261_PI430048170	0.0305735	0.435349	2.29701	down	NR_026837	RefSeq	chr12	-	72253506	72273509	TRHDE-AS1	exonic_antisense
LNCV6_28946_PI430048170	0.0226789	3.29255	3.29255	up	ENST00000572747.1	ENSEMBL_GENCODE	chr16	+	21194847	21205977	AF001550.1	antisense
LNCV6_52319_PI430048170	0.000601744	0.000153183	6528.13	down	NR_121637	RefSeq	chr1	-	63320883	63324441	FOXD3-AS1	exonic_antisense
LNCV6_83564_PI430048170	0.00428514	0.455984	2.19306	down	lnc-UBB-1:2	lncipediav5.2	chr17	+	16326484	16347674	---	sense_overlap_ncRNA
LNCV6_20762_PI430048170	0.00253192	0.202065	4.9489	down	ENST00000606593.1	ENSEMBL_GENCODE	chr8	-	38408048	38408742	AC087623.3	antisense
LNCV6_15382_PI430048170	0.00411942	13.5255	13.5255	up	ENST00000474477.5	ENSEMBL_GENCODE	chr3	+	157089881	157100156	LINC00881	lincRNA
LNCV6_60949_PI430048170	0.0369557	3.66735	3.66735	up	lnc-ATG14-3:1	lncipediav5.2	chr14	-	55282295	55282643	---	antisense_lncRNA
LNCV6_124192_PI430048170	0.03495	0.421116	2.37464	down	ENST00000563105.1	ENSEMBL_GENCODE	chr6	+	109382795	109383666	AL359711.2	antisense
LNCV6_15655_PI430048170	0.0110047	0.414423	2.413	down	ENST00000443165.1	ENSEMBL_GENCODE	chr3	+	192515022	192516573	FGF12-AS2	antisense
LNCV6_48518_PI430048170	0.00228119	0.00118491	843.942	down	lnc-KCNB2-12:1	lncipediav5.2	chr8	+	71675209	71706261	---	lincRNA
LNCV6_111415_PI430048170	0.00191859	2.43583	2.43583	up	lnc-SSBP2-5:8	lncipediav5.2	chr5	-	81442650	81616473	---	sense_intronic_ncRNA
LNCV6_93781_PI430048170	0.0142906	0.254463	3.92984	down	lnc-TRIM23-2:4	lncipediav5.2	chr5	-	65561115	65563123	---	sense_intronic_ncRNA
LNCV6_62542_PI430048170	0.000497962	0.348318	2.87094	down	lnc-FAM234A-2:1	lncipediav5.2	chr16	+	231133	231472	---	lincRNA
LNCV6_93562_PI430048170	0.0212704	0.0398856	25.0717	down	lnc-MYO6-8:1	lncipediav5.2	chr6	+	76579169	76650342	---	lincRNA
LNCV6_19987_PI430048170	0.00113431	10.9523	10.9523	up	NR_110088	RefSeq	chr7	+	92836482	92917187	LOC101927497	exonic_antisense
LNCV6_95429_PI430048170	0.0386636	0.38484	2.59848	down	lnc-RIPK1-7:2	lncipediav5.2	chr6	+	3145574	3146961	---	sense_intronic_ncRNA
LNCV6_33311_PI430048170	0.0279523	0.298272	3.35264	down	ENST00000621084.1	ENSEMBL_GENCODE	chr20	-	38418483	38419202	AL391095.3	lincRNA
LNCV6_86899_PI430048170	0.0047965	0.0504199	19.8334	down	lnc-FAM172A-11:1	lncipediav5.2	chr5	-	94340769	94340987	---	sense_intronic_ncRNA
LNCV6_125265_PI430048170	0.000239985	6.59651	6.59651	up	NR_027387	RefSeq	chr7	+	152464123	152465545	LINC01003	intergenic
LNCV6_113740_PI430048170	0.0133149	0.34751	2.87761	down	lnc-DOCK8-5:2	lncipediav5.2	chr9	+	471466	476769	---	sense_intronic_ncRNA
LNCV6_65339_PI430048170	0.000115169	0.0139965	71.4466	down	ENST00000456949.2	ENSEMBL_GENCODE	chr2	-	949627	950274	SNTG2-AS1	antisense
LNCV6_62383_PI430048170	0.0108798	0.405191	2.46797	down	lnc-RLBP1-4:1	lncipediav5.2	chr15	-	89135546	89136495	---	antisense_lncRNA
LNCV6_110975_PI430048170	0.000686096	2.51118	2.51118	up	EP300-AS1:13	lncipediav5.2	chr22	-	41173583	41197478	---	antisense_lncRNA
LNCV6_80155_PI430048170	0.022534	2.80499	2.80499	up	BAALC-AS1:27	lncipediav5.2	chr8	-	103264015	103298726	---	antisense_lncRNA
LNCV6_72316_PI430048170	0.00153098	0.362944	2.75525	down	lnc-MORC2-3:1	lncipediav5.2	chr22	-	30910847	30922232	---	lincRNA
LNCV6_16437_PI430048170	0.0072092	5.66871	5.66871	up	NR_027105	RefSeq	chr4	+	123649990	123930778	LINC01091	intergenic
LNCV6_78575_PI430048170	0.0116904	0.279074	3.58328	down	lnc-ZNF117-2:1	lncipediav5.2	chr7	-	64942142	64942926	---	lincRNA
LNCV6_19776_PI430048170	0.00346163	0.164346	6.08474	down	ENST00000420449.1	ENSEMBL_GENCODE	chr7	+	50866747	51021052	AC004830.1	antisense
LNCV6_82822_PI430048170	0.00936724	2.68415	2.68415	up	lnc-TP53TG3-13:1	lncipediav5.2	chr16	-	32845963	32846180	---	lincRNA
LNCV6_94169_PI430048170	0.00721935	0.498239	2.00707	down	lnc-MRPL1-1:1	lncipediav5.2	chr4	+	77963939	77964511	---	lincRNA
LNCV6_117690_PI430048170	0.00560609	2.04147	2.04147	up	NR_110189	RefSeq	chr11	+	61588493	61607546	LOC101927495	intronic_antisense
LNCV6_64585_PI430048170	0.0239687	2.17497	2.17497	up	LINC01224:53	lncipediav5.2	chr19	-	23257600	23269934	---	sense_intronic_ncRNA
LNCV6_62134_PI430048170	0.0113531	0.499581	2.00168	down	lnc-ADPGK-3:2	lncipediav5.2	chr15	-	72899398	72900260	---	lincRNA
LNCV6_5212_PI430048170	0.00738355	0.0973812	10.2689	down	NR_119377	RefSeq	chr18	+	3603736	3610089	DLGAP1-AS2	intronic_antisense
LNCV6_36428_PI430048170	0.000195534	0.0269092	37.162	down	ENST00000619945.1	ENSEMBL_GENCODE	chr12	+	97560856	97561048	RF01970	misc_RNA
LNCV6_7524_PI430048170	0.0427838	8.9784	8.9784	up	NR_026825	RefSeq	chr12	-	65758019	65826974	RPSAP52	exonic_antisense
LNCV6_94668_PI430048170	0.0302652	0.268387	3.72597	down	lnc-INTS13-2:1	lncipediav5.2	chr12	-	26999703	27014384	---	sense_intronic_ncRNA
LNCV6_4738_PI430048170	0.00175035	2.05166	2.05166	up	NR_002742	RefSeq	NT_167248.2	+	3092912	3092976	SNORD52	exonic_sense
LNCV6_80051_PI430048170	0.0114799	5.34839	5.34839	up	lnc-RUNX1T1-8:1	lncipediav5.2	chr8	-	92351911	92352148	---	lincRNA
LNCV6_44498_PI430048170	0.00857408	2.332	2.332	up	lnc-TM2D2-2:1	lncipediav5.2	chr8	-	38864237	38867753	---	lincRNA
LNCV6_97144_PI430048170	0.0110671	0.36354	2.75073	down	lnc-ENOPH1-4:1	lncipediav5.2	chr4	+	82571136	82571814	---	lincRNA
LNCV6_124623_PI430048170	0.0257349	2.56559	2.56559	up	lnc-HLA-DQB1-2:1	lncipediav5.2	chr6	-	32706123	32706955	---	lincRNA
LNCV6_17636_PI430048170	6.74101e-05	2.09265	2.09265	up	NR_103753	RefSeq	chr5	-	102608491	102671464	LINC00491	intergenic
LNCV6_83725_PI430048170	0.013976	3.2304	3.2304	up	NR_038214	RefSeq	chr3	+	51817602	51819635	IQCF4	exonic_sense
LNCV6_49902_PI430048170	0.0423523	0.217371	4.60043	down	NR_073405	RefSeq	chr15	-	100547751	100559283	PRKXP1	intergenic
LNCV6_89016_PI430048170	0.00832449	4.31343	4.31343	up	NR_110861	RefSeq	chr17	-	40340866	40343136	RARA-AS1	exonic_antisense
LNCV6_47154_PI430048170	0.0016031	39.8758	39.8758	up	lnc-ARSJ-1:5	lncipediav5.2	chr4	-	114334717	114346803	---	lincRNA
LNCV6_45658_PI430048170	0.000213489	2.29062	2.29062	up	LINC01030:6	lncipediav5.2	chr8	-	90534536	90554600	---	lincRNA
LNCV6_30333_PI430048170	0.00551988	0.232563	4.29991	down	ENST00000614165.1	ENSEMBL_GENCODE	chr17	+	30899110	30899651	AC130324.3	antisense
LNCV6_121865_PI430048170	0.00193489	0.381467	2.62146	down	lnc-NCKAP1-3:1	lncipediav5.2	chr2	-	183180257	183181290	---	lincRNA
LNCV6_21463_PI430048170	0.000986858	0.0940308	10.6348	down	ENST00000520824.1	ENSEMBL_GENCODE	chr8	-	128559714	128561126	LINC00824	retained_intron
LNCV6_11570_PI430048170	0.0349746	0.391364	2.55517	down	ENST00000434182.1	ENSEMBL_GENCODE	chr1	+	151841877	151850385	C2CD4D-AS1	antisense
LNCV6_25541_PI430048170	0.0170209	0.206777	4.83613	down	ENST00000551650.1	ENSEMBL_GENCODE	chr12	+	103841451	103844664	AC012555.1	lincRNA
LNCV6_7624_PI430048170	0.00773035	0.0364903	27.4045	down	NR_024258	RefSeq	chr19	-	46830584	46830704	SNAR-E	intergenic
LNCV6_56967_PI430048170	0.0330035	0.275538	3.62926	down	lnc-C10orf90-2:2	lncipediav5.2	chr10	-	126899598	126905453	---	antisense_lncRNA
LNCV6_70878_PI430048170	0.00319121	0.0766434	13.0474	down	lnc-IDH3B-2:1	lncipediav5.2	chr20	-	2651169	2652071	---	NA
LNCV6_111383_PI430048170	0.00185586	0.481714	2.07592	down	lnc-ELOVL7-1:2	lncipediav5.2	chr5	-	60903359	60945051	---	sense_intronic_ncRNA
LNCV6_34160_PI430048170	0.00827476	0.105874	9.44523	down	NR_103793	RefSeq	chr22	+	17121594	17132104	LOC100996342	bidirectional
LNCV6_7493_PI430048170	0.0309078	0.24343	4.10795	down	NR_024343	RefSeq	chr3	+	190877929	190878050	SNAR-I	intronic_antisense
LNCV6_109420_PI430048170	0.000350562	4.57233	4.57233	up	lnc-KCNK7-7:2	lncipediav5.2	chr11	-	65540796	65541620	---	sense_intronic_ncRNA
LNCV6_8655_PI430048170	9.41288e-05	584.27	584.27	up	NR_030533	RefSeq	chr11	-	1996758	1996831	MIR675	exonic_sense
LNCV6_90174_PI430048170	0.00618945	0.22649	4.41521	down	lnc-PINX1-86:1	lncipediav5.2	chr8	-	11126804	11129765	---	sense_intronic_ncRNA
LNCV6_59787_PI430048170	0.00619437	0.255254	3.91767	down	LINC02415:8	lncipediav5.2	chr12	-	131295868	131299363	---	lincRNA
LNCV6_25934_PI430048170	0.0463209	0.204373	4.89302	down	ENST00000542422.1	ENSEMBL_GENCODE	chr12	-	132077803	132080460	AC137590.1	antisense
LNCV6_26444_PI430048170	0.0228325	0.326373	3.06398	down	ENST00000607864.1	ENSEMBL_GENCODE	chr13	+	79406364	79417866	RBM26-AS1	antisense
LNCV6_117438_PI430048170	0.00387895	4.92595	4.92595	up	lnc-DMRT1-3:1	lncipediav5.2	chr9	+	659985	660326	---	sense_intronic_ncRNA
LNCV6_112241_PI430048170	0.0100804	2.27799	2.27799	up	lnc-TSR2-1:1	lncipediav5.2	chrX	+	54434074	54434471	---	lincRNA
LNCV6_22082_PI430048170	0.0109036	0.411802	2.42835	down	ENST00000437846.1	ENSEMBL_GENCODE	chr9	+	94824272	94824773	AL807757.1	sense_intronic
LNCV6_78894_PI430048170	0.00575784	8.92393	8.92393	up	lnc-CYP3A7-1:1	lncipediav5.2	chr7	-	99730572	99735196	---	sense_intronic_ncRNA
LNCV6_24261_PI430048170	0.00398004	0.134271	7.44761	down	ENST00000531994.1	ENSEMBL_GENCODE	chr11	+	88511748	88512361	GRM5-AS1	antisense
LNCV6_19535_PI430048170	0.000698993	0.0851709	11.7411	down	ENST00000424516.1	ENSEMBL_GENCODE	chr7	-	19943219	20002844	AC005062.1	sense_overlapping
LNCV6_78740_PI430048170	0.00484319	54.8625	54.8625	up	ENST00000617955.4	ENSEMBL_GENCODE	chr7	+	79454886	79459640	MAGI2-AS3	antisense
LNCV6_122540_PI430048170	0.0330569	0.0598912	16.6969	down	lnc-LRRN1-1:1	lncipediav5.2	chr3	+	3848936	3849834	---	antisense_lncRNA
LNCV6_87975_PI430048170	0.00923825	6.50511	6.50511	up	CASC6:2	lncipediav5.2	chr6	-	91685760	91747149	---	lincRNA
LNCV6_10829_PI430048170	0.030634	0.40221	2.48626	down	ENST00000444042.2	ENSEMBL_GENCODE	chr1	-	47096653	47179271	CYP4A22-AS1	lincRNA
LNCV6_79392_PI430048170	0.0274293	0.294593	3.39452	down	ENST00000609974.1	ENSEMBL_GENCODE	chr7	-	155295918	155297541	AC144652.1	lincRNA
LNCV6_69970_PI430048170	0.0269289	3.94323	3.94323	up	NR_126417	RefSeq	chr6	-	41523894	41546243	FOXP4-AS1	bidirectional
LNCV6_39597_PI430048170	0.02162	2.4798	2.4798	up	lnc-LAT2-1:3	lncipediav5.2	chr7	+	74254527	74255390	---	lincRNA
LNCV6_102978_PI430048170	0.0481172	0.423787	2.35968	down	lnc-ANAPC1-1:2	lncipediav5.2	chr2	-	111880509	111884181	---	sense_intronic_ncRNA
LNCV6_110102_PI430048170	0.00191521	16.3735	16.3735	up	NR_040012	RefSeq	chr17	+	28599132	28617377	SPAG5-AS1	exonic_antisense
LNCV6_32850_PI430048170	0.0251812	0.0839707	11.9089	down	ENST00000597420.1	ENSEMBL_GENCODE	chr19	+	53788782	53789168	AC008753.2	lincRNA
LNCV6_76048_PI430048170	0.0111005	0.105607	9.46903	down	NR_003141	RefSeq	chr5	+	139273751	139279628	SNHG4	exonic_sense
LNCV6_29967_PI430048170	3.46743e-05	0.124898	8.00656	down	ENST00000610459.1	ENSEMBL_GENCODE	chr17	-	7557820	7558245	AC016876.3	antisense
LNCV6_64326_PI430048170	0.0255174	2.62493	2.62493	up	lnc-ZNF414-2:1	lncipediav5.2	chr19	-	8522809	8527387	---	sense_intronic_ncRNA
LNCV6_16449_PI430048170	0.0203579	0.359058	2.78507	down	ENST00000509834.6	ENSEMBL_GENCODE	chr4	+	128292933	128474996	LINC02615	lincRNA
LNCV6_25698_PI430048170	0.00443904	0.398447	2.50974	down	ENST00000535720.1	ENSEMBL_GENCODE	chr12	-	120698264	120699541	AC069234.2	antisense
LNCV6_35080_PI430048170	0.0232996	0.0717867	13.9302	down	ENST00000456631.1	ENSEMBL_GENCODE	chrX	-	137556191	137563925	AL035443.1	antisense
LNCV6_94011_PI430048170	0.0215829	0.260612	3.83712	down	lnc-MLX-2:1	lncipediav5.2	chr17	+	42577832	42578913	---	lincRNA
LNCV6_87533_PI430048170	0.0034996	2.10959	2.10959	up	lnc-GRAPL-2:1	lncipediav5.2	chr17	+	19159735	19163120	---	lincRNA
LNCV6_57020_PI430048170	0.000576063	5.48824	5.48824	up	lnc-FRG2B-2:1	lncipediav5.2	chr10	-	133657234	133660635	---	lincRNA
LNCV6_13432_PI430048170	0.0131352	4.29603	4.29603	up	NR_024373	RefSeq	chr2	-	111429308	111495161	MIR4435-2HG	exonic_sense
LNCV6_113856_PI430048170	0.00106879	2.28145	2.28145	up	lnc-SPIDR-4:1	lncipediav5.2	chr8	+	47164869	47165524	---	lincRNA
LNCV6_10358_PI430048170	0.0382235	0.200746	4.98142	down	ENST00000448179.1	ENSEMBL_GENCODE	chr1	+	911435	914948	AL645608.2	lincRNA
LNCV6_126138_PI430048170	0.00940782	0.493157	2.02775	down	NR_029509	RefSeq	chrX	-	134169537	134169612	MIR92A2	exonic_sense
LNCV6_35429_PI430048170	0.0016469	0.249293	4.01135	down	ENST00000364263.1	ENSEMBL_GENCODE	chr7	-	50935350	50935493	RF00394	snoRNA
LNCV6_11032_PI430048170	0.0115682	0.0625261	15.9933	down	ENST00000445976.1	ENSEMBL_GENCODE	chr1	-	72748921	72899140	AL583808.1	lincRNA
LNCV6_77547_PI430048170	0.0204213	6.41008	6.41008	up	lnc-MANEA-11:1	lncipediav5.2	chr6	+	94344736	94344962	---	lincRNA
LNCV6_33647_PI430048170	0.0133794	0.250659	3.98948	down	ENST00000624859.3	ENSEMBL_GENCODE	chr21	-	5499155	5502497	LINC01670	lincRNA
LNCV6_89026_PI430048170	0.0141136	0.429075	2.3306	down	lnc-PLEKHM1-2:1	lncipediav5.2	chr17	-	45407532	45410385	---	sense_intronic_ncRNA
LNCV6_122892_PI430048170	0.0107998	3.40386	3.40386	up	lnc-ZNF639-4:1	lncipediav5.2	chr3	+	179235789	179237501	---	sense_intronic_ncRNA
LNCV6_43578_PI430048170	0.00518005	0.381334	2.62238	down	lnc-CCDC173-4:1	lncipediav5.2	chr2	-	169824181	169824872	---	sense_intronic_ncRNA
LNCV6_116202_PI430048170	0.000958912	6.72025	6.72025	up	lnc-OTX2-7:1	lncipediav5.2	chr14	-	56683420	56683741	---	lincRNA
LNCV6_71982_PI430048170	0.0161318	0.297999	3.35572	down	lnc-PCNT-2:3	lncipediav5.2	chr21	+	46293007	46294797	---	sense_intronic_ncRNA
LNCV6_62273_PI430048170	0.00602669	0.196051	5.10071	down	lnc-MESD-4:4	lncipediav5.2	chr15	-	80947974	80970626	---	sense_intronic_ncRNA
LNCV6_15876_PI430048170	0.00263478	0.187495	5.33348	down	lnc-WFS1-3:9	lncipediav5.2	chr4	+	6200745	6256007	---	lincRNA
LNCV6_95087_PI430048170	0.00309585	0.259	3.861	down	lnc-FAM83A-5:1	lncipediav5.2	chr8	+	123123105	123123682	---	sense_intronic_ncRNA
LNCV6_78303_PI430048170	0.000271048	0.0458177	21.8256	down	lnc-PRR15-6:1	lncipediav5.2	chr7	+	29212299	29213200	---	sense_intronic_ncRNA
LNCV6_22532_PI430048170	0.0145048	0.405333	2.46711	down	ENST00000625102.3	ENSEMBL_GENCODE	chr10	+	6583811	6591134	PRKCQ-AS1	lincRNA
LNCV6_79629_PI430048170	0.0176309	0.337073	2.96671	down	lnc-PHYHIP-1:2	lncipediav5.2	chr8	-	22252508	22275173	---	antisense_lncRNA
LNCV6_9027_PI430048170	0.00529609	0.0973367	10.2736	down	NR_049803	RefSeq	chr13	-	41568285	41568395	MIR5006	exonic_sense
LNCV6_121754_PI430048170	0.0196102	2.64018	2.64018	up	NR_033930	RefSeq	chr2	-	130536569	130549915	LOC646743	exonic_sense
LNCV6_9738_PI430048170	0.000743196	2.2704	2.2704	up	NR_106901	RefSeq	chr8	+	27433369	27433434	MIR6842	exonic_sense
LNCV6_110013_PI430048170	0.0242231	12.8252	12.8252	up	ENST00000560662.2	ENSEMBL_GENCODE	chr15	-	66986368	66994187	AC087482.1	antisense
LNCV6_73405_PI430048170	0.0103054	0.247798	4.03554	down	lnc-LRRC58-5:3	lncipediav5.2	chr3	-	120423526	120450960	---	sense_intronic_ncRNA
LNCV6_29770_PI430048170	0.00890209	2.77513	2.77513	up	NR_024399	RefSeq	chr16	+	88663372	88687186	SNAI3-AS1	exonic_antisense
LNCV6_100385_PI430048170	0.0103014	0.304559	3.28343	down	LIMD1-AS1:5	lncipediav5.2	chr3	-	45676037	45689179	---	antisense_lncRNA
LNCV6_89512_PI430048170	0.019127	3.14151	3.14151	up	lnc-DALRD3-5:1	lncipediav5.2	chr3	-	49000550	49001082	---	antisense_lncRNA
LNCV6_93847_PI430048170	0.00453157	4.41653	4.41653	up	lnc-SOX6-4:3	lncipediav5.2	chr11	-	16786292	16789857	---	sense_intronic_ncRNA
LNCV6_4942_PI430048170	0.00382125	6.78713	6.78713	up	NR_001446	RefSeq	chr10	+	64825527	64826877	ANXA2P3	intergenic
LNCV6_18742_PI430048170	0.000544302	0.0826448	12.1	down	ENST00000448363.2	ENSEMBL_GENCODE	chr6	-	70412828	70413950	AL365226.1	antisense
LNCV6_10103_PI430048170	0.00124181	12.5097	12.5097	up	NR_024086	RefSeq	chr7	+	130543452	130546900	COPG2IT1	exonic_antisense
LNCV6_12658_PI430048170	0.034673	0.438903	2.27841	down	NR_038427	RefSeq	chr2	+	27335541	27337803	GTF3C2-AS1	exonic_antisense
LNCV6_102755_PI430048170	0.00658274	2.64982	2.64982	up	lnc-PMP22-6:1	lncipediav5.2	chr17	-	14947740	14948198	---	lincRNA
LNCV6_56403_PI430048170	0.000195307	0.275313	3.63223	down	lnc-JMJD1C-11:3	lncipediav5.2	chr10	-	64168953	64169691	---	lincRNA
LNCV6_57678_PI430048170	0.0497032	3.31903	3.31903	up	lnc-SF1-2:1	lncipediav5.2	chr11	-	64784920	64785620	---	sense_intronic_ncRNA
LNCV6_73477_PI430048170	0.000877658	0.00167961	595.377	down	lnc-GATA2-3:2	lncipediav5.2	chr3	-	128674734	128677005	---	sense_intronic_ncRNA
LNCV6_58978_PI430048170	0.0450931	2.76936	2.76936	up	lnc-SLC11A2-3:1	lncipediav5.2	chr12	-	50847924	50848312	---	antisense_lncRNA
LNCV6_7716_PI430048170	0.0302536	25.4929	25.4929	up	NR_003356	RefSeq	chr15	+	25245477	25245559	SNORD115-41	intergenic
LNCV6_80538_PI430048170	0.00201045	0.0623002	16.0513	down	lnc-TTC39B-5:2	lncipediav5.2	chr9	-	15504958	15510989	---	sense_intronic_ncRNA
LNCV6_14781_PI430048170	0.000255719	17.6775	17.6775	up	ENST00000435478.1	ENSEMBL_GENCODE	chr3	+	49899302	49903757	AC105935.2	antisense
LNCV6_29112_PI430048170	8.47305e-05	0.186152	5.37194	down	NR_102400	RefSeq	chr16	+	31201884	31203452	PYCARD-AS1	exonic_antisense
LNCV6_32233_PI430048170	0.000730357	2.4944	2.4944	up	ENST00000601929.1	ENSEMBL_GENCODE	chr19	-	17207138	17208010	AC020913.2	antisense
LNCV6_124200_PI430048170	0.00224609	0.250731	3.98834	down	lnc-HS3ST5-7:1	lncipediav5.2	chr6	-	114408888	114456194	---	lincRNA
LNCV6_73327_PI430048170	0.037213	0.240408	4.15959	down	NR_045114	RefSeq	chr3	-	111045314	111069959	PVRL3-AS1	intergenic
LNCV6_63473_PI430048170	0.0304513	0.13469	7.42447	down	lnc-FOXJ1-2:1	lncipediav5.2	chr17	-	76142632	76144734	---	sense_intronic_ncRNA
LNCV6_11282_PI430048170	0.0168359	0.273711	3.65348	down	ENST00000440688.1	ENSEMBL_GENCODE	chr1	-	110177643	110178719	AL355990.2	antisense
LNCV6_17262_PI430048170	0.0092978	0.181021	5.52421	down	ENST00000606482.1	ENSEMBL_GENCODE	chr5	-	53880293	53881051	AC025175.1	lincRNA
LNCV6_53135_PI430048170	0.00803146	3.06944	3.06944	up	ENST00000447343.2	ENSEMBL_GENCODE	chr20	+	63744689	63745951	AL121845.1	antisense
LNCV6_80889_PI430048170	0.00217061	0.33026	3.02792	down	C9orf41-AS1:1	lncipediav5.2	chr9	+	74952887	74953795	---	lincRNA
LNCV6_15503_PI430048170	0.0228645	0.411473	2.43029	down	ENST00000432385.5	ENSEMBL_GENCODE	chr3	-	178729284	178859550	KCNMB2-AS1	antisense
LNCV6_112250_PI430048170	0.00130834	0.399999	2.5	down	lnc-ZMYM3-4:1	lncipediav5.2	chrX	-	71420082	71420514	---	antisense_lncRNA
LNCV6_11002_PI430048170	0.0258132	0.357618	2.79628	down	ENST00000607679.1	ENSEMBL_GENCODE	chr1	+	70445071	70445536	AL354872.2	lincRNA
LNCV6_84896_PI430048170	0.000185328	0.297213	3.36459	down	lnc-C2orf78-2:2	lncipediav5.2	chr2	+	73839481	73840207	---	sense_intronic_ncRNA
LNCV6_28142_PI430048170	0.0260551	0.228541	4.37559	down	NR_120353	RefSeq	chr15	+	73768085	73769802	C15orf59-AS1	intergenic
LNCV6_72626_PI430048170	0.0285699	7.72	7.72	up	LINC00312:3	lncipediav5.2	chr3	+	8571781	8574668	---	sense_intronic_ncRNA
LNCV6_22691_PI430048170	0.014814	2.00665	2.00665	up	NR_110920	RefSeq	chr10	+	29409533	29485707	SVIL-AS1	exonic_antisense
LNCV6_30274_PI430048170	0.00362442	0.396583	2.52154	down	ENST00000582858.1	ENSEMBL_GENCODE	chr17	-	28601827	28602284	AC005726.3	sense_intronic
LNCV6_117920_PI430048170	0.00251608	0.401386	2.49137	down	lnc-METTL16-4:1	lncipediav5.2	chr17	-	2586329	2587866	---	lincRNA
LNCV6_50191_PI430048170	0.0210864	0.468582	2.1341	down	ENST00000450353.3	ENSEMBL_GENCODE	chr7	-	66476245	66493517	LINC00174	processed_transcript
LNCV6_110883_PI430048170	0.00161012	4.14858	4.14858	up	lnc-DNAJC28-3:1	lncipediav5.2	chr21	-	33518609	33519108	---	sense_intronic_ncRNA
LNCV6_114772_PI430048170	0.0487132	0.373151	2.67988	down	lnc-ANK2-8:1	lncipediav5.2	chr4	+	112637192	112638020	---	sense_intronic_ncRNA
LNCV6_114723_PI430048170	0.00171219	0.129626	7.71452	down	lnc-MED10-14:1	lncipediav5.2	chr5	-	5517345	5518727	---	lincRNA
LNCV6_31795_PI430048170	0.0122552	0.0367062	27.2433	down	ENST00000577634.1	ENSEMBL_GENCODE	chr18	+	73332272	73333842	LINC02582	retained_intron
LNCV6_78382_PI430048170	0.00376026	0.204413	4.89207	down	TRG-AS1:7	lncipediav5.2	chr7	+	38331052	38378885	---	lincRNA
LNCV6_9778_PI430048170	0.00195256	2.69105	2.69105	up	NR_106886	RefSeq	chr3	+	170423102	170423162	MIR6828	exonic_sense
LNCV6_41998_PI430048170	0.0442436	0.103255	9.68477	down	ENST00000560818.1	ENSEMBL_GENCODE	chr15	-	52801614	52804942	AC016044.1	lincRNA
LNCV6_14369_PI430048170	0.0114775	0.38784	2.57838	down	ENST00000440498.1	ENSEMBL_GENCODE	chr2	+	235505751	235507566	AGAP1-IT1	sense_intronic
LNCV6_109263_PI430048170	0.000613781	0.0747975	13.3694	down	lnc-TDRD1-1:1	lncipediav5.2	chr10	+	114246073	114246714	---	sense_intronic_ncRNA
LNCV6_11713_PI430048170	8.64476e-05	11.8255	11.8255	up	ENST00000440321.1	ENSEMBL_GENCODE	chr1	+	170024077	170024683	AL356475.1	antisense
LNCV6_28674_PI430048170	0.0465369	2.4588	2.4588	up	ENST00000570022.1	ENSEMBL_GENCODE	chr16	-	1713527	1714208	AL031710.1	antisense
LNCV6_69027_PI430048170	0.031434	0.43391	2.30463	down	lnc-PSMA1-1:1	lncipediav5.2	chr11	-	14610853	14643635	---	sense_intronic_ncRNA
LNCV6_61620_PI430048170	0.00539467	0.103811	9.63294	down	lnc-ATP10A-8:1	lncipediav5.2	chr15	-	26749934	26790300	---	sense_intronic_ncRNA
LNCV6_105141_PI430048170	0.000187703	0.170433	5.86742	down	lnc-TSR3-4:1	lncipediav5.2	chr16	-	1370232	1379176	---	sense_intronic_ncRNA
LNCV6_102151_PI430048170	0.00323494	0.287329	3.48033	down	lnc-CDK20-6:1	lncipediav5.2	chr9	-	87933088	87939241	---	lincRNA
LNCV6_28632_PI430048170	0.0184615	3.31608	3.31608	up	ENST00000620075.1	ENSEMBL_GENCODE	chr16	-	968375	969012	AC009041.4	sense_intronic
LNCV6_111531_PI430048170	0.00969823	0.129801	7.70411	down	NR_026856	RefSeq	chr6	+	2987966	2991171	LINC01011	intergenic
LNCV6_104952_PI430048170	3.10766e-06	0.203119	4.92322	down	ENST00000613639.1	ENSEMBL_GENCODE	chr17	+	32127595	32128454	AC116407.2	lincRNA
LNCV6_53899_PI430048170	0.012084	0.111224	8.9909	down	NR_033827	RefSeq	chr1	-	43699723	43707341	KDM4A-AS1	exonic_antisense
LNCV6_108832_PI430048170	0.025668	0.20656	4.8412	down	lnc-CTSV-5:8	lncipediav5.2	chr9	-	97153226	97161948	---	lincRNA
LNCV6_68323_PI430048170	0.00209858	0.489466	2.04304	down	lnc-ATXN7L3-2:1	lncipediav5.2	chr17	-	44212179	44213356	---	sense_intronic_ncRNA
LNCV6_34895_PI430048170	0.016049	0.267471	3.73873	down	ENST00000624629.1	ENSEMBL_GENCODE	chrX	+	52053368	52055684	AC239585.2	lincRNA
LNCV6_53096_PI430048170	1.23038e-05	0.258667	3.86597	down	lnc-SH3KBP1-1:2	lncipediav5.2	chrX	-	19914162	19915035	---	sense_intronic_ncRNA
LNCV6_6821_PI430048170	0.0345103	0.0906603	11.0302	down	NR_110026	RefSeq	chr12	-	113744576	113773683	LINC01234	exonic_antisense
LNCV6_34191_PI430048170	0.00675238	0.137952	7.2489	down	NR_110533	RefSeq	chr22	+	18970497	19031242	DGCR5	bidirectional
LNCV6_32004_PI430048170	0.00396463	2.96093	2.96093	up	ENST00000592758.1	ENSEMBL_GENCODE	chr19	+	3052910	3053724	AC005944.1	antisense
LNCV6_35606_PI430048170	0.00974918	4.44939	4.44939	up	NR_003326	RefSeq	chr15	+	25075927	25076021	SNORD116-11	intergenic
LNCV6_68102_PI430048170	0.024361	0.185555	5.38925	down	lnc-ZEB1-6:1	lncipediav5.2	chr10	+	31913142	31913754	---	antisense_lncRNA
LNCV6_120711_PI430048170	0.000207016	0.300887	3.32351	down	NR_002222	RefSeq	chr17	-	32150356	32151571	ARGFXP2	intronic_antisense
LNCV6_103621_PI430048170	0.00664312	0.256169	3.90368	down	lnc-TMEM201-2:1	lncipediav5.2	chr1	+	9688175	9691946	---	sense_intronic_ncRNA
LNCV6_24693_PI430048170	0.0116979	3.64752	3.64752	up	NR_004387	RefSeq	chr12	+	6510221	6510551	SCARNA10	exonic_sense
LNCV6_9765_PI430048170	0.0145769	0.258339	3.87089	down	NR_106788	RefSeq	chr1	-	12578956	12579023	MIR6730	intronic_sense
LNCV6_36823_PI430048170	0.0140561	0.0752202	13.2943	down	lnc-GPC3-1:1	lncipediav5.2	chrX	-	134168910	134174089	---	lincRNA
LNCV6_12495_PI430048170	0.00528353	0.319378	3.13108	down	ENST00000607241.1	ENSEMBL_GENCODE	chr2	+	9555899	9556775	AC073195.1	lincRNA
LNCV6_31441_PI430048170	0.00905038	79.6707	79.6707	up	GATA6-AS1:14	lncipediav5.2	chr18	-	22157258	22169320	---	NA
LNCV6_81266_PI430048170	0.00816099	0.482933	2.07068	down	lnc-LHX2-7:1	lncipediav5.2	chr9	+	123759219	123759775	---	antisense_lncRNA
LNCV6_50652_PI430048170	0.00221167	0.0171322	58.3697	down	NR_024281	RefSeq	NW_018654717.1	+	3445394	3448660	LINC00599	exonic_sense
LNCV6_95974_PI430048170	0.0171457	0.429723	2.32708	down	lnc-UGCG-3:1	lncipediav5.2	chr9	+	111802979	111803435	---	lincRNA
LNCV6_84870_PI430048170	0.0218356	2.04321	2.04321	up	lnc-SLC30A3-1:1	lncipediav5.2	chr2	-	27237926	27238163	---	antisense_lncRNA
LNCV6_30795_PI430048170	0.026297	3.99664	3.99664	up	NR_038418	RefSeq	chr17	+	58337201	58353727	BZRAP1-AS1	exonic_antisense
LNCV6_81897_PI430048170	0.00110528	4.89987	4.89987	up	lnc-MAGEE2-2:1	lncipediav5.2	chrX	-	75746068	75746914	---	lincRNA
LNCV6_95262_PI430048170	0.0209873	0.362131	2.76143	down	lnc-CCT6B-4:1	lncipediav5.2	chr17	-	35007245	35008232	---	sense_intronic_ncRNA
LNCV6_100951_PI430048170	0.00667857	0.140899	7.09726	down	lnc-CCNB1IP1-4:1	lncipediav5.2	chr14	-	20319050	20333312	---	sense_intronic_ncRNA
LNCV6_67064_PI430048170	0.0129862	3.42836	3.42836	up	lnc-ADD3-5:1	lncipediav5.2	chr10	+	109807650	109808129	---	lincRNA
LNCV6_51337_PI430048170	0.0123998	0.262875	3.8041	down	ENST00000449282.2	ENSEMBL_GENCODE	chr6	+	152545930	152546984	NANOGP11	antisense
LNCV6_73500_PI430048170	0.0127705	2.74734	2.74734	up	ENST00000366451.3	ENSEMBL_GENCODE	chr3	-	129847048	129847957	AC083799.1	sense_intronic
LNCV6_115551_PI430048170	0.00196472	0.100092	9.99079	down	lnc-SNRNP200-1:2	lncipediav5.2	chr2	-	96320447	96321906	---	lincRNA
LNCV6_50921_PI430048170	0.0499994	0.386268	2.58888	down	ENST00000435524.2	ENSEMBL_GENCODE	chr7	-	66119603	66165011	AC068533.3	antisense
LNCV6_10772_PI430048170	0.0265902	0.27365	3.6543	down	ENST00000450713.1	ENSEMBL_GENCODE	chr1	-	40493157	40508661	AL603839.3	antisense
LNCV6_118477_PI430048170	0.0335924	0.142696	7.00791	down	NR_036540	RefSeq	chr1	-	119597701	119599291	LINC00622	intronic_antisense
LNCV6_64607_PI430048170	0.00992941	0.205928	4.85608	down	ENST00000586954.1	ENSEMBL_GENCODE	chr19	-	27775757	27793371	LINC00662	lincRNA
LNCV6_44990_PI430048170	0.0130727	0.3425	2.91971	down	lnc-RAB1A-2:2	lncipediav5.2	chr2	-	65030726	65037497	---	lincRNA
LNCV6_102846_PI430048170	0.00821522	2.24174	2.24174	up	lnc-RRBP1-1:1	lncipediav5.2	chr20	-	17599254	17599807	---	antisense_lncRNA
LNCV6_46803_PI430048170	0.0010658	0.399141	2.50538	down	lnc-BBS10-1:1	lncipediav5.2	chr12	-	76371211	76373489	---	sense_intronic_ncRNA
LNCV6_14010_PI430048170	0.000542456	0.195865	5.10556	down	ENST00000428080.1	ENSEMBL_GENCODE	chr2	-	180979427	180980090	AC104076.1	antisense
LNCV6_40361_PI430048170	0.00476187	2.32385	2.32385	up	lnc-UPK3B-2:2	lncipediav5.2	chr7	+	76683144	76689152	---	lincRNA
LNCV6_16294_PI430048170	0.0277965	0.0321588	31.0956	down	ENST00000502518.1	ENSEMBL_GENCODE	chr4	-	92268767	92277075	LNCPRESS2	lincRNA
LNCV6_15963_PI430048170	0.00511504	2.1063	2.1063	up	ENST00000506514.1	ENSEMBL_GENCODE	chr4	+	23779590	23782560	AC092834.1	antisense
LNCV6_38759_PI430048170	0.0425234	0.152753	6.54652	down	lnc-TPT1-1:1	lncipediav5.2	chr13	-	45328567	45329782	---	lincRNA
LNCV6_5936_PI430048170	0.0108619	0.0685188	14.5945	down	NR_077225	RefSeq	chr12	+	95649254	95673999	PGAM1P5	exonic_antisense
LNCV6_106841_PI430048170	0.00276282	0.314818	3.17644	down	lnc-SCLT1-4:2	lncipediav5.2	chr4	-	128871291	128873241	---	sense_intronic_ncRNA
LNCV6_70990_PI430048170	0.018806	0.338629	2.95308	down	lnc-PCSK2-3:1	lncipediav5.2	chr20	+	17188133	17188344	---	lincRNA
LNCV6_24245_PI430048170	0.00324421	5.28613	5.28613	up	ENST00000533672.1	ENSEMBL_GENCODE	chr11	-	86921922	86925037	AP001528.2	antisense
LNCV6_111952_PI430048170	0.00778153	0.457343	2.18654	down	lnc-CEBPD-2:1	lncipediav5.2	chr8	-	47592146	47592609	---	antisense_lncRNA
LNCV6_74061_PI430048170	0.00668671	0.339046	2.94945	down	lnc-RNF212-3:3	lncipediav5.2	chr4	-	1024905	1026885	---	antisense_lncRNA
LNCV6_82898_PI430048170	0.0104243	0.375711	2.66162	down	lnc-CHD9-9:1	lncipediav5.2	chr16	+	52934812	52935635	---	lincRNA
LNCV6_81333_PI430048170	0.0107893	2.55899	2.55899	up	lnc-GLE1-1:4	lncipediav5.2	chr9	+	128528927	128553489	---	sense_overlap_ncRNA
LNCV6_63259_PI430048170	0.00137813	0.240831	4.1523	down	lnc-MTMR4-2:1	lncipediav5.2	chr17	-	58476137	58476950	---	sense_intronic_ncRNA
LNCV6_79150_PI430048170	0.0419293	0.258992	3.86113	down	lnc-UBE2H-3:1	lncipediav5.2	chr7	-	129763066	129768871	---	lincRNA
LNCV6_72331_PI430048170	0.00042904	0.313437	3.19044	down	lnc-EIF4ENIF1-5:1	lncipediav5.2	chr22	-	31538351	31538589	---	antisense_lncRNA
LNCV6_89341_PI430048170	0.00874921	6.1812	6.1812	up	SNHG11:22	lncipediav5.2	chr20	+	38448082	38449504	---	lincRNA
LNCV6_98871_PI430048170	0.0317344	2.18216	2.18216	up	lnc-SEMA6A-9:1	lncipediav5.2	chr5	-	117301103	117301442	---	lincRNA
LNCV6_26831_PI430048170	0.0360885	0.0679208	14.723	down	ENST00000554029.1	ENSEMBL_GENCODE	chr14	-	38003113	38004847	AL359233.1	antisense
LNCV6_23063_PI430048170	0.00593071	2.86609	2.86609	up	NR_029407	RefSeq	chr10	+	79825901	79827602	LOC642361	intronic_sense
LNCV6_15087_PI430048170	0.00098232	0.07753	12.8982	down	ENST00000609657.1	ENSEMBL_GENCODE	chr3	-	113947005	113947570	AC128687.2	antisense
LNCV6_69725_PI430048170	0.00113908	0.385544	2.59374	down	lnc-RPS24-12:1	lncipediav5.2	chr10	+	77953494	77953876	---	lincRNA
LNCV6_78060_PI430048170	0.0261156	2.40205	2.40205	up	lnc-MAD1L1-6:2	lncipediav5.2	chr7	-	1815794	1829664	---	sense_intronic_ncRNA
LNCV6_6115_PI430048170	0.00948885	0.262482	3.80978	down	NR_045985	RefSeq	chr17	+	6657718	6661382	ALOX15P1	intergenic
LNCV6_125541_PI430048170	0.0299015	2.68492	2.68492	up	lnc-DERL1-3:8	lncipediav5.2	chr8	-	122777637	122780816	---	NA
LNCV6_79955_PI430048170	0.028236	0.373181	2.67967	down	lnc-PRDM14-2:1	lncipediav5.2	chr8	-	69987414	69987697	---	lincRNA
LNCV6_24953_PI430048170	3.72591e-05	2.2356	2.2356	up	ENST00000620106.1	ENSEMBL_GENCODE	chr12	-	32736930	32737660	AC084824.4	sense_intronic
LNCV6_104454_PI430048170	0.0311231	2.50142	2.50142	up	lnc-NIPAL3-2:1	lncipediav5.2	chr1	+	24476255	24476737	---	lincRNA
LNCV6_60974_PI430048170	0.0403184	2.0698	2.0698	up	NR_029435	RefSeq	chr14	-	58265364	58298137	PSMA3-AS1	exonic_antisense
LNCV6_16160_PI430048170	0.0408532	0.170564	5.8629	down	NR_034138	RefSeq	chr4	+	65669960	65693386	EPHA5-AS1	exonic_antisense
LNCV6_112020_PI430048170	0.034364	2.60841	2.60841	up	lnc-NDRG1-3:1	lncipediav5.2	chr8	-	133488081	133489633	---	sense_intronic_ncRNA
[truncated: 2,590 more rows]

## Sheet: TS-CM vs WT-CM
Supplementary Table S2.2 Differentially Expressed lncRNA of TS-CM vs. WT-CM
Probe ID	T test p-value	Fold Change			Annotation
ProbeName	pvalues	foldchange	foldchange(abs)	Regulation	Accession	Source	Chromosome	Strand	Start	End	GeneSymbol	Relation
LNCV6_45853_PI430048170	0.049206	0.401492	2.49071	down	lnc-SMC1A-2:1	lncipediav5.2	chrX	-	53361520	53366598	---	lincRNA
LNCV6_71962_PI430048170	0.0493447	5.62895	5.62895	up	lnc-PCBP3-5:2	lncipediav5.2	chr21	+	45483804	45484746	---	sense_intronic_ncRNA
LNCV6_103273_PI430048170	0.0182641	0.187825	5.3241	down	NR_036501	RefSeq	chr7	+	32758285	32762924	LINC00997	intergenic
LNCV6_34955_PI430048170	0.0117391	0.408382	2.44869	down	ENST00000453317.1	ENSEMBL_GENCODE	chrX	+	73944346	73944946	JPX	lincRNA
LNCV6_57856_PI430048170	0.0405311	0.490671	2.03802	down	lnc-DEFB131B-5:1	lncipediav5.2	chr11	+	71903193	71904081	---	antisense_lncRNA
LNCV6_73603_PI430048170	0.0332469	0.0573732	17.4297	down	lnc-ZIC4-1:2	lncipediav5.2	chr3	-	147688953	147732439	---	lincRNA
LNCV6_113415_PI430048170	0.00134353	0.495324	2.01888	down	lnc-PCDH11X-1:1	lncipediav5.2	chrX	+	93042489	93042942	---	lincRNA
LNCV6_121019_PI430048170	0.0278346	2.59785	2.59785	up	NONHSAT058806.2	NONCODEv5	chr18	-	31058840	31059393	---	intergenic
LNCV6_121552_PI430048170	0.0426255	0.485197	2.06102	down	NR_110219	RefSeq	chr2	+	59217707	59279400	LOC101927285	exonic_antisense
LNCV6_22419_PI430048170	0.00111112	0.0669522	14.936	down	ENST00000566567.1	ENSEMBL_GENCODE	chr9	-	136107808	136109081	AL138781.1	lincRNA
LNCV6_109094_PI430048170	0.0490079	0.462989	2.15988	down	lnc-CNIH4-2:1	lncipediav5.2	chr1	+	224297645	224298600	---	antisense_lncRNA
LNCV6_71411_PI430048170	0.0206417	3.97074	3.97074	up	lnc-PCK1-4:1	lncipediav5.2	chr20	+	57768822	57782330	---	lincRNA
LNCV6_39821_PI430048170	0.00951696	0.345928	2.89077	down	ENST00000422961.5	ENSEMBL_GENCODE	chr2	-	3531813	3536873	AC108488.1	lincRNA
LNCV6_25195_PI430048170	0.00210509	0.140289	7.12814	down	ENST00000546464.1	ENSEMBL_GENCODE	chr12	-	56267793	56270104	AC073896.5	antisense
LNCV6_125713_PI430048170	0.0371261	0.326093	3.06661	down	lnc-SPATA31A7-5:1	lncipediav5.2	chr9	+	61861624	61863200	---	lincRNA
LNCV6_120836_PI430048170	0.0138136	0.211094	4.73723	down	lnc-CDC27-2:12	lncipediav5.2	chr17	-	47309953	47323866	---	antisense_lncRNA
LNCV6_119896_PI430048170	0.0129795	0.492374	2.03097	down	lnc-RFXAP-2:1	lncipediav5.2	chr13	+	36843532	36845846	---	antisense_lncRNA
LNCV6_38421_PI430048170	0.0487315	0.374766	2.66833	down	NEBL-AS1:3	lncipediav5.2	chr10	+	21174188	21175697	---	lincRNA
LNCV6_37984_PI430048170	0.040007	0.337741	2.96085	down	lnc-SPHKAP-1:1	lncipediav5.2	chr2	-	227870082	227870644	---	NA
LNCV6_108115_PI430048170	0.0438679	3.19582	3.19582	up	NR_027504	RefSeq	chr1	+	16645573	16650420	MST1P2	exonic_sense
LNCV6_24244_PI430048170	0.0328704	0.213659	4.68036	down	ENST00000528660.1	ENSEMBL_GENCODE	chr11	-	86892214	86922104	AP001528.2	antisense
LNCV6_7617_PI430048170	0.0236017	0.420036	2.38075	down	NR_026575	RefSeq	chr4	-	165277791	165280023	GK3P	exonic_sense
LNCV6_90646_PI430048170	0.00108976	0.175074	5.71186	down	lnc-ADAMTS18-8:1	lncipediav5.2	chr16	-	76878273	76878936	---	lincRNA
LNCV6_98173_PI430048170	0.0288037	2.49796	2.49796	up	lnc-RNF113B-9:1	lncipediav5.2	chr13	-	97986949	97987216	---	antisense_lncRNA
LNCV6_46984_PI430048170	0.0111232	0.211913	4.71891	down	lnc-KCNH1-1:8	lncipediav5.2	chr1	-	210290169	210292405	---	lincRNA
LNCV6_64314_PI430048170	0.0152831	2.36429	2.36429	up	lnc-CTXN1-2:1	lncipediav5.2	chr19	-	7922445	7924373	---	antisense_lncRNA
LNCV6_82123_PI430048170	0.0245515	0.488807	2.0458	down	lnc-SLC25A14-1:1	lncipediav5.2	chrX	+	130330856	130331069	---	lincRNA
LNCV6_99900_PI430048170	0.0377346	0.49069	2.03795	down	lnc-NHSL1-4:3	lncipediav5.2	chr6	-	138571529	138572462	---	sense_intronic_ncRNA
LNCV6_121779_PI430048170	0.0390294	0.175108	5.71076	down	lnc-ARHGAP15-16:1	lncipediav5.2	chr2	+	144699376	144707872	---	lincRNA
LNCV6_90731_PI430048170	0.015515	3.37803	3.37803	up	lnc-CROCC-3:10	lncipediav5.2	chr1	+	16646368	16648092	---	lincRNA
LNCV6_107827_PI430048170	0.0210312	0.474163	2.10898	down	lnc-DMXL1-6:1	lncipediav5.2	chr5	+	119011470	119012056	---	lincRNA
LNCV6_31019_PI430048170	0.0152203	0.425939	2.34775	down	ENST00000592622.1	ENSEMBL_GENCODE	chr17	-	76551580	76557683	AC015802.4	antisense
LNCV6_17407_PI430048170	0.00655938	22.6188	22.6188	up	ENST00000502589.1	ENSEMBL_GENCODE	chr5	-	76285542	76311462	AC113404.1	antisense
LNCV6_44506_PI430048170	0.00672515	0.359693	2.78015	down	lnc-GPR33-5:1	lncipediav5.2	chr14	-	32200497	32201946	---	lincRNA
LNCV6_45424_PI430048170	0.0447975	0.480059	2.08308	down	ENST00000593393.1	ENSEMBL_GENCODE	chr19	-	58404238	58407296	AC012313.1	lincRNA
LNCV6_34739_PI430048170	0.0348818	0.463718	2.15648	down	ENST00000623684.1	ENSEMBL_GENCODE	chr22	+	50316035	50317025	CR559946.2	antisense
LNCV6_81777_PI430048170	0.0272226	0.237416	4.21202	down	lnc-KDM5C-4:1	lncipediav5.2	chrX	-	53266323	53281614	---	sense_intronic_ncRNA
LNCV6_27978_PI430048170	0.016731	0.22372	4.46987	down	ENST00000560199.1	ENSEMBL_GENCODE	chr15	+	59688517	59689418	AC092755.2	antisense
LNCV6_12598_PI430048170	0.021296	46.2951	46.2951	up	ENST00000567376.2	ENSEMBL_GENCODE	chr2	-	20999313	21000917	AC115619.1	lincRNA
LNCV6_117948_PI430048170	0.0402838	0.435187	2.29786	down	lnc-TMEM41B-4:1	lncipediav5.2	chr11	-	9416985	9417297	---	antisense_lncRNAlnc-DENND4B-4:1
LNCV6_113220_PI430048170	0.0194246	0.421945	2.36998	down	lnc-CSNK2A2-3:1	lncipediav5.2	chr16	-	58114961	58115450	---	sense_intronic_ncRNA
LNCV6_28309_PI430048170	0.0443806	0.470905	2.12357	down	ENST00000565513.1	ENSEMBL_GENCODE	chr15	-	83113617	83114566	AC024270.3	antisense
LNCV6_57200_PI430048170	0.0143309	0.374486	2.67032	down	NR_036485	RefSeq	chr11	+	9758292	9811319	SBF2-AS1	exonic_antisense
LNCV6_16607_PI430048170	0.0267203	3.06351	3.06351	up	ENST00000507934.1	ENSEMBL_GENCODE	chr4	+	150579089	150581545	AC110813.1	antisense
LNCV6_113862_PI430048170	0.0463035	2.10452	2.10452	up	lnc-IKBKB-3:1	lncipediav5.2	chr8	+	42228086	42242846	---	lincRNA
LNCV6_10102_PI430048170	0.0056545	0.2499	4.00161	down	NR_130172	RefSeq	chrX	-	104060503	104062938	LOC100101478	intergenic
LNCV6_962_PI430048170	0.00719733	0.223019	4.48393	down	NR_027408	RefSeq	chr17	-	60101759	60102919	LOC653653	exonic_sense
LNCV6_26889_PI430048170	0.0362429	0.488128	2.04864	down	ENST00000618845.1	ENSEMBL_GENCODE	chr14	+	49863072	49864379	AL627171.1	lincRNA
LNCV6_69991_PI430048170	0.00128758	0.28901	3.46009	down	NR_040062	RefSeq	chr15	+	40039310	40057000	SRP14-AS1	bidirectional
LNCV6_102252_PI430048170	0.0176888	0.24523	4.0778	down	NR_026814	RefSeq	NW_018654717.1	-	1909910	1978449	FAM167A-AS1	exonic_antisense
LNCV6_1756_PI430048170	0.0441172	0.465011	2.15049	down	NR_125790	RefSeq	chr12	-	4248766	4276184	CCND2-AS1	exonic_antisense
LNCV6_31870_PI430048170	0.0177768	0.420763	2.37664	down	ENST00000583511.1	ENSEMBL_GENCODE	chr18	-	78977095	78978843	LINC01896	lincRNA
LNCV6_75541_PI430048170	0.0220187	4.27844	4.27844	up	lnc-PIK3R1-8:1	lncipediav5.2	chr5	+	68376663	68380723	---	lincRNA
LNCV6_70330_PI430048170	0.0106923	3.52461	3.52461	up	lnc-TFPI-1:4	lncipediav5.2	chr2	-	187428336	187448146	---	sense_intronic_ncRNA
LNCV6_41271_PI430048170	0.045003	2.09646	2.09646	up	ENST00000578585.1	ENSEMBL_GENCODE	chr17	+	20788071	20789584	AC126365.1	lincRNA
LNCV6_92169_PI430048170	0.0032957	0.413043	2.42106	down	lnc-FAM104A-1:1	lncipediav5.2	chr17	-	73209487	73236753	---	sense_intronic_ncRNA
LNCV6_21657_PI430048170	0.0194234	3.15694	3.15694	up	ENST00000615168.4	ENSEMBL_GENCODE	chr9	+	6716495	6724011	AL354707.1	lincRNA
LNCV6_33809_PI430048170	0.0306758	0.306246	3.26534	down	ENST00000455275.1	ENSEMBL_GENCODE	chr21	+	26158091	26175824	AP001439.1	antisense
LNCV6_30213_PI430048170	0.0223154	0.139584	7.16414	down	ENST00000580278.5	ENSEMBL_GENCODE	chr17	+	20929755	20939519	CCDC144NL-AS1	antisense
LNCV6_111779_PI430048170	0.0364284	7.88612	7.88612	up	lnc-ZNF716-7:1	lncipediav5.2	chr7	+	57650520	57650854	---	lincRNA
LNCV6_22330_PI430048170	0.0348804	0.219761	4.55039	down	ENST00000436510.1	ENSEMBL_GENCODE	chr9	-	129430652	129447290	AL353803.2	lincRNA
LNCV6_38753_PI430048170	0.0278295	0.118597	8.43189	down	ENST00000577841.1	ENSEMBL_GENCODE	chr17	+	20921152	20930046	CCDC144NL-AS1	antisense
LNCV6_18139_PI430048170	0.043531	0.384843	2.59847	down	ENST00000521251.1	ENSEMBL_GENCODE	chr5	-	173144162	173145039	AC008378.1	antisense
LNCV6_117485_PI430048170	0.033596	0.347102	2.881	down	lnc-CDY1-18:1	lncipediav5.2	chrY	+	26549424	26549743	---	lincRNA
LNCV6_14265_PI430048170	0.00800234	0.458116	2.18285	down	ENST00000431827.1	ENSEMBL_GENCODE	chr2	-	219425071	219426184	AC053503.4	antisense
LNCV6_84790_PI430048170	0.00036787	0.36738	2.72197	down	lnc-CBX1-2:1	lncipediav5.2	chr17	-	48056137	48056351	---	antisense_lncRNA
LNCV6_70993_PI430048170	0.0470962	3.37438	3.37438	up	lnc-BFSP1-4:1	lncipediav5.2	chr20	-	17627503	17658932	---	sense_intronic_ncRNA
LNCV6_80200_PI430048170	0.014464	2.05103	2.05103	up	lnc-SAMD12-4:1	lncipediav5.2	chr8	-	118085494	118088259	---	sense_intronic_ncRNA
LNCV6_24471_PI430048170	0.0257606	0.180333	5.5453	down	ENST00000532153.1	ENSEMBL_GENCODE	chr11	+	119608423	119659284	AP003393.1	antisense
LNCV6_75342_PI430048170	0.00795141	0.24991	4.00144	down	lnc-CDH6-22:1	lncipediav5.2	chr5	+	27497019	27497661	---	lincRNA
LNCV6_30810_PI430048170	0.039436	0.280222	3.5686	down	NR_110816	RefSeq	chr17	+	59965095	59973101	LOC101927755	intronic_antisense
LNCV6_16800_PI430048170	0.00149986	0.167226	5.97993	down	ENST00000503093.1	ENSEMBL_GENCODE	chr4	-	177686673	177691068	AC103879.1	lincRNA
LNCV6_35979_PI430048170	0.0240593	0.206576	4.84083	down	ENST00000607417.1	ENSEMBL_GENCODE	chrX	-	115126316	115126444	SNORA35B	snoRNA
LNCV6_73804_PI430048170	0.021034	0.381768	2.61939	down	lnc-TTC14-10:1	lncipediav5.2	chr3	+	180201135	180213108	---	lincRNA
LNCV6_96372_PI430048170	0.0309155	0.481802	2.07554	down	lnc-ZNF2-2:1	lncipediav5.2	chr2	+	95029813	95032445	---	sense_intronic_ncRNA
LNCV6_120548_PI430048170	0.0219979	2.80387	2.80387	up	NR_026813	RefSeq	chr15	-	77223892	77225404	LINC00597	intronic_sense
LNCV6_67701_PI430048170	0.0283536	8.018	8.018	up	lnc-HFM1-3:3	lncipediav5.2	chr1	-	91695489	91712363	---	sense_intronic_ncRNA
LNCV6_75756_PI430048170	0.0427322	0.494584	2.0219	down	lnc-ADGRV1-8:1	lncipediav5.2	chr5	+	91368735	91370972	---	antisense_lncRNA
LNCV6_17197_PI430048170	0.0176314	4.09646	4.09646	up	ENST00000606056.1	ENSEMBL_GENCODE	chr5	+	42806394	42806997	AC008945.1	antisense
LNCV6_117620_PI430048170	0.00104298	0.363808	2.7487	down	lnc-HIST1H3F-1:1	lncipediav5.2	chr6	-	26251609	26253056	---	antisense_lncRNA
LNCV6_104269_PI430048170	0.0416907	0.499327	2.00269	down	lnc-FOXD1-17:1	lncipediav5.2	chr5	-	73557430	73565667	---	sense_intronic_ncRNA
LNCV6_4371_PI430048170	0.0433631	0.201836	4.95452	down	NR_104326	RefSeq	chr3	+	63860644	63861819	THOC7-AS1	intronic_antisense
LNCV6_103372_PI430048170	0.000563542	0.0951897	10.5053	down	lnc-RNF6-4:1	lncipediav5.2	chr13	-	26132114	26222261	---	sense_intronic_ncRNA
LNCV6_4160_PI430048170	0.0354004	2.56346	2.56346	up	NR_044994	RefSeq	chr10	+	130106008	130108838	CTAGE7P	intronic_antisense
LNCV6_44413_PI430048170	0.0423934	2.60744	2.60744	up	lnc-FAM182B-5:1	lncipediav5.2	chr20	-	26176574	26179462	---	lincRNA
LNCV6_50420_PI430048170	0.0354186	0.452139	2.21171	down	NR_036532	RefSeq	chr13	-	99196373	99200755	UBAC2-AS1	bidirectional
LNCV6_63001_PI430048170	0.0202484	2.03704	2.03704	up	lnc-TMEM106A-3:1	lncipediav5.2	chr17	+	43304382	43305227	---	antisense_lncRNA
LNCV6_117781_PI430048170	0.0398024	0.447354	2.23536	down	lnc-WIPF3-1:4	lncipediav5.2	chr7	+	29686071	29742403	---	lincRNA
LNCV6_89964_PI430048170	0.00726651	11.5256	11.5256	up	lnc-MLN-4:1	lncipediav5.2	chr6	-	33902564	33906511	---	lincRNA
LNCV6_88396_PI430048170	0.013121	2.24876	2.24876	up	lnc-DLK1-13:1	lncipediav5.2	chr14	+	100737584	100738224	---	sense_intronic_ncRNA
LNCV6_69837_PI430048170	0.0109419	2.77079	2.77079	up	ENST00000443034.1	ENSEMBL_GENCODE	chr1	-	3658938	3668772	AL136528.1	antisense
LNCV6_111242_PI430048170	0.0273729	0.439771	2.27391	down	lnc-OCIAD2-15:1	lncipediav5.2	chr4	-	49548917	49549435	---	lincRNA
LNCV6_41944_PI430048170	0.0131977	0.146829	6.81067	down	lnc-MTERF1-4:1	lncipediav5.2	chr7	-	91367134	91368278	---	lincRNA
LNCV6_75681_PI430048170	0.0327162	0.337756	2.96072	down	lnc-CMYA5-6:1	lncipediav5.2	chr5	+	80019608	80019920	---	sense_intronic_ncRNA
LNCV6_89066_PI430048170	0.0371053	0.227008	4.40512	down	ENST00000608010.1	ENSEMBL_GENCODE	chr18	+	24402153	24402714	AC023983.2	lincRNA
LNCV6_27438_PI430048170	0.0226183	10.5143	10.5143	up	ENST00000557109.5	ENSEMBL_GENCODE	chr14	-	101552221	101560403	DIO3OS	lincRNA
LNCV6_117141_PI430048170	0.00532112	0.484882	2.06236	down	lnc-ATP2B1-1:1	lncipediav5.2	chr12	-	89919436	89919776	---	lincRNA
LNCV6_6456_PI430048170	0.0416592	0.114493	8.73418	down	NR_002713	RefSeq	chr5	+	137801192	137810751	NPY6R	exonic_sense
LNCV6_24903_PI430048170	0.0240724	0.350855	2.85018	down	ENST00000545904.1	ENSEMBL_GENCODE	chr12	-	27779821	27781067	AC009511.2	antisense
LNCV6_118693_PI430048170	0.00848945	3.01284	3.01284	up	NR_027286	RefSeq	chr1	-	212856603	212858138	FLVCR1-AS1	bidirectional
LNCV6_90657_PI430048170	0.0118398	2.43797	2.43797	up	lnc-ADCY4-1:1	lncipediav5.2	chr14	-	24332237	24335093	---	sense_intronic_ncRNA
LNCV6_80476_PI430048170	0.0423019	0.216545	4.61797	down	RFX3-AS1:13	lncipediav5.2	chr9	+	3526484	3537928	---	lincRNA
LNCV6_2691_PI430048170	0.0471276	0.206817	4.8352	down	NR_103731	RefSeq	chr2	+	172555372	172625623	PDK1	exonic_sense
LNCV6_33184_PI430048170	0.0311112	0.389515	2.5673	down	ENST00000455791.5	ENSEMBL_GENCODE	chr20	+	25624059	25677052	ZNF337-AS1	antisense
LNCV6_6766_PI430048170	0.0247428	0.396159	2.52424	down	NR_003608	RefSeq	chr22	-	21008202	21014287	TUBA3FP	bidirectional
LNCV6_126536_PI430048170	0.0319441	0.0902543	11.0798	down	NR_104185	RefSeq	chr17	+	20868432	20905230	CCDC144NL-AS1	exonic_antisense
LNCV6_121536_PI430048170	0.00487477	0.370334	2.70027	down	NONHSAT070529.2	NONCODEv5	chr2	+	46827864	46859007	---	intergenic
LNCV6_33544_PI430048170	0.0460309	0.194175	5.14999	down	ENST00000606283.1	ENSEMBL_GENCODE	chr20	+	62477870	62478594	AL499627.2	lincRNA
LNCV6_64863_PI430048170	0.0116064	0.227969	4.38656	down	lnc-GRIK5-1:2	lncipediav5.2	chr19	-	41988204	41988557	---	sense_intronic_ncRNA
LNCV6_36201_PI430048170	0.000417763	0.481041	2.07883	down	ENST00000614715.1	ENSEMBL_GENCODE	chrX	+	73944332	73944466	RF02124	misc_RNA
LNCV6_55187_PI430048170	0.0129386	2.34057	2.34057	up	lnc-NPHS2-7:1	lncipediav5.2	chr1	-	179865064	179877790	---	sense_intronic_ncRNA
LNCV6_5127_PI430048170	0.026867	0.250149	3.99762	down	NR_024216	RefSeq	chr19	+	47944921	47945043	SNAR-A13	intergenic
LNCV6_8161_PI430048170	0.0249347	0.244054	4.09746	down	NR_027379	RefSeq	chr1	-	84628229	84635020	LINC01555	intergenic
LNCV6_77803_PI430048170	0.011492	0.230414	4.34002	down	lnc-NMBR-6:2	lncipediav5.2	chr6	-	141635649	141636335	---	lincRNA
LNCV6_33652_PI430048170	0.0254973	0.476377	2.09918	down	ENST00000623165.3	ENSEMBL_GENCODE	chr21	-	6986450	6997699	CU634019.6	lincRNA
LNCV6_103997_PI430048170	0.00622177	0.230927	4.33037	down	lnc-HS6ST1-7:1	lncipediav5.2	chr2	-	128792213	128793055	---	lincRNA
LNCV6_103387_PI430048170	0.00394907	0.180986	5.52528	down	lnc-FBXL3-1:4	lncipediav5.2	chr13	-	76992604	77015581	---	sense_intronic_ncRNA
LNCV6_23128_PI430048170	0.0117141	0.178675	5.59674	down	ENST00000423474.1	ENSEMBL_GENCODE	chr10	+	89462615	89468140	SLC16A12-AS1	antisense
LNCV6_27707_PI430048170	0.0246671	0.387739	2.57905	down	ENST00000620584.1	ENSEMBL_GENCODE	chr15	+	37109587	37109984	AC078909.2	lincRNA
LNCV6_71027_PI430048170	0.00220965	0.457977	2.18351	down	lnc-FOXA2-12:1	lncipediav5.2	chr20	-	22343692	22343930	---	lincRNA
LNCV6_34957_PI430048170	0.00189457	0.493501	2.02634	down	NR_024582	RefSeq	chrX	+	73944323	74070384	JPX	exonic_sense
LNCV6_53803_PI430048170	0.0293532	4.96516	4.96516	up	lnc-MRPS15-2:2	lncipediav5.2	chr1	-	36476982	36482899	---	sense_intronic_ncRNA
LNCV6_33923_PI430048170	0.000117925	0.168834	5.92297	down	ENST00000608665.1	ENSEMBL_GENCODE	chr21	+	34412200	34412587	AP000322.2	lincRNA
LNCV6_75081_PI430048170	0.0347037	0.414998	2.40965	down	lnc-CASP3-2:3	lncipediav5.2	chr4	-	184695128	184698096	---	sense_intronic_ncRNA
LNCV6_84195_PI430048170	0.0216601	0.445366	2.24534	down	NR_034002	RefSeq	chr13	-	112967483	112968638	MCF2L-AS1	bidirectional
LNCV6_114365_PI430048170	0.0268389	0.366767	2.72653	down	lnc-HLA-DMB-2:1	lncipediav5.2	chr6	-	32901567	32903758	---	lincRNA
LNCV6_69146_PI430048170	0.0028514	0.431043	2.31995	down	lnc-KLF5-4:1	lncipediav5.2	chr13	+	73036400	73036848	---	lincRNA
LNCV6_77033_PI430048170	0.0408322	0.291025	3.43613	down	lnc-ZBED9-3:1	lncipediav5.2	chr6	-	28633380	28633594	---	lincRNA
LNCV6_61113_PI430048170	0.0277394	2.19315	2.19315	up	lnc-FAM161B-3:1	lncipediav5.2	chr14	-	73963229	73965055	---	sense_intronic_ncRNA
LNCV6_52845_PI430048170	0.0346094	2.25154	2.25154	up	lnc-DSC2-1:1	lncipediav5.2	chr18	-	31058839	31059393	---	sense_intronic_ncRNA
LNCV6_18465_PI430048170	0.0332979	0.166099	6.0205	down	ENST00000457253.1	ENSEMBL_GENCODE	chr6	-	28837869	28839006	AL662890.1	lincRNA
LNCV6_7809_PI430048170	0.0189994	0.485838	2.0583	down	NR_003029	RefSeq	chr14	-	21392150	21392253	SNORD9	intronic_sense
LNCV6_14005_PI430048170	0.0208367	0.389793	2.56546	down	ENST00000605021.1	ENSEMBL_GENCODE	chr2	+	178644717	178645179	AC010680.5	lincRNA
LNCV6_78760_PI430048170	0.0453515	0.172269	5.80488	down	NR_126026	RefSeq	chr7	-	81576385	81626216	LOC100128317	intergenic
LNCV6_25588_PI430048170	0.0263961	0.460523	2.17144	down	ENST00000553177.5	ENSEMBL_GENCODE	chr12	+	110936585	110958208	LINC01405	lincRNA
LNCV6_107785_PI430048170	0.0209324	0.459938	2.17421	down	NR_026975	RefSeq	chrX	-	131702649	131830643	FIRRE	intergenic
LNCV6_36359_PI430048170	0.0224361	0.127959	7.815	down	ENST00000615200.1	ENSEMBL_GENCODE	chr11	+	32440109	32440383	RF02210	misc_RNA
LNCV6_32285_PI430048170	0.0369157	0.201607	4.96015	down	ENST00000586885.1	ENSEMBL_GENCODE	chr19	-	19773878	19776423	LINC00663	lincRNA
LNCV6_72721_PI430048170	0.0422248	0.461906	2.16494	down	lnc-SH3BP5-1:1	lncipediav5.2	chr3	-	15383642	15399491	---	sense_intronic_ncRNA
LNCV6_97534_PI430048170	0.00875835	0.446777	2.23825	down	NR_126465	RefSeq	chr20	+	25624044	25678074	ZNF337-AS1	bidirectional
LNCV6_107614_PI430048170	0.0409154	0.458468	2.18118	down	NR_024048	RefSeq	chrX	+	154411517	154421726	TAZ	exonic_sense
LNCV6_100713_PI430048170	0.0203818	0.28137	3.55403	down	lnc-THSD7A-6:1	lncipediav5.2	chr7	-	12339338	12339965	---	sense_intronic_ncRNA
LNCV6_23880_PI430048170	0.00648007	0.433696	2.30576	down	ENST00000601906.2	ENSEMBL_GENCODE	chr11	-	58611119	58612642	AP001350.1	antisense
LNCV6_80780_PI430048170	0.0449894	0.318899	3.13578	down	NR_103714	RefSeq	chr9	+	41647673	41649440	FAM27E2	intergenic
LNCV6_75178_PI430048170	0.0314283	0.471624	2.12033	down	lnc-NDUFS6-17:1	lncipediav5.2	chr5	+	1576543	1589365	---	lincRNA
LNCV6_31871_PI430048170	0.00837953	0.19082	5.24054	down	ENST00000573860.1	ENSEMBL_GENCODE	chr18	-	78978351	78979074	LINC01896	lincRNA
LNCV6_81585_PI430048170	0.0375497	0.25131	3.97915	down	lnc-CLTRN-3:1	lncipediav5.2	chrX	-	15831105	15845516	---	sense_intronic_ncRNA
LNCV6_14036_PI430048170	0.0163122	3.89379	3.89379	up	ENST00000428329.1	ENSEMBL_GENCODE	chr2	+	187554149	187554663	AC007319.1	antisense
LNCV6_30859_PI430048170	0.0302417	0.439922	2.27313	down	NR_046273	RefSeq	chr17	+	63700337	63702685	LOC729683	bidirectional
LNCV6_80051_PI430048170	0.044465	0.483735	2.06725	down	lnc-RUNX1T1-8:1	lncipediav5.2	chr8	-	92351911	92352148	---	lincRNA
LNCV6_20435_PI430048170	0.00777984	0.339816	2.94277	down	ENST00000517765.3	ENSEMBL_GENCODE	chr8	-	311133	331026	AC136777.1	lincRNA
LNCV6_34160_PI430048170	0.03568	0.332158	3.01061	down	NR_103793	RefSeq	chr22	+	17121594	17132104	LOC100996342	bidirectional
LNCV6_7493_PI430048170	0.0259227	0.453776	2.20373	down	NR_024343	RefSeq	chr3	+	190877929	190878050	SNAR-I	intronic_antisense
LNCV6_19028_PI430048170	0.0454034	0.469872	2.12824	down	ENST00000518570.2	ENSEMBL_GENCODE	chr6	+	118934770	119182745	AL137009.1	antisense
LNCV6_110102_PI430048170	0.000521403	13.2592	13.2592	up	NR_040012	RefSeq	chr17	+	28599132	28617377	SPAG5-AS1	exonic_antisense
LNCV6_22286_PI430048170	0.0296712	0.405743	2.46461	down	ENST00000624141.1	ENSEMBL_GENCODE	chr9	-	127690098	127690840	AL162426.1	lincRNA
LNCV6_4762_PI430048170	0.0214048	2.81041	2.81041	up	NR_027466	RefSeq	chr13	-	75237752	75240381	CTAGE11P	exonic_sense
LNCV6_117618_PI430048170	0.019675	0.46171	2.16586	down	lnc-C12orf73-1:1	lncipediav5.2	chr12	-	104030743	104032248	---	sense_intronic_ncRNA
LNCV6_29770_PI430048170	0.0212253	2.56927	2.56927	up	NR_024399	RefSeq	chr16	+	88663372	88687186	SNAI3-AS1	exonic_antisense
LNCV6_14781_PI430048170	0.0203621	3.3291	3.3291	up	ENST00000435478.1	ENSEMBL_GENCODE	chr3	+	49899302	49903757	AC105935.2	antisense
LNCV6_27751_PI430048170	0.00742833	0.40454	2.47194	down	ENST00000616620.1	ENSEMBL_GENCODE	chr15	+	40078892	40079347	AC021755.3	lincRNA
LNCV6_72626_PI430048170	0.0396498	4.39343	4.39343	up	LINC00312:3	lncipediav5.2	chr3	+	8571781	8574668	---	sense_intronic_ncRNA
LNCV6_61795_PI430048170	0.0349547	0.475267	2.10408	down	lnc-TTBK2-1:1	lncipediav5.2	chr15	-	42723561	42725637	---	sense_intronic_ncRNA
LNCV6_16671_PI430048170	0.0498774	0.374406	2.6709	down	ENST00000618537.4	ENSEMBL_GENCODE	chr4	+	155357107	155368841	AC097467.3	antisense
LNCV6_7699_PI430048170	0.0333442	0.448389	2.23021	down	NR_003360	RefSeq	chr15	+	25106519	25106604	SNORD116-29	intergenic
LNCV6_74061_PI430048170	0.00448665	0.34605	2.88976	down	lnc-RNF212-3:3	lncipediav5.2	chr4	-	1024905	1026885	---	antisense_lncRNA
LNCV6_24953_PI430048170	0.00318051	3.01751	3.01751	up	ENST00000620106.1	ENSEMBL_GENCODE	chr12	-	32736930	32737660	AC084824.4	sense_intronic
LNCV6_13592_PI430048170	0.036524	0.200044	4.9989	down	ENST00000444406.1	ENSEMBL_GENCODE	chr2	+	135985334	135986136	DARS-AS1	antisense
LNCV6_121156_PI430048170	0.00404954	0.174902	5.7175	down	NONHSAT060562.2	NONCODEv5	chr19	+	3927010	3928082	---	intergenic
LNCV6_117165_PI430048170	0.0206044	0.453687	2.20416	down	lnc-SLC38A6-2:1	lncipediav5.2	chr14	+	61281183	61299854	---	sense_intronic_ncRNA
LNCV6_120581_PI430048170	0.0421102	0.499697	2.00121	down	lnc-BTBD1-1:8	lncipediav5.2	chr15	-	83112739	83114828	---	sense_intronic_ncRNA
LNCV6_102674_PI430048170	0.0309197	0.407492	2.45404	down	lnc-YTHDC1-1:1	lncipediav5.2	chr4	-	68304342	68304939	---	lincRNA
LNCV6_81634_PI430048170	0.0196352	4.08126	4.08126	up	lnc-HYPM-2:1	lncipediav5.2	chrX	+	37945883	37946775	---	sense_intronic_ncRNA
LNCV6_31477_PI430048170	0.0129806	0.366254	2.73034	down	ENST00000620414.1	ENSEMBL_GENCODE	chr18	-	26542971	26545791	AC007996.1	sense_intronic
LNCV6_54058_PI430048170	0.0356128	0.468741	2.13337	down	lnc-PCSK9-7:1	lncipediav5.2	chr1	+	55222378	55223372	---	lincRNA
LNCV6_48050_PI430048170	0.0198681	2.04545	2.04545	up	lnc-DCTD-1:3	lncipediav5.2	chr4	-	182874338	182877706	---	lincRNA
LNCV6_110095_PI430048170	0.00961358	0.240498	4.15804	down	lnc-WSB1-10:1	lncipediav5.2	chr17	+	26981693	26982090	---	lincRNA
LNCV6_27448_PI430048170	0.00991817	3.88749	3.88749	up	DIO3OS:27	lncipediav5.2	chr14	-	101552227	101560392	---	NA
LNCV6_27365_PI430048170	0.0435397	0.411415	2.43064	down	ENST00000553954.1	ENSEMBL_GENCODE	chr14	-	100279959	100291456	AL157871.6	sense_overlapping
LNCV6_114946_PI430048170	0.00945762	0.133922	7.46701	down	lnc-MRPL47-3:1	lncipediav5.2	chr3	-	179571504	179576895	---	antisense_lncRNA
LNCV6_29374_PI430048170	0.00382825	0.139711	7.15761	down	ENST00000568932.5	ENSEMBL_GENCODE	chr16	-	63314264	63618046	AC138305.1	lincRNA
LNCV6_12189_PI430048170	0.0473563	0.403566	2.47791	down	ENST00000609649.1	ENSEMBL_GENCODE	chr1	-	235104180	235104609	AL732292.2	lincRNA
LNCV6_122438_PI430048170	0.0141385	0.201911	4.95268	down	lnc-CRYBB1-1:2	lncipediav5.2	chr22	-	26668979	26887570	---	lincRNA
LNCV6_113342_PI430048170	0.0148996	0.429657	2.32744	down	lnc-TSPY2-5:1	lncipediav5.2	chrY	+	6158801	6159265	---	lincRNA
LNCV6_24939_PI430048170	0.0151088	0.354777	2.81867	down	ENST00000622889.1	ENSEMBL_GENCODE	chr12	-	31280422	31280895	AC024940.5	3prime_overlapping_ncRNA
LNCV6_36271_PI430048170	0.0021171	0.487215	2.05248	down	ENST00000614161.1	ENSEMBL_GENCODE	chrX	+	73944595	73944663	RF02125	misc_RNA
LNCV6_91864_PI430048170	0.0148756	9.35548	9.35548	up	lnc-DCDC2-1:1	lncipediav5.2	chr6	-	23338075	23339689	---	lincRNA
LNCV6_55333_PI430048170	0.00975365	0.305859	3.26948	down	lnc-PHLDA3-1:2	lncipediav5.2	chr1	-	201464267	201464544	---	sense_intronic_ncRNA
LNCV6_61373_PI430048170	0.00161193	4.91055	4.91055	up	DIO3OS:20	lncipediav5.2	chr14	-	101552221	101555676	---	lincRNA
LNCV6_106778_PI430048170	2.66874e-05	0.147902	6.76124	down	NR_033963	RefSeq	chr7	+	520390	525232	FLJ44511	exonic_antisense
LNCV6_40143_PI430048170	0.0481777	0.499387	2.00246	down	ENST00000596473.1	ENSEMBL_GENCODE	chr19	+	18204741	18205563	AC005759.1	antisense
LNCV6_111814_PI430048170	0.0189403	0.480508	2.08113	down	lnc-SRRM3-4:1	lncipediav5.2	chr7	+	76166676	76173773	---	lincRNA
LNCV6_16769_PI430048170	0.0333163	0.412613	2.42358	down	ENST00000512209.6	ENSEMBL_GENCODE	chr4	+	173530475	173584832	HAND2-AS1	antisense
LNCV6_21582_PI430048170	0.00901815	0.489189	2.0442	down	ENST00000607491.1	ENSEMBL_GENCODE	chr8	+	144409492	144409976	AC233992.3	antisense
LNCV6_33573_PI430048170	0.0144247	0.47158	2.12053	down	ENST00000423020.1	ENSEMBL_GENCODE	chr20	-	63166797	63180903	AL096828.1	lincRNA
LNCV6_19847_PI430048170	0.0301811	0.494179	2.02356	down	ENST00000609770.1	ENSEMBL_GENCODE	chr7	+	67333047	67334383	AC006480.2	lincRNA
LNCV6_112187_PI430048170	0.00145687	0.422128	2.36895	down	lnc-SURF1-1:1	lncipediav5.2	chr9	-	133356104	133356676	---	sense_intronic_ncRNA
LNCV6_95311_PI430048170	0.00707815	0.396631	2.52124	down	NALT1:10	lncipediav5.2	chr9	+	136546165	136560487	---	lincRNA
LNCV6_48803_PI430048170	0.00679331	0.222709	4.49016	down	lnc-STN1-2:1	lncipediav5.2	chr10	-	103936686	103967025	---	NA
LNCV6_107568_PI430048170	0.0255853	2.36687	2.36687	up	lnc-USP53-1:3	lncipediav5.2	chr4	+	119212742	119220211	---	sense_intronic_ncRNA
LNCV6_69625_PI430048170	0.0302677	0.322227	3.1034	down	lnc-DIAPH3-11:1	lncipediav5.2	chr13	-	59071461	59071803	---	lincRNA
LNCV6_66974_PI430048170	0.0199571	4.29613	4.29613	up	lnc-FAM212B-3:1	lncipediav5.2	chr1	-	111770669	111772569	---	sense_intronic_ncRNA
LNCV6_113991_PI430048170	0.0402943	2.63879	2.63879	up	lnc-LAMB4-1:1	lncipediav5.2	chr7	-	107951100	107952090	---	sense_intronic_ncRNA
LNCV6_65619_PI430048170	0.00342563	2.37364	2.37364	up	lnc-LTBP1-1:1	lncipediav5.2	chr2	+	33436325	33482936	---	sense_intronic_ncRNA
LNCV6_108252_PI430048170	0.0355961	19.2075	19.2075	up	lnc-TRIM3-2:1	lncipediav5.2	chr11	-	6431905	6441066	---	sense_intronic_ncRNA
LNCV6_32078_PI430048170	0.0439774	0.41265	2.42336	down	ENST00000620586.1	ENSEMBL_GENCODE	chr19	+	7926223	7926810	AC010336.5	retained_intron
LNCV6_12673_PI430048170	0.0227091	0.307304	3.25411	down	ENST00000609581.1	ENSEMBL_GENCODE	chr2	-	28810281	28810706	AC097724.1	lincRNA
LNCV6_120530_PI430048170	0.0452491	5.27308	5.27308	up	ENST00000563464.1	ENSEMBL_GENCODE	chr15	+	72615810	72618250	AC100827.4	lincRNA
LNCV6_67198_PI430048170	0.0304368	0.210853	4.74265	down	LINC01234:6	lncipediav5.2	chr12	-	113736178	113773661	---	lincRNA
LNCV6_2062_PI430048170	0.00857694	0.475019	2.10518	down	NR_125370	RefSeq	chr15	+	83447227	83618743	SH3GL3	exonic_sense
LNCV6_90305_PI430048170	0.0335875	0.492327	2.03117	down	lnc-CDK20-8:6	lncipediav5.2	chr9	-	88066438	88076674	---	lincRNA
LNCV6_90256_PI430048170	0.0170088	0.407203	2.45578	down	lnc-C9orf66-7:1	lncipediav5.2	chr9	-	503056	504746	---	antisense_lncRNA
LNCV6_126118_PI430048170	0.0113822	0.105105	9.51433	down	lnc-SOWAHD-1:1	lncipediav5.2	chrX	+	119693567	119696059	---	lincRNA
LNCV6_80653_PI430048170	0.00568081	0.269214	3.71451	down	lnc-CCL27-1:4	lncipediav5.2	chr9	-	34661879	34664048	---	sense_intronic_ncRNA
LNCV6_7219_PI430048170	0.0402435	0.140907	7.0969	down	NR_038952	RefSeq	chr1	+	111739840	111747798	FAM212B-AS1	bidirectional
LNCV6_42446_PI430048170	0.00868634	0.273234	3.65987	down	NR_122045	RefSeq	chr1	-	916817	919692	LOC100130417	intergenic
LNCV6_100548_PI430048170	0.0362436	3.04383	3.04383	up	lnc-STIM2-10:1	lncipediav5.2	chr4	+	30728312	30729985	---	sense_intronic_ncRNA
LNCV6_18743_PI430048170	0.00749214	0.272223	3.67346	down	ENST00000606298.1	ENSEMBL_GENCODE	chr6	+	70596438	70596980	AL583856.2	lincRNA
LNCV6_16772_PI430048170	0.0317008	0.415458	2.40698	down	ENST00000514431.5	ENSEMBL_GENCODE	chr4	+	173530515	173583169	HAND2-AS1	antisense
LNCV6_29371_PI430048170	0.00124625	0.158993	6.2896	down	ENST00000602701.1	ENSEMBL_GENCODE	chr16	-	63066526	63066990	AC040174.2	sense_intronic
LNCV6_33563_PI430048170	0.00945999	3.28698	3.28698	up	NR_102430	RefSeq	chr20	-	62800626	62805587	OGFR-AS1	exonic_antisense
LNCV6_118378_PI430048170	0.0477699	0.334447	2.99001	down	lnc-GNG5-8:1	lncipediav5.2	chr1	-	83865722	83868153	---	sense_intronic_ncRNA
LNCV6_101136_PI430048170	0.0314981	0.249332	4.01071	down	lnc-EEF1AKMT1-4:1	lncipediav5.2	chr13	-	20722470	20723098	---	antisense_lncRNA
LNCV6_6492_PI430048170	0.00915053	18.7895	18.7895	up	NR_028414	RefSeq	chr19	+	44926802	44931386	APOC1P1	exonic_sense
LNCV6_34321_PI430048170	0.0440748	0.303829	3.29133	down	ENST00000432032.1	ENSEMBL_GENCODE	chr22	+	24516508	24518386	AP000355.1	antisense
LNCV6_3459_PI430048170	0.0278568	0.376213	2.65807	down	NR_037657	RefSeq	chr12	+	55716291	55719707	BLOC1S1	exonic_sense
LNCV6_20700_PI430048170	0.038312	4.91711	4.91711	up	NR_046205	RefSeq	chr8	-	30382118	30385401	RBPMS-AS1	exonic_antisense
LNCV6_26905_PI430048170	0.0277787	7.82881	7.82881	up	ENST00000555403.1	ENSEMBL_GENCODE	chr14	-	50326526	50327909	AL359397.2	lincRNA
LNCV6_29125_PI430048170	0.0190326	0.191653	5.21777	down	ENST00000614576.1	ENSEMBL_GENCODE	chr16	+	31704728	31705260	AC074050.4	lincRNA
LNCV6_29949_PI430048170	0.0387809	0.494719	2.02135	down	NR_040089	RefSeq	chr17	-	6985122	7012334	ALOX12-AS1	exonic_antisense
LNCV6_83818_PI430048170	0.0307198	8.195	8.195	up	NR_026864	RefSeq	NW_013171812.1	-	19034	22213	PRSS30P	exonic_sense
LNCV6_32136_PI430048170	0.0149807	0.452732	2.20881	down	ENST00000591898.1	ENSEMBL_GENCODE	chr19	+	12035823	12046275	ZNF433-AS1	antisense
LNCV6_2964_PI430048170	0.0412917	0.311615	3.20908	down	NR_072975	RefSeq	chr20	-	57499553	57524867	CTCFL	exonic_sense
LNCV6_89156_PI430048170	0.0231913	0.471219	2.12215	down	NR_038430	RefSeq	chr2	+	3558386	3561750	RNASEH1-AS1	exonic_antisense
LNCV6_79437_PI430048170	0.0356261	0.366802	2.72627	down	lnc-OR4F21-5:1	lncipediav5.2	chr8	-	305305	331026	---	lincRNA
LNCV6_113748_PI430048170	0.0290373	3.68836	3.68836	up	lnc-MROH6-1:1	lncipediav5.2	chr8	-	143556800	143558269	---	antisense_lncRNA
LNCV6_103059_PI430048170	0.0235917	0.204027	4.9013	down	lnc-DNAAF3-1:1	lncipediav5.2	chr19	-	55156728	55157732	---	sense_intronic_ncRNA
LNCV6_100194_PI430048170	0.00884527	3.89375	3.89375	up	lnc-SEL1L2-3:1	lncipediav5.2	chr20	-	14328921	14337614	---	sense_intronic_ncRNA
LNCV6_103927_PI430048170	0.0240326	0.446764	2.23832	down	lnc-GAPT-7:1	lncipediav5.2	chr5	+	58161196	58161752	---	lincRNA
LNCV6_112497_PI430048170	0.0434207	0.304739	3.28149	down	lnc-NDEL1-8:1	lncipediav5.2	chr17	+	8560470	8560962	---	antisense_lncRNA
LNCV6_104500_PI430048170	0.023972	0.348927	2.86593	down	lnc-RTBDN-2:1	lncipediav5.2	chr19	-	12799555	12800247	---	sense_intronic_ncRNA
LNCV6_27024_PI430048170	0.00150624	0.423244	2.3627	down	ENST00000555937.1	ENSEMBL_GENCODE	chr14	+	61734138	61776260	AL137129.1	processed_transcript
LNCV6_11352_PI430048170	0.0343613	0.471837	2.11938	down	ENST00000451149.1	ENSEMBL_GENCODE	chr1	+	113033673	113047055	SLC16A1-AS1	antisense
LNCV6_7688_PI430048170	0.0433128	0.489921	2.04114	down	NR_003339	RefSeq	chr15	+	25097661	25097755	SNORD116-25	intergenic
LNCV6_99673_PI430048170	0.0423647	0.24441	4.09149	down	lnc-PPP1R13L-2:1	lncipediav5.2	chr19	-	45364090	45370555	---	sense_intronic_ncRNA
LNCV6_74849_PI430048170	0.00693907	0.382626	2.61351	down	lnc-MGARP-1:3	lncipediav5.2	chr4	-	139295731	139301210	---	sense_intronic_ncRNA
LNCV6_47911_PI430048170	0.0365498	0.490868	2.03721	down	lnc-NUP107-26:1	lncipediav5.2	chr12	+	68266182	68793963	---	sense_overlap_ncRNA
LNCV6_63076_PI430048170	0.0163446	0.389101	2.57002	down	lnc-PLEKHM1-10:1	lncipediav5.2	chr17	-	45621959	45640676	---	antisense_lncRNA
LNCV6_24494_PI430048170	0.04594	0.346668	2.8846	down	ENST00000534297.2	ENSEMBL_GENCODE	chr11	-	122091545	122180438	MIR100HG	lincRNA
LNCV6_92040_PI430048170	0.0439158	0.117039	8.54417	down	lnc-EEF1A2-2:1	lncipediav5.2	chr20	-	63433677	63434730	---	sense_intronic_ncRNA
LNCV6_119109_PI430048170	0.036015	2.67321	2.67321	up	NR_002728	RefSeq	chr11	-	2608327	2699998	KCNQ1OT1	exonic_antisense
LNCV6_5120_PI430048170	0.0257286	0.259103	3.85948	down	NR_024242	RefSeq	chr19	-	50097825	50097946	SNAR-A14	intergenic
LNCV6_70251_PI430048170	0.0216513	0.339369	2.94665	down	lnc-RNF170-9:1	lncipediav5.2	chr8	-	43674269	43674591	---	lincRNA
LNCV6_124242_PI430048170	0.00409598	71.1462	71.1462	up	NR_038399	RefSeq	chr6	+	139771072	139860471	LOC100132735	intergenic
LNCV6_103710_PI430048170	0.0194043	0.165167	6.05449	down	NR_125716	RefSeq	chr1	+	180558973	180566518	OVAAL	intergenic
LNCV6_11698_PI430048170	0.0385368	0.255084	3.92027	down	ENST00000606967.1	ENSEMBL_GENCODE	chr1	-	167219831	167220512	AL451050.2	lincRNA
LNCV6_34239_PI430048170	0.0230166	2.19202	2.19202	up	NR_110537	RefSeq	chr22	+	20957091	20964680	LOC101928891	intergenic
LNCV6_24485_PI430048170	0.0360957	0.275207	3.63363	down	ENST00000532319.2	ENSEMBL_GENCODE	chr11	-	122028366	122100492	MIR100HG	lincRNA
LNCV6_7696_PI430048170	0.0457496	0.416604	2.40036	down	NR_003341	RefSeq	chr15	+	25101573	25101667	SNORD116-27	intergenic
LNCV6_69111_PI430048170	0.0384965	0.460648	2.17086	down	lnc-SDSL-17:1	lncipediav5.2	chr12	+	114548853	114549852	---	lincRNA
LNCV6_48504_PI430048170	0.0241982	0.258203	3.87291	down	NR_120651	RefSeq	chr10	-	75279725	75401894	ZNF503	exonic_sense
LNCV6_76230_PI430048170	0.0298383	7.0546	7.0546	up	lnc-CLINT1-3:1	lncipediav5.2	chr5	-	157747503	157747707	---	antisense_lncRNA
LNCV6_17884_PI430048170	0.0468444	0.473256	2.11302	down	ENST00000503553.3	ENSEMBL_GENCODE	chr5	-	139364677	139369717	AC135457.1	antisense
LNCV6_48990_PI430048170	0.0210457	0.191164	5.2311	down	lnc-MTA3-3:1	lncipediav5.2	chr2	+	43129963	43131508	---	lincRNA
LNCV6_119797_PI430048170	0.0173151	0.0321019	31.1508	down	lnc-C12orf49-2:3	lncipediav5.2	chr12	-	116856144	116858163	---	sense_intronic_ncRNA
LNCV6_15273_PI430048170	0.0153139	5.11266	5.11266	up	ENST00000598139.5	ENSEMBL_GENCODE	chr3	+	142964497	142990587	PAQR9-AS1	antisense
LNCV6_85909_PI430048170	0.0308965	0.45408	2.20226	down	MRPS30-DT:45	lncipediav5.2	chr5	-	44767680	44809850	---	antisense_lncRNA
LNCV6_116557_PI430048170	0.0042359	0.41202	2.42707	down	lnc-MACROD1-3:1	lncipediav5.2	chr11	-	63911954	63912307	---	sense_intronic_ncRNA
LNCV6_54550_PI430048170	0.0326703	0.405709	2.46482	down	lnc-BCAS2-3:1	lncipediav5.2	chr1	-	114535869	114545113	---	lincRNA
LNCV6_74592_PI430048170	0.00729768	2.98933	2.98933	up	lnc-HSD17B11-1:5	lncipediav5.2	chr4	-	87337048	87366000	---	sense_intronic_ncRNA
LNCV6_106_PI430053867	0.0156928	0.234524	4.26396	down	lnc-CNPPD1-2:1	lncipediav5.2	chr2	-	219186216	219186550	---	lincRNA
LNCV6_39110_PI430048170	0.0381258	0.256275	3.90206	down	NR_033871	RefSeq	chr2	-	112641829	112644180	FLJ42351	intergenic
LNCV6_90306_PI430048170	0.0334927	0.29488	3.39121	down	lnc-SHC3-6:3	lncipediav5.2	chr9	-	89361600	89365654	---	sense_intronic_ncRNA
LNCV6_111976_PI430048170	0.0172254	0.495581	2.01783	down	lnc-IMPA1-2:1	lncipediav5.2	chr8	-	81626056	81631134	---	lincRNA
LNCV6_37931_PI430048170	0.00551921	0.204365	4.89321	down	lnc-GADD45B-1:2	lncipediav5.2	chr19	+	2511219	2541665	---	antisense_lncRNA
LNCV6_33370_PI430048170	0.00191117	0.309526	3.23075	down	ENST00000427598.5	ENSEMBL_GENCODE	chr20	-	44694892	44738896	KCNK15-AS1	antisense
LNCV6_125543_PI430048170	0.0298211	0.467838	2.13749	down	lnc-FAM83A-7:1	lncipediav5.2	chr8	+	123445531	123447262	---	sense_intronic_ncRNA
LNCV6_30549_PI430048170	0.0414758	0.494407	2.02263	down	ENST00000563394.1	ENSEMBL_GENCODE	chr17	+	44221915	44223710	AC003102.1	antisense
LNCV6_68321_PI430048170	0.0262601	0.424692	2.35465	down	ENST00000417038.1	ENSEMBL_GENCODE	chr2	+	174487403	174488300	AC010894.2	lincRNA
LNCV6_62327_PI430048170	0.0285109	0.333583	2.99776	down	NR_004859	RefSeq	chr15	+	84631459	84642463	SCAND2P	bidirectional
LNCV6_71398_PI430048170	0.0288306	0.313572	3.18906	down	lnc-BMP7-1:3	lncipediav5.2	chr20	-	57156017	57157246	---	lincRNA
LNCV6_20654_PI430048170	0.00742037	0.178638	5.59792	down	ENST00000607735.1	ENSEMBL_GENCODE	chr8	+	24956621	24957110	AC107373.2	antisense
LNCV6_106258_PI430048170	0.0284609	0.268429	3.72537	down	lnc-ROBO1-7:1	lncipediav5.2	chr3	-	81654578	81670982	---	sense_intronic_ncRNA
LNCV6_53042_PI430048170	0.00436812	3.19638	3.19638	up	ENST00000466953.6	ENSEMBL_GENCODE	chr1	-	177928791	178022587	CRYZL2P-SEC16B	retained_intron
LNCV6_30696_PI430048170	0.0245686	3.83696	3.83696	up	ENST00000510360.6	ENSEMBL_GENCODE	chr17	+	49361189	49369998	AC091180.2	lincRNA
LNCV6_70700_PI430048170	0.0491922	0.444773	2.24834	down	lnc-UGT1A9-1:1	lncipediav5.2	chr2	+	233647925	233649026	---	sense_intronic_ncRNA
LNCV6_68741_PI430048170	0.0377468	4.52273	4.52273	up	lnc-APOA2-1:3	lncipediav5.2	chr1	-	161222291	161223613	---	sense_intronic_ncRNA
LNCV6_98888_PI430048170	0.016781	19.1874	19.1874	up	lnc-JAKMIP2-1:1	lncipediav5.2	chr5	-	147824571	147828130	---	sense_intronic_ncRNA
LNCV6_45578_PI430048170	0.00339994	0.260056	3.84533	down	lnc-LYPLAL1-2:1	lncipediav5.2	chr1	+	219442777	219445476	---	lincRNA
LNCV6_8767_PI430048170	0.0398163	10.8467	10.8467	up	NR_031658	RefSeq	NT_187623.1	-	64116	64233	MIR1257	intergenic
LNCV6_88807_PI430048170	0.0465271	0.280994	3.55879	down	LINC01146:8	lncipediav5.2	chr14	+	88024562	88032337	---	lincRNA
LNCV6_47601_PI430048170	0.00998183	0.422883	2.36472	down	ENST00000421297.1	ENSEMBL_GENCODE	chr9	+	89799695	89821753	BX470209.1	lincRNA
LNCV6_18242_PI430048170	0.0237867	0.434118	2.30352	down	ENST00000508877.1	ENSEMBL_GENCODE	chr5	+	181192070	181194428	AC008443.5	antisense
LNCV6_82699_PI430048170	0.0247721	0.257788	3.87916	down	lnc-GSG1L-1:6	lncipediav5.2	chr16	-	27717455	27718781	---	antisense_lncRNA
LNCV6_22177_PI430048170	0.0461996	0.315849	3.16607	down	NR_121581	RefSeq	chr9	-	107420283	107466585	LINC01509	intergenic
LNCV6_18871_PI430048170	0.0151202	0.245877	4.06707	down	ENST00000606729.1	ENSEMBL_GENCODE	chr6	-	89080164	89080667	AL353135.1	antisense
LNCV6_57553_PI430048170	0.013163	0.419409	2.38431	down	lnc-BTBD18-1:1	lncipediav5.2	chr11	-	57870321	57870571	---	lincRNA
LNCV6_63130_PI430048170	0.0182495	0.468084	2.13637	down	lnc-COPZ2-1:9	lncipediav5.2	chr17	-	48038795	48048050	---	NA
LNCV6_32708_PI430048170	0.0315666	0.165166	6.05452	down	lnc-PNMA8C-5:1	lncipediav5.2	chr19	-	46424696	46425237	---	sense_intronic_ncRNA
LNCV6_65324_PI430048170	0.00955825	0.168668	5.92879	down	ENST00000450709.1	ENSEMBL_GENCODE	chr2	+	286419	287496	AC079779.2	retained_intron
LNCV6_14536_PI430048170	0.0272762	0.426775	2.34316	down	ENST00000602768.1	ENSEMBL_GENCODE	chr3	-	9812762	9813097	AC022382.1	antisense
LNCV6_64940_PI430048170	0.0203007	0.358647	2.78826	down	lnc-ERCC1-2:1	lncipediav5.2	chr19	-	45485934	45488973	---	sense_intronic_ncRNA
LNCV6_83795_PI430048170	0.0123766	0.486317	2.05627	down	lnc-F9-3:2	lncipediav5.2	chrX	+	139362039	139362382	---	lincRNA
LNCV6_90358_PI430048170	0.0262199	0.236135	4.23486	down	lnc-RNF208-1:4	lncipediav5.2	chr9	-	137224815	137226444	---	antisense_lncRNA
LNCV6_89018_PI430048170	0.0337371	0.312348	3.20156	down	lnc-CAVIN1-1:1	lncipediav5.2	chr17	-	42386938	42388421	---	sense_intronic_ncRNA
LNCV6_120431_PI430048170	0.0117091	0.48952	2.04282	down	NR_125376	RefSeq	NT_187605.1	+	52356	56232	LOC100419583	intergenic
LNCV6_100755_PI430048170	0.00178748	3.39752	3.39752	up	lnc-TMEM127-2:1	lncipediav5.2	chr2	-	96279186	96282025	---	sense_intronic_ncRNA
LNCV6_51606_PI430048170	0.0262338	0.418724	2.38821	down	ENST00000549804.6	ENSEMBL_GENCODE	chr15	+	25050632	25122476	SNHG14	antisense
LNCV6_32485_PI430048170	0.0139877	0.223371	4.47686	down	NR_040046	RefSeq	chr19	+	35405606	35416840	LINC01531	intronic_antisense
LNCV6_113512_PI430048170	0.0403019	8.23511	8.23511	up	lnc-C9orf116-9:1	lncipediav5.2	chr9	-	135332215	135337180	---	lincRNA
LNCV6_66605_PI430048170	0.0350045	0.40667	2.459	down	lnc-MCM6-1:1	lncipediav5.2	chr2	-	135907243	135914866	---	sense_intronic_ncRNA
LNCV6_119102_PI430048170	0.0289427	2.19939	2.19939	up	lnc-MRPL23-2:2	lncipediav5.2	chr11	+	2138784	2139379	---	antisense_lncRNA
LNCV6_69432_PI430048170	0.024262	0.263705	3.79212	down	lnc-MRPL19-18:1	lncipediav5.2	chr2	+	76575596	76587701	---	lincRNA
LNCV6_71069_PI430048170	0.00598191	0.49886	2.00457	down	lnc-GINS1-7:1	lncipediav5.2	chr20	+	25734263	25735093	---	lincRNA
LNCV6_15650_PI430048170	0.0369276	0.204639	4.88665	down	ENST00000438488.1	ENSEMBL_GENCODE	chr3	+	191568535	191573509	AC073365.1	lincRNA
LNCV6_79656_PI430048170	0.0065791	7.90595	7.90595	up	lnc-CDCA2-4:1	lncipediav5.2	chr8	+	25414909	25415715	---	sense_intronic_ncRNAlnc-NKX2-6-1:3
LNCV6_114363_PI430048170	0.0442988	0.377504	2.64898	down	ENST00000606432.1	ENSEMBL_GENCODE	chr6	-	33246075	33246856	AL645940.1	lincRNA
LNCV6_42131_PI430048170	0.0236879	0.362647	2.7575	down	ENST00000562231.5	ENSEMBL_GENCODE	chr16	-	80828735	80892595	ARLNC1	lincRNA
LNCV6_98100_PI430048170	0.03563	0.327673	3.05183	down	lnc-KRT80-13:1	lncipediav5.2	chr12	-	51828179	51844271	---	sense_intronic_ncRNA
LNCV6_10756_PI430048170	0.0311005	0.149655	6.68203	down	ENST00000602528.1	ENSEMBL_GENCODE	chr1	+	39206512	39206957	AL356055.1	sense_intronic
LNCV6_121951_PI430048170	0.036072	3.13345	3.13345	up	ENST00000420563.1	ENSEMBL_GENCODE	chr2	+	219388496	219403633	AC053503.2	antisense
LNCV6_50566_PI430048170	0.0278436	0.459697	2.17534	down	lnc-RNF227-1:1	lncipediav5.2	chr17	-	7913339	7916271	---	sense_intronic_ncRNA
LNCV6_76100_PI430048170	0.0416457	2.05669	2.05669	up	lnc-DIAPH1-3:1	lncipediav5.2	chr5	-	141515015	141524755	---	sense_intronic_ncRNA
LNCV6_100863_PI430048170	0.010262	0.433881	2.30478	down	lnc-TPST1-1:8	lncipediav5.2	chr7	+	66493689	66495524	---	lincRNA
LNCV6_58363_PI430048170	0.00859576	0.483782	2.06705	down	lnc-ROBO3-2:3	lncipediav5.2	chr11	+	124800404	124809588	---	antisense_lncRNAlnc-OR8B3-1:1
LNCV6_109290_PI430048170	0.016798	0.274933	3.63725	down	lnc-C10orf143-46:1	lncipediav5.2	chr10	-	130058883	130110828	---	sense_intronic_ncRNA
LNCV6_18251_PI430048170	0.0208152	0.202054	4.94917	down	NR_102762	RefSeq	chr5	+	181261211	181272307	TRIM52-AS1	bidirectional
LNCV6_123007_PI430048170	0.0463359	3.47639	3.47639	up	NONHSAT095934.2	NONCODEv5	chr4	+	30728313	30729985	---	intronic_sense
LNCV6_57372_PI430048170	0.00420878	0.46404	2.15498	down	lnc-DCDC1-2:2	lncipediav5.2	chr11	-	30410869	30468995	---	sense_intronic_ncRNA
LNCV6_105901_PI430048170	0.0479072	0.177837	5.62312	down	NR_120682	RefSeq	chr8	-	143280154	143281700	LINC01604	intronic_antisense
LNCV6_89999_PI430048170	0.0415353	0.301725	3.31428	down	lnc-LYRM2-2:4	lncipediav5.2	chr6	-	89619596	89638497	---	sense_intronic_ncRNA
LNCV6_66640_PI430048170	0.0223914	2.47992	2.47992	up	NR_033258	RefSeq	chr2	-	144511384	144520391	ZEB2	exonic_sense

## Sheet: TS-CM vs TS-iPSC
Supplementary Table S2.3 Differentially Expressed lncRNA of TS-CM vs. TS-iPSC
Probe ID	T test p-value	Fold Change			Annoation
ProbeName	pvalues	foldchange	foldchange(abs)	Regulation	Accession	Source	Chromosome	Strand	Start	End	GeneSymbol	Relation
LNCV6_92221_PI430048170	0.0257195	2.49847	2.49847	up	lnc-FAM193B-1:1	lncipediav5.2	chr5	-	177563791	177573001	---	lincRNA
LNCV6_66652_PI430048170	0.0203489	0.250298	3.99524	down	lnc-ORC4-2:1	lncipediav5.2	chr2	-	147843221	147844095	---	NA
LNCV6_26956_PI430048170	0.00337303	0.134793	7.41876	down	ENST00000612704.1	ENSEMBL_GENCODE	chr14	+	55896547	55962970	AL163952.1	lincRNA
LNCV6_13745_PI430048170	0.00249894	10.5996	10.5996	up	ENST00000604239.1	ENSEMBL_GENCODE	chr2	+	157917712	157918371	AC091488.1	lincRNA
LNCV6_116012_PI430048170	0.0112012	2.70849	2.70849	up	lnc-PCSK6-1:3	lncipediav5.2	chr15	-	101304745	101525202	---	sense_intronic_ncRNA
LNCV6_111657_PI430048170	0.0165614	2.21557	2.21557	up	lnc-TRAF3IP2-3:1	lncipediav5.2	chr6	-	111392694	111405632	---	sense_intronic_ncRNA
LNCV6_29844_PI430048170	0.000979376	4.07835	4.07835	up	ENST00000576252.1	ENSEMBL_GENCODE	chr17	+	909632	911212	AC087392.1	antisense
LNCV6_83587_PI430048170	0.0124658	0.351968	2.84117	down	lnc-CCDC144A-1:7	lncipediav5.2	chr17	+	16788056	16816540	---	sense_intronic_ncRNA
LNCV6_76904_PI430048170	5.8964e-05	20.2132	20.2132	up	ENST00000606924.1	ENSEMBL_GENCODE	chr6	+	16764346	16766883	AL137003.2	lincRNA
LNCV6_70765_PI430048170	0.00641653	0.226533	4.41437	down	lnc-NDUFA10-7:1	lncipediav5.2	chr2	-	239345519	239346621	---	sense_intronic_ncRNA
LNCV6_24492_PI430048170	0.00264414	25.9477	25.9477	up	ENST00000532890.5	ENSEMBL_GENCODE	chr11	-	122091285	122101686	MIR100HG	lincRNA
LNCV6_99216_PI430048170	0.0253943	2.31507	2.31507	up	lnc-NECAB3-1:1	lncipediav5.2	chr20	-	33649176	33654544	---	antisense_lncRNA
LNCV6_112946_PI430048170	0.000757173	0.303337	3.29667	down	lnc-RAET1E-2:1	lncipediav5.2	chr6	-	149862890	149863137	---	sense_intronic_ncRNA
LNCV6_28950_PI430048170	0.0220449	2.46878	2.46878	up	ENST00000613759.1	ENSEMBL_GENCODE	chr16	-	21526824	21531141	AC005632.4	lincRNA
LNCV6_84829_PI430048170	0.00177677	4.38063	4.38063	up	lnc-SSTR4-11:1	lncipediav5.2	chr20	+	23096037	23096302	---	lincRNA
LNCV6_104916_PI430048170	0.0013831	3.30116	3.30116	up	lnc-PRMT9-2:1	lncipediav5.2	chr4	-	148194770	148368470	---	sense_intronic_ncRNA
LNCV6_55851_PI430048170	0.00317241	0.440637	2.26944	down	lnc-LYPD8-1:9	lncipediav5.2	chr1	-	248708332	248731096	---	sense_intronic_ncRNA
LNCV6_125879_PI430048170	0.0450503	0.350504	2.85303	down	NR_038969	RefSeq	chr9	-	135462717	135472249	PPP1R26-AS1	intergenic
LNCV6_96548_PI430048170	0.00280486	4.03863	4.03863	up	ENST00000567517.1	ENSEMBL_GENCODE	chr21	-	25582770	25583326	AP000223.1	antisense
LNCV6_62506_PI430048170	0.0439136	2.09947	2.09947	up	lnc-PCSK6-4:5	lncipediav5.2	chr15	-	101281514	101288448	---	sense_intronic_ncRNA
LNCV6_5184_PI430048170	0.0306506	3.70493	3.70493	up	NR_038206	RefSeq	chr8	+	95268835	95810143	C8orf37-AS1	exonic_antisense
LNCV6_108578_PI430048170	0.0195092	2.18259	2.18259	up	lnc-TP53TG5-1:2	lncipediav5.2	chr20	-	45404075	45407877	---	sense_intronic_ncRNA
LNCV6_125182_PI430048170	0.0365457	2.3376	2.3376	up	NONHSAT123657.2	NONCODEv5	chr7	+	139939679	139947163	---	intronic_sense
LNCV6_83386_PI430048170	0.014868	2.63962	2.63962	up	lnc-SPAG7-1:1	lncipediav5.2	chr17	-	4968138	4969081	---	sense_intronic_ncRNA
LNCV6_25701_PI430048170	0.0352574	0.484013	2.06606	down	ENST00000544939.1	ENSEMBL_GENCODE	chr12	-	120721507	120723639	AC069234.3	antisense
LNCV6_120777_PI430048170	0.0131354	0.487783	2.05009	down	ENST00000587534.1	ENSEMBL_GENCODE	chr17	-	45238028	45241734	AC008105.1	antisense
LNCV6_112475_PI430048170	0.000866716	2.50438	2.50438	up	lnc-P2RX1-2:1	lncipediav5.2	chr17	-	3934935	3936352	---	sense_intronic_ncRNA
LNCV6_58750_PI430048170	0.0227164	6.08552	6.08552	up	lnc-PLEKHA5-5:1	lncipediav5.2	chr12	+	19413152	19413461	---	sense_intronic_ncRNA
LNCV6_73507_PI430048170	0.022882	0.426603	2.3441	down	lnc-MRPL3-2:11	lncipediav5.2	chr3	-	131337653	131361617	---	antisense_lncRNA
LNCV6_31979_PI430048170	0.0120133	2.61579	2.61579	up	ENST00000592934.1	ENSEMBL_GENCODE	chr19	+	1748160	1748745	AC005256.1	lincRNA
LNCV6_64650_PI430048170	0.0210071	0.326104	3.06651	down	lnc-KIAA0355-5:1	lncipediav5.2	chr19	+	34201815	34203904	---	sense_intronic_ncRNA
LNCV6_97666_PI430048170	0.0248175	3.42633	3.42633	up	NR_109849	RefSeq	chr1	+	101025845	101087379	LOC102606465	exonic_antisense
LNCV6_20728_PI430048170	0.00294946	2.75172	2.75172	up	ENST00000518178.1	ENSEMBL_GENCODE	chr8	-	34229294	34248946	AC087855.1	lincRNA
LNCV6_114942_PI430048170	0.0145097	3.02453	3.02453	up	lnc-TM4SF1-2:1	lncipediav5.2	chr3	-	149357168	149357545	---	lincRNA
LNCV6_70211_PI430048170	0.0264212	3.28195	3.28195	up	lnc-DLGAP1-7:1	lncipediav5.2	chr18	-	3377915	3378247	---	lincRNA
LNCV6_71491_PI430048170	0.000124468	4.64852	4.64852	up	HAR1B:7	lncipediav5.2	chr20	-	63090983	63102622	---	lincRNA
LNCV6_32460_PI430048170	0.00340508	2.44396	2.44396	up	ENST00000587150.2	ENSEMBL_GENCODE	chr19	-	34788582	34816900	LINC01801	lincRNA
LNCV6_3567_PI430048170	0.00128702	11.2469	11.2469	up	NR_033824	RefSeq	chr1	-	165436927	165445355	RXRG	exonic_sense
LNCV6_31345_PI430048170	0.0258241	0.459199	2.1777	down	ENST00000580891.1	ENSEMBL_GENCODE	chr18	+	9506242	9509726	AP005432.1	sense_intronic
LNCV6_117482_PI430048170	0.000780444	2.15177	2.15177	up	lnc-TBL1Y-4:1	lncipediav5.2	chrY	+	6900752	6901372	---	lincRNA
LNCV6_93746_PI430048170	0.00609108	0.169822	5.88852	down	lnc-STON2-2:1	lncipediav5.2	chr14	-	81259564	81260239	---	lincRNA
LNCV6_79690_PI430048170	0.0330351	2.99037	2.99037	up	lnc-ESCO2-3:1	lncipediav5.2	chr8	+	27838476	27840382	---	lincRNA
LNCV6_35721_PI430048170	0.00709655	3.37408	3.37408	up	ENST00000364953.1	ENSEMBL_GENCODE	chr6	+	31835263	31835326	SNORD48	snoRNA
LNCV6_45690_PI430048170	0.0292278	2.16566	2.16566	up	lnc-WISP3-2:1	lncipediav5.2	chr6	+	111873663	111876523	---	lincRNA
LNCV6_54538_PI430048170	0.0149805	0.470981	2.12323	down	lnc-RSBN1-4:1	lncipediav5.2	chr1	-	113699874	113705981	---	sense_intronic_ncRNA
LNCV6_39427_PI430048170	0.0021302	10.0085	10.0085	up	lnc-AFAP1L2-2:1	lncipediav5.2	chr10	-	114465464	114468265	---	sense_intronic_ncRNA
LNCV6_50471_PI430048170	0.023964	11.3907	11.3907	up	NR_033939	RefSeq	chr4	-	140283725	140373392	SCOC-AS1	exonic_antisense
LNCV6_58827_PI430048170	0.00689923	0.202892	4.92873	down	lnc-DENND5B-3:1	lncipediav5.2	chr12	-	31303494	31326128	---	sense_intronic_ncRNA
LNCV6_108816_PI430048170	0.00189777	0.209882	4.76458	down	lnc-DOCK8-7:3	lncipediav5.2	chr9	+	12133	13439	---	lincRNA
LNCV6_81862_PI430048170	0.0340393	0.460631	2.17094	down	lnc-CDX4-1:1	lncipediav5.2	chrX	+	73474562	73474830	---	lincRNA
LNCV6_35680_PI430048170	5.32831e-05	6.1012	6.1012	up	ENST00000364578.1	ENSEMBL_GENCODE	chr1	-	36418450	36418578	SNORA63C	snoRNA
LNCV6_115140_PI430048170	0.0396488	5.40975	5.40975	up	lnc-ZCWPW2-4:1	lncipediav5.2	chr3	+	29390847	29391218	---	sense_intronic_ncRNA
LNCV6_19680_PI430048170	0.0107265	7.61755	7.61755	up	ENST00000442323.1	ENSEMBL_GENCODE	chr7	-	35258381	35259729	AC009531.1	lincRNA
LNCV6_101712_PI430048170	0.00423516	0.0845854	11.8224	down	lnc-FBXO25-11:3	lncipediav5.2	chr8	+	926840	1032958	---	sense_intronic_ncRNA
LNCV6_46584_PI430048170	0.00655263	2.00111	2.00111	up	lnc-EIF2S3B-3:1	lncipediav5.2	chr12	+	10588846	10589545	---	lincRNA
LNCV6_99506_PI430048170	0.0057667	0.454108	2.20212	down	lnc-PEG10-2:1	lncipediav5.2	chr7	+	94782885	94783525	---	lincRNA
LNCV6_51307_PI430048170	0.0350413	2.04025	2.04025	up	ENST00000613086.1	ENSEMBL_GENCODE	chr15	+	82418651	82434235	AC243919.1	processed_transcript
LNCV6_115282_PI430048170	0.0202683	3.17406	3.17406	up	lnc-BRWD1-1:1	lncipediav5.2	chr21	-	39298089	39321559	---	sense_intronic_ncRNA
LNCV6_99122_PI430048170	0.0379695	0.453654	2.20432	down	lnc-NUDCD1-1:1	lncipediav5.2	chr8	-	109231674	109232010	---	lincRNA
LNCV6_81177_PI430048170	0.0303408	2.53127	2.53127	up	lnc-ACTL7A-3:1	lncipediav5.2	chr9	+	108836332	108836597	---	lincRNA
LNCV6_3951_PI430048170	0.0226713	2.01837	2.01837	up	NR_046652	RefSeq	chr3	-	23804023	23806905	UBE2E1-AS1	exonic_antisense
LNCV6_104580_PI430048170	0.00967992	4.1431	4.1431	up	lnc-IL5RA-15:1	lncipediav5.2	chr3	-	308713	309322	---	antisense_lncRNA
LNCV6_96804_PI430048170	0.0187802	2.58847	2.58847	up	lnc-SPATA31E1-9:2	lncipediav5.2	chr9	+	88113733	88122432	---	lincRNA
LNCV6_37832_PI430048170	0.0124112	0.264557	3.77991	down	lnc-SMIM14-2:1	lncipediav5.2	chr4	-	39953438	39957494	---	sense_intronic_ncRNA
LNCV6_75144_PI430048170	0.0307676	2.15242	2.15242	up	lnc-SLC9A3-5:1	lncipediav5.2	chr5	-	403730	404546	---	antisense_lncRNA
LNCV6_96630_PI430048170	0.000317515	2.05427	2.05427	up	lnc-PRSS22-3:1	lncipediav5.2	chr16	-	2822658	2822993	---	antisense_lncRNA
LNCV6_99590_PI430048170	0.0183046	0.273598	3.655	down	lnc-PLXNA4-3:1	lncipediav5.2	chr7	-	131509068	131510898	---	sense_intronic_ncRNA
LNCV6_14253_PI430048170	0.0133769	0.417919	2.39281	down	ENST00000607946.1	ENSEMBL_GENCODE	chr2	-	218633256	218634014	AC012510.1	antisense
LNCV6_60223_PI430048170	0.00898908	0.0440932	22.6792	down	lnc-INTS6-7:1	lncipediav5.2	chr13	-	51155255	51156050	---	sense_intronic_ncRNA
LNCV6_28675_PI430048170	0.035901	2.16466	2.16466	up	ENST00000569670.1	ENSEMBL_GENCODE	chr16	-	1751559	1752262	AL031717.1	antisense
LNCV6_108813_PI430048170	0.00315852	2.17024	2.17024	up	lnc-FAM49B-6:1	lncipediav5.2	chr8	-	130195112	130214624	---	sense_intronic_ncRNA
LNCV6_90366_PI430048170	0.0438516	2.44801	2.44801	up	lnc-MAGEB6-1:1	lncipediav5.2	chrX	+	26200041	26200647	---	lincRNA
LNCV6_116102_PI430048170	0.04747	2.54233	2.54233	up	lnc-NUTM1-14:1	lncipediav5.2	chr15	+	35081143	35081513	---	lincRNA
LNCV6_55307_PI430048170	0.0128518	2.25867	2.25867	up	lnc-PTPRC-5:1	lncipediav5.2	chr1	+	198890879	198893591	---	lincRNA
LNCV6_28932_PI430048170	0.00427763	0.390811	2.55878	down	ENST00000621246.1	ENSEMBL_GENCODE	chr16	-	19694035	19694428	AC002550.2	antisense
LNCV6_27094_PI430048170	0.0061813	0.2691	3.71609	down	ENST00000557691.1	ENSEMBL_GENCODE	chr14	+	70810330	70815403	AC004816.1	lincRNA
LNCV6_71962_PI430048170	0.0303754	22.9571	22.9571	up	lnc-PCBP3-5:2	lncipediav5.2	chr21	+	45483804	45484746	---	sense_intronic_ncRNA
LNCV6_110815_PI430048170	0.00145124	3.80224	3.80224	up	LINC01746:7	lncipediav5.2	chr20	+	37571129	37577234	---	lincRNA
LNCV6_125030_PI430048170	0.00398367	3.40247	3.40247	up	lnc-GNAT3-8:1	lncipediav5.2	chr7	-	79173072	79175024	---	sense_intronic_ncRNA
LNCV6_22772_PI430048170	0.00742435	0.14838	6.73946	down	ENST00000451438.1	ENSEMBL_GENCODE	chr10	+	43323665	43327932	AC068707.1	lincRNA
LNCV6_76645_PI430048170	0.0258341	3.97961	3.97961	up	lnc-SERPINB9-4:1	lncipediav5.2	chr6	-	2965453	2967178	---	sense_intronic_ncRNA
LNCV6_16232_PI430048170	0.0089392	0.151598	6.5964	down	lnc-RASGEF1B-1:2	lncipediav5.2	chr4	-	81602796	82044244	---	sense_intronic_ncRNA
LNCV6_33667_PI430048170	0.000115596	12.9685	12.9685	up	lnc-SMIM34B-2:1	lncipediav5.2	chr21	-	7788702	7793954	---	sense_intronic_ncRNA
LNCV6_101676_PI430048170	0.00166985	2.08027	2.08027	up	lnc-THEMIS-7:1	lncipediav5.2	chr6	-	128518927	128520570	---	sense_intronic_ncRNA
LNCV6_70453_PI430048170	0.00995559	6.19023	6.19023	up	lnc-CARF-2:1	lncipediav5.2	chr2	+	202995193	202995403	---	antisense_lncRNA
LNCV6_69616_PI430048170	0.0105786	0.150458	6.64635	down	lnc-TDRD3-21:1	lncipediav5.2	chr13	+	63837032	63837456	---	lincRNA
LNCV6_52723_PI430048170	0.0441482	0.468464	2.13464	down	lnc-LRRC24-2:5	lncipediav5.2	chr8	-	144516832	144517572	---	sense_intronic_ncRNA
LNCV6_114241_PI430048170	0.0406227	2.43029	2.43029	up	lnc-SLC2A12-6:1	lncipediav5.2	chr6	-	133913373	133913680	---	lincRNA
LNCV6_51190_PI430048170	0.000772229	4.17007	4.17007	up	ENST00000439129.5	ENSEMBL_GENCODE	chr22	+	42090931	42137742	NDUFA6-DT	antisense
LNCV6_95574_PI430048170	0.0096845	0.238631	4.19057	down	ENST00000607953.1	ENSEMBL_GENCODE	chr21	-	33967101	33968573	AP000569.1	lincRNA
LNCV6_82100_PI430048170	0.00320805	2.46758	2.46758	up	lnc-GRIA3-1:3	lncipediav5.2	chrX	+	122422001	122459580	---	lincRNA
LNCV6_115586_PI430048170	0.0170146	0.247185	4.04555	down	lnc-EGR4-2:1	lncipediav5.2	chr2	-	73447529	73451682	---	antisense_lncRNA
LNCV6_115683_PI430048170	0.00558051	0.0666808	14.9968	down	lnc-TMEM18-19:3	lncipediav5.2	chr2	-	891496	895297	---	lincRNA
LNCV6_106865_PI430048170	0.0151305	5.04808	5.04808	up	lnc-PFDN1-5:1	lncipediav5.2	chr5	-	139869398	139871803	---	sense_intronic_ncRNA
LNCV6_42716_PI430048170	0.00763074	2.33768	2.33768	up	ENST00000568280.1	ENSEMBL_GENCODE	chr11	+	17380649	17383531	AC124798.1	antisense
LNCV6_49429_PI430048170	0.0392003	0.4535	2.20507	down	NR_109754	RefSeq	chr1	+	120913216	120955811	LINC00623	intergenic
LNCV6_27313_PI430048170	0.0192235	0.0289875	34.4977	down	NR_038861	RefSeq	chr14	+	95876771	95925571	TUNAR	exonic_sense
LNCV6_116965_PI430048170	0.0132318	0.430497	2.3229	down	lnc-RABGGTB-1:1	lncipediav5.2	chr1	+	75783911	75791944	---	sense_overlap_ncRNA
LNCV6_74717_PI430048170	0.000882958	0.22989	4.34991	down	lnc-CFI-4:2	lncipediav5.2	chr4	-	110197890	110198366	---	sense_intronic_ncRNA
LNCV6_120844_PI430048170	0.0158466	3.37314	3.37314	up	NR_033204	RefSeq	chr17	+	48592291	48606414	HOXB-AS3	exonic_antisense
LNCV6_43776_PI430048170	0.00985168	3.04595	3.04595	up	lnc-B3GNT6-1:1	lncipediav5.2	chr11	+	77047808	77048755	---	lincRNA
LNCV6_70603_PI430048170	0.000111027	2.06733	2.06733	up	lnc-KCNE4-6:1	lncipediav5.2	chr2	+	223213719	223219177	---	lincRNA
LNCV6_114119_PI430048170	0.0101504	2.23505	2.23505	up	lnc-NPSR1-3:1	lncipediav5.2	chr7	+	35043110	35044552	---	lincRNA
LNCV6_44489_PI430048170	9.32143e-05	2.08482	2.08482	up	NR_024433	RefSeq	chr15	+	57300364	57307769	LINC00926	intergenic
LNCV6_32109_PI430048170	0.0295188	2.4669	2.4669	up	ENST00000592332.1	ENSEMBL_GENCODE	chr19	+	9995997	9997163	AC008742.1	antisense
LNCV6_44141_PI430048170	0.00966023	3.65271	3.65271	up	lnc-PPP1R3D-2:2	lncipediav5.2	chr20	-	60332536	60334897	---	lincRNA
LNCV6_96545_PI430048170	0.0168941	2.72717	2.72717	up	lnc-CDK1-8:1	lncipediav5.2	chr10	+	60457426	60457823	---	antisense_lncRNA
LNCV6_32062_PI430048170	0.0400449	0.13133	7.61439	down	ENST00000615487.1	ENSEMBL_GENCODE	chr19	+	6469465	6470152	AC010503.4	antisense
LNCV6_43591_PI430048170	0.00564881	0.280498	3.56509	down	lnc-FBXL3-7:1	lncipediav5.2	chr13	-	77270030	77273511	---	sense_intronic_ncRNA
LNCV6_120395_PI430048170	0.0164548	2.08865	2.08865	up	ENST00000560740.1	ENSEMBL_GENCODE	chr15	-	29728186	29729531	AC022613.3	sense_intronic
LNCV6_57856_PI430048170	0.0469494	2.1391	2.1391	up	lnc-DEFB131B-5:1	lncipediav5.2	chr11	+	71903193	71904081	---	antisense_lncRNA
LNCV6_100499_PI430048170	0.0298306	4.35606	4.35606	up	lnc-SRBD1-6:1	lncipediav5.2	chr2	-	46003941	46004309	---	antisense_lncRNA
LNCV6_42300_PI430048170	0.0185931	3.49238	3.49238	up	NR_046229	RefSeq	chr6	+	2245752	2413591	GMDS-AS1	exonic_antisense
LNCV6_87825_PI430048170	0.00463688	2.93746	2.93746	up	lnc-CPEB2-13:1	lncipediav5.2	chr4	+	13264276	13540326	---	antisense_lncRNA
LNCV6_23517_PI430048170	7.67241e-06	315.866	315.866	up	NR_002196	RefSeq	chr11	-	1995175	1997875	H19	exonic_sense
LNCV6_78917_PI430048170	0.00466263	2.19927	2.19927	up	lnc-NYAP1-3:1	lncipediav5.2	chr7	+	100507553	100507769	---	lincRNA
LNCV6_14695_PI430048170	0.0197681	104.078	104.078	up	NR_110531	RefSeq	chr3	-	37753688	37861780	ITGA9-AS1	exonic_antisense
LNCV6_19670_PI430048170	0.00114399	3.61022	3.61022	up	ENST00000440034.1	ENSEMBL_GENCODE	chr7	-	33795468	33803156	AC008080.4	lincRNA
LNCV6_13980_PI430048170	0.00878188	10.9884	10.9884	up	ENST00000614124.1	ENSEMBL_GENCODE	chr2	+	178528357	178531559	TTN-AS1	antisense
LNCV6_61265_PI430048170	0.00206977	3.05101	3.05101	up	lnc-TMEM251-3:1	lncipediav5.2	chr14	+	93119135	93120005	---	lincRNA
LNCV6_16543_PI430048170	0.000126936	5.43869	5.43869	up	ENST00000609616.1	ENSEMBL_GENCODE	chr4	-	140360812	140373354	SCOC-AS1	antisense
LNCV6_24091_PI430048170	0.0043739	0.187228	5.34107	down	ENST00000527232.1	ENSEMBL_GENCODE	chr11	-	70206571	70207387	AP000879.1	antisense
LNCV6_94693_PI430048170	0.00695877	4.77993	4.77993	up	lnc-DMAC1-10:1	lncipediav5.2	chr9	-	8484237	8485636	---	sense_intronic_ncRNA
LNCV6_31511_PI430048170	0.00290644	2.58313	2.58313	up	ENST00000616300.1	ENSEMBL_GENCODE	chr18	-	31895745	31896410	AC022960.2	sense_intronic
LNCV6_88297_PI430048170	0.0242734	0.402133	2.48674	down	lnc-C12orf43-3:1	lncipediav5.2	chr12	-	121000485	121001268	---	sense_intronic_ncRNA
LNCV6_53303_PI430048170	0.00434807	6.01164	6.01164	up	lnc-MRPL20-1:4	lncipediav5.2	chr1	-	1386501	1391754	---	sense_intronic_ncRNA
LNCV6_53660_PI430048170	0.00413981	0.0778398	12.8469	down	lnc-ZNF683-4:1	lncipediav5.2	chr1	-	26519353	26520250	---	lincRNA
LNCV6_98790_PI430048170	0.00687618	2.55154	2.55154	up	lnc-MAP9-7:1	lncipediav5.2	chr4	-	155455049	155456411	---	lincRNA
LNCV6_28829_PI430048170	0.00670595	0.244091	4.09683	down	ENST00000572913.1	ENSEMBL_GENCODE	chr16	-	11341809	11345211	AC009121.2	antisense
LNCV6_84409_PI430048170	0.00854219	0.033233	30.0906	down	lnc-TLL1-3:2	lncipediav5.2	chr4	+	166726719	166727416	---	lincRNA
LNCV6_81921_PI430048170	0.0316721	2.12529	2.12529	up	lnc-POU3F4-3:1	lncipediav5.2	chrX	+	82875648	82875885	---	lincRNA
LNCV6_23883_PI430048170	0.0228384	0.305489	3.27344	down	ENST00000525714.1	ENSEMBL_GENCODE	chr11	-	58958217	58979285	AP001636.3	antisense
LNCV6_26219_PI430048170	0.0373315	4.20992	4.20992	up	ENST00000517509.5	ENSEMBL_GENCODE	chr13	+	45341345	45393413	TPT1-AS1	antisense
LNCV6_7523_PI430048170	0.00937487	5.63859	5.63859	up	NR_027250	RefSeq	chrX	+	52622934	52633948	SSX8	intergenic
LNCV6_112969_PI430048170	0.0351797	0.182228	5.48764	down	lnc-CCR4-4:1	lncipediav5.2	chr3	+	32868132	32868533	---	sense_intronic_ncRNA
LNCV6_77992_PI430048170	0.00842589	0.400908	2.49433	down	lnc-ERMARD-2:6	lncipediav5.2	chr6	+	169724764	169739537	---	antisense_lncRNA
LNCV6_92929_PI430048170	0.00505438	4.78775	4.78775	up	lnc-JAK1-3:2	lncipediav5.2	chr1	-	65301093	65308816	---	antisense_lncRNA
LNCV6_15801_PI430048170	0.0011903	0.192202	5.20285	down	ENST00000608206.1	ENSEMBL_GENCODE	chr3	-	197505262	197506986	LINC02012	lincRNA
LNCV6_82602_PI430048170	0.0149663	0.259111	3.85934	down	lnc-NPIPA8-9:1	lncipediav5.2	chr16	-	17354671	17403501	---	sense_intronic_ncRNA
LNCV6_74669_PI430048170	0.0106885	2.95175	2.95175	up	lnc-BDH2-2:2	lncipediav5.2	chr4	-	103048590	103067499	---	sense_intronic_ncRNA
LNCV6_120364_PI430048170	0.0304995	0.267177	3.74284	down	NR_022011	RefSeq	chr15	+	24981993	24983790	PWARSN	intergenic
LNCV6_100084_PI430048170	0.0154848	0.288752	3.46318	down	lnc-RPL4-1:2	lncipediav5.2	chr15	-	66563566	66565974	---	sense_intronic_ncRNA
LNCV6_11681_PI430048170	0.000380664	3.52482	3.52482	up	ENST00000418925.1	ENSEMBL_GENCODE	chr1	-	165493073	165501670	LRRC52-AS1	antisense
LNCV6_110542_PI430048170	0.00381185	2.58963	2.58963	up	lnc-CHAC2-11:1	lncipediav5.2	chr2	+	52071354	52077197	---	lincRNA
LNCV6_72950_PI430048170	0.0182437	2.6436	2.6436	up	lnc-CAMP-3:1	lncipediav5.2	chr3	+	48039266	48039490	---	antisense_lncRNA
LNCV6_49417_PI430048170	0.0141825	2.24338	2.24338	up	lnc-PDGFA-6:5	lncipediav5.2	chr7	-	19618	35457	---	lincRNA
LNCV6_56489_PI430048170	0.0208917	2.15388	2.15388	up	lnc-SEC24C-3:5	lncipediav5.2	chr10	+	73735440	73737780	---	lincRNA
LNCV6_26145_PI430048170	0.00283998	0.157186	6.36189	down	ENST00000621575.1	ENSEMBL_GENCODE	chr13	+	33846190	33850825	AL161891.1	sense_intronic
LNCV6_53555_PI430048170	0.00336716	2.17434	2.17434	up	lnc-EIF4G3-3:1	lncipediav5.2	chr1	-	21219813	21222081	---	sense_intronic_ncRNA
LNCV6_110497_PI430048170	0.0168896	4.59995	4.59995	up	lnc-MBOAT2-10:1	lncipediav5.2	chr2	-	8725277	8727217	---	sense_intronic_ncRNA
LNCV6_113415_PI430048170	0.00338032	0.234527	4.26391	down	lnc-PCDH11X-1:1	lncipediav5.2	chrX	+	93042489	93042942	---	lincRNA
LNCV6_86835_PI430048170	0.0261746	2.65221	2.65221	up	lnc-USP12-6:1	lncipediav5.2	chr13	-	27034843	27037174	---	lincRNA
LNCV6_67022_PI430048170	0.00936291	0.376329	2.65725	down	lnc-HNRNPU-1:9	lncipediav5.2	chr1	-	244856413	244857076	---	sense_intronic_ncRNA
LNCV6_70531_PI430048170	0.0268761	3.30707	3.30707	up	lnc-TNP1-7:1	lncipediav5.2	chr2	-	216785773	216786144	---	lincRNA
LNCV6_52446_PI430048170	0.0164273	2.3615	2.3615	up	NR_051964	RefSeq	chr13	-	52167708	52194467	MRPS31P5	intergenic
LNCV6_52622_PI430048170	0.0108267	2.23164	2.23164	up	ENST00000436877.2	ENSEMBL_GENCODE	chr10	-	44899614	44920220	AL353801.2	antisense
LNCV6_100728_PI430048170	0.00767968	3.67617	3.67617	up	BEAN1-AS1:1	lncipediav5.2	chr16	-	66469811	66517312	---	sense_intronic_ncRNA
LNCV6_109362_PI430048170	0.00181452	2.28229	2.28229	up	lnc-CAT-1:1	lncipediav5.2	chr11	+	34430879	34431649	---	lincRNA
LNCV6_87094_PI430048170	0.0163473	2.17841	2.17841	up	lnc-PTPN14-8:1	lncipediav5.2	chr1	-	213782311	213782577	---	lincRNA
LNCV6_14901_PI430048170	0.000238373	2.44956	2.44956	up	ENST00000596274.1	ENSEMBL_GENCODE	chr3	+	69035096	69048564	AC109587.1	antisense
LNCV6_112213_PI430048170	0.0147672	3.10502	3.10502	up	lnc-FANCB-2:1	lncipediav5.2	chrX	-	14977958	14978463	---	lincRNA
LNCV6_23958_PI430048170	0.0406006	0.429402	2.32882	down	ENST00000545308.5	ENSEMBL_GENCODE	chr11	-	62854442	62855488	SNHG1	retained_intron
LNCV6_58542_PI430048170	0.04355	2.44134	2.44134	up	ENST00000541888.2	ENSEMBL_GENCODE	chr12	+	6393905	6396148	AC005840.2	lincRNA
LNCV6_19188_PI430048170	0.00140392	2.93781	2.93781	up	ENST00000437067.1	ENSEMBL_GENCODE	chr6	+	142748443	142753759	AL023584.1	antisense
LNCV6_112222_PI430048170	0.000211933	0.320028	3.12473	down	lnc-MED14-4:1	lncipediav5.2	chrX	-	40811949	40845457	---	lincRNA
LNCV6_59024_PI430048170	0.00116403	5.3523	5.3523	up	lnc-KRT77-1:1	lncipediav5.2	chr12	-	52735265	52736142	---	lincRNA
LNCV6_32218_PI430048170	0.00267014	2.4277	2.4277	up	ENST00000597357.1	ENSEMBL_GENCODE	chr19	+	16551773	16552328	AC008764.3	antisense
LNCV6_106438_PI430048170	0.0276035	3.01672	3.01672	up	lnc-DHX8-2:1	lncipediav5.2	chr17	+	43476197	43476665	---	lincRNA
LNCV6_63601_PI430048170	0.00731092	2.88266	2.88266	up	MAFG-DT:16	lncipediav5.2	chr17	+	81927846	81932385	---	antisense_lncRNA
LNCV6_89801_PI430048170	0.0336919	0.494786	2.02107	down	lnc-TBCA-9:2	lncipediav5.2	chr5	-	78087495	78113770	---	sense_intronic_ncRNA
LNCV6_110565_PI430048170	0.00339407	0.288486	3.46637	down	lnc-TGFA-2:1	lncipediav5.2	chr2	-	70656783	70658325	---	sense_intronic_ncRNA
LNCV6_88525_PI430048170	0.00761299	0.123078	8.12492	down	BLACAT1:11	lncipediav5.2	chr1	-	205438007	205445463	---	sense_intronic_ncRNA
LNCV6_88999_PI430048170	0.0462772	4.60474	4.60474	up	lnc-CORO6-2:1	lncipediav5.2	chr17	-	29716278	29716685	---	sense_intronic_ncRNA
LNCV6_68573_PI430048170	0.00116084	2.74739	2.74739	up	ENST00000413911.1	ENSEMBL_GENCODE	chr2	-	190880797	190882059	AC005540.1	antisense
LNCV6_90568_PI430048170	0.0307204	0.169319	5.906	down	lnc-RAB17-5:2	lncipediav5.2	chr2	-	237585402	237590731	---	sense_intronic_ncRNA
LNCV6_58491_PI430048170	0.00290804	16.2703	16.2703	up	lnc-DCP1B-6:2	lncipediav5.2	chr12	-	2255803	2256163	---	antisense_lncRNA
LNCV6_7801_PI430048170	0.00117497	6.12778	6.12778	up	NR_003066	RefSeq	chr1	-	30968162	30968237	SNORD85	exonic_sense
LNCV6_23033_PI430048170	0.00363026	2.43554	2.43554	up	ENST00000461034.1	ENSEMBL_GENCODE	chr10	+	78267379	78302046	LINC00595	lincRNA
LNCV6_99801_PI430048170	0.0352627	3.0235	3.0235	up	lnc-RAB23-17:1	lncipediav5.2	chr6	-	57860602	57866342	---	lincRNA
LNCV6_111788_PI430048170	0.00962936	2.16198	2.16198	up	lnc-ERV3-1-4:1	lncipediav5.2	chr7	-	65235789	65236723	---	lincRNA
LNCV6_57924_PI430048170	0.0126526	12.305	12.305	up	lnc-MOGAT2-4:1	lncipediav5.2	chr11	+	75668435	75670963	---	antisense_lncRNA
LNCV6_62973_PI430048170	0.0031404	0.435937	2.29391	down	lnc-RETREG3-1:1	lncipediav5.2	chr17	-	42576676	42577672	---	sense_intronic_ncRNA
LNCV6_103509_PI430048170	0.00172097	2.49261	2.49261	up	NR_023313	RefSeq	chr19	+	1269267	1274810	CIRBP	exonic_sense
LNCV6_70258_PI430048170	0.0210483	2.38595	2.38595	up	lnc-KCNB2-9:1	lncipediav5.2	chr8	+	71895990	71896330	---	lincRNA
LNCV6_22742_PI430048170	0.00791913	2.66423	2.66423	up	ENST00000603160.5	ENSEMBL_GENCODE	chr10	-	35314552	35320998	AL117336.3	antisense
LNCV6_60324_PI430048170	0.0161413	2.4472	2.4472	up	lnc-BORA-14:1	lncipediav5.2	chr13	+	71845980	71846317	---	antisense_lncRNA
LNCV6_110633_PI430048170	0.0177568	0.305191	3.27664	down	lnc-EDAR-14:1	lncipediav5.2	chr2	-	107920762	107921248	---	lincRNA
LNCV6_97002_PI430048170	0.0364518	3.39314	3.39314	up	lnc-MTCH1-3:1	lncipediav5.2	chr6	-	37217641	37218489	---	sense_intronic_ncRNA
LNCV6_19804_PI430048170	0.0280897	2.04883	2.04883	up	ENST00000563054.1	ENSEMBL_GENCODE	chr7	+	57404783	57413541	AC237221.1	lincRNA
LNCV6_4857_PI430048170	0.000191073	2.31412	2.31412	up	NR_002171	RefSeq	chr13	+	63737434	63742568	OR7E156P	intergenic
LNCV6_86734_PI430048170	0.00773773	2.22075	2.22075	up	lnc-EDAR-10:1	lncipediav5.2	chr2	-	108493760	108496551	---	antisense_lncRNA
LNCV6_97247_PI430048170	0.0101198	3.31842	3.31842	up	lnc-TBC1D5-2:1	lncipediav5.2	chr3	-	17090250	17094552	---	antisense_lncRNA
LNCV6_39550_PI430048170	0.00254438	2.10281	2.10281	up	LINC01233:8	lncipediav5.2	chr19	+	22533199	22536548	---	lincRNA
LNCV6_85092_PI430048170	0.0287561	0.354932	2.81744	down	lnc-PIK3CG-5:1	lncipediav5.2	chr7	+	106961072	106961292	---	lincRNA
LNCV6_5035_PI430048170	0.0151836	0.403029	2.48121	down	NR_002734	RefSeq	chr8	-	66767328	66768034	PTTG3P	exonic_sense
LNCV6_50435_PI430048170	0.00265742	0.468041	2.13657	down	lnc-PEAK1-2:2	lncipediav5.2	chr15	-	77420701	77484605	---	antisense_lncRNA
LNCV6_32157_PI430048170	0.00363447	0.140123	7.13659	down	ENST00000591837.1	ENSEMBL_GENCODE	chr19	+	13131571	13132410	AC005546.1	lincRNA
LNCV6_118669_PI430048170	4.60461e-05	2.16778	2.16778	up	lnc-RHEX-7:2	lncipediav5.2	chr1	+	205813396	205817113	---	antisense_lncRNA
LNCV6_104627_PI430048170	0.000676771	2.18248	2.18248	up	lnc-NUMA1-5:1	lncipediav5.2	chr11	-	71927577	71928447	---	sense_intronic_ncRNA
LNCV6_68656_PI430048170	0.0447904	2.48439	2.48439	up	lnc-B3GNT4-4:1	lncipediav5.2	chr12	+	122364779	122365629	---	antisense_lncRNA
LNCV6_34365_PI430048170	0.00426102	3.34106	3.34106	up	ENST00000609820.5	ENSEMBL_GENCODE	chr22	-	25892437	25896744	Z98949.1	antisense
LNCV6_65847_PI430048170	1.72676e-05	0.260336	3.8412	down	lnc-USP34-2:2	lncipediav5.2	chr2	-	61482624	61485958	---	sense_intronic_ncRNA
LNCV6_53050_PI430048170	0.00150729	0.184613	5.41673	down	ENST00000431060.4	ENSEMBL_GENCODE	chr15	+	100849831	100865457	AC015712.6	processed_transcript
LNCV6_64951_PI430048170	0.0427474	2.20995	2.20995	up	lnc-RSPH6A-1:1	lncipediav5.2	chr19	-	45789394	45790176	---	sense_intronic_ncRNA
LNCV6_103675_PI430048170	0.0058619	2.13099	2.13099	up	lnc-VIPAS39-1:1	lncipediav5.2	chr14	-	77457279	77457952	---	sense_intronic_ncRNA
LNCV6_101785_PI430048170	0.000587719	0.10941	9.13991	down	lnc-ANKRD20A8P-13:1	lncipediav5.2	chr2	-	94786687	94787261	---	lincRNA
LNCV6_17714_PI430048170	0.000600502	0.393607	2.54061	down	ENST00000507558.1	ENSEMBL_GENCODE	chr5	+	116471190	116472638	SEMA6A-AS1	antisense
LNCV6_20681_PI430048170	0.0209526	5.36808	5.36808	up	ENST00000521101.1	ENSEMBL_GENCODE	chr8	+	29527312	29530323	AC084026.2	lincRNA
LNCV6_111965_PI430048170	0.00179342	0.483995	2.06614	down	lnc-SLCO5A1-5:1	lncipediav5.2	chr8	-	69859263	69860540	---	lincRNA
LNCV6_30442_PI430048170	0.0239782	2.70602	2.70602	up	ENST00000617867.1	ENSEMBL_GENCODE	chr17	+	37649133	37650894	AC243585.1	lincRNA
LNCV6_102042_PI430048170	0.0301172	2.63439	2.63439	up	lnc-GDI2-3:1	lncipediav5.2	chr10	-	5869809	5870383	---	sense_intronic_ncRNA
LNCV6_83352_PI430048170	0.0305575	0.412819	2.42237	down	lnc-OR1D5-2:1	lncipediav5.2	chr17	-	3033373	3037717	---	antisense_lncRNA
LNCV6_99901_PI430048170	0.00320535	4.01109	4.01109	up	lnc-RERE-4:1	lncipediav5.2	chr1	-	8870171	8878688	---	sense_intronic_ncRNA
LNCV6_115850_PI430048170	0.0398518	0.318161	3.14306	down	ENST00000606966.1	ENSEMBL_GENCODE	chr19	-	781002	781862	AC006273.1	lincRNA
LNCV6_80629_PI430048170	0.0122517	0.266847	3.74747	down	lnc-UBAP2-4:1	lncipediav5.2	chr9	-	34109170	34109968	---	sense_intronic_ncRNA
LNCV6_33698_PI430048170	0.00227198	4.68093	4.68093	up	ENST00000593619.1	ENSEMBL_GENCODE	chr21	-	14821208	14821806	LINC02246	lincRNA
LNCV6_21994_PI430048170	0.00168523	3.3461	3.3461	up	ENST00000531661.1	ENSEMBL_GENCODE	chr9	+	83708318	83713378	AL354920.1	antisense
LNCV6_93760_PI430048170	0.00957359	2.29427	2.29427	up	lnc-TEX11-32:1	lncipediav5.2	chrX	-	70427449	70435350	---	antisense_lncRNA
LNCV6_34240_PI430048170	0.0158307	2.17101	2.17101	up	ENST00000610278.1	ENSEMBL_GENCODE	chr22	-	20981361	20981755	AC002470.1	lincRNA
LNCV6_71409_PI430048170	0.00485142	2.01131	2.01131	up	ENST00000614771.1	ENSEMBL_GENCODE	chr20	+	57710183	57712780	NKILA	antisense
LNCV6_66556_PI430048170	0.00251715	0.43561	2.29563	down	lnc-ARHGEF4-2:2	lncipediav5.2	chr2	+	131119370	131125514	---	sense_overlap_ncRNA
LNCV6_117415_PI430048170	0.00974413	0.341671	2.92679	down	lnc-PURG-1:3	lncipediav5.2	chr8	-	31167036	31171312	---	antisense_lncRNA
LNCV6_12869_PI430048170	0.00309394	3.87497	3.87497	up	ENST00000440698.1	ENSEMBL_GENCODE	chr2	+	51032601	52407917	AC007402.1	lincRNA
LNCV6_121019_PI430048170	0.0230893	3.40855	3.40855	up	NONHSAT058806.2	NONCODEv5	chr18	-	31058840	31059393	---	intergenic
LNCV6_87212_PI430048170	6.15742e-05	3.87131	3.87131	up	lnc-RPL11-6:1	lncipediav5.2	chr1	+	23499320	23513152	---	antisense_lncRNA
LNCV6_42853_PI430048170	0.00262377	7.46274	7.46274	up	lnc-KCNN2-2:2	lncipediav5.2	chr5	+	114056142	114105762	---	lincRNA
LNCV6_54304_PI430048170	0.0010087	0.177137	5.64535	down	lnc-CDC7-2:1	lncipediav5.2	chr1	+	91328368	91329513	---	antisense_lncRNA
LNCV6_7648_PI430048170	0.00825109	2.53548	2.53548	up	NR_004403	RefSeq	chr11	-	10801466	10801608	SNORD97	intronic_sense
LNCV6_103676_PI430048170	0.0117883	0.362699	2.75711	down	lnc-ZNF286B-4:2	lncipediav5.2	chr17	-	18681320	18682241	---	sense_intronic_ncRNA
LNCV6_5031_PI430048170	0.00770337	4.26418	4.26418	up	NR_002737	RefSeq	chr12	-	56645026	56645101	SNORD59A	exonic_sense
LNCV6_101799_PI430048170	0.0103781	2.16943	2.16943	up	lnc-TRPS1-2:1	lncipediav5.2	chr8	-	115199654	115215288	---	lincRNA
LNCV6_6007_PI430048170	0.00146272	2.07727	2.07727	up	NR_046689	RefSeq	chr7	+	79008987	79012277	MAGI2-AS2	intronic_antisense
LNCV6_97204_PI430048170	0.0177232	2.8423	2.8423	up	lnc-SLC7A14-3:1	lncipediav5.2	chr3	-	170692023	170735950	---	antisense_lncRNA
LNCV6_120434_PI430048170	0.00150484	0.454282	2.20128	down	lnc-MYEF2-6:1	lncipediav5.2	chr15	-	48134630	48136775	---	sense_intronic_ncRNA
LNCV6_122482_PI430048170	0.0177224	2.64128	2.64128	up	NR_109952	RefSeq	chr22	-	37641831	37658377	LOC101927051	exonic_antisense
LNCV6_67039_PI430048170	0.000420815	0.451618	2.21426	down	lnc-SLC16A9-4:1	lncipediav5.2	chr10	-	59551403	59551878	---	lincRNA
LNCV6_97646_PI430048170	0.0106778	2.88199	2.88199	up	NR_126059	RefSeq	chrX	+	47482715	47485227	LINC01560	intronic_antisense
LNCV6_79649_PI430048170	0.00175506	0.335535	2.98031	down	lnc-STC1-4:1	lncipediav5.2	chr8	-	23805932	23806154	---	lincRNA
LNCV6_118385_PI430048170	0.0156796	3.55136	3.55136	up	NONHSAT004238.2	NONCODEv5	chr1	-	85174312	85176880	---	intronic_sense
LNCV6_69736_PI430048170	0.0113386	0.27112	3.68841	down	lnc-FRMD4A-6:1	lncipediav5.2	chr10	-	14602456	14604270	---	sense_intronic_ncRNA
LNCV6_34098_PI430048170	0.00461898	2.1574	2.1574	up	ENST00000416468.1	ENSEMBL_GENCODE	chr21	-	45378336	45379635	BX322559.1	antisense
LNCV6_43026_PI430048170	0.0284699	3.50588	3.50588	up	lnc-SBDS-10:1	lncipediav5.2	chr7	-	69282984	69304136	---	lincRNA
LNCV6_35910_PI430048170	0.0204401	3.86711	3.86711	up	NR_003012	RefSeq	chr12	-	6581472	6581609	SCARNA11	intronic_sense
LNCV6_23346_PI430048170	0.000575233	0.202235	4.94473	down	ENST00000448347.5	ENSEMBL_GENCODE	chr10	+	123356450	123517708	AL160290.2	lincRNA
LNCV6_50653_PI430048170	0.00930645	0.122352	8.17317	down	NR_024231	RefSeq	chr19	-	50133744	50133864	SNAR-B1	intronic_sense
LNCV6_33577_PI430048170	0.0106705	2.17291	2.17291	up	ENST00000436263.1	ENSEMBL_GENCODE	chr20	+	63448051	63449329	AL353658.1	antisense
LNCV6_14818_PI430048170	0.0212345	2.3647	2.3647	up	ENST00000469806.1	ENSEMBL_GENCODE	chr3	-	55335462	55350915	AC121764.2	lincRNA
LNCV6_12897_PI430048170	0.000448875	0.283059	3.53283	down	ENST00000608934.1	ENSEMBL_GENCODE	chr2	+	58241349	58241686	AC007250.1	antisense
LNCV6_117109_PI430048170	0.0337626	6.10638	6.10638	up	lnc-HPS6-1:1	lncipediav5.2	chr10	+	101836295	101839275	---	antisense_lncRNA
LNCV6_113827_PI430048170	0.00758404	0.35924	2.78365	down	lnc-NSD3-5:1	lncipediav5.2	chr8	-	38264738	38265911	---	sense_intronic_ncRNA
LNCV6_60704_PI430048170	0.00551323	2.44413	2.44413	up	lnc-NRL-4:1	lncipediav5.2	chr14	-	24066504	24067348	---	antisense_lncRNA
LNCV6_30452_PI430048170	3.41958e-05	9.66602	9.66602	up	ENST00000618407.1	ENSEMBL_GENCODE	chr17	-	38703480	38706261	AC006449.2	antisense
LNCV6_66382_PI430048170	0.0096193	0.227922	4.38746	down	lnc-RGPD6-2:1	lncipediav5.2	chr2	-	110661355	110667565	---	sense_intronic_ncRNA
LNCV6_106041_PI430048170	0.00692694	2.16601	2.16601	up	lnc-FAM13C-4:1	lncipediav5.2	chr10	-	59088700	59089039	---	lincRNA
LNCV6_6522_PI430048170	0.0114033	0.299937	3.33403	down	NR_027992	RefSeq	chr15	-	20669467	20756151	NBEAP1	intergenic
LNCV6_101069_PI430048170	0.00129229	0.104184	9.5984	down	ENST00000587859.1	ENSEMBL_GENCODE	chr19	+	29213235	29215815	AC007786.1	lincRNA
LNCV6_40068_PI430048170	0.000517689	2.78424	2.78424	up	NR_045680	RefSeq	chr5	-	180829953	180831618	HEIH	intergenic
LNCV6_13988_PI430048170	0.00223571	3.46004	3.46004	up	NR_038271	RefSeq	chr2	+	178523190	178620217	TTN-AS1	exonic_antisense
LNCV6_20809_PI430048170	0.0134569	2.51703	2.51703	up	ENST00000519032.1	ENSEMBL_GENCODE	chr8	-	46930840	46934446	AC091163.2	lincRNA
LNCV6_79530_PI430048170	0.0148161	2.65337	2.65337	up	lnc-PINX1-1:1	lncipediav5.2	chr8	-	10757785	10761183	---	sense_intronic_ncRNA
LNCV6_77221_PI430048170	0.0179629	0.2533	3.94789	down	lnc-PPIL1-1:1	lncipediav5.2	chr6	-	36852060	36854663	---	lincRNA
LNCV6_35533_PI430048170	0.000299768	4.32998	4.32998	up	NR_002916	RefSeq	chr14	-	21397292	21397401	SNORD8	exonic_sense
LNCV6_49248_PI430048170	0.000368947	2.06555	2.06555	up	lnc-RAB6D-3:2	lncipediav5.2	chr2	-	131469707	131472356	---	sense_intronic_ncRNA
LNCV6_81944_PI430048170	0.000632891	0.0365256	27.378	down	lnc-NAP1L3-5:1	lncipediav5.2	chrX	-	94636662	94639570	---	lincRNA
LNCV6_76384_PI430048170	0.00209569	0.367658	2.71992	down	lnc-LTC4S-2:3	lncipediav5.2	chr5	+	179811614	179813641	---	sense_intronic_ncRNA
LNCV6_115660_PI430048170	0.0123125	2.5513	2.5513	up	lnc-KIDINS220-14:1	lncipediav5.2	chr2	-	8597388	8597821	---	lincRNA
LNCV6_95709_PI430048170	0.00257144	0.289788	3.45079	down	lnc-UBE2QL1-2:1	lncipediav5.2	chr5	+	6289856	6290624	---	lincRNA
LNCV6_21079_PI430048170	0.00394037	2.72005	2.72005	up	ENST00000517365.1	ENSEMBL_GENCODE	chr8	-	79820569	79871759	AC036214.1	lincRNA
LNCV6_74683_PI430048170	0.00140216	0.142583	7.01347	down	lnc-PPA2-7:1	lncipediav5.2	chr4	-	105526595	105527397	---	lincRNA
LNCV6_24395_PI430048170	0.0170275	3.35448	3.35448	up	ENST00000602900.1	ENSEMBL_GENCODE	chr11	+	113368478	113369117	AP002840.2	sense_intronic
LNCV6_21995_PI430048170	0.0346943	2.22768	2.22768	up	ENST00000458016.5	ENSEMBL_GENCODE	chr9	+	83829656	83837587	AL354733.1	antisense
LNCV6_102068_PI430048170	0.0413575	0.457685	2.18491	down	lnc-NSUN6-1:4	lncipediav5.2	chr10	-	18533071	18539659	---	antisense_lncRNA
LNCV6_35973_PI430048170	0.00196209	5.85532	5.85532	up	ENST00000384220.1	ENSEMBL_GENCODE	chr7	-	39329003	39329134	SNORA20B	snoRNA
LNCV6_59633_PI430048170	0.00810296	2.71628	2.71628	up	lnc-TAOK3-7:4	lncipediav5.2	chr12	-	118954770	118956213	---	lincRNA
LNCV6_123550_PI430048170	0.0154772	3.19822	3.19822	up	NR_040093	RefSeq	chr5	+	111512225	111739726	STARD4-AS1	exonic_antisense
LNCV6_41259_PI430048170	0.00367474	23.1915	23.1915	up	NR_028303	RefSeq	chr3	-	107109789	107240638	LINC00882	exonic_sense
LNCV6_63135_PI430048170	0.0028021	0.117296	8.52541	down	NR_110804	RefSeq	chr17	+	48444832	48466040	LOC101927166	intergenic
LNCV6_22817_PI430048170	0.0104086	198.686	198.686	up	ENST00000618306.1	ENSEMBL_GENCODE	chr10	-	47934348	47985987	AC245041.2	lincRNA
LNCV6_110055_PI430048170	0.00515487	0.0798274	12.527	down	lnc-ISG20-1:1	lncipediav5.2	chr15	+	88621380	88626179	---	sense_intronic_ncRNA
LNCV6_16327_PI430048170	0.0362675	2.45908	2.45908	up	NR_033874	RefSeq	chr4	+	101347776	101348883	FLJ20021	bidirectional
LNCV6_103650_PI430048170	0.0371133	0.459403	2.17674	down	lnc-ATG2B-14:1	lncipediav5.2	chr14	-	96423699	96424209	---	antisense_lncRNA
LNCV6_85331_PI430048170	0.00223686	6.44411	6.44411	up	lnc-PPM1E-2:1	lncipediav5.2	chr17	+	58748242	58754408	---	lincRNA
LNCV6_106046_PI430048170	0.0426359	2.62178	2.62178	up	lnc-CTSV-2:5	lncipediav5.2	chr9	-	97079239	97123084	---	lincRNA
LNCV6_118428_PI430048170	0.0232531	3.83685	3.83685	up	NONHSAT004818.2	NONCODEv5	chr1	+	101025853	101087263	---	exonic_antisense
LNCV6_15072_PI430048170	0.0164584	69.5454	69.5454	up	NR_109779	RefSeq	chr3	-	112596793	112601969	LINC01279	intronic_antisense
LNCV6_17841_PI430048170	0.0105997	2.70137	2.70137	up	ENST00000602919.1	ENSEMBL_GENCODE	chr5	+	134226410	134227827	AC104109.2	lincRNA
LNCV6_56203_PI430048170	0.00695625	2.74916	2.74916	up	lnc-ZNF25-1:1	lncipediav5.2	chr10	-	38091763	38092051	---	lincRNA
LNCV6_31210_PI430048170	0.0297211	13.9598	13.9598	up	ENST00000580756.1	ENSEMBL_GENCODE	chr18	+	316737	319165	AP000915.1	lincRNA
LNCV6_91472_PI430048170	0.00442097	0.340161	2.93979	down	lnc-CCT4-3:3	lncipediav5.2	chr2	-	61827103	61836484	---	sense_intronic_ncRNA
LNCV6_99275_PI430048170	0.0149377	2.0545	2.0545	up	lnc-NPHP4-6:1	lncipediav5.2	chr1	-	5119379	5120070	---	lincRNA
LNCV6_26503_PI430048170	0.0374879	0.394144	2.53715	down	ENST00000595998.1	ENSEMBL_GENCODE	chr13	+	98233650	98234700	AL445223.1	sense_intronic
LNCV6_115090_PI430048170	0.027561	0.488078	2.04885	down	lnc-FAM212A-1:1	lncipediav5.2	chr3	+	49775284	49775614	---	antisense_lncRNA
LNCV6_74121_PI430048170	0.00887017	0.18416	5.43008	down	lnc-OTOP1-2:1	lncipediav5.2	chr4	-	4143457	4150421	---	lincRNA
LNCV6_116057_PI430048170	0.031522	3.85501	3.85501	up	lnc-NEDD4-2:1	lncipediav5.2	chr15	-	55738204	55738659	---	sense_intronic_ncRNA
LNCV6_65237_PI430048170	0.000610743	0.410035	2.43882	down	lnc-ZNF579-1:1	lncipediav5.2	chr19	-	55576769	55577414	---	sense_intronic_ncRNA
LNCV6_103375_PI430048170	0.029837	0.423428	2.36167	down	lnc-ENTPD5-1:1	lncipediav5.2	chr14	-	74081021	74082604	---	sense_intronic_ncRNA
LNCV6_120126_PI430048170	0.00037097	6.84853	6.84853	up	NR_027263	RefSeq	chr14	-	32075418	32076699	ARHGAP5-AS1	bidirectional
LNCV6_94792_PI430048170	0.0189662	0.478586	2.08949	down	lnc-GP1BA-1:1	lncipediav5.2	chr17	+	4940045	4940836	---	sense_intronic_ncRNA
LNCV6_74449_PI430048170	0.00560837	2.40313	2.40313	up	lnc-UGT2B7-2:1	lncipediav5.2	chr4	+	69144733	69147671	---	lincRNA
LNCV6_29025_PI430048170	0.0204596	0.0850921	11.752	down	ENST00000501520.1	ENSEMBL_GENCODE	chr16	-	28284885	28292064	AC138904.1	lincRNA
LNCV6_11617_PI430048170	0.0164935	0.326643	3.06145	down	ENST00000452465.1	ENSEMBL_GENCODE	chr1	-	156452897	156456577	AL139412.1	lincRNA
LNCV6_72219_PI430048170	0.00113801	46.3851	46.3851	up	lnc-GGT1-5:2	lncipediav5.2	chr22	+	24712291	24712522	---	lincRNA
LNCV6_27873_PI430048170	0.000348929	0.223179	4.48071	down	ENST00000612262.1	ENSEMBL_GENCODE	chr15	-	48327566	48331846	AC023355.1	antisense
LNCV6_97287_PI430048170	0.0005266	2.44327	2.44327	up	lnc-SLC25A1-4:1	lncipediav5.2	chr22	-	19238442	19238739	---	sense_intronic_ncRNA
LNCV6_7714_PI430048170	0.000636292	72.8656	72.8656	up	NR_003300	RefSeq	chr15	+	25184305	25184387	SNORD115-8	intergenic
LNCV6_89533_PI430048170	0.00126557	4.6605	4.6605	up	NR_046572	RefSeq	chr3	+	56940039	56960854	ARHGEF3-AS1	exonic_antisense
LNCV6_51504_PI430048170	0.00730642	2.7289	2.7289	up	lnc-MRPL16-1:1	lncipediav5.2	chr11	-	59794110	59794716	---	antisense_lncRNA
LNCV6_53811_PI430048170	0.0106291	2.59036	2.59036	up	lnc-C1orf109-1:1	lncipediav5.2	chr1	-	37691047	37692242	---	sense_intronic_ncRNA
LNCV6_59325_PI430048170	0.00290566	0.233949	4.27444	down	lnc-C12orf50-5:1	lncipediav5.2	chr12	-	87820653	87820918	---	lincRNA
LNCV6_6528_PI430048170	0.0286729	0.146761	6.81379	down	NR_027300	RefSeq	chr19	+	10041355	10074138	C3P1	intergenic
LNCV6_55875_PI430048170	2.45535e-07	0.283756	3.52415	down	lnc-GTPBP4-5:1	lncipediav5.2	chr10	+	1090154	1092179	---	sense_intronic_ncRNA
LNCV6_106654_PI430048170	0.0116892	16.4739	16.4739	up	lnc-ITGB1-4:2	lncipediav5.2	chr10	-	33194371	33213561	---	sense_intronic_ncRNA
LNCV6_114315_PI430048170	0.0352119	2.63197	2.63197	up	lnc-UNC5CL-5:1	lncipediav5.2	chr6	-	41071498	41072563	---	sense_intronic_ncRNA
LNCV6_8236_PI430048170	0.00654003	0.326886	3.05917	down	lnc-TBC1D28-6:1	lncipediav5.2	chr17	-	18524565	18526846	---	lincRNA
LNCV6_28620_PI430048170	0.0277631	2.43064	2.43064	up	ENST00000571933.1	ENSEMBL_GENCODE	chr16	-	678518	679737	Z92544.1	antisense
LNCV6_88382_PI430048170	0.00973837	0.203935	4.90351	down	lnc-MTHFD1-1:2	lncipediav5.2	chr14	+	64463227	64463457	---	sense_intronic_ncRNA
LNCV6_31411_PI430048170	0.0235964	0.454159	2.20187	down	lnc-ANKRD30B-13:1	lncipediav5.2	chr18	+	14225223	14342505	---	antisense_lncRNA
LNCV6_117259_PI430048170	0.0121318	0.357241	2.79923	down	lnc-SMYD1-2:2	lncipediav5.2	chr2	+	88016806	88020856	---	lincRNA
LNCV6_38563_PI430048170	0.00282512	2.61776	2.61776	up	lnc-CEP152-1:1	lncipediav5.2	chr15	-	48878135	48879804	---	sense_intronic_ncRNA
LNCV6_17405_PI430048170	0.00394168	2.41322	2.41322	up	ENST00000606908.1	ENSEMBL_GENCODE	chr5	+	75608817	75609983	AC010245.2	lincRNA
LNCV6_71411_PI430048170	0.0140701	2.28415	2.28415	up	lnc-PCK1-4:1	lncipediav5.2	chr20	+	57768822	57782330	---	lincRNA
LNCV6_103320_PI430048170	0.00700289	0.496851	2.01268	down	lnc-TSTA3-1:6	lncipediav5.2	chr8	-	143612620	143613391	---	sense_intronic_ncRNA
LNCV6_10420_PI430048170	0.0156099	15.1871	15.1871	up	ENST00000606861.1	ENSEMBL_GENCODE	chr1	-	3059615	3062531	LINC00982	antisense
LNCV6_31105_PI430048170	2.58723e-06	7.61324	7.61324	up	ENST00000616832.1	ENSEMBL_GENCODE	chr17	-	80333841	80334366	AC124319.3	antisense
LNCV6_70485_PI430048170	0.00384853	0.272553	3.669	down	lnc-IDH1-2:1	lncipediav5.2	chr2	-	208360630	208361369	---	antisense_lncRNA
LNCV6_82121_PI430048170	0.00146326	0.132488	7.54786	down	lnc-UTP14A-1:1	lncipediav5.2	chrX	+	129871308	129877567	---	lincRNA
LNCV6_10484_PI430048170	0.0124612	0.213657	4.6804	down	ENST00000607572.1	ENSEMBL_GENCODE	chr1	-	10429881	10430677	AL139424.1	antisense
LNCV6_124469_PI430048170	0.0260497	0.42646	2.34489	down	NONHSAT116768.2	NONCODEv5	chr6_GL000251v2_alt	-	3432200	3436395	---	exonic_sense
LNCV6_124293_PI430048170	0.00512889	2.16298	2.16298	up	ENST00000568025.1	ENSEMBL_GENCODE	chr6	+	166383189	166384824	AL022069.1	antisense
LNCV6_89002_PI430048170	0.00178924	2.27496	2.27496	up	lnc-NF1-1:1	lncipediav5.2	chr17	+	31378647	31382116	---	sense_intronic_ncRNA
LNCV6_82961_PI430048170	0.0027744	0.434864	2.29957	down	lnc-GOT2-3:1	lncipediav5.2	chr16	-	59166950	59167152	---	lincRNA
LNCV6_79953_PI430048170	4.82279e-06	2.11726	2.11726	up	lnc-SULF1-4:1	lncipediav5.2	chr8	+	69446056	69446260	---	lincRNA
LNCV6_11832_PI430048170	0.00515975	0.328607	3.04315	down	ENST00000414377.1	ENSEMBL_GENCODE	chr1	+	184408337	184412360	AL078645.1	sense_intronic
LNCV6_10460_PI430048170	0.00670148	2.10022	2.10022	up	ENST00000427317.1	ENSEMBL_GENCODE	chr1	+	7368942	7370270	CAMTA1-IT1	sense_intronic
LNCV6_19072_PI430048170	0.000867185	0.15177	6.58893	down	ENST00000435287.1	ENSEMBL_GENCODE	chr6	+	131950946	132077393	AL133346.1	antisense
LNCV6_30976_PI430048170	0.00202104	2.96099	2.96099	up	LINC00469:4	lncipediav5.2	chr17	-	73749269	73823833	---	lincRNA
LNCV6_25195_PI430048170	0.00587946	3.71754	3.71754	up	ENST00000546464.1	ENSEMBL_GENCODE	chr12	-	56267793	56270104	AC073896.5	antisense
LNCV6_125713_PI430048170	0.0217591	3.36398	3.36398	up	lnc-SPATA31A7-5:1	lncipediav5.2	chr9	+	61861624	61863200	---	lincRNA
LNCV6_55481_PI430048170	0.018735	2.92017	2.92017	up	ENST00000564287.2	ENSEMBL_GENCODE	chr1	-	212557833	212559731	AC092803.2	lincRNA
LNCV6_35460_PI430048170	0.0207933	2.09606	2.09606	up	ENST00000363365.1	ENSEMBL_GENCODE	chr5	+	140579667	140579792	RF00443	snoRNA
LNCV6_23215_PI430048170	0.000816326	0.332748	3.00528	down	ENST00000494270.6	ENSEMBL_GENCODE	chr10	+	102449817	102451759	RPARP-AS1	lincRNA
LNCV6_40327_PI430048170	0.0260382	0.289198	3.45784	down	lnc-LGALSL-1:1	lncipediav5.2	chr2	+	64273884	64291563	---	lincRNA
LNCV6_89260_PI430048170	0.00399517	2.88372	2.88372	up	lnc-CLK1-3:3	lncipediav5.2	chr2	-	200861331	200864658	---	sense_intronic_ncRNA
LNCV6_23166_PI430048170	0.0252704	0.403409	2.47888	down	ENST00000609123.1	ENSEMBL_GENCODE	chr10	-	94314907	94315327	AL139124.1	antisense
LNCV6_109835_PI430048170	0.00744473	2.75416	2.75416	up	lnc-STRN3-5:1	lncipediav5.2	chr14	-	31111568	31112239	---	sense_intronic_ncRNA
LNCV6_5200_PI430048170	0.000183512	2.03394	2.03394	up	NR_023343	RefSeq	chr2	+	121530879	121531009	RNU4ATAC	intronic_antisense
LNCV6_30378_PI430048170	0.00547331	3.5119	3.5119	up	ENST00000581727.1	ENSEMBL_GENCODE	chr17	-	34118347	34118882	AC004147.5	sense_intronic
LNCV6_61685_PI430048170	0.0182454	0.44182	2.26336	down	NR_027470	RefSeq	NT_187660.1	-	2671738	2678591	ULK4P2	intergenic
LNCV6_108704_PI430048170	0.0390004	3.98635	3.98635	up	lnc-CDC25C-2:1	lncipediav5.2	chr5	-	138266995	138267757	---	sense_intronic_ncRNA
LNCV6_119587_PI430048170	0.000151205	2.64375	2.64375	up	ENST00000617468.1	ENSEMBL_GENCODE	chr12	-	28188330	28190738	AC022364.1	antisense
LNCV6_116709_PI430048170	0.0356726	3.28088	3.28088	up	lnc-ZNF485-5:1	lncipediav5.2	chr10	+	43630946	43631382	---	lincRNA
LNCV6_35617_PI430048170	0.00332237	3.57627	3.57627	up	ENST00000365647.1	ENSEMBL_GENCODE	chr3	+	40238608	40238741	RF00264	snoRNA
LNCV6_109648_PI430048170	0.0200121	3.04871	3.04871	up	ENST00000552835.5	ENSEMBL_GENCODE	chr12	-	93317135	93377716	AC124947.1	antisense
LNCV6_18995_PI430048170	0.00447257	6.24409	6.24409	up	ENST00000452675.1	ENSEMBL_GENCODE	chr6	-	113623779	113632514	LINC02541	lincRNA
LNCV6_118787_PI430048170	0.00274009	3.28671	3.28671	up	lnc-AKR1C3-1:1	lncipediav5.2	chr10	+	4973365	4975081	---	sense_intronic_ncRNA
LNCV6_83324_PI430048170	0.0222847	2.50984	2.50984	up	PITPNA-AS1:3	lncipediav5.2	chr17	+	1516933	1520561	---	antisense_lncRNA
LNCV6_9273_PI430048170	0.0180906	2.16038	2.16038	up	NR_037514	RefSeq	chr7	-	32732980	32733077	MIR550B2	exonic_antisense
LNCV6_9180_PI430048170	0.0306547	0.467618	2.1385	down	NR_031674	RefSeq	chr15	-	64762386	64762515	MIR1272	exonic_sense
LNCV6_82839_PI430048170	0.0118885	0.472351	2.11707	down	lnc-TP53TG3F-16:1	lncipediav5.2	chr16	+	35173315	35174093	---	lincRNA
LNCV6_1182_PI430048170	0.020811	0.384458	2.60106	down	NR_110889	RefSeq	chr6	-	73693902	73696131	LOC101928489	exonic_antisense
LNCV6_121945_PI430048170	0.0248001	2.63983	2.63983	up	ENST00000562328.2	ENSEMBL_GENCODE	chr2	+	218255319	218257366	AC021016.2	sense_overlapping
LNCV6_82055_PI430048170	0.00920695	0.113561	8.80583	down	lnc-HTR2C-5:1	lncipediav5.2	chrX	+	113955962	113964420	---	lincRNA
LNCV6_99614_PI430048170	0.0496817	2.06125	2.06125	up	lnc-POLE3-5:1	lncipediav5.2	chr9	-	113706256	113711570	---	lincRNA
LNCV6_31195_PI430048170	0.00109011	5.02564	5.02564	up	ENST00000619443.1	ENSEMBL_GENCODE	chr17	+	83098377	83098987	AC130371.2	lincRNA
LNCV6_75295_PI430048170	0.00186978	0.0148601	67.2944	down	lnc-CTNND2-3:1	lncipediav5.2	chr5	-	12653057	12737857	---	lincRNA
LNCV6_125453_PI430048170	0.00662502	0.383005	2.61093	down	lnc-PREX2-2:1	lncipediav5.2	chr8	+	68234674	68237030	---	sense_intronic_ncRNA
LNCV6_33982_PI430048170	0.0100166	2.14363	2.14363	up	ENST00000623098.3	ENSEMBL_GENCODE	chr21	-	38913187	38926180	AP001043.1	lincRNA
LNCV6_120170_PI430048170	0.0290297	2.54589	2.54589	up	ENST00000563647.1	ENSEMBL_GENCODE	chr14	-	57993545	57994525	AL049838.1	sense_overlapping
LNCV6_121696_PI430048170	0.047515	3.10983	3.10983	up	LINC01831:4	lncipediav5.2	chr2	-	104412151	104414031	---	lincRNA
LNCV6_28359_PI430048170	0.0494077	2.00444	2.00444	up	lnc-FANCI-4:1	lncipediav5.2	chr15	+	89358840	89360377	---	lincRNA
LNCV6_124911_PI430048170	0.0388502	3.57131	3.57131	up	NR_036680	RefSeq	chr7	-	32580938	32719168	DPY19L1P1	exonic_antisense
LNCV6_83904_PI430048170	0.0305821	10.5724	10.5724	up	NR_104626	RefSeq	chr1	-	101234872	101236528	LOC101928370	bidirectional
LNCV6_99422_PI430048170	0.00264883	2.5537	2.5537	up	lnc-P4HB-2:1	lncipediav5.2	chr17	-	81869522	81870265	---	sense_intronic_ncRNA
LNCV6_20951_PI430048170	0.03498	0.429093	2.3305	down	ENST00000523265.1	ENSEMBL_GENCODE	chr8	+	63586000	63589408	AC018953.1	lincRNA
LNCV6_42078_PI430048170	0.000365387	22.8515	22.8515	up	lnc-BEST3-1:2	lncipediav5.2	chr12	-	69722324	69738568	---	NA
LNCV6_101770_PI430048170	0.0110225	3.06685	3.06685	up	ENST00000607794.2	ENSEMBL_GENCODE	chr16	+	3006120	3007388	AC004233.3	lincRNA
LNCV6_85623_PI430048170	0.0128255	0.43696	2.28854	down	lnc-SON-1:1	lncipediav5.2	chr21	+	33645668	33659043	---	sense_intronic_ncRNA
LNCV6_91110_PI430048170	0.00582515	2.45837	2.45837	up	lnc-RGCC-1:1	lncipediav5.2	chr13	+	41504427	41506325	---	lincRNA
LNCV6_53060_PI430048170	0.031389	3.57883	3.57883	up	lnc-GDPD4-1:2	lncipediav5.2	chr11	-	77124506	77126150	---	antisense_lncRNA
LNCV6_101709_PI430048170	0.042358	2.1353	2.1353	up	lnc-RGS11-1:2	lncipediav5.2	chr16	-	228123	228990	---	sense_intronic_ncRNA
LNCV6_26611_PI430048170	0.0143445	0.389867	2.56497	down	ENST00000619338.1	ENSEMBL_GENCODE	chr13	+	113511747	113514473	AL442125.2	sense_intronic
LNCV6_25258_PI430048170	0.0115271	2.08607	2.08607	up	ENST00000540024.1	ENSEMBL_GENCODE	chr12	+	64883774	64974611	LINC02389	lincRNA
LNCV6_44185_PI430048170	0.000562597	0.121486	8.2314	down	ENST00000414404.1	ENSEMBL_GENCODE	chr2	-	67175423	67215277	LINC01829	lincRNA
LNCV6_113507_PI430048170	0.00825332	2.69249	2.69249	up	lnc-GPR82-2:1	lncipediav5.2	chrX	+	41748221	41748608	---	antisense_lncRNA
LNCV6_113912_PI430048170	0.0204336	0.269498	3.7106	down	ENST00000526648.2	ENSEMBL_GENCODE	chr8	-	11123381	11126064	AF131215.4	sense_intronic
LNCV6_87603_PI430048170	0.02264	4.45443	4.45443	up	lnc-EID2B-1:1	lncipediav5.2	chr19	-	39508258	39524973	---	antisense_lncRNA
LNCV6_125165_PI430048170	0.0464443	0.36298	2.75497	down	lnc-PLXNA4-1:2	lncipediav5.2	chr7	-	132957765	132959571	---	sense_intronic_ncRNA
LNCV6_101590_PI430048170	8.13204e-05	3.6836	3.6836	up	lnc-BTG3-6:1	lncipediav5.2	chr21	-	17500476	17512529	---	antisense_lncRNA
LNCV6_56463_PI430048170	0.00953125	2.44905	2.44905	up	lnc-SPOCK2-1:3	lncipediav5.2	chr10	-	72086680	72088521	---	sense_intronic_ncRNA
LNCV6_122107_PI430048170	0.0190031	2.81594	2.81594	up	lnc-PIGU-3:1	lncipediav5.2	chr20	-	34509542	34510010	---	antisense_lncRNA
LNCV6_122719_PI430048170	0.0241458	0.355425	2.81353	down	ENST00000484698.5	ENSEMBL_GENCODE	chr3	-	106836811	107240632	LINC00882	lincRNA
LNCV6_58102_PI430048170	0.0380742	0.364569	2.74297	down	lnc-MMP10-1:1	lncipediav5.2	chr11	-	102766800	102767927	---	lincRNA
LNCV6_79456_PI430048170	0.00183148	0.394275	2.5363	down	lnc-CLN8-4:1	lncipediav5.2	chr8	+	1874512	1875661	---	sense_intronic_ncRNA
LNCV6_124937_PI430048170	0.0277471	4.41071	4.41071	up	lnc-RALA-3:1	lncipediav5.2	chr7	+	39582804	39583331	---	sense_intronic_ncRNA
LNCV6_20186_PI430048170	0.000269781	0.0268038	37.3082	down	ENST00000411856.1	ENSEMBL_GENCODE	chr7	+	125917871	125933832	AC003975.1	lincRNA
LNCV6_17786_PI430048170	0.00567278	0.0698971	14.3068	down	ENST00000607594.1	ENSEMBL_GENCODE	chr5	+	127478295	127478737	AC010424.2	lincRNA
LNCV6_21640_PI430048170	0.0241637	4.41991	4.41991	up	ENST00000430387.1	ENSEMBL_GENCODE	chr9	+	3647335	3648338	AL354977.2	lincRNA
LNCV6_52681_PI430048170	0.0245777	0.193556	5.16648	down	lnc-C3orf38-1:1	lncipediav5.2	chr3	+	88156888	88168729	---	sense_intronic_ncRNA
LNCV6_49235_PI430048170	0.0369629	3.24605	3.24605	up	ENST00000555771.2	ENSEMBL_GENCODE	chr14	-	71292729	71321814	AC005476.2	antisense
LNCV6_24077_PI430048170	0.0119057	2.2107	2.2107	up	ENST00000544004.1	ENSEMBL_GENCODE	chr11	-	69438365	69444743	AP000439.1	lincRNA
LNCV6_113570_PI430048170	0.0391895	2.8211	2.8211	up	lnc-GALNT12-2:1	lncipediav5.2	chr9	+	98890589	98891937	---	lincRNA
LNCV6_81261_PI430048170	0.0118231	0.328893	3.0405	down	MIR600HG:3	lncipediav5.2	chr9	-	123114059	123115887	---	sense_intronic_ncRNA
LNCV6_123955_PI430048170	0.00149219	9.32847	9.32847	up	ENST00000561592.1	ENSEMBL_GENCODE	chr6	-	7540451	7541338	AL031058.1	antisense
LNCV6_37984_PI430048170	0.00254018	0.0294178	33.993	down	lnc-SPHKAP-1:1	lncipediav5.2	chr2	-	227870082	227870644	---	NA
LNCV6_81182_PI430048170	0.0100095	2.21402	2.21402	up	lnc-PALM2-1:1	lncipediav5.2	chr9	+	109639295	109645040	---	sense_overlap_ncRNA
LNCV6_13165_PI430048170	0.00167675	0.123548	8.09403	down	ENST00000433581.1	ENSEMBL_GENCODE	chr2	+	85186409	85187253	TCF7L1-IT1	sense_intronic
LNCV6_119103_PI430048170	0.00150853	140.158	140.158	up	NONHSAT017486.2	NONCODEv5	chr11	+	2140517	2148666	---	exonic_antisense
LNCV6_124979_PI430048170	0.00841755	4.44669	4.44669	up	lnc-SEPT14-5:1	lncipediav5.2	chr7	-	55682774	55713252	---	lincRNA
LNCV6_35436_PI430048170	0.00187496	3.77363	3.77363	up	ENST00000579879.1	ENSEMBL_GENCODE	chr5	-	181243312	181243379	SNORD95	snoRNA
LNCV6_123247_PI430048170	0.0104291	0.369517	2.70624	down	lnc-CASP3-6:1	lncipediav5.2	chr4	-	184456093	184456608	---	sense_intronic_ncRNA
LNCV6_14045_PI430048170	0.00721144	3.42092	3.42092	up	ENST00000609166.1	ENSEMBL_GENCODE	chr2	-	190454092	190454521	AC093388.1	antisense
LNCV6_117277_PI430048170	0.0423589	2.45206	2.45206	up	lnc-H2BFS-5:1	lncipediav5.2	chr21	+	43551228	43551600	---	antisense_lncRNA
LNCV6_57913_PI430048170	0.00281819	0.263335	3.79744	down	lnc-SPCS2-2:1	lncipediav5.2	chr11	+	75009821	75010095	---	sense_intronic_ncRNA
LNCV6_14595_PI430048170	0.0034689	0.00996922	100.309	down	ENST00000426218.1	ENSEMBL_GENCODE	chr3	-	16687986	16697479	AC091493.1	lincRNA
LNCV6_122096_PI430048170	0.00356478	2.25017	2.25017	up	lnc-PLAGL2-4:1	lncipediav5.2	chr20	-	32186476	32188854	---	lincRNAlnc-DSTN-1:1
LNCV6_37386_PI430048170	0.0327179	0.264207	3.78492	down	lnc-UGDH-1:1	lncipediav5.2	chr4	-	39597460	39603307	---	sense_intronic_ncRNA
LNCV6_30743_PI430048170	0.040282	2.0024	2.0024	up	ENST00000506394.1	ENSEMBL_GENCODE	chr17	+	50944104	50947827	AC005920.3	lincRNA
LNCV6_35619_PI430048170	0.00318182	3.09953	3.09953	up	ENST00000516057.1	ENSEMBL_GENCODE	chr1	+	15542165	15542304	SCARNA21B	scaRNA
LNCV6_29342_PI430048170	0.0271753	2.31654	2.31654	up	ENST00000567090.1	ENSEMBL_GENCODE	chr16	+	57461055	57462737	AC009052.1	processed_transcript
LNCV6_18091_PI430048170	0.00927969	0.00524543	190.642	down	ENST00000521697.1	ENSEMBL_GENCODE	chr5	-	167287320	167294273	AC091820.2	antisense
LNCV6_78286_PI430048170	0.00692278	0.403631	2.47751	down	lnc-HIBADH-2:1	lncipediav5.2	chr7	-	27491681	27492765	---	lincRNA
LNCV6_126082_PI430048170	0.0358288	14.7412	14.7412	up	lnc-TNMD-2:2	lncipediav5.2	chrX	+	100674127	100675785	---	sense_intronic_ncRNA
LNCV6_10437_PI430048170	0.00188411	0.483367	2.06882	down	NR_033709	RefSeq	chr1	-	3735983	3747373	TP73-AS1	exonic_antisense
LNCV6_119709_PI430048170	0.0476909	2.28527	2.28527	up	lnc-DYRK2-6:2	lncipediav5.2	chr12	+	67681139	67681708	---	lincRNA
LNCV6_101267_PI430048170	0.00279836	0.224641	4.45155	down	lnc-ZNF347-1:1	lncipediav5.2	chr19	-	53148891	53159075	---	sense_intronic_ncRNA
LNCV6_70152_PI430048170	0.0094654	3.63289	3.63289	up	lnc-ENDOD1-2:1	lncipediav5.2	chr11	+	95088380	95088607	---	lincRNA
LNCV6_57274_PI430048170	0.041123	6.70585	6.70585	up	lnc-RPS13-3:1	lncipediav5.2	chr11	-	17137975	17138265	---	sense_intronic_ncRNA
LNCV6_64572_PI430048170	0.00159755	3.18963	3.18963	up	lnc-ZNF729-4:1	lncipediav5.2	chr19	+	22362588	22362825	---	lincRNA
LNCV6_14791_PI430048170	1.07618e-05	20.2416	20.2416	up	NR_110702	RefSeq	chr3	-	50266640	50267371	SEMA3B-AS1	intronic_antisense
LNCV6_87400_PI430048170	7.36997e-05	0.380533	2.6279	down	lnc-SLC15A4-20:1	lncipediav5.2	chr12	-	129591513	129593765	---	sense_intronic_ncRNA
LNCV6_106_PI430048170	0.0456718	0.182622	5.47578	down	NR_039988	RefSeq	chr22	+	40032331	40036577	LOC100130899	intergenic
LNCV6_51258_PI430048170	0.00361821	0.439338	2.27615	down	NR_026677	RefSeq	chr9	-	123109493	123115477	MIR600HG	exonic_sense
LNCV6_122593_PI430048170	0.0130054	0.0608361	16.4376	down	lnc-TRIM71-2:1	lncipediav5.2	chr3	+	32897083	32897826	---	sense_intronic_ncRNA
LNCV6_81009_PI430048170	0.0324179	3.19126	3.19126	up	lnc-CENPP-12:1	lncipediav5.2	chr9	+	92109012	92110095	---	antisense_lncRNA
LNCV6_81955_PI430048170	0.0187598	2.69429	2.69429	up	lnc-TSPAN6-1:1	lncipediav5.2	chrX	-	100642176	100643703	---	NA
LNCV6_9761_PI430048170	0.00896316	2.10254	2.10254	up	NR_106829	RefSeq	chr16	+	50292615	50292675	MIR6771	exonic_sense
LNCV6_34523_PI430048170	0.0167273	0.1542	6.4851	down	ENST00000452181.1	ENSEMBL_GENCODE	chr22	+	32273420	32277186	AL008723.1	lincRNA
LNCV6_16623_PI430048170	0.000728145	2.11293	2.11293	up	ENST00000504957.1	ENSEMBL_GENCODE	chr4	-	152207421	152225870	AC079340.2	lincRNA
LNCV6_63712_PI430048170	0.00701301	4.70984	4.70984	up	lnc-AKAIN1-3:1	lncipediav5.2	chr18	-	5240254	5241167	---	lincRNA
LNCV6_31299_PI430048170	0.00519471	19.2529	19.2529	up	ENST00000581798.1	ENSEMBL_GENCODE	chr18	-	5381641	5385330	AP005671.1	lincRNA
LNCV6_120965_PI430048170	0.00597479	0.49296	2.02856	down	NR_027295	RefSeq	NT_187663.1	+	322738	340087	MGC57346	intronic_antisense
LNCV6_102621_PI430048170	0.0312685	0.300635	3.32629	down	lnc-GEMIN8-2:1	lncipediav5.2	chrX	-	13889986	13898741	---	sense_intronic_ncRNA
LNCV6_83375_PI430048170	0.000488707	3.55389	3.55389	up	lnc-ARRB2-3:1	lncipediav5.2	chr17	+	4725848	4726054	---	lincRNA
LNCV6_75368_PI430048170	0.000740295	0.351857	2.84206	down	lnc-ADAMTS12-5:1	lncipediav5.2	chr5	-	33090125	33090349	---	lincRNA
LNCV6_35277_PI430048170	0.00136656	34.806	34.806	up	ENST00000516592.1	ENSEMBL_GENCODE	chr10	+	28652630	28652755	RNU4ATAC6P	snRNA
LNCV6_113520_PI430048170	0.000599101	0.416617	2.40029	down	lnc-ZRSR2-4:1	lncipediav5.2	chrX	+	15917547	15918631	---	lincRNA
LNCV6_53316_PI430048170	0.00559829	0.129529	7.72027	down	lnc-CFAP74-4:1	lncipediav5.2	chr1	-	1918098	1919269	---	sense_intronic_ncRNA
LNCV6_126349_PI430048170	0.00337855	4.13706	4.13706	up	ENST00000570210.1	ENSEMBL_GENCODE	chr16	+	56941028	56941726	AC012181.1	sense_intronic
LNCV6_108115_PI430048170	0.0190986	5.96993	5.96993	up	NR_027504	RefSeq	chr1	+	16645573	16650420	MST1P2	exonic_sense
LNCV6_114786_PI430048170	0.0461626	3.95254	3.95254	up	lnc-ADH4-3:2	lncipediav5.2	chr4	-	99141638	99157792	---	sense_intronic_ncRNA
LNCV6_7743_PI430048170	0.00100831	0.429823	2.32654	down	NR_003284	RefSeq	chr3	-	156809270	156812021	PA2G4P4	exonic_sense
LNCV6_116707_PI430048170	0.024202	3.04032	3.04032	up	lnc-TET1-3:1	lncipediav5.2	chr10	+	68499531	68499968	---	antisense_lncRNA
LNCV6_89704_PI430048170	0.000545254	0.471855	2.1193	down	lnc-H2AFZ-1:4	lncipediav5.2	chr4	-	99948777	99950254	---	sense_intronic_ncRNA
LNCV6_15226_PI430048170	0.0225973	0.324046	3.08598	down	NR_110177	RefSeq	chr3	-	136841975	136862063	NCK1-AS1	exonic_antisense
LNCV6_31867_PI430048170	0.030325	2.06729	2.06729	up	ENST00000580639.1	ENSEMBL_GENCODE	chr18	-	78925064	78927441	AC091027.1	lincRNA
LNCV6_37384_PI430048170	0.0375597	0.380428	2.62862	down	lnc-RHOV-1:1	lncipediav5.2	chr15	-	41023868	41030216	---	sense_intronic_ncRNA
LNCV6_55259_PI430048170	0.0125553	2.55598	2.55598	up	lnc-RGS18-14:1	lncipediav5.2	chr1	+	190142117	190277883	---	antisense_lncRNA
LNCV6_14770_PI430048170	0.0325604	0.33348	2.99868	down	ENST00000429681.1	ENSEMBL_GENCODE	chr3	-	48979932	48983866	AC137630.2	antisense
LNCV6_43846_PI430048170	0.00730345	2.11715	2.11715	up	LINC01105:22	lncipediav5.2	chr2	+	5932790	6003523	---	lincRNA
LNCV6_117488_PI430048170	0.0128458	9.60416	9.60416	up	lnc-EEF2KMT-4:1	lncipediav5.2	chr16	-	5260685	5261043	---	antisense_lncRNA
LNCV6_107820_PI430048170	0.0115451	0.183789	5.44101	down	lnc-HAPLN3-2:1	lncipediav5.2	chr15	-	88903789	88904928	---	sense_intronic_ncRNA
LNCV6_52794_PI430048170	0.00211576	0.134491	7.43546	down	ENST00000553344.2	ENSEMBL_GENCODE	chr14	-	104857792	104858836	AL583810.1	lincRNA
LNCV6_124997_PI430048170	0.0183503	0.343946	2.90743	down	lnc-ZNF92-3:1	lncipediav5.2	chr7	+	65269367	65319592	---	lincRNA
LNCV6_24244_PI430048170	0.00325535	7.70313	7.70313	up	ENST00000528660.1	ENSEMBL_GENCODE	chr11	-	86892214	86922104	AP001528.2	antisense
LNCV6_21563_PI430048170	0.00263933	3.89508	3.89508	up	ENST00000530600.1	ENSEMBL_GENCODE	chr8	-	143541973	143549729	AC067930.4	antisense
LNCV6_23353_PI430048170	0.00398699	2.19693	2.19693	up	ENST00000440536.3	ENSEMBL_GENCODE	chr10	+	124447152	124448510	AL445237.1	retained_intron
LNCV6_92968_PI430048170	0.0314425	0.0912072	10.964	down	lnc-KCNJ2-5:2	lncipediav5.2	chr17	+	71081265	71082643	---	lincRNA
LNCV6_104497_PI430048170	0.00629319	2.69022	2.69022	up	lnc-RAB30-3:1	lncipediav5.2	chr11	-	83106579	83106961	---	lincRNA
LNCV6_84483_PI430048170	0.00557635	2.45104	2.45104	up	lnc-PFDN6-1:1	lncipediav5.2	chr6	+	33308391	33308667	---	antisense_lncRNA
LNCV6_113145_PI430048170	0.0170726	7.1717	7.1717	up	lnc-SLC25A35-2:1	lncipediav5.2	chr17	-	8296504	8297216	---	lincRNA
LNCV6_85129_PI430048170	0.00498698	2.02638	2.02638	up	lnc-KCNV2-10:1	lncipediav5.2	chr9	+	3517143	3517434	---	antisense_lncRNA
LNCV6_25299_PI430048170	0.00391301	5.51803	5.51803	up	ENST00000536914.1	ENSEMBL_GENCODE	chr12	+	67989529	68234686	IFNG-AS1	antisense
LNCV6_71126_PI430048170	0.0261806	3.13689	3.13689	up	lnc-TP53INP2-1:1	lncipediav5.2	chr20	+	34688687	34688978	---	antisense_lncRNA
LNCV6_119957_PI430048170	0.0150962	0.25374	3.94104	down	ENST00000423442.6	ENSEMBL_GENCODE	chr13	-	54115783	54132866	LINC00458	lincRNA
LNCV6_89326_PI430048170	9.04538e-06	17.2279	17.2279	up	lnc-XRN2-8:1	lncipediav5.2	chr20	+	21501394	21501968	---	lincRNA
LNCV6_7617_PI430048170	0.0225738	0.249948	4.00083	down	NR_026575	RefSeq	chr4	-	165277791	165280023	GK3P	exonic_sense
LNCV6_62831_PI430048170	0.0340043	3.02533	3.02533	up	ENST00000619334.1	ENSEMBL_GENCODE	chr17	+	36001419	36010412	AC244100.3	antisense
LNCV6_103370_PI430048170	0.0027107	0.195748	5.10861	down	lnc-CDK9-2:1	lncipediav5.2	chr9	+	127776425	127777944	---	antisense_lncRNA
LNCV6_23569_PI430048170	0.0264175	3.00166	3.00166	up	ENST00000526706.1	ENSEMBL_GENCODE	chr11	-	7450377	7465835	AC107884.1	antisense
LNCV6_51104_PI430048170	0.00207228	0.117594	8.50385	down	lnc-CTSV-5:7	lncipediav5.2	chr9	-	97155892	97221256	---	lincRNA
LNCV6_125353_PI430048170	0.0109549	2.19433	2.19433	up	ENST00000566457.1	ENSEMBL_GENCODE	chr8	-	22679013	22684009	AC105046.1	sense_overlapping
LNCV6_108523_PI430048170	0.0110387	3.62703	3.62703	up	lnc-CALM2-9:1	lncipediav5.2	chr2	-	47306342	47306811	---	lincRNA
LNCV6_13856_PI430048170	1.05747e-05	24.7298	24.7298	up	ENST00000458314.1	ENSEMBL_GENCODE	chr2	-	172464262	172466022	ITGA6-AS1	antisense
LNCV6_72212_PI430048170	0.00199338	8.80133	8.80133	up	NR_028484	RefSeq	chr22	-	24429205	24495074	ADORA2A-AS1	exonic_antisense
LNCV6_102072_PI430048170	0.0029594	0.428645	2.33293	down	lnc-RBMX2-4:1	lncipediav5.2	chrX	+	130645722	130646325	---	antisense_lncRNA
LNCV6_38352_PI430048170	0.0147301	0.322037	3.10524	down	lnc-MYC-1:1	lncipediav5.2	chr8	+	127926108	127931156	---	lincRNA
LNCV6_71077_PI430048170	0.027477	2.81248	2.81248	up	FAM182A:25	lncipediav5.2	chr20	+	26009777	26011555	---	lincRNA
LNCV6_114996_PI430048170	0.0281349	0.364758	2.74154	down	lnc-RBP1-5:4	lncipediav5.2	chr3	-	139634359	139677736	---	sense_intronic_ncRNA
LNCV6_52212_PI430048170	0.019557	2.23223	2.23223	up	NR_110614	RefSeq	chr1	+	222589958	222592633	TAF1A-AS1	bidirectional
LNCV6_28323_PI430048170	0.00427559	2.66098	2.66098	up	ENST00000561409.1	ENSEMBL_GENCODE	chr15	-	85579046	85580178	AC087286.3	antisense
LNCV6_103992_PI430048170	0.0148843	0.424875	2.35363	down	lnc-TMEM258-1:1	lncipediav5.2	chr11	-	61790096	61792602	---	sense_intronic_ncRNA
LNCV6_64112_PI430048170	0.0130037	0.14057	7.11387	down	LINC01896:41	lncipediav5.2	chr18	-	78976572	78978579	---	lincRNA
LNCV6_70483_PI430048170	0.00455084	0.420588	2.37763	down	lnc-FZD5-2:1	lncipediav5.2	chr2	-	207753635	207761287	---	antisense_lncRNA
LNCV6_65169_PI430048170	0.00107867	2.49111	2.49111	up	lnc-MYADM-3:1	lncipediav5.2	chr19	+	53857857	53858143	---	lincRNA
LNCV6_96336_PI430048170	0.00189343	4.46277	4.46277	up	lnc-PGAM1-3:1	lncipediav5.2	chr10	+	97403788	97409560	---	antisense_lncRNA
LNCV6_108626_PI430048170	0.00450241	7.57415	7.57415	up	lnc-POPDC2-1:2	lncipediav5.2	chr3	-	119664009	119665768	---	sense_intronic_ncRNA
LNCV6_114076_PI430048170	0.0206046	50.0552	50.0552	up	lnc-ZNF479-15:1	lncipediav5.2	chr7	-	57820031	57820410	---	lincRNA
LNCV6_64869_PI430048170	0.00756602	6.46314	6.46314	up	LIPE-AS1:24	lncipediav5.2	chr19	+	42424068	42652869	---	antisense_lncRNA
LNCV6_115181_PI430048170	0.0253009	3.79145	3.79145	up	lnc-PMM1-2:1	lncipediav5.2	chr22	-	41602000	41604225	---	sense_intronic_ncRNA
LNCV6_10933_PI430048170	0.0263915	0.0678138	14.7463	down	ENST00000451090.1	ENSEMBL_GENCODE	chr1	-	59055999	59078116	AL592431.1	lincRNA
LNCV6_88386_PI430048170	0.0110541	0.128307	7.79378	down	lnc-MPP2-1:3	lncipediav5.2	chr17	-	43914481	43917273	---	lincRNA
LNCV6_112279_PI430048170	0.000462566	0.155796	6.41864	down	lnc-KIAA1210-1:3	lncipediav5.2	chrX	-	119250802	119254758	---	lincRNA
LNCV6_120587_PI430048170	0.0245051	2.74676	2.74676	up	ENST00000621980.1	ENSEMBL_GENCODE	chr15	-	84622015	84623237	AC048382.6	antisense
LNCV6_99224_PI430048170	0.00113184	3.2392	3.2392	up	lnc-NEUROD6-4:1	lncipediav5.2	chr7	-	31381169	31387811	---	lincRNA
LNCV6_120250_PI430048170	0.00265267	2.21893	2.21893	up	ENST00000567837.1	ENSEMBL_GENCODE	chr14	-	90489012	90491637	AL096869.3	retained_intron
LNCV6_31904_PI430048170	0.00434145	2.35977	2.35977	up	lnc-DOCK8-4:1	lncipediav5.2	chr9	+	27656	30891	---	lincRNA
LNCV6_115688_PI430048170	0.00876805	2.06579	2.06579	up	lnc-LENG9-4:1	lncipediav5.2	chr19	-	54449611	54452263	---	antisense_lncRNA
LNCV6_88748_PI430048170	0.00426456	6.73888	6.73888	up	lnc-PROSER1-3:1	lncipediav5.2	chr13	-	39525878	39533419	---	sense_intronic_ncRNA
LNCV6_74924_PI430048170	0.0225806	0.409276	2.44334	down	lnc-LRBA-7:1	lncipediav5.2	chr4	-	151176556	151266246	---	sense_intronic_ncRNA
LNCV6_7865_PI430048170	0.0051038	2.46946	2.46946	up	NR_002564	RefSeq	chr11	-	62855291	62855366	SNORD26	bidirectional
LNCV6_3368_PI430048170	0.0362031	2.16068	2.16068	up	NR_040016	RefSeq	NW_003315970.2	-	27057	84138	TMEM50B	exonic_antisense
LNCV6_5079_PI430048170	3.49439e-05	3.7308	3.7308	up	NR_000025	RefSeq	chr11	+	75404420	75404566	SNORD15B	exonic_sense
LNCV6_18064_PI430048170	0.0131503	2.22988	2.22988	up	ENST00000503615.5	ENSEMBL_GENCODE	chr5	-	163256071	163256987	AC113414.1	antisense
LNCV6_101177_PI430048170	0.0136192	2.46553	2.46553	up	lnc-ZC3H6-3:1	lncipediav5.2	chr2	+	112369480	112370137	---	antisense_lncRNA
LNCV6_98845_PI430048170	0.0120581	0.411256	2.43157	down	lnc-NLN-3:1	lncipediav5.2	chr5	+	65926560	65984845	---	sense_intronic_ncRNA
LNCV6_56183_PI430048170	0.00251445	0.341176	2.93104	down	lnc-CREM-3:1	lncipediav5.2	chr10	+	34875209	34875422	---	lincRNA
LNCV6_20163_PI430048170	0.0139018	0.0393997	25.3809	down	ENST00000419832.1	ENSEMBL_GENCODE	chr7	+	123456629	123459856	AC073323.1	antisense
LNCV6_81273_PI430048170	0.00532161	0.13202	7.57462	down	lnc-OLFML2A-1:2	lncipediav5.2	chr9	+	124771726	124773816	---	lincRNA
LNCV6_74946_PI430048170	0.00253578	3.00495	3.00495	up	lnc-TMEM131L-3:4	lncipediav5.2	chr4	+	153684252	153688057	---	sense_intronic_ncRNA
LNCV6_29637_PI430048170	0.0185337	0.453368	2.20571	down	ENST00000563750.1	ENSEMBL_GENCODE	chr16	+	81385463	81387560	AC092139.1	lincRNA
LNCV6_57111_PI430048170	0.0103415	0.271325	3.68562	down	lnc-NAP1L4-3:1	lncipediav5.2	chr11	-	3019189	3029057	---	sense_intronic_ncRNA
LNCV6_60944_PI430048170	0.00115442	0.271946	3.6772	down	lnc-MAPK1IP1L-1:1	lncipediav5.2	chr14	+	55027280	55031994	---	sense_intronic_ncRNA
LNCV6_48473_PI430048170	0.0287099	0.346229	2.88826	down	lnc-DYDC1-3:1	lncipediav5.2	chr10	-	81873378	81874478	---	NA
LNCV6_35159_PI430048170	0.0185168	2.23521	2.23521	up	lnc-ATP2B3-1:7	lncipediav5.2	chrX	+	153599353	153609361	---	antisense_lncRNA
LNCV6_27904_PI430048170	0.0378708	2.14987	2.14987	up	ENST00000558938.1	ENSEMBL_GENCODE	chr15	-	51064609	51069586	AC073964.1	sense_intronic
LNCV6_120183_PI430048170	0.0030713	0.2087	4.79156	down	lnc-SYT16-1:1	lncipediav5.2	chr14	+	62110874	62112550	---	sense_intronic_ncRNA
LNCV6_107567_PI430048170	0.016455	0.477472	2.09436	down	lnc-PISD-1:1	lncipediav5.2	chr22	-	31704443	31712347	---	sense_intronic_ncRNA
LNCV6_51322_PI430048170	0.00776096	0.315028	3.17433	down	lnc-C1orf185-2:1	lncipediav5.2	chr1	+	51264915	51266033	---	sense_intronic_ncRNA
LNCV6_119947_PI430048170	0.00180214	0.107102	9.33687	down	NONHSAT033894.2	NONCODEv5	chr13	+	51260953	51262371	---	intronic_sense
LNCV6_7715_PI430048170	0.000489102	91.2487	91.2487	up	NR_003314	RefSeq	chr15	+	25209917	25209999	SNORD115-22	intergenic
LNCV6_35885_PI430048170	0.0029157	3.80592	3.80592	up	ENST00000516021.1	ENSEMBL_GENCODE	chr6	+	24166273	24166374	RF00218	snoRNA
LNCV6_57859_PI430048170	0.00528103	2.36049	2.36049	up	lnc-NUMA1-3:3	lncipediav5.2	chr11	-	72024070	72080542	---	sense_intronic_ncRNA
LNCV6_60269_PI430048170	0.000207999	0.0332583	30.0677	down	lnc-PCDH8-10:1	lncipediav5.2	chr13	-	55535880	55658545	---	lincRNA
LNCV6_107808_PI430048170	0.0125088	2.43436	2.43436	up	lnc-LAMB4-2:1	lncipediav5.2	chr7	-	107948413	107950027	---	sense_intronic_ncRNA
LNCV6_23870_PI430048170	0.0101654	3.25579	3.25579	up	ENST00000534162.1	ENSEMBL_GENCODE	chr11	+	57325603	57327958	AP000781.1	antisense
LNCV6_84104_PI430048170	0.0358424	0.206343	4.8463	down	NR_027294	RefSeq	chr9	+	38621087	38623284	FAM201A	intergenic
LNCV6_111799_PI430048170	0.0110393	0.44269	2.25892	down	lnc-SBDS-12:1	lncipediav5.2	chr7	-	67089256	67089470	---	antisense_lncRNA
LNCV6_91329_PI430048170	0.00212777	2.36755	2.36755	up	lnc-C9orf129-1:2	lncipediav5.2	chr9	-	93216422	93244357	---	antisense_lncRNA
LNCV6_61159_PI430048170	0.00108434	0.439484	2.2754	down	ENST00000554225.1	ENSEMBL_GENCODE	chr14	+	76235817	76263474	AC016526.2	sense_overlapping
LNCV6_21191_PI430048170	0.000601052	0.371823	2.68945	down	ENST00000607097.1	ENSEMBL_GENCODE	chr8	-	93915734	93916682	AC084346.2	lincRNA
LNCV6_36171_PI430048170	0.0064324	5.28088	5.28088	up	NR_028272	RefSeq	chr11	+	65422797	65426532	NEAT1	intergenic
LNCV6_100447_PI430048170	0.0041021	2.61589	2.61589	up	lnc-SOCS4-3:1	lncipediav5.2	chr14	+	54925178	54925758	---	lincRNA
LNCV6_19637_PI430048170	0.0165293	0.308913	3.23716	down	ENST00000415934.1	ENSEMBL_GENCODE	chr7	+	30140870	30141417	AC007036.2	sense_intronic
LNCV6_80718_PI430048170	0.0073531	2.33727	2.33727	up	lnc-SPATA31A1-5:2	lncipediav5.2	chr9	+	38949739	38998490	---	lincRNA
LNCV6_69020_PI430048170	0.00901812	0.063816	15.6701	down	lnc-SLC22A18-8:1	lncipediav5.2	chr11	+	3189487	3189937	---	lincRNA
LNCV6_14143_PI430048170	0.000687959	0.311075	3.21466	down	ENST00000608741.1	ENSEMBL_GENCODE	chr2	-	202032770	202033537	AC069148.1	lincRNA
LNCV6_73180_PI430048170	0.000866782	2.34898	2.34898	up	lnc-MITF-12:1	lncipediav5.2	chr3	+	70751122	70751350	---	lincRNA
LNCV6_20322_PI430048170	0.0369418	0.126724	7.89115	down	NR_126023	RefSeq	chr7	-	144238572	144355718	OR2A1-AS1	exonic_sense
LNCV6_64767_PI430048170	0.00697987	2.57882	2.57882	up	lnc-ZFP30-1:2	lncipediav5.2	chr19	-	37693279	37693564	---	sense_intronic_ncRNA
LNCV6_56959_PI430048170	0.00949199	0.227054	4.40423	down	lnc-MMP21-2:2	lncipediav5.2	chr10	-	125788724	125798103	---	sense_intronic_ncRNA
LNCV6_42816_PI430048170	0.0049273	0.151779	6.58854	down	ENST00000548368.5	ENSEMBL_GENCODE	chr12	+	110936589	110943695	LINC01405	lincRNA
LNCV6_117255_PI430048170	0.00941087	0.313834	3.18639	down	lnc-SERTAD2-3:4	lncipediav5.2	chr2	-	64813733	64956325	---	lincRNA
LNCV6_118758_PI430048170	4.09354e-05	0.340354	2.93812	down	NONHSAT010550.2	NONCODEv5	chr1	-	241628853	241631422	---	exonic_sense
LNCV6_11051_PI430048170	0.0306701	2.64444	2.64444	up	lnc-SLC44A5-4:1	lncipediav5.2	chr1	-	75710014	75724011	---	NA
LNCV6_70764_PI430048170	0.0100445	0.268455	3.72502	down	lnc-NDUFA10-6:1	lncipediav5.2	chr2	-	239280690	239283113	---	sense_intronic_ncRNA
LNCV6_66231_PI430048170	0.0397893	3.62337	3.62337	up	lnc-ANKRD36B-6:1	lncipediav5.2	chr2	-	97335670	97335974	---	lincRNA
LNCV6_17031_PI430048170	0.0334487	0.496995	2.01209	down	ENST00000607861.1	ENSEMBL_GENCODE	chr5	-	10203600	10204040	AC034229.4	lincRNA
LNCV6_65230_PI430048170	6.40191e-05	0.401883	2.48829	down	lnc-TMEM238-2:1	lncipediav5.2	chr19	-	55403907	55404144	---	sense_intronic_ncRNA
LNCV6_27588_PI430048170	0.00237833	0.191271	5.22819	down	ENST00000547292.1	ENSEMBL_GENCODE	chr15	+	25051089	25056565	SNHG14	antisense
LNCV6_26234_PI430048170	0.0215165	6.22636	6.22636	up	ENST00000524062.5	ENSEMBL_GENCODE	chr13	+	45341513	45391737	TPT1-AS1	retained_intron
LNCV6_46267_PI430048170	0.014921	0.238669	4.18991	down	lnc-ANKRD27-2:3	lncipediav5.2	chr19	-	32390241	32405129	---	NA
LNCV6_86817_PI430048170	0.0054611	6.22328	6.22328	up	lnc-ANXA2R-6:1	lncipediav5.2	chr5	-	43100944	43102728	---	antisense_lncRNA
LNCV6_55019_PI430048170	0.0137703	24.2707	24.2707	up	lnc-HSD17B7-1:2	lncipediav5.2	chr1	+	162782110	162786572	---	sense_intronic_ncRNA
LNCV6_16931_PI430048170	7.30541e-05	96.2319	96.2319	up	ENST00000506335.1	ENSEMBL_GENCODE	chr5	+	1883966	1884649	AC025183.1	antisense
LNCV6_121492_PI430048170	0.00290858	2.73517	2.73517	up	ENST00000577887.1	ENSEMBL_GENCODE	chr2	+	28927983	28928060	SNORD53B	snoRNA
LNCV6_61510_PI430048170	0.0125402	2.13007	2.13007	up	lnc-BRF1-65:1	lncipediav5.2	chr14	-	106692656	106692888	---	lincRNA
LNCV6_13932_PI430048170	0.00141873	2.66895	2.66895	up	ENST00000357045.4	ENSEMBL_GENCODE	chr2	+	177603089	177618572	AC073834.1	antisense
LNCV6_125186_PI430048170	0.000335602	2.54161	2.54161	up	NR_024454	RefSeq	chr7	-	140695335	140697077	NDUFB2-AS1	exonic_antisense
LNCV6_46984_PI430048170	0.00865515	3.40825	3.40825	up	lnc-KCNH1-1:8	lncipediav5.2	chr1	-	210290169	210292405	---	lincRNA
LNCV6_95911_PI430048170	0.000925666	0.383421	2.6081	down	lnc-C8orf59-6:1	lncipediav5.2	chr8	-	84163448	84164564	---	lincRNA
LNCV6_102857_PI430048170	0.00632976	5.28158	5.28158	up	lnc-CENPK-2:1	lncipediav5.2	chr5	-	65451315	65473673	---	sense_intronic_ncRNA
LNCV6_65265_PI430048170	0.0122052	2.77797	2.77797	up	lnc-ZNF835-2:1	lncipediav5.2	chr19	-	56621264	56622396	---	antisense_lncRNA
LNCV6_103727_PI430048170	0.00509346	4.77447	4.77447	up	NR_110232	RefSeq	chr17	+	50468328	50474845	ACSF2	exonic_sense
LNCV6_120272_PI430048170	0.00667219	0.491838	2.03319	down	NR_122121	RefSeq	chr14	-	96501647	96502326	LOC730202	bidirectional
LNCV6_21647_PI430048170	0.0111301	2.72453	2.72453	up	ENST00000607997.1	ENSEMBL_GENCODE	chr9	-	4678819	4679502	CDC37L1-DT	lincRNA
LNCV6_86142_PI430048170	0.0206311	3.5267	3.5267	up	lnc-LONRF1-7:1	lncipediav5.2	chr8	-	12810432	12855772	---	lincRNA
LNCV6_26183_PI430048170	0.000829849	0.0536142	18.6518	down	NR_126389	RefSeq	chr13	-	42842411	42872744	LINC00428	intergenic
LNCV6_93603_PI430048170	0.00052722	2.87448	2.87448	up	ENST00000610119.1	ENSEMBL_GENCODE	chr1	+	149264252	149264816	AC245297.2	lincRNA
LNCV6_34148_PI430048170	0.00179141	0.364848	2.74087	down	ENST00000438850.1	ENSEMBL_GENCODE	chr22	+	16616170	16617114	AP000365.1	lincRNA
LNCV6_105976_PI430048170	0.00519646	0.265878	3.76112	down	lnc-SLC35F4-2:1	lncipediav5.2	chr14	-	58131206	58133131	---	sense_intronic_ncRNA
LNCV6_20128_PI430048170	0.00860352	4.38154	4.38154	up	NR_002330	RefSeq	chr7	-	116952445	116954334	ST7-AS1	exonic_antisense
LNCV6_27282_PI430048170	0.0192946	0.475627	2.10249	down	ENST00000500370.2	ENSEMBL_GENCODE	chr14	-	95532297	95534800	SNHG10	antisense
LNCV6_44308_PI430048170	0.0457309	2.01282	2.01282	up	ENST00000430650.1	ENSEMBL_GENCODE	chr2	-	45192179	45323295	LINC01121	lincRNA
LNCV6_33331_PI430048170	0.000400621	5.05016	5.05016	up	ENST00000440918.5	ENSEMBL_GENCODE	chr20	+	38446716	38450363	SNHG11	lincRNA
LNCV6_99641_PI430048170	0.0407768	2.49426	2.49426	up	lnc-POPDC2-2:1	lncipediav5.2	chr3	-	119635525	119636150	---	lincRNA
LNCV6_115366_PI430048170	0.0161326	2.34771	2.34771	up	lnc-SNPH-4:1	lncipediav5.2	chr20	+	1591391	1591848	---	antisense_lncRNA
LNCV6_62415_PI430048170	0.0408489	2.37977	2.37977	up	NR_028287	RefSeq	chr15	-	90346526	90349447	GABARAPL3	exonic_sense
LNCV6_111318_PI430048170	0.0192298	3.20881	3.20881	up	lnc-DDX60L-2:1	lncipediav5.2	chr4	-	168598239	168598757	---	antisense_lncRNA
LNCV6_28470_PI430048170	0.0262597	0.286214	3.4939	down	ENST00000554649.1	ENSEMBL_GENCODE	chr15	-	95034384	95035737	AC087633.1	lincRNA
LNCV6_79519_PI430048170	0.00118777	0.0312007	32.0506	down	LINC00599:16	lncipediav5.2	chr8	-	9886104	9905802	---	lincRNA
LNCV6_75382_PI430048170	0.00546989	2.98771	2.98771	up	lnc-UGT3A2-3:1	lncipediav5.2	chr5	-	36098555	36102381	---	sense_intronic_ncRNA
LNCV6_116089_PI430048170	0.0211625	5.3295	5.3295	up	lnc-GPR176-1:1	lncipediav5.2	chr15	-	39951374	39951708	---	antisense_lncRNA
LNCV6_122150_PI430048170	0.00429616	2.09185	2.09185	up	NR_109950	RefSeq	chr20	-	50310710	50321342	LINC01271	intergenic
LNCV6_84424_PI430048170	0.00905054	0.187909	5.32173	down	CASC15:24	lncipediav5.2	chr6	+	22190815	22193369	---	lincRNA
LNCV6_44387_PI430048170	0.00358785	2.48161	2.48161	up	lnc-PPP1R14C-1:4	lncipediav5.2	chr6	+	150269775	150272912	---	lincRNA
LNCV6_74309_PI430048170	0.0319294	0.498723	2.00512	down	lnc-APBB2-2:6	lncipediav5.2	chr4	-	41065589	41207908	---	sense_intronic_ncRNA
LNCV6_125565_PI430048170	0.0177709	0.461731	2.16576	down	lnc-PHF20L1-6:1	lncipediav5.2	chr8	+	131997876	131999700	---	sense_intronic_ncRNA
LNCV6_20979_PI430048170	0.0413505	0.469322	2.13073	down	ENST00000520944.5	ENSEMBL_GENCODE	chr8	-	66921818	66925596	SNHG6	lincRNA
LNCV6_31974_PI430048170	0.00626172	0.217111	4.60594	down	ENST00000594262.1	ENSEMBL_GENCODE	chr19	+	1440839	1441938	AC027307.3	lincRNA
LNCV6_35586_PI430048170	0.00287978	0.293012	3.41283	down	ENST00000391256.1	ENSEMBL_GENCODE	chr2	-	10090205	10090319	RF00568	snoRNA
LNCV6_20911_PI430048170	0.000445889	4.13523	4.13523	up	ENST00000532768.1	ENSEMBL_GENCODE	chr8	-	60631509	60632771	AC068389.1	lincRNA
LNCV6_110308_PI430048170	0.0133308	2.59698	2.59698	up	lnc-STAP2-1:1	lncipediav5.2	chr19	-	4347779	4349061	---	antisense_lncRNA
LNCV6_51473_PI430048170	0.0100365	11.1043	11.1043	up	lnc-MUC20-67:109	lncipediav5.2	chr3	+	195708153	195724301	---	lincRNA
LNCV6_4844_PI430048170	0.0475567	2.14322	2.14322	up	NR_026769	RefSeq	chr4	-	74054037	74055399	PPBPP2	intronic_sense
LNCV6_33455_PI430048170	0.00991293	3.2178	3.2178	up	ENST00000444112.1	ENSEMBL_GENCODE	chr20	+	53608354	53634590	AC005808.1	lincRNA
LNCV6_93486_PI430048170	0.0106205	2.33242	2.33242	up	lnc-MSR1-5:1	lncipediav5.2	chr8	-	15688913	15689562	---	antisense_lncRNA
LNCV6_54464_PI430048170	0.0345393	4.65538	4.65538	up	lnc-GSTM4-3:1	lncipediav5.2	chr1	+	109651369	109652099	---	lincRNA
LNCV6_119496_PI430048170	0.0014424	0.326701	3.0609	down	lnc-ADAMTS15-12:1	lncipediav5.2	chr11	+	131737823	131742220	---	sense_intronic_ncRNA
LNCV6_14801_PI430048170	0.00432438	5.24778	5.24778	up	ENST00000609204.1	ENSEMBL_GENCODE	chr3	+	50670692	50671730	LINC02019	lincRNA
LNCV6_71150_PI430048170	5.22987e-05	2.70252	2.70252	up	lnc-SCAND1-4:1	lncipediav5.2	chr20	-	35850673	35850915	---	antisense_lncRNA
LNCV6_51550_PI430048170	0.00376404	0.106734	9.36908	down	ENST00000514105.2	ENSEMBL_GENCODE	chr5	-	7707802	7749766	AC093305.1	antisense
LNCV6_106507_PI430048170	0.0103329	2.08699	2.08699	up	ENST00000428838.1	ENSEMBL_GENCODE	chr22	+	37550026	37551735	AL022315.1	antisense
LNCV6_69008_PI430048170	0.00726584	0.378986	2.63862	down	lnc-CYP17A1-1:1	lncipediav5.2	chr10	-	102838010	102845473	---	lincRNA
LNCV6_26037_PI430048170	0.00930009	0.252558	3.95948	down	lnc-POMP-9:1	lncipediav5.2	chr13	+	28495632	28497267	---	lincRNA
LNCV6_12382_PI430048170	0.0270403	0.176143	5.67719	down	ENST00000413960.1	ENSEMBL_GENCODE	chr2	+	5726449	5730342	AC010729.1	lincRNA
LNCV6_107054_PI430048170	0.0113272	2.38236	2.38236	up	lnc-COX15-1:1	lncipediav5.2	chr10	-	99697406	99697949	---	antisense_lncRNA
LNCV6_93305_PI430048170	0.00533622	0.394482	2.53497	down	lnc-MARCH3-5:1	lncipediav5.2	chr5	-	126583931	126594439	---	sense_intronic_ncRNA
LNCV6_63383_PI430048170	0.00617454	2.63289	2.63289	up	lnc-FAM20A-2:1	lncipediav5.2	chr17	-	68425925	68427569	---	sense_intronic_ncRNA
LNCV6_82139_PI430048170	0.00354403	0.128308	7.79377	down	lnc-IGSF1-2:2	lncipediav5.2	chrX	-	131810577	131812180	---	lincRNA
LNCV6_47456_PI430048170	0.000874733	2.54138	2.54138	up	lnc-PDGFD-1:4	lncipediav5.2	chr11	-	103842933	103844573	---	lincRNA
LNCV6_10553_PI430048170	0.00248247	17.3838	17.3838	up	ENST00000437898.1	ENSEMBL_GENCODE	chr1	+	19210501	19240704	EMC1-AS1	antisense
LNCV6_8105_PI430048170	0.037887	2.59935	2.59935	up	NR_108080	RefSeq	chr11	-	2328748	2377992	CD81-AS1	exonic_sense
LNCV6_27951_PI430048170	0.00126858	0.180126	5.55168	down	ENST00000621974.1	ENSEMBL_GENCODE	chr15	+	56887107	56888219	AC010999.2	lincRNA
LNCV6_66104_PI430048170	0.0154917	2.7985	2.7985	up	lnc-GNLY-3:1	lncipediav5.2	chr2	+	85668640	85678902	---	antisense_lncRNA
LNCV6_116552_PI430048170	0.00660071	0.451169	2.21646	down	lnc-TRIM48-2:1	lncipediav5.2	chr11	+	55282501	55282977	---	lincRNA
LNCV6_32121_PI430048170	0.000316351	13.8591	13.8591	up	ENST00000615848.1	ENSEMBL_GENCODE	chr19	+	11221083	11221573	AC011472.4	antisense
LNCV6_35232_PI430048170	0.00101695	10.9713	10.9713	up	ENST00000516375.1	ENSEMBL_GENCODE	chr3	-	62118300	62118510	RNU2-10P	snRNA
LNCV6_80170_PI430048170	0.0171998	11.7153	11.7153	up	lnc-ABRA-2:3	lncipediav5.2	chr8	-	107284518	107295541	---	sense_intronic_ncRNA
LNCV6_59291_PI430048170	0.0422301	3.47912	3.47912	up	lnc-ZDHHC17-10:1	lncipediav5.2	chr12	+	76599670	76600470	---	lincRNA
LNCV6_14138_PI430048170	0.00301976	2.36592	2.36592	up	ENST00000595372.5	ENSEMBL_GENCODE	chr2	-	201148874	201151160	CFLAR-AS1	antisense
LNCV6_107209_PI430048170	0.0062359	2.52647	2.52647	up	lnc-HSDL1-1:1	lncipediav5.2	chr16	-	84130960	84145192	---	sense_intronic_ncRNA
LNCV6_117422_PI430048170	0.0320092	5.01138	5.01138	up	lnc-ALKAL1-4:1	lncipediav5.2	chr8	-	52313153	52313500	---	sense_intronic_ncRNA
LNCV6_96653_PI430048170	0.00530783	0.386116	2.5899	down	lnc-PRODH-3:1	lncipediav5.2	chr22	-	18857357	18858688	---	lincRNA
LNCV6_96411_PI430048170	0.00100986	4.61656	4.61656	up	lnc-SPTY2D1OS-2:1	lncipediav5.2	chr11	+	18559562	18560468	---	antisense_lncRNA
LNCV6_91896_PI430048170	0.00133573	3.47195	3.47195	up	lnc-DDX58-3:1	lncipediav5.2	chr9	-	32441076	32443193	---	antisense_lncRNA
LNCV6_122040_PI430048170	0.00855507	8.06767	8.06767	up	lnc-LRRN4-2:1	lncipediav5.2	chr20	-	6037373	6038927	---	antisense_lncRNA
LNCV6_119318_PI430048170	0.00890675	0.0669402	14.9387	down	ENST00000562276.1	ENSEMBL_GENCODE	chr11	-	69000765	69002048	AP003071.4	sense_overlapping
LNCV6_124690_PI430048170	0.0249873	4.76167	4.76167	up	NONHSAT117905.2	NONCODEv5	chr6_GL000255v2_alt	-	1065969	1066765	---	intronic_antisense
LNCV6_123688_PI430048170	0.0205209	2.43964	2.43964	up	lnc-HIGD2A-1:1	lncipediav5.2	chr5	+	176381455	176381909	---	sense_intronic_ncRNA
LNCV6_84809_PI430048170	0.0134039	0.421403	2.37302	down	lnc-SLC44A2-1:1	lncipediav5.2	chr19	+	10669230	10669488	---	sense_intronic_ncRNA
LNCV6_43749_PI430048170	0.00161607	8.19716	8.19716	up	lnc-PIGC-2:2	lncipediav5.2	chr1	-	172393513	172444048	---	sense_intronic_ncRNA
LNCV6_23266_PI430048170	0.0066796	6.32887	6.32887	up	ENST00000451656.1	ENSEMBL_GENCODE	chr10	-	110207850	110208591	AL360182.2	antisense
LNCV6_51614_PI430048170	0.00297451	0.140014	7.14213	down	ENST00000415611.7	ENSEMBL_GENCODE	chr7	+	22854178	22859487	SNHG26	lincRNA
LNCV6_107088_PI430048170	0.0192342	2.1405	2.1405	up	lnc-ABCB1-3:1	lncipediav5.2	chr7	-	87856290	87876305	---	sense_intronic_ncRNA
LNCV6_13888_PI430048170	0.0157753	4.2121	4.2121	up	ENST00000458254.1	ENSEMBL_GENCODE	chr2	-	175904371	175905502	AC016751.1	lincRNA
LNCV6_101766_PI430048170	1.08962e-07	19.7846	19.7846	up	lnc-MYLK3-2:1	lncipediav5.2	chr16	-	46738037	46790407	---	sense_intronic_ncRNA
LNCV6_101995_PI430048170	0.0242167	0.0357615	27.963	down	lnc-ARF5-5:3	lncipediav5.2	chr7	+	126230232	126284258	---	lincRNA
LNCV6_4120_PI430048170	0.000153402	2.64634	2.64634	up	NR_110435	RefSeq	chr1	-	100264741	100266174	RTCA-AS1	bidirectional
LNCV6_84506_PI430048170	0.012879	2.41728	2.41728	up	lnc-FBXL15-1:1	lncipediav5.2	chr10	+	102426457	102426696	---	antisense_lncRNA
LNCV6_68470_PI430048170	0.0044896	0.211397	4.73043	down	lnc-CAPN1-2:1	lncipediav5.2	chr11	+	65221160	65223852	---	lincRNA
LNCV6_31256_PI430048170	0.00204261	13.2374	13.2374	up	ENST00000608032.1	ENSEMBL_GENCODE	chr18	+	2920966	2921685	AP000919.4	antisense
LNCV6_71683_PI430048170	0.00168331	0.150125	6.66114	down	lnc-ATP5PF-2:1	lncipediav5.2	chr21	-	25997187	26051018	---	sense_intronic_ncRNA
LNCV6_89442_PI430048170	0.00538086	0.186317	5.3672	down	lnc-LARGE1-7:1	lncipediav5.2	chr22	-	32930994	32947579	---	sense_intronic_ncRNA
LNCV6_27641_PI430048170	0.00124289	9.11784	9.11784	up	ENST00000557989.1	ENSEMBL_GENCODE	chr15	+	29822631	29824081	AC022613.2	antisense
LNCV6_99494_PI430048170	0.0109881	3.62938	3.62938	up	lnc-PDLIM3-5:1	lncipediav5.2	chr4	-	185646666	185657301	---	sense_intronic_ncRNA
LNCV6_30083_PI430048170	0.00605396	0.413824	2.41649	down	NR_045026	RefSeq	chr17	+	16438986	16441218	LRRC75A-AS1	bidirectional
LNCV6_15786_PI430048170	0.0321435	0.473546	2.11173	down	ENST00000442941.1	ENSEMBL_GENCODE	chr3	+	196431385	196432530	UBXN7-AS1	antisense
LNCV6_90731_PI430048170	0.0122652	3.45196	3.45196	up	lnc-CROCC-3:10	lncipediav5.2	chr1	+	16646368	16648092	---	lincRNA
LNCV6_123002_PI430048170	1.37316e-05	0.0303097	32.9927	down	ENST00000569621.1	ENSEMBL_GENCODE	chr4	+	24659856	24671568	LINC02473	lincRNA
LNCV6_125183_PI430048170	0.0467639	3.18468	3.18468	up	NR_024451	RefSeq	chr7	+	140177260	140179640	JHDM1D-AS1	bidirectional
LNCV6_117187_PI430048170	0.0246364	0.456099	2.19251	down	lnc-MTRNR2L1-15:1	lncipediav5.2	chr17	+	22331596	22332410	---	lincRNA
LNCV6_47000_PI430048170	0.0280156	0.358633	2.78837	down	ENST00000441085.5	ENSEMBL_GENCODE	chr1	-	156446412	156456466	AL139412.1	lincRNA
LNCV6_24521_PI430048170	0.00134865	8.50742	8.50742	up	ENST00000526796.2	ENSEMBL_GENCODE	chr11	-	125258626	125266798	AP001007.1	antisense
LNCV6_69004_PI430048170	0.00803725	2.53256	2.53256	up	lnc-PTEN-12:2	lncipediav5.2	chr10	+	87818424	87819081	---	antisense_lncRNA
LNCV6_107827_PI430048170	0.00418867	3.17979	3.17979	up	lnc-DMXL1-6:1	lncipediav5.2	chr5	+	119011470	119012056	---	lincRNA
LNCV6_35563_PI430048170	0.000840809	2.80813	2.80813	up	NR_002998	RefSeq	chr1	-	175968396	175968540	SCARNA3	exonic_sense
LNCV6_37395_PI430048170	0.0118931	2.73664	2.73664	up	NR_103448	RefSeq	chr6	+	28161760	28169595	ZNF192P1	exonic_sense
LNCV6_108504_PI430048170	0.00338679	0.365752	2.7341	down	lnc-TMEM160-2:1	lncipediav5.2	chr19	-	47093748	47094487	---	sense_intronic_ncRNA
LNCV6_96643_PI430048170	0.0110336	3.3797	3.3797	up	lnc-TOM1L2-1:1	lncipediav5.2	chr17	-	17981191	17981572	---	sense_intronic_ncRNA
LNCV6_69425_PI430048170	0.00787775	2.57777	2.57777	up	NR_027354	RefSeq	chr1	+	144718170	144740806	LOC645166	intergenic
LNCV6_60247_PI430048170	0.0324605	2.58007	2.58007	up	NR_051965	RefSeq	chr13	-	52167708	52194467	MRPS31P5	intergenic
LNCV6_63833_PI430048170	0.0312667	0.146722	6.81563	down	lnc-ZNF521-4:1	lncipediav5.2	chr18	-	24366404	24397841	---	sense_intronic_ncRNA
LNCV6_28053_PI430048170	0.000674932	6.56789	6.56789	up	ENST00000612806.1	ENSEMBL_GENCODE	chr15	+	66740445	66741151	AC013564.1	sense_intronic
LNCV6_92111_PI430048170	0.00898887	0.0711592	14.053	down	lnc-EPHA1-2:1	lncipediav5.2	chr7	-	143390288	143391391	---	sense_intronic_ncRNA
LNCV6_105781_PI430048170	0.00989752	0.088894	11.2493	down	lnc-MXRA5-8:2	lncipediav5.2	chrX	-	3610950	3612255	---	sense_intronic_ncRNA
LNCV6_38611_PI430048170	0.00209519	0.217929	4.58866	down	lnc-PAICS-7:1	lncipediav5.2	chr4	+	56410641	56423457	---	antisense_lncRNA
LNCV6_65162_PI430048170	0.000579865	0.252354	3.9627	down	NR_003148	RefSeq	chr19	+	53431973	53444672	TPM3P9	intronic_sense
LNCV6_45669_PI430048170	0.0327435	2.1425	2.1425	up	lnc-LYPD6-1:3	lncipediav5.2	chr2	+	149288019	149290171	---	lincRNA
LNCV6_14422_PI430048170	0.00675729	0.250825	3.98684	down	ENST00000608316.1	ENSEMBL_GENCODE	chr2	+	241581922	241582726	AC133528.1	lincRNA
LNCV6_2055_PI430048170	2.02491e-06	0.00499707	200.117	down	NR_029835	RefSeq	chr4	-	112648182	112648251	MIR302A	exonic_sense
LNCV6_70666_PI430048170	0.00679887	0.296069	3.37759	down	NR_110994	RefSeq	chr2	-	231778722	231781327	PDE6D	exonic_sense
LNCV6_24695_PI430048170	0.0021252	2.0387	2.0387	up	ENST00000602946.1	ENSEMBL_GENCODE	chr12	-	6537794	6538370	AC006064.4	antisense
LNCV6_55271_PI430048170	0.0100258	0.407807	2.45214	down	lnc-UCHL5-6:1	lncipediav5.2	chr1	-	192246707	192247487	---	lincRNA
LNCV6_97537_PI430048170	0.0116899	2.12721	2.12721	up	NR_111942	RefSeq	chr21	+	39313906	39314915	BRWD1-IT2	bidirectional
LNCV6_26292_PI430048170	0.00179718	0.00348642	286.827	down	ENST00000614264.1	ENSEMBL_GENCODE	chr13	+	51180178	51180967	AL157817.1	lincRNA
LNCV6_24625_PI430048170	0.00512403	2.95855	2.95855	up	NR_122124	RefSeq	chr12	+	630890	645878	LOC100049716	intronic_sense
LNCV6_24461_PI430048170	0.00468365	5.5771	5.5771	up	ENST00000607709.1	ENSEMBL_GENCODE	chr11	-	119067374	119067698	AP003392.6	antisense
LNCV6_108853_PI430048170	0.00230787	3.35354	3.35354	up	lnc-MSN-7:1	lncipediav5.2	chrX	+	66266854	66267394	---	sense_intronic_ncRNA
LNCV6_68207_PI430048170	0.00150392	2.36039	2.36039	up	NR_046680	RefSeq	chr5	-	142859603	142868910	ARHGAP26-AS1	intronic_antisense
LNCV6_37315_PI430048170	0.00548238	2.71125	2.71125	up	lnc-UQCRHL-1:4	lncipediav5.2	chr1	-	15833594	15835975	---	lincRNA
LNCV6_44506_PI430048170	0.0010194	6.90528	6.90528	up	lnc-GPR33-5:1	lncipediav5.2	chr14	-	32200497	32201946	---	lincRNA
LNCV6_118156_PI430048170	0.021869	2.1167	2.1167	up	NR_047525	RefSeq	chr1	+	827797	859446	LINC01128	intergenic
LNCV6_98593_PI430048170	0.0036757	2.43506	2.43506	up	NR_003700	RefSeq	chr22	-	21472997	21517491	PI4KAP2	intergenic
LNCV6_54769_PI430048170	0.0093235	2.08634	2.08634	up	lnc-GABPB2-1:1	lncipediav5.2	chr1	+	151124620	151125542	---	sense_intronic_ncRNA
LNCV6_55665_PI430048170	0.00633219	0.175926	5.6842	down	lnc-HIST3H2A-1:1	lncipediav5.2	chr1	-	228461162	228462312	---	lincRNA
LNCV6_17451_PI430048170	0.00841849	0.368829	2.71129	down	ENST00000396880.3	ENSEMBL_GENCODE	chr5	+	81991995	81992481	ATG10-IT1	sense_intronic
LNCV6_71974_PI430048170	0.000130447	2.31033	2.31033	up	lnc-FTCD-6:1	lncipediav5.2	chr21	-	45898086	45898875	---	antisense_lncRNA
LNCV6_95848_PI430048170	0.0100881	0.428046	2.3362	down	lnc-POM121-5:1	lncipediav5.2	chr7	+	72722884	72723089	---	antisense_lncRNA
LNCV6_53712_PI430048170	0.00326504	2.6819	2.6819	up	lnc-PEF1-2:1	lncipediav5.2	chr1	-	31614605	31628155	---	antisense_lncRNA
LNCV6_115228_PI430048170	0.00531649	2.68863	2.68863	up	lnc-POFUT2-6:2	lncipediav5.2	chr21	-	45512361	45515133	---	sense_intronic_ncRNA
LNCV6_57638_PI430048170	0.0115364	0.368835	2.71124	down	NR_037193	RefSeq	chr11	+	62881698	62888883	SLC3A2	exonic_sense
LNCV6_11594_PI430048170	0.0146224	2.516	2.516	up	ENST00000604546.1	ENSEMBL_GENCODE	chr1	+	154937370	154938059	AL451085.1	lincRNA
LNCV6_94905_PI430048170	0.0204477	2.67235	2.67235	up	lnc-GPAM-2:1	lncipediav5.2	chr10	-	112217537	112227704	---	lincRNA
LNCV6_76145_PI430048170	0.00484964	0.210941	4.74067	down	lnc-STK32A-3:1	lncipediav5.2	chr5	+	147559679	147565197	---	lincRNA
LNCV6_87137_PI430048170	0.00722205	2.51079	2.51079	up	lnc-FANCL-7:1	lncipediav5.2	chr2	-	57598927	57599134	---	lincRNA
LNCV6_111398_PI430048170	0.0225985	0.16494	6.06282	down	lnc-GTF2H2-6:1	lncipediav5.2	chr5	-	71233099	71234232	---	lincRNA
LNCV6_38683_PI430048170	0.00609523	0.10112	9.88925	down	NR_105015	RefSeq	chr5	-	80947692	80960907	RASGRF2-AS1	exonic_antisense
LNCV6_99046_PI430048170	0.000128241	3.11333	3.11333	up	NR_040585	RefSeq	chr7	+	67302637	67321526	STAG3L4	exonic_antisense
LNCV6_98880_PI430048170	0.000518433	4.37456	4.37456	up	lnc-PITX1-6:1	lncipediav5.2	chr5	-	134863090	134863433	---	lincRNA
LNCV6_117543_PI430048170	0.000123681	0.109244	9.15385	down	lnc-CCR4-1:1	lncipediav5.2	chr3	+	32872089	32872444	---	sense_intronic_ncRNA
LNCV6_34739_PI430048170	0.00582074	2.05159	2.05159	up	ENST00000623684.1	ENSEMBL_GENCODE	chr22	+	50316035	50317025	CR559946.2	antisense
LNCV6_100462_PI430048170	0.000580079	2.35755	2.35755	up	NR_047698	RefSeq	chr2	+	214510181	214536890	VWC2L-IT1	intronic_sense
LNCV6_62872_PI430048170	0.0035565	2.80436	2.80436	up	lnc-PCGF2-3:1	lncipediav5.2	chr17	-	38725558	38729750	---	antisense_lncRNA
LNCV6_85567_PI430048170	0.00065779	2.3672	2.3672	up	lnc-KAT14-4:1	lncipediav5.2	chr20	+	18216068	18221143	---	lincRNA
LNCV6_92895_PI430048170	0.00741634	24.7025	24.7025	up	NR_104602	RefSeq	chr5	-	1855969	1856568	LOC101929034	intergenic
LNCV6_81777_PI430048170	0.0212242	3.20951	3.20951	up	lnc-KDM5C-4:1	lncipediav5.2	chrX	-	53266323	53281614	---	sense_intronic_ncRNA
LNCV6_73081_PI430048170	0.00246472	2.48925	2.48925	up	lnc-TKT-3:2	lncipediav5.2	chr3	-	53344896	53347545	---	sense_intronic_ncRNA
LNCV6_36969_PI430048170	0.00457622	3.40293	3.40293	up	LINC00472:10	lncipediav5.2	chr6	-	71373501	71420269	---	lincRNA
LNCV6_1968_PI430048170	0.00296659	2.68385	2.68385	up	NR_125732	RefSeq	chr10	-	11564123	11611789	USP6NL	exonic_sense
LNCV6_81730_PI430048170	0.00647966	0.374374	2.67113	down	lnc-KCND1-1:1	lncipediav5.2	chrX	-	48977833	48980808	---	sense_intronic_ncRNA
LNCV6_57277_PI430048170	0.0281825	0.224384	4.45665	down	lnc-NCR3LG1-4:1	lncipediav5.2	chr11	+	17209433	17215110	---	sense_intronic_ncRNA
LNCV6_90728_PI430048170	0.00493943	2.19468	2.19468	up	lnc-PRKN-19:2	lncipediav5.2	chr6	-	163712875	163714792	---	lincRNA
LNCV6_73545_PI430048170	0.0436582	2.33346	2.33346	up	lnc-FAIM-2:1	lncipediav5.2	chr3	+	138606394	138607413	---	lincRNA
LNCV6_100310_PI430048170	0.0395868	4.16792	4.16792	up	lnc-SLC22A7-3:1	lncipediav5.2	chr6	+	43328133	43328476	---	antisense_lncRNA
LNCV6_65197_PI430048170	0.0448662	3.20775	3.20775	up	lnc-KIR3DX1-2:1	lncipediav5.2	chr19	+	54551969	54552256	---	lincRNA
LNCV6_58298_PI430048170	0.0283961	0.406782	2.45832	down	lnc-THY1-1:1	lncipediav5.2	chr11	-	119403962	119404227	---	lincRNA
LNCV6_9592_PI430048170	0.012034	2.02969	2.02969	up	NR_039684	RefSeq	chr9	-	20411147	20411238	MIR4473	intronic_sense
LNCV6_119835_PI430048170	0.00127791	6.11301	6.11301	up	NR_110057	RefSeq	chr12	-	127324154	127340072	LOC101927616	intergenic
[truncated: 6,103 more rows]

## Sheet: TS-iPSC vs WT-iPSC
Supplementary Table S2.4 Differentially Expressed lncRNA of TS-iPSC vs. WT-iPSC
[truncated: 46 more rows]
