# Supplementary material for: Competing endogenous RNA network analysis of Turner syndrome patient-specific iPSC-derived cardiomyocytes reveals dysregulation of autosomal heart development genes by altered dosages of X-inactivation escaping non-coding RNAs
Source: Stem Cell Res Ther. 2023 Dec 20;14:376. doi: 10.1186/s13287-023-03601-3 (PMC10734062; doi:10.1186/s13287-023-03601-3)
Supplement: Supplementary file 6 — Additional file 6. Table S3. Differentially expressed circRNA. [file 13287_2023_3601_MOESM6_ESM.xlsx]

## Sheet: WT-CM vs WT-iPSC
Supplementary Table S3.1 Differentially Expressed circRNA of WT-CM vs. WT-iPSC
Probe ID	T test p-value	Fold Change			Annoation
ProbeName	pvalues	foldchange	foldchange(abs)	Regulation	circRNA_ID	circ_chrom	Hsa_hg19_circRNA_start	Hsa_hg19_circRNA_end	Hsa_hg19_circRNA_strand	genomic_length	spliced_seq_length	best_transcript	hostgene
hsa_circ_0061683	0.00161801	5.85889	5.85889	up	hsa_circ_0061683	chr21	38532000	38568337	+	36337	2587	NM_003316	TTC3
hsa_circ_0004190	0.00378264	7.52816	7.52816	up	hsa_circ_0004190	chr4	151023629	151119255	+	95626	540	NR_036614	DCLK2
hsa_circ_0017877	0.0242233	4.65874	4.65874	up	hsa_circ_0017877	chr10	17275768	17279592	+	3824	1003	NM_003380	VIM
hsa_circ_0017481	0.0122046	2.07289	2.07289	up	hsa_circ_0017481	chr10	3147584	3151672	+	4088	424	NM_001242339	PFKP
hsa_circ_0057760	0.00408521	2.36965	2.36965	up	hsa_circ_0057760	chr2	202262224	202272320	-	10096	678	NM_015049	TRAK2
hsa_circ_0031651	0.00665002	3.04381	3.04381	up	hsa_circ_0031651	chr14	35522483	35548230	+	25747	339	NM_001079519	FAM177A1
hsa_circ_0081125	0.00671155	11.2898	11.2898	up	hsa_circ_0081125	chr7	94039731	94057789	+	18058	2622	NM_000089	COL1A2
hsa_circ_0036005	0.00797431	6.34443	6.34443	up	hsa_circ_0036005	chr15	67004005	67008836	+	4831	135	NR_027654	SMAD6
hsa_circ_0072744	0.0181131	3.92069	3.92069	up	hsa_circ_0072744	chr5	67522117	67569841	+	47724	888	NM_181523	PIK3R1
hsa_circ_0017107	0.00878231	2.28385	2.28385	up	hsa_circ_0017107	chr1	236189195	236195952	-	6757	699	NM_002508	NID1
hsa_circ_0016909	0.00697843	5.76451	5.76451	up	hsa_circ_0016909	chr1	232551239	232568217	-	16978	731	NM_020808	SIPA1L2
hsa_circ_0007960	0.0425095	3.10976	3.10976	up	hsa_circ_0007960	chr6	17539499	17543374	+	3875	573	NM_006366	CAP2
hsa_circ_0066637	0.0104678	2.0812	2.0812	up	hsa_circ_0066637	chr3	100000585	100038048	+	37463	1658	NM_001199198	TBC1D23
hsa_circ_0081764	0.00170011	27.0781	27.0781	up	hsa_circ_0081764	chr7	103136972	103205998	-	69026	4257	NM_005045	RELN
hsa_circ_0026475	0.0440355	5.40305	5.40305	up	hsa_circ_0026475	chr12	53290970	53320253	-	29283	23181	NM_002273	KRT8
hsa_circ_0057441	0.0139149	10.1449	10.1449	up	hsa_circ_0057441	chr2	189922045	189944757	-	22712	1431	NM_000393	COL5A2
hsa_circ_0058938	0.00872245	2.38897	2.38897	up	hsa_circ_0058938	chr2	241404889	241407495	+	2606	2197	NM_002081	GPC1
hsa_circ_0074595	0.022311	2.36468	2.36468	up	hsa_circ_0074595	chr5	150496687	150502572	-	5885	434	NM_001155	ANXA6
hsa_circ_0057350	0.0194333	27.8044	27.8044	up	hsa_circ_0057350	chr2	189849922	189855783	+	5861	570	NM_000090	COL3A1
hsa_circ_0016091	0.00969859	3.19984	3.19984	up	hsa_circ_0016091	chr1	203676989	203696699	+	19710	1995	NM_001001396	ATP2B4
hsa_circ_0014043	0.0465464	2.85117	2.85117	up	hsa_circ_0014043	chr1	150785647	150804379	-	18732	1411	NM_001668	ARNT
hsa_circ_0009643	0.0109791	3.37785	3.37785	up	hsa_circ_0009643	chr1	9352940	9416644	+	63704	1033	NM_025106	SPSB1
hsa_circ_0032688	0.000824675	2.50773	2.50773	up	hsa_circ_0032688	chr14	76088421	76088563	+	142	142	NM_017791	FLVCR2
hsa_circ_0028882	0.0138676	2.78484	2.78484	up	hsa_circ_0028882	chr12	120907659	120936298	+	28639	809	NM_001037494	DYNLL1
hsa_circ_0005775	0.0219835	2.71888	2.71888	up	hsa_circ_0005775	chr2	176835491	176860374	-	24883	419	NM_030650	KIAA1715
hsa_circ_0014835	0.0052688	2.25704	2.25704	up	hsa_circ_0014835	chr1	158058116	158059418	+	1302	255	NM_018240	KIRREL
hsa_circ_0073787	0.0301204	9.14128	9.14128	up	hsa_circ_0073787	chr5	127641202	127671269	-	30067	1950	NM_001999	FBN2
hsa_circ_0058104	0.00064295	21.2635	21.2635	up	hsa_circ_0058104	chr2	216245533	216247048	-	1515	384	NM_212482	FN1
hsa_circ_0071390	0.0440468	2.91758	2.91758	up	hsa_circ_0071390	chr4	166259803	166264314	+	4511	1694	NM_006745	MSMO1
hsa_circ_0012888	0.00728196	3.22826	3.22826	up	hsa_circ_0012888	chr1	65890985	65901690	+	10705	4468	NM_017526	LEPROT
hsa_circ_0044586	0.00649249	4.43696	4.43696	up	hsa_circ_0044586	chr17	48540516	48552200	+	11684	1343	NM_025149	ACSF2
hsa_circ_0000529	0.00695977	2.40302	2.40302	up	hsa_circ_0000529	chr14	39572294	39572420	-	126	126	NM_006364	SEC23A
hsa_circ_0043055	0.00446823	2.40262	2.40262	up	hsa_circ_0043055	chr17	31039005	31039213	-	208	208	NM_015194	MYO1D
hsa_circ_0035555	0.0183721	6.26324	6.26324	up	hsa_circ_0035555	chr15	60648117	60678285	-	30168	539	NM_001136015	ANXA2
hsa_circ_0000809	0.00514032	2.69719	2.69719	up	hsa_circ_0000809	chr17	76688498	76695050	-	6552	341	NM_004762	CYTH1
hsa_circ_0013552	8.01535e-05	5.9923	5.9923	up	hsa_circ_0013552	chr1	113243748	113249678	-	5930	1295	NM_001042679	RHOC
hsa_circ_0060474	0.00415901	26.2759	26.2759	up	hsa_circ_0060474	chr20	42740336	42816218	-	75882	4785	NM_020433	JPH2
hsa_circ_0026995	0.00275283	5.87568	5.87568	up	hsa_circ_0026995	chr12	56735381	56744672	-	9291	3313	NM_005419	STAT2
hsa_circ_0058119	4.47971e-05	20.3132	20.3132	up	hsa_circ_0058119	chr2	216262402	216289048	-	26646	2481	NM_212482	FN1
hsa_circ_0041771	0.00895168	2.19133	2.19133	up	hsa_circ_0041771	chr17	7127639	7128203	+	564	295	NM_000018	ACADVL
hsa_circ_0044039	0.00730984	2.18861	2.18861	up	hsa_circ_0044039	chr17	42266778	42269099	+	2321	1409	NM_177441	TMUB2
hsa_circ_0080173	0.0338778	3.11443	3.11443	up	hsa_circ_0080173	chr7	47451324	47568745	-	117421	987	NM_022748	TNS3
hsa_circ_0044446	0.0231461	4.25589	4.25589	up	hsa_circ_0044446	chr17	48141891	48151898	+	10007	1135	NM_002204	ITGA3
hsa_circ_0027120	0.00249767	2.48951	2.48951	up	hsa_circ_0027120	chr12	57493549	57496704	-	3155	532	NM_001178078	STAT6
hsa_circ_0058151	1.48606e-05	21.3155	21.3155	up	hsa_circ_0058151	chr2	216286813	216288249	-	1436	330	NM_212482	FN1
hsa_circ_0011304	0.00141783	2.06179	2.06179	up	hsa_circ_0011304	chr1	32127260	32145286	-	18026	1008	NM_001856	COL16A1
hsa_circ_0004283	0.0498004	3.21947	3.21947	up	hsa_circ_0004283	chr8	29927157	29927575	-	418	418	NM_016127	TMEM66
hsa_circ_0076201	0.0143657	2.25453	2.25453	up	hsa_circ_0076201	chr6	36869996	36896740	+	26744	6378	NM_152734	C6orf89
hsa_circ_0081198	0.0391613	2.10683	2.10683	up	hsa_circ_0081198	chr7	97595907	97596289	-	382	382	NR_002822	MGC72080
hsa_circ_0015638	0.0120311	9.33582	9.33582	up	hsa_circ_0015638	chr1	183711260	183835207	+	123947	562	NM_015149	RGL1
hsa_circ_0019761	0.00107537	3.76508	3.76508	up	hsa_circ_0019761	chr10	104414836	104415070	+	234	234	NM_030912	TRIM8
hsa_circ_0076804	0.046472	2.91086	2.91086	up	hsa_circ_0076804	chr6	53762082	53769260	+	7178	423	NM_018214	LRRC1
hsa_circ_0019700	0.00233599	2.17825	2.17825	up	hsa_circ_0019700	chr10	104103807	104128211	+	24404	2716	NM_001199378	GBF1
hsa_circ_0018158	0.00175394	17.7502	17.7502	up	hsa_circ_0018158	chr10	33486546	33515217	-	28671	974	NM_001024628	NRP1
hsa_circ_0082231	0.00210642	21.5932	21.5932	up	hsa_circ_0082231	chr7	128498061	128499328	+	1267	1149	NM_001458	FLNC
hsa_circ_0081944	0.0128462	4.90452	4.90452	up	hsa_circ_0081944	chr7	107638801	107638937	-	136	136	NM_002291	LAMB1
hsa_circ_0021356	0.027009	3.86451	3.86451	up	hsa_circ_0021356	chr11	16800547	16824599	-	24052	11376	NM_175058	PLEKHA7
hsa_circ_0023921	0.000343713	2.20258	2.20258	up	hsa_circ_0023921	chr11	85707868	85726006	-	18138	806	NM_007166	PICALM
hsa_circ_0002837	0.000739413	2.52185	2.52185	up	hsa_circ_0002837	chr19	41847787	41848152	-	365	226	NM_000660	TGFB1
hsa_circ_0036514	0.0174654	2.25587	2.25587	up	hsa_circ_0036514	chr15	80460393	80473501	+	13108	725	NM_000137	FAH
hsa_circ_0030840	0.00792695	2.56305	2.56305	up	hsa_circ_0030840	chr13	110828972	110838900	-	9928	1240	NM_001845	COL4A1
hsa_circ_0038157	0.0376449	2.26831	2.26831	up	hsa_circ_0038157	chr16	16278815	16308306	-	29491	1469	NM_001171	ABCC6
hsa_circ_0028302	0.00187757	2.01496	2.01496	up	hsa_circ_0028302	chr12	112204690	112236046	+	31356	1344	NM_000690	ALDH2
hsa_circ_0024050	0.0319804	2.34247	2.34247	up	hsa_circ_0024050	chr11	94532555	94554987	+	22432	1214	NM_130847	AMOTL1
hsa_circ_0052234	0.0213392	2.3849	2.3849	up	hsa_circ_0052234	chr19	55854109	55855211	+	1102	274	NM_032701	SUV420H2
hsa_circ_0030247	0.00373321	2.47753	2.47753	up	hsa_circ_0030247	chr13	49741379	49772710	+	31331	2010	NM_001079673	FNDC3A
hsa_circ_0057412	0.0082684	104.191	104.191	up	hsa_circ_0057412	chr2	189867023	189867788	+	765	162	NM_000090	COL3A1
hsa_circ_0063923	0.0416919	3.17259	3.17259	up	hsa_circ_0063923	chr22	50713407	50729026	-	15619	6255	NM_012401	PLXNB2
hsa_circ_0017315	0.0490583	2.26684	2.26684	up	hsa_circ_0017315	chr1	246907377	246921658	+	14281	181	NM_016002	SCCPDH
hsa_circ_0035134	0.00541768	13.4041	13.4041	up	hsa_circ_0035134	chr15	48714148	48729274	-	15126	1191	NM_000138	FBN1
hsa_circ_0062039	0.00850519	6.57567	6.57567	up	hsa_circ_0062039	chr21	47417334	47424963	+	7629	2725	NM_001848	COL6A1
hsa_circ_0072531	0.0254817	3.50019	3.50019	up	hsa_circ_0072531	chr5	56161655	56161804	+	149	149	NM_005921	MAP3K1
hsa_circ_0081200	0.0264336	2.60806	2.60806	up	hsa_circ_0081200	chr7	97595907	97601638	-	5731	698	NR_002822	MGC72080
hsa_circ_0074916	0.00666127	5.49744	5.49744	up	hsa_circ_0074916	chr5	168134980	168151489	-	16509	574	NM_003062	SLIT3
hsa_circ_0061978	0.00339278	3.02917	3.02917	up	hsa_circ_0061978	chr21	46269499	46271542	-	2043	2043	NM_004339	PTTG1IP
hsa_circ_0072724	0.000791277	2.22697	2.22697	up	hsa_circ_0072724	chr5	65290574	65290692	+	118	118	NM_001253699	ERBB2IP
hsa_circ_0029024	0.0167779	7.62755	7.62755	up	hsa_circ_0029024	chr12	122277432	122295338	-	17906	1290	NM_001171993	HPD
hsa_circ_0013692	0.0210718	2.42848	2.42848	up	hsa_circ_0013692	chr1	116941551	116947396	+	5845	1109	NM_001160233	ATP1A1
hsa_circ_0005392	0.00614945	21.6585	21.6585	up	hsa_circ_0005392	chr10	95072776	95076570	-	3794	291	NM_013451	MYOF
hsa_circ_0036863	0.000626146	4.04467	4.04467	up	hsa_circ_0036863	chr15	91161114	91188577	+	27463	4452	NM_022769	CRTC3
hsa_circ_0066528	0.035327	2.05715	2.05715	up	hsa_circ_0066528	chr3	71064699	71064804	-	105	105	NM_001244808	FOXP1
hsa_circ_0008906	0.0113232	5.34303	5.34303	up	hsa_circ_0008906	chr2	203378441	203383775	+	5334	434	NM_001204	BMPR2
hsa_circ_0080380	0.00806578	5.33356	5.33356	up	hsa_circ_0080380	chr7	66456123	66460588	-	4465	808	NM_016038	SBDS
hsa_circ_0010711	0.0105897	2.14574	2.14574	up	hsa_circ_0010711	chr1	22179192	22192302	-	13110	2503	NM_005529	HSPG2
hsa_circ_0017239	0.00109973	4.17423	4.17423	up	hsa_circ_0017239	chr1	243480056	243542165	+	62109	687	NM_006642	SDCCAG8
hsa_circ_0075588	0.0101611	2.59189	2.59189	up	hsa_circ_0075588	chr6	7845372	7880334	+	34962	728	NM_001718	BMP6
hsa_circ_0060186	0.00175008	4.87236	4.87236	up	hsa_circ_0060186	chr20	35177479	35178226	+	747	747	NM_006097	MYL9
hsa_circ_0089571	0.0173028	13.6783	13.6783	up	hsa_circ_0089571	chr9	139700529	139701518	+	989	538	NM_001039374	KIAA1984
hsa_circ_0061675	0.0170512	3.69206	3.69206	up	hsa_circ_0061675	chr21	38496918	38575408	+	78490	6502	NM_003316	TTC3
hsa_circ_0017111	0.0101772	3.27475	3.27475	up	hsa_circ_0017111	chr1	236195700	236201553	-	5853	402	NM_002508	NID1
hsa_circ_0045815	0.00994198	8.68384	8.68384	up	hsa_circ_0045815	chr17	74523439	74527773	-	4334	1650	NM_134268	CYGB
hsa_circ_0014997	0.000694554	8209.51	8209.51	up	hsa_circ_0014997	chr1	161192082	161192840	-	758	363	NM_001643	APOA2
hsa_circ_0015593	0.0325059	2.50584	2.50584	up	hsa_circ_0015593	chr1	183096360	183109638	+	13278	1629	NM_002293	LAMC1
hsa_circ_0081107	0.00221366	8.14058	8.14058	up	hsa_circ_0081107	chr7	94035561	94051264	+	15703	1863	NM_000089	COL1A2
hsa_circ_0026740	0.00831164	3.41615	3.41615	up	hsa_circ_0026740	chr12	54789044	54803381	-	14337	3833	NM_002205	ITGA5
hsa_circ_0089458	0.0402847	12.4674	12.4674	up	hsa_circ_0089458	chr9	137681000	137690307	+	9307	306	NM_000093	COL5A1
hsa_circ_0048855	0.0322736	31.3179	31.3179	up	hsa_circ_0048855	chr19	6677845	6678466	-	621	409	NM_000064	C3
hsa_circ_0003901	0.00164339	25.6998	25.6998	up	hsa_circ_0003901	chr9	139701009	139701276	+	267	183	NM_001039374	KIAA1984
hsa_circ_0058098	1.28433e-05	20.406	20.406	up	hsa_circ_0058098	chr2	216240351	216299547	-	59196	5829	NM_212482	FN1
hsa_circ_0019214	0.00257903	29.451	29.451	up	hsa_circ_0019214	chr10	95191164	95211898	-	20734	201	NM_013451	MYOF
hsa_circ_0073473	0.000430111	4.84921	4.84921	up	hsa_circ_0073473	chr5	96320783	96363518	+	42735	2086	NM_005575	LNPEP
hsa_circ_0086382	0.000422154	22.8154	22.8154	up	hsa_circ_0086382	chr9	14769721	14806844	-	37123	2116	NM_144966	FREM1
hsa_circ_0069293	0.0357458	8.02833	8.02833	up	hsa_circ_0069293	chr4	20482338	20555591	+	73253	2258	NM_004787	SLIT2
hsa_circ_0067443	0.00303277	3.54436	3.54436	up	hsa_circ_0067443	chr3	134196545	134204831	-	8286	1427	NM_001242375	ANAPC13
hsa_circ_0064005	0.0427263	2.2528	2.2528	up	hsa_circ_0064005	chr22	50943831	50943966	-	135	135	NM_033200	LMF2
hsa_circ_0080131	0.000749685	3.62036	3.62036	up	hsa_circ_0080131	chr7	47332425	47475002	-	142577	3649	NM_022748	TNS3
hsa_circ_0089023	0.00243388	4.19853	4.19853	up	hsa_circ_0089023	chr9	131857072	131870356	-	13284	2457	NR_028048	CRAT
hsa_circ_0069294	0.023864	11.2131	11.2131	up	hsa_circ_0069294	chr4	20490441	20618821	+	128380	3525	NM_004787	SLIT2
hsa_circ_0039490	0.014144	3.64304	3.64304	up	hsa_circ_0039490	chr16	56899118	56913561	+	14443	1472	NM_000339	SLC12A3
hsa_circ_0074913	0.000282597	27.0917	27.0917	up	hsa_circ_0074913	chr5	168119611	168139359	-	19748	693	NM_003062	SLIT3
hsa_circ_0080221	0.0220447	6.26916	6.26916	up	hsa_circ_0080221	chr7	55210997	55233130	+	22133	1640	NM_005228	EGFR
hsa_circ_0017867	0.0238367	4.91705	4.91705	up	hsa_circ_0017867	chr10	17271274	17277388	+	6114	1376	NM_003380	VIM
hsa_circ_0027426	0.0314366	3.89239	3.89239	up	hsa_circ_0027426	chr12	65107221	65115485	-	8264	3650	NM_002076	GNS
hsa_circ_0047329	0.00800161	4.74626	4.74626	up	hsa_circ_0047329	chr18	25543320	25565725	-	22405	773	NM_001792	CDH2
hsa_circ_0058936	0.00538149	2.28984	2.28984	up	hsa_circ_0058936	chr2	241404272	241407495	+	3223	2451	NM_002081	GPC1
hsa_circ_0011091	0.00487624	2.20881	2.20881	up	hsa_circ_0011091	chr1	28120043	28120143	+	100	100	NM_177424	STX12
hsa_circ_0066609	0.00663039	2.87537	2.87537	up	hsa_circ_0066609	chr3	98487273	98513236	+	25963	1638	NM_006100	ST3GAL6
hsa_circ_0020638	0.0323088	2.55781	2.55781	up	hsa_circ_0020638	chr11	398991	404908	+	5917	1665	NM_007183	PKP3
hsa_circ_0091715	0.00115804	2.52839	2.52839	up	hsa_circ_0091715	chrX	151335633	151393317	-	57684	1994	NM_000808	GABRA3
hsa_circ_0018116	0.0128035	3.30903	3.30903	up	hsa_circ_0018116	chr10	32304436	32324595	-	20159	2096	NM_004521	KIF5B
hsa_circ_0000426	0.017774	2.03477	2.03477	up	hsa_circ_0000426	chr12	90035934	90049884	-	13950	627	NM_001001323	ATP2B1
hsa_circ_0066267	0.00704826	2.86212	2.86212	up	hsa_circ_0066267	chr3	57632042	57632165	-	123	123	NM_152678	FAM116A
hsa_circ_0066395	0.0241104	5.18087	5.18087	up	hsa_circ_0066395	chr3	58508222	58517539	-	9317	1049	NM_003500	ACOX2
hsa_circ_0092091	0.000207121	9.98287	9.98287	up	hsa_circ_0092091	chrX	153696424	153701985	+	5561	2753	NM_017514	PLXNA3
hsa_circ_0082044	0.00743321	25.9347	25.9347	up	hsa_circ_0082044	chr7	120739979	120884392	+	144413	1561	NM_024913	C7orf58
hsa_circ_0074514	0.0170663	2.18284	2.18284	up	hsa_circ_0074514	chr5	149504289	149515441	-	11152	1872	NM_002609	PDGFRB
hsa_circ_0027242	0.0330601	2.2631	2.2631	up	hsa_circ_0027242	chr12	57674140	57789601	-	115461	86692	NM_014925	R3HDM2
hsa_circ_0031729	0.00187961	2.04655	2.04655	up	hsa_circ_0031729	chr14	39556132	39560917	-	4785	317	NM_006364	SEC23A
hsa_circ_0080148	0.0119742	2.90018	2.90018	up	hsa_circ_0080148	chr7	47384521	47479256	-	94735	2588	NM_022748	TNS3
hsa_circ_0017883	0.016136	6.9796	6.9796	up	hsa_circ_0017883	chr10	17278292	17278378	+	86	86	NM_003380	VIM
hsa_circ_0005929	0.000607888	9.33579	9.33579	up	hsa_circ_0005929	chr11	65210534	65211534	+	1000	1000	---	---
hsa_circ_0057322	0.00277682	2.83751	2.83751	up	hsa_circ_0057322	chr2	187498055	187516816	+	18761	920	NM_002210	ITGAV
hsa_circ_0023151	0.00434748	3.46746	3.46746	up	hsa_circ_0023151	chr11	67810837	67818366	+	7529	2070	NM_006019	TCIRG1
hsa_circ_0026142	0.0241666	2.75172	2.75172	up	hsa_circ_0026142	chr12	49720450	49723237	+	2787	448	NM_005480	TROAP
hsa_circ_0072309	0.00644867	5.3055	5.3055	up	hsa_circ_0072309	chr5	38523520	38530768	-	7248	580	NM_001127671	LIFR
hsa_circ_0086124	0.0251724	3.86244	3.86244	up	hsa_circ_0086124	chr8	145724152	145727504	+	3352	1546	NM_032902	PPP1R16A
hsa_circ_0087874	0.0226317	2.89704	2.89704	up	hsa_circ_0087874	chr9	111673289	111692201	-	18912	1210	NM_003640	IKBKAP
hsa_circ_0025531	0.00321746	6.39844	6.39844	up	hsa_circ_0025531	chr12	15793636	15823857	-	30221	1685	NM_004447	EPS8
hsa_circ_0020273	0.00185112	13.0384	13.0384	up	hsa_circ_0020273	chr10	124268171	124274424	+	6253	987	NM_002775	HTRA1
hsa_circ_0017499	0.026641	3.26667	3.26667	up	hsa_circ_0017499	chr10	3178641	3178997	+	356	356	NM_001242339	PFKP
hsa_circ_0091315	0.00643992	3.10344	3.10344	up	hsa_circ_0091315	chrX	107908736	107938151	+	29415	1435	NM_033380	COL4A5
hsa_circ_0041208	0.0469034	2.03194	2.03194	up	hsa_circ_0041208	chr17	1367479	1384179	-	16700	4105	NM_001080779	MYO1C
hsa_circ_0016081	0.0430151	5.20456	5.20456	up	hsa_circ_0016081	chr1	203672779	203683405	+	10626	1469	NM_001001396	ATP2B4
hsa_circ_0055264	0.0013531	20.302	20.302	up	hsa_circ_0055264	chr2	74140611	74143892	+	3281	536	NM_001615	ACTG2
hsa_circ_0002367	0.0117948	4.02075	4.02075	up	hsa_circ_0002367	chr2	202737000	202744890	+	7890	189	NM_139158	CDK15
hsa_circ_0017878	0.027846	4.31215	4.31215	up	hsa_circ_0017878	chr10	17276691	17279592	+	2901	841	NM_003380	VIM
hsa_circ_0057422	0.0173208	10.2596	10.2596	up	hsa_circ_0057422	chr2	189907445	189910633	-	3188	324	NM_000393	COL5A2
hsa_circ_0089442	0.0241293	27.2146	27.2146	up	hsa_circ_0089442	chr9	137620515	137655583	+	35068	1248	NM_000093	COL5A1
hsa_circ_0057390	0.0215009	46.8714	46.8714	up	hsa_circ_0057390	chr2	189859771	189872868	+	13097	2070	NM_000090	COL3A1
hsa_circ_0053940	0.035723	4.18924	4.18924	up	hsa_circ_0053940	chr2	33585663	33590570	+	4907	711	NM_206943	LTBP1
hsa_circ_0032536	0.000364723	2.26313	2.26313	up	hsa_circ_0032536	chr14	74422507	74426225	+	3718	534	NM_182480	COQ6
hsa_circ_0052916	0.00296312	659.789	659.789	up	hsa_circ_0052916	chr2	21242594	21255453	-	12859	1875	NM_000384	APOB
hsa_circ_0057366	0.0126943	15.236	15.236	up	hsa_circ_0057366	chr2	189854121	189866315	+	12194	1755	NM_000090	COL3A1
hsa_circ_0073695	0.000561263	6.75704	6.75704	up	hsa_circ_0073695	chr5	122359077	122365113	-	6036	1014	NM_000943	PPIC
hsa_circ_0060298	0.000124072	6.86903	6.86903	up	hsa_circ_0060298	chr20	36014477	36033821	+	19344	3400	NM_005417	SRC
hsa_circ_0073407	0.0125766	2.06562	2.06562	up	hsa_circ_0073407	chr5	94820427	94884419	-	63992	4210	NM_014639	TTC37
hsa_circ_0043617	0.0101307	2.02114	2.02114	up	hsa_circ_0043617	chr17	39739486	39743147	-	3661	1335	NM_000526	KRT14
hsa_circ_0013085	0.00206221	3.43327	3.43327	up	hsa_circ_0013085	chr1	87200284	87200862	+	578	191	NM_001206651	SH3GLB1
hsa_circ_0050926	0.00663933	3.02549	3.02549	up	hsa_circ_0050926	chr19	39306061	39306995	-	934	519	NM_001398	ECH1
hsa_circ_0072399	0.00046947	3.89743	3.89743	up	hsa_circ_0072399	chr5	43609244	43650689	+	41445	1770	NM_012343	NNT
hsa_circ_0030249	0.00281036	2.10338	2.10338	up	hsa_circ_0030249	chr13	49765150	49772710	+	7560	1043	NM_001079673	FNDC3A
hsa_circ_0030160	0.000878385	2.09118	2.09118	up	hsa_circ_0030160	chr13	45911303	45911523	-	220	220	NM_003295	TPT1
hsa_circ_0017836	0.000905838	9.45515	9.45515	up	hsa_circ_0017836	chr10	15573048	15634303	-	61255	771	NM_003638	ITGA8
hsa_circ_0049864	0.0200233	2.66975	2.66975	up	hsa_circ_0049864	chr19	16198836	16204563	+	5727	280	NM_003290	TPM4
hsa_circ_0068290	0.0234881	2.0619	2.0619	up	hsa_circ_0068290	chr3	183899938	183901879	+	1941	820	NM_004068	AP2M1
hsa_circ_0070394	0.00160896	4.5257	4.5257	up	hsa_circ_0070394	chr4	88293860	88293967	-	107	107	NM_016245	HSD17B11
hsa_circ_0057436	0.0117344	8.74888	8.74888	up	hsa_circ_0057436	chr2	189915294	189944757	-	29463	2133	NM_000393	COL5A2
hsa_circ_0061677	0.00340306	4.12405	4.12405	up	hsa_circ_0061677	chr21	38504981	38511014	+	6033	301	NM_003316	TTC3
hsa_circ_0080650	0.00143782	4.33674	4.33674	up	hsa_circ_0080650	chr7	74524751	74536811	+	12060	363	NM_001003795	GTF2IRD2B
hsa_circ_0013144	0.0420092	9.10507	9.10507	up	hsa_circ_0013144	chr1	92251742	92263028	-	11286	11286	NR_036634	TGFBR3
hsa_circ_0063083	0.00950855	3.04138	3.04138	up	hsa_circ_0063083	chr22	36677322	36718566	-	41244	6662	NM_002473	MYH9
hsa_circ_0044515	0.0080687	14.3861	14.3861	up	hsa_circ_0044515	chr17	48263677	48270408	-	6731	2238	NM_000088	COL1A1
hsa_circ_0074586	0.0289095	3.80192	3.80192	up	hsa_circ_0074586	chr5	150488015	150488111	-	96	96	NM_001155	ANXA6
hsa_circ_0083827	0.000133425	2.71565	2.71565	up	hsa_circ_0083827	chr8	28866588	28910242	+	43654	2247	NM_024567	HMBOX1
hsa_circ_0056171	0.0128634	2.86596	2.86596	up	hsa_circ_0056171	chr2	114471929	114512883	-	40954	2306	NM_025181	SLC35F5
hsa_circ_0032540	0.017669	7.76615	7.76615	up	hsa_circ_0032540	chr14	74441626	74443115	-	1489	231	NM_001249	ENTPD5
hsa_circ_0087816	0.0228791	2.16444	2.16444	up	hsa_circ_0087816	chr9	107646707	107651476	-	4769	236	NM_005502	ABCA1
hsa_circ_0012870	0.00931826	2.4901	2.4901	up	hsa_circ_0012870	chr1	65323338	65332891	-	9553	811	NM_002227	JAK1
hsa_circ_0058157	3.37965e-05	22.2178	22.2178	up	hsa_circ_0058157	chr2	216292902	216293061	-	159	159	NM_212482	FN1
hsa_circ_0002528	0.00329605	4.19181	4.19181	up	hsa_circ_0002528	chr1	198201682	198233365	+	31683	400	NM_133494	NEK7
hsa_circ_0071412	0.0355243	2.67264	2.67264	up	hsa_circ_0071412	chr4	169824907	169825057	+	150	150	NM_001166108	PALLD
hsa_circ_0018044	0.00350487	2.15396	2.15396	up	hsa_circ_0018044	chr10	27793248	27798859	+	5611	174	NM_021252	RAB18
hsa_circ_0048858	0.00299068	26.3317	26.3317	up	hsa_circ_0048858	chr19	6677845	6684661	-	6816	1010	NM_000064	C3
hsa_circ_0048874	0.00349127	29.9426	29.9426	up	hsa_circ_0048874	chr19	6682152	6712634	-	30482	3257	NM_000064	C3
hsa_circ_0041106	0.000169906	3.91827	3.91827	up	hsa_circ_0041106	chr16	89962397	89977792	+	15395	1249	NM_014972	TCF25
hsa_circ_0074537	0.00175745	2.24254	2.24254	up	hsa_circ_0074537	chr5	149823791	149829319	-	5528	786	NM_001025071	RPS14
hsa_circ_0007488	0.00735034	3.89504	3.89504	up	hsa_circ_0007488	chr21	38480691	38498443	+	17752	452	NM_003316	TTC3
hsa_circ_0031299	0.0219074	2.67428	2.67428	up	hsa_circ_0031299	chr14	24031170	24032711	-	1541	446	NM_003917	AP1G2
hsa_circ_0080135	0.00221065	3.63361	3.63361	up	hsa_circ_0080135	chr7	47341783	47409218	-	67435	2520	NM_022748	TNS3
hsa_circ_0033056	0.00075275	4.01477	4.01477	up	hsa_circ_0033056	chr14	94156462	94158292	+	1830	385	NM_020818	UNC79
hsa_circ_0020655	0.00143153	5.37004	5.37004	up	hsa_circ_0020655	chr11	494511	498933	-	4422	951	NM_002939	RNH1
hsa_circ_0082040	0.0286105	25.5126	25.5126	up	hsa_circ_0082040	chr7	120737752	120740148	+	2396	302	NM_024913	C7orf58
hsa_circ_0044465	0.0448038	2.1106	2.1106	up	hsa_circ_0044465	chr17	48151811	48156622	+	4811	1201	NM_002204	ITGA3
hsa_circ_0074601	0.0155567	2.38853	2.38853	up	hsa_circ_0074601	chr5	150496687	150519804	-	23117	1554	NM_001155	ANXA6
hsa_circ_0000898	0.0116124	2.24591	2.24591	up	hsa_circ_0000898	chr19	13213456	13213544	+	88	88	NM_005583	LYL1
hsa_circ_0048305	0.00723929	3.63203	3.63203	up	hsa_circ_0048305	chr19	2071034	2096269	-	25235	3331	NM_130807	MOB3A
hsa_circ_0058831	0.00283964	21.1399	21.1399	up	hsa_circ_0058831	chr2	238269763	238273071	-	3308	372	NM_004369	COL6A3
hsa_circ_0079859	0.00140751	2.75343	2.75343	up	hsa_circ_0079859	chr7	35913250	35919550	+	6300	253	NM_001788	7-Sep
hsa_circ_0077235	0.00379171	2.62591	2.62591	up	hsa_circ_0077235	chr6	86223787	86284096	-	60309	2417	NM_153816	SNX14
hsa_circ_0090844	9.39531e-05	4.22857	4.22857	up	hsa_circ_0090844	chrX	54839550	54842445	+	2895	796	NM_201222	MAGED2
hsa_circ_0069067	0.00947958	2.79318	2.79318	up	hsa_circ_0069067	chr4	5733151	5830772	+	97621	20603	NM_153717	EVC
hsa_circ_0082038	0.0288775	11.3611	11.3611	up	hsa_circ_0082038	chr7	120686940	120884392	+	197452	1877	NM_024913	C7orf58
hsa_circ_0006688	4.43172e-05	3.43846	3.43846	up	hsa_circ_0006688	chr7	72301330	72302378	+	1048	268	TCONS_l2_00026000	TCONS_l2_00026000
hsa_circ_0081154	0.00421438	7.97056	7.97056	up	hsa_circ_0081154	chr7	94049702	94056373	+	6671	1026	NM_000089	COL1A2
hsa_circ_0091479	0.0051691	2.82921	2.82921	up	hsa_circ_0091479	chrX	128645780	128645960	-	180	180	NM_003069	SMARCA1
hsa_circ_0085651	0.0045907	6.7956	6.7956	up	hsa_circ_0085651	chr8	134258858	134262786	-	3928	261	NM_001135242	NDRG1
hsa_circ_0044961	0.0218638	3.41945	3.41945	up	hsa_circ_0044961	chr17	58533656	58538148	-	4492	211	NM_006380	APPBP2
hsa_circ_0025534	0.00950419	6.76538	6.76538	up	hsa_circ_0025534	chr12	15818689	15834236	-	15547	677	NM_004447	EPS8
hsa_circ_0081926	0.00772641	5.14651	5.14651	up	hsa_circ_0081926	chr7	107591670	107635405	-	43735	3042	NM_002291	LAMB1
hsa_circ_0013741	0.0121737	3.44651	3.44651	up	hsa_circ_0013741	chr1	117963190	117984947	+	21757	176	NM_006699	MAN1A2
hsa_circ_0009886	0.0124413	2.69541	2.69541	up	hsa_circ_0009886	chr1	12010413	12027148	+	16735	1453	NM_000302	PLOD1
hsa_circ_0031828	0.00172153	3.61037	3.61037	up	hsa_circ_0031828	chr14	50641171	50655418	-	14247	558	NM_006939	SOS2
hsa_circ_0018436	0.0336745	2.46567	2.46567	up	hsa_circ_0018436	chr10	61823914	61946670	-	122756	10564	NM_020987	ANK3
hsa_circ_0062036	0.011222	8.22063	8.22063	up	hsa_circ_0062036	chr21	47410686	47424963	+	14277	3121	NM_001848	COL6A1
hsa_circ_0083590	0.015317	3.14443	3.14443	up	hsa_circ_0083590	chr8	21959218	21961891	+	2673	1974	NM_022749	FAM160B2
hsa_circ_0086905	0.0105939	2.062	2.062	up	hsa_circ_0086905	chr9	35704665	35706108	-	1443	519	NM_006289	TLN1
hsa_circ_0046098	0.00332798	2.8497	2.8497	up	hsa_circ_0046098	chr17	79218798	79226483	-	7685	2461	NM_001037984	SLC38A10
hsa_circ_0041339	0.00977859	5.36202	5.36202	up	hsa_circ_0041339	chr17	1670196	1675369	+	5173	651	NM_002615	SERPINF1
hsa_circ_0028143	0.0174255	2.10902	2.10902	up	hsa_circ_0028143	chr12	110028575	110032986	+	4411	362	NM_000431	MVK
hsa_circ_0074515	0.000592153	2.72608	2.72608	up	hsa_circ_0074515	chr5	149506082	149514579	-	8497	1310	NM_002609	PDGFRB
hsa_circ_0020271	8.99044e-05	18.1474	18.1474	up	hsa_circ_0020271	chr10	124248937	124274424	+	25487	1420	NM_002775	HTRA1
hsa_circ_0052432	0.0048556	6.96184	6.96184	up	hsa_circ_0052432	chr2	1635658	1638095	-	2437	2437	NM_012293	PXDN
hsa_circ_0027431	0.0146958	2.97151	2.97151	up	hsa_circ_0027431	chr12	65113801	65137088	-	23287	956	NM_002076	GNS
hsa_circ_0042190	0.00392596	2.17902	2.17902	up	hsa_circ_0042190	chr17	16285215	16286053	+	838	838	NM_018955	UBB
hsa_circ_0058115	0.00189001	10.5836	10.5836	up	hsa_circ_0058115	chr2	216257653	216272920	-	15267	1641	NM_212482	FN1
hsa_circ_0018528	0.0207699	2.43746	2.43746	up	hsa_circ_0018528	chr10	70246900	70246969	-	69	69	NM_152707	SLC25A16
hsa_circ_0013560	0.00947749	3.91665	3.91665	up	hsa_circ_0013560	chr1	113246265	113249678	-	3413	456	NM_001042679	RHOC
hsa_circ_0057245	0.000375097	5.17012	5.17012	up	hsa_circ_0057245	chr2	182756471	182759422	+	2951	2614	NM_001130445	SSFA2
hsa_circ_0081787	0.00495486	26.0121	26.0121	up	hsa_circ_0081787	chr7	103417003	103474119	-	57116	207	NM_005045	RELN
hsa_circ_0082036	0.022994	14.9039	14.9039	up	hsa_circ_0082036	chr7	120686940	120687047	+	107	107	NM_024913	C7orf58
hsa_circ_0043073	0.00489843	2.48345	2.48345	up	hsa_circ_0043073	chr17	31102881	31107802	-	4921	469	NM_015194	MYO1D
hsa_circ_0044965	0.0110448	2.21793	2.21793	up	hsa_circ_0044965	chr17	58538023	58556632	-	18609	682	NM_006380	APPBP2
hsa_circ_0027015	0.000734708	2.0335	2.0335	up	hsa_circ_0027015	chr12	56822019	56828015	-	5996	1639	NM_003920	TIMELESS
hsa_circ_0027245	0.0307817	2.08714	2.08714	up	hsa_circ_0027245	chr12	57682791	57789601	-	106810	86232	NM_014925	R3HDM2
hsa_circ_0036094	0.0146192	2.39075	2.39075	up	hsa_circ_0036094	chr15	70952489	70957153	-	4664	219	NM_001008224	UACA
hsa_circ_0074383	0.00953455	2.43241	2.43241	up	hsa_circ_0074383	chr5	143537728	143550278	-	12550	3447	NM_001024947	YIPF5
hsa_circ_0030018	0.0214346	34.4182	34.4182	up	hsa_circ_0030018	chr13	38136718	38161065	-	24347	2656	NM_006475	POSTN
hsa_circ_0073804	0.0103233	6.70568	6.70568	up	hsa_circ_0073804	chr5	127782173	127800614	-	18441	324	NM_001999	FBN2
hsa_circ_0030548	0.0473552	4.15677	4.15677	up	hsa_circ_0030548	chr13	80094944	80113910	+	18966	394	NM_019080	NDFIP2
hsa_circ_0017104	0.00737529	2.36495	2.36495	up	hsa_circ_0017104	chr1	236187369	236195952	-	8583	843	NM_002508	NID1
hsa_circ_0057408	0.0100141	235.781	235.781	up	hsa_circ_0057408	chr2	189864567	189870985	+	6418	864	NM_000090	COL3A1
hsa_circ_0017655	0.0012382	109.283	109.283	up	hsa_circ_0017655	chr10	7762818	7773959	+	11141	1017	NM_002216	ITIH2
hsa_circ_0022970	0.00281489	2.11887	2.11887	up	hsa_circ_0022970	chr11	66052050	66055763	-	3713	908	NM_020470	YIF1A
hsa_circ_0052451	0.01733	2.48636	2.48636	up	hsa_circ_0052451	chr2	1677414	1696906	-	19492	818	NM_012293	PXDN
hsa_circ_0037811	0.0146381	2.19403	2.19403	up	hsa_circ_0037811	chr16	10641396	10641534	-	138	138	NM_001424	EMP2
hsa_circ_0088166	0.0228496	8.35252	8.35252	up	hsa_circ_0088166	chr9	116853917	116854280	-	363	363	NM_138424	KIF12
hsa_circ_0074618	0.0366912	2.24797	2.24797	up	hsa_circ_0074618	chr5	150515816	150516882	-	1066	171	NM_001155	ANXA6
hsa_circ_0025443	0.000885334	331.093	331.093	up	hsa_circ_0025443	chr12	9259086	9266139	-	7053	908	NM_000014	A2M
hsa_circ_0080907	0.00650601	9.54263	9.54263	up	hsa_circ_0080907	chr7	80431980	80440017	-	8037	469	NM_006379	SEMA3C
hsa_circ_0027434	0.0286779	4.00201	4.00201	up	hsa_circ_0027434	chr12	65115374	65146537	-	31163	1227	NM_002076	GNS
hsa_circ_0019699	0.00174623	2.22243	2.22243	up	hsa_circ_0019699	chr10	104103807	104117943	+	14136	624	NM_004193	GBF1
hsa_circ_0050021	0.00116093	3.5371	3.5371	up	hsa_circ_0050021	chr19	17691507	17693965	+	2458	2187	NM_024656	GLT25D1
hsa_circ_0000120	0.00576275	4.35785	4.35785	up	hsa_circ_0000120	chr1	117944807	118009049	+	64242	866	NM_006699	MAN1A2
hsa_circ_0065606	0.00129466	3.50236	3.50236	up	hsa_circ_0065606	chr3	49166677	49168585	-	1908	886	NM_002292	LAMB2
hsa_circ_0086383	7.38597e-06	22.7122	22.7122	up	hsa_circ_0086383	chr9	14775786	14806844	-	31058	1769	NM_144966	FREM1
hsa_circ_0091603	0.0021431	5.25186	5.25186	up	hsa_circ_0091603	chrX	134709008	134709151	+	143	143	NM_182540	DDX26B
hsa_circ_0012028	0.0129164	2.59992	2.59992	up	hsa_circ_0012028	chr1	43830212	43830679	-	467	244	NM_022821	ELOVL1
hsa_circ_0031856	0.0106156	2.15217	2.15217	up	hsa_circ_0031856	chr14	50912796	50949134	-	36338	863	NM_198794	MAP4K5
hsa_circ_0074929	0.000326035	29.1873	29.1873	up	hsa_circ_0074929	chr5	168212911	168212983	-	72	72	NM_003062	SLIT3
hsa_circ_0088842	0.000932091	3.43306	3.43306	up	hsa_circ_0088842	chr9	131346560	131395944	+	49384	5572	NM_001130438	SPTAN1
hsa_circ_0012655	0.0455426	3.25984	3.25984	up	hsa_circ_0012655	chr1	55007929	55076005	+	68076	9058	NM_147161	ACOT11
hsa_circ_0039244	0.0125377	2.04152	2.04152	up	hsa_circ_0039244	chr16	47271875	47347734	-	75859	572	NM_030790	ITFG1
hsa_circ_0016098	0.024587	5.02359	5.02359	up	hsa_circ_0016098	chr1	203683298	203691817	+	8519	725	NM_001001396	ATP2B4
hsa_circ_0058087	2.46874e-05	20.7552	20.7552	up	hsa_circ_0058087	chr2	216236631	216253024	-	16393	2462	NM_212482	FN1
hsa_circ_0014227	0.0433526	3.90154	3.90154	up	hsa_circ_0014227	chr1	153507677	153508717	-	1040	452	NM_014624	S100A6
hsa_circ_0073438	0.0209672	4.07743	4.07743	up	hsa_circ_0073438	chr5	95084036	95088054	+	4018	267	NM_014899	RHOBTB3
hsa_circ_0000221	0.00318415	4.49121	4.49121	up	hsa_circ_0000221	chr10	17271723	17271867	-	144	144	NM_003380	VIM
hsa_circ_0057375	0.00837661	339.541	339.541	up	hsa_circ_0057375	chr2	189855032	189864109	+	9077	1377	NM_000090	COL3A1
hsa_circ_0026759	0.00395461	2.72905	2.72905	up	hsa_circ_0026759	chr12	54795368	54795639	-	271	161	NM_002205	ITGA5
hsa_circ_0019884	0.00975595	2.39351	2.39351	up	hsa_circ_0019884	chr10	105777917	105778666	+	749	255	NM_014720	SLK
hsa_circ_0037720	0.0230345	11.8875	11.8875	up	hsa_circ_0037720	chr16	4511694	4524896	-	13202	1362	NM_020677	NMRAL1
hsa_circ_0050928	0.00487837	2.77758	2.77758	up	hsa_circ_0050928	chr19	39306061	39308004	-	1943	704	NM_001398	ECH1
hsa_circ_0025427	0.00156352	120.364	120.364	up	hsa_circ_0025427	chr12	9242497	9265132	-	22635	2448	NM_000014	A2M
hsa_circ_0039434	0.0419828	2.40109	2.40109	up	hsa_circ_0039434	chr16	56419830	56438953	-	19123	673	NM_001144	AMFR
hsa_circ_0033526	0.00160507	2.23959	2.23959	up	hsa_circ_0033526	chr14	104378624	104387903	-	9279	921	NM_001127393	C14orf2
hsa_circ_0048616	0.000847411	8.30637	8.30637	up	hsa_circ_0048616	chr19	4445002	4446410	-	1408	898	NM_025241	UBXN6
hsa_circ_0026478	0.0304793	5.11249	5.11249	up	hsa_circ_0026478	chr12	53292462	53294467	-	2005	608	NM_002273	KRT8
hsa_circ_0070465	0.0360548	2.85136	2.85136	up	hsa_circ_0070465	chr4	95444874	95445026	+	152	152	NM_006457	PDLIM5
hsa_circ_0081123	0.000728888	13.2584	13.2584	up	hsa_circ_0081123	chr7	94039553	94054975	+	15422	1800	NM_000089	COL1A2
hsa_circ_0082202	0.00500869	22.6539	22.6539	up	hsa_circ_0082202	chr7	128480887	128499328	+	18441	7253	NM_001458	FLNC
hsa_circ_0055726	0.00667377	3.23177	3.23177	up	hsa_circ_0055726	chr2	97810254	97815098	+	4844	200	NM_001164315	ANKRD36
hsa_circ_0003452	0.0166842	5.83327	5.83327	up	hsa_circ_0003452	chr15	60653139	60678285	-	25146	368	NM_001136015	ANXA2
hsa_circ_0056185	0.0164846	2.44703	2.44703	up	hsa_circ_0056185	chr2	114503853	114513121	-	9268	440	NM_025181	SLC35F5
hsa_circ_0072408	0.0402879	3.2347	3.2347	up	hsa_circ_0072408	chr5	43624133	43650689	+	26556	1030	NM_012343	NNT
hsa_circ_0067830	0.000821239	3.22392	3.22392	up	hsa_circ_0067830	chr3	159583951	159612500	+	28549	3174	NM_014575	SCHIP1
hsa_circ_0052924	0.00365588	396.86	396.86	up	hsa_circ_0052924	chr2	21257687	21266423	-	8736	822	NM_000384	APOB
hsa_circ_0084049	0.0356653	2.08497	2.08497	up	hsa_circ_0084049	chr8	38911999	38948865	+	36866	996	NM_003816	ADAM9
hsa_circ_0065579	5.37078e-05	5.58781	5.58781	up	hsa_circ_0065579	chr3	49158546	49161064	-	2518	1712	NM_002292	LAMB2
hsa_circ_0043058	0.00388821	2.71887	2.71887	up	hsa_circ_0043058	chr17	31039005	31107802	-	68797	2026	NM_015194	MYO1D
hsa_circ_0061074	0.0206447	2.50205	2.50205	up	hsa_circ_0061074	chr20	60886975	60893706	-	6731	2593	NM_005560	LAMA5
hsa_circ_0026754	0.00597852	2.8714	2.8714	up	hsa_circ_0026754	chr12	54792380	54799710	-	7330	2037	NM_002205	ITGA5
hsa_circ_0074907	0.000768422	16.3942	16.3942	up	hsa_circ_0074907	chr5	168110970	168149332	-	38362	1275	NM_003062	SLIT3
hsa_circ_0081119	0.00329656	7.39773	7.39773	up	hsa_circ_0081119	chr7	94038875	94050374	+	11499	1458	NM_000089	COL1A2
hsa_circ_0016870	0.00137023	211.896	211.896	up	hsa_circ_0016870	chr1	230839938	230846599	-	6661	1272	NM_000029	AGT
hsa_circ_0042440	0.00639802	2.1329	2.1329	up	hsa_circ_0042440	chr17	20355107	20355196	-	89	89	NM_001042685	LGALS9B
hsa_circ_0083181	0.0289236	2.46698	2.46698	up	hsa_circ_0083181	chr7	157997862	158334468	-	336606	52259	NM_002847	PTPRN2
hsa_circ_0037099	0.00780575	17.6142	17.6142	up	hsa_circ_0037099	chr15	101922296	101970268	-	47972	875	NM_002570	PCSK6
hsa_circ_0081763	0.004902	24.8707	24.8707	up	hsa_circ_0081763	chr7	103126643	103393661	-	267018	9439	NM_005045	RELN
hsa_circ_0092287	0.0143283	2.53993	2.53993	up	hsa_circ_0092287	chr7	101189031	101190071	+	1040	1040	NM_133457	EMID2
hsa_circ_0071118	0.0488845	2.30509	2.30509	up	hsa_circ_0071118	chr4	148830882	148984451	+	153569	1064	NM_024605	ARHGAP10
hsa_circ_0088780	0.019587	2.8309	2.8309	up	hsa_circ_0088780	chr9	131085277	131096351	+	11074	1172	NM_016035	COQ4
hsa_circ_0031355	0.010429	2.12081	2.12081	up	hsa_circ_0031355	chr14	24661376	24662475	-	1099	808	NM_006405	TM9SF1
hsa_circ_0072342	0.0130753	18.7216	18.7216	up	hsa_circ_0072342	chr5	39376098	39388954	-	12856	1677	NM_001343	DAB2
hsa_circ_0020376	0.0125053	29.5618	29.5618	up	hsa_circ_0020376	chr10	127753374	127789810	-	36436	868	NM_003474	ADAM12
hsa_circ_0008093	0.0195913	2.65966	2.65966	up	hsa_circ_0008093	chr6	86227473	86239993	-	12520	458	NM_153816	SNX14
hsa_circ_0075203	0.00527483	2.44815	2.44815	up	hsa_circ_0075203	chr5	176910394	176910983	-	589	453	NM_005451	PDLIM7
hsa_circ_0025574	0.00964711	6.38699	6.38699	up	hsa_circ_0025574	chr12	20790033	20803534	+	13501	924	NM_000921	PDE3A
hsa_circ_0031021	0.0109257	2.45058	2.45058	up	hsa_circ_0031021	chr13	114152656	114175048	+	22392	899	NM_017905	TMCO3
hsa_circ_0065604	0.000122354	3.18998	3.18998	up	hsa_circ_0065604	chr3	49163797	49169156	-	5359	1692	NM_002292	LAMB2
hsa_circ_0031802	0.00450946	4.27555	4.27555	up	hsa_circ_0031802	chr14	50249259	50249856	+	597	362	NM_014315	KLHDC2
hsa_circ_0074908	0.000523963	44.025	44.025	up	hsa_circ_0074908	chr5	168110970	168250336	-	139366	3129	NM_003062	SLIT3
hsa_circ_0052910	0.000450074	391.897	391.897	up	hsa_circ_0052910	chr2	21238241	21255453	-	17212	2384	NM_000384	APOB
hsa_circ_0023931	8.9581e-05	2.32047	2.32047	up	hsa_circ_0023931	chr11	85712077	85733512	-	21435	668	NM_007166	PICALM
hsa_circ_0084749	0.0144231	3.21992	3.21992	up	hsa_circ_0084749	chr8	71495398	71512317	-	16919	928	NM_014294	TRAM1
hsa_circ_0083932	0.00234944	2.30253	2.30253	up	hsa_circ_0083932	chr8	37623043	37632999	+	9956	498	NM_007198	PROSC
hsa_circ_0086882	0.00530201	2.53643	2.53643	up	hsa_circ_0086882	chr9	35700187	35708481	-	8294	2334	NM_006289	TLN1
hsa_circ_0012866	0.0035779	3.01333	3.01333	up	hsa_circ_0012866	chr1	65305285	65321381	-	16096	1384	NM_002227	JAK1
hsa_circ_0085314	0.000306676	23.3024	23.3024	up	hsa_circ_0085314	chr8	108306163	108348499	-	42336	585	NM_001146	ANGPT1
hsa_circ_0017976	0.0261928	2.50501	2.50501	up	hsa_circ_0017976	chr10	24833909	24834032	+	123	123	NM_019590	KIAA1217
hsa_circ_0026481	0.0182486	4.17195	4.17195	up	hsa_circ_0026481	chr12	53298441	53298811	-	370	370	NM_002273	KRT8
hsa_circ_0057446	0.0142898	11.3128	11.3128	up	hsa_circ_0057446	chr2	189931454	189936819	-	5365	351	NM_000393	COL5A2
hsa_circ_0089452	0.00752462	28.8258	28.8258	up	hsa_circ_0089452	chr9	137674512	137704558	+	30046	1422	NM_000093	COL5A1
hsa_circ_0026435	0.0187294	4.85864	4.85864	up	hsa_circ_0026435	chr12	52884895	52885520	-	625	276	NM_005554	KRT6A
hsa_circ_0006933	0.0362671	4.50752	4.50752	up	hsa_circ_0006933	chr4	95494501	95497185	+	2684	462	NM_006457	PDLIM5
hsa_circ_0089437	0.0144667	24.1655	24.1655	up	hsa_circ_0089437	chr9	137619111	137671992	+	52881	1776	NM_000093	COL5A1
hsa_circ_0039243	0.002339	2.095	2.095	up	hsa_circ_0039243	chr16	47252778	47493086	-	240308	1245	NM_030790	ITFG1
hsa_circ_0045182	0.0439954	2.41773	2.41773	up	hsa_circ_0045182	chr17	61271351	61489047	+	217696	3332	NM_025185	TANC2
hsa_circ_0016548	0.0149428	3.14507	3.14507	up	hsa_circ_0016548	chr1	223931801	223939773	+	7972	667	NM_001748	CAPN2
hsa_circ_0057230	0.0139812	2.74114	2.74114	up	hsa_circ_0057230	chr2	180014023	180041265	-	27242	417	NM_178123	SESTD1
hsa_circ_0071872	0.0167977	2.51891	2.51891	up	hsa_circ_0071872	chr5	10748286	10761387	-	13101	359	NM_004394	DAP
hsa_circ_0035166	0.00104878	11.1804	11.1804	up	hsa_circ_0035166	chr15	48791181	48796136	-	4955	207	NM_000138	FBN1
hsa_circ_0074619	0.035749	2.53533	2.53533	up	hsa_circ_0074619	chr5	150515816	150519008	-	3192	380	NM_001155	ANXA6
hsa_circ_0071022	0.0107405	6.70999	6.70999	up	hsa_circ_0071022	chr4	143003183	143045913	-	42730	922	NM_003866	INPP4B
hsa_circ_0090846	1.01552e-05	6.17631	6.17631	up	hsa_circ_0090846	chrX	54841093	54842445	+	1352	690	NM_201222	MAGED2
hsa_circ_0005120	0.0315002	2.34438	2.34438	up	hsa_circ_0005120	chr8	37971709	37986469	+	14760	942	NM_001105214	ASH2L
hsa_circ_0046839	0.0301076	2.8945	2.8945	up	hsa_circ_0046839	chr18	9126828	9134343	+	7515	237	NM_021074	NDUFV2
hsa_circ_0062359	0.0281794	2.38941	2.38941	up	hsa_circ_0062359	chr22	21084179	21088131	-	3952	356	NM_058004	PI4KA
hsa_circ_0064858	0.0132803	6.31863	6.31863	up	hsa_circ_0064858	chr3	38167316	38173496	-	6180	855	NR_024024	ACAA1
hsa_circ_0044546	0.00536884	7.43181	7.43181	up	hsa_circ_0044546	chr17	48267361	48272189	-	4828	1206	NM_000088	COL1A1
hsa_circ_0055551	0.0367698	4.22876	4.22876	up	hsa_circ_0055551	chr2	87820725	87821030	+	305	305	NR_024204	LINC00152
hsa_circ_0008464	0.00581182	2.09137	2.09137	up	hsa_circ_0008464	chr16	56435644	56448256	-	12612	830	NM_001144	AMFR
hsa_circ_0085697	0.0239527	2.72491	2.72491	up	hsa_circ_0085697	chr8	141293987	141415797	-	121810	1228	NM_031466	TRAPPC9
hsa_circ_0054566	0.00233875	2.59223	2.59223	up	hsa_circ_0054566	chr2	54848536	54870266	+	21730	3242	NM_003128	SPTBN1
hsa_circ_0031723	0.00105079	2.06477	2.06477	up	hsa_circ_0031723	chr14	39534116	39560917	-	26801	942	NM_006364	SEC23A
hsa_circ_0021285	0.00669432	13.564	13.564	up	hsa_circ_0021285	chr11	12260982	12285331	+	24349	1553	NM_014632	MICAL2
hsa_circ_0077300	0.0124587	3.28208	3.28208	up	hsa_circ_0077300	chr6	90036343	90048029	-	11686	3689	NM_016021	UBE2J1
hsa_circ_0027043	0.0179527	2.02055	2.02055	up	hsa_circ_0027043	chr12	56974967	56982158	+	7191	601	NM_002898	RBMS2
hsa_circ_0030836	0.00417857	3.58361	3.58361	up	hsa_circ_0030836	chr13	110807629	110807744	-	115	115	NM_001845	COL4A1
hsa_circ_0065807	0.00492255	2.1735	2.1735	up	hsa_circ_0065807	chr3	50145502	50145580	+	78	78	NM_005778	RBM5
hsa_circ_0050974	0.0100717	12.0396	12.0396	up	hsa_circ_0050974	chr19	39818998	39820266	-	1268	347	NM_004877	GMFG
hsa_circ_0008895	9.43836e-05	3.76463	3.76463	up	hsa_circ_0008895	chr7	66458203	66459269	-	1066	272	NM_016038	SBDS
hsa_circ_0081137	0.00572745	13.6118	13.6118	up	hsa_circ_0081137	chr7	94042394	94055363	+	12969	1494	NM_000089	COL1A2
hsa_circ_0052437	0.0123746	2.52551	2.52551	up	hsa_circ_0052437	chr2	1635658	1658280	-	22622	4920	NM_012293	PXDN
hsa_circ_0044511	0.00290141	38.0279	38.0279	up	hsa_circ_0044511	chr17	48261456	48274031	-	12575	4997	NM_000088	COL1A1
hsa_circ_0061094	0.00990498	2.00204	2.00204	up	hsa_circ_0061094	chr20	60907427	60912783	-	5356	1526	NM_005560	LAMA5
hsa_circ_0061507	0.000801596	4.90555	4.90555	up	hsa_circ_0061507	chr21	34660408	34669520	+	9112	1190	NM_000628	IL10RB
hsa_circ_0061986	0.00820813	2.11595	2.11595	up	hsa_circ_0061986	chr21	46276107	46281186	-	5079	281	NM_004339	PTTG1IP
hsa_circ_0073270	0.0287735	3.61269	3.61269	up	hsa_circ_0073270	chr5	88024309	88047860	-	23551	698	NM_002397	MEF2C
hsa_circ_0022494	0.00311802	4.84608	4.84608	up	hsa_circ_0022494	chr11	62430288	62435219	-	4931	791	NM_024099	C11orf48
hsa_circ_0069232	8.06979e-05	4.70817	4.70817	up	hsa_circ_0069232	chr4	15716907	15724557	+	7650	317	NM_004334	BST1
hsa_circ_0074654	0.0209223	8.85557	8.85557	up	hsa_circ_0074654	chr5	151051133	151052777	-	1644	210	NM_003118	SPARC
hsa_circ_0058742	0.0359598	2.00414	2.00414	up	hsa_circ_0058742	chr2	234054804	234094571	+	39767	1608	NM_001017915	INPP5D
hsa_circ_0026054	0.00403634	3.75296	3.75296	up	hsa_circ_0026054	chr12	49168184	49168301	-	117	117	NM_015270	ADCY6
hsa_circ_0014679	0.0376637	2.29835	2.29835	up	hsa_circ_0014679	chr1	156106711	156107534	+	823	318	NM_170707	LMNA
hsa_circ_0018443	0.00201528	4.00243	4.00243	up	hsa_circ_0018443	chr10	62634711	62637816	-	3105	240	NM_001242359	RHOBTB1
hsa_circ_0058821	0.000426915	16.6064	16.6064	up	hsa_circ_0058821	chr2	238244777	238255208	-	10431	1936	NM_004369	COL6A3
hsa_circ_0058081	2.14481e-05	19.842	19.842	up	hsa_circ_0058081	chr2	216229601	216288249	-	58648	6035	NM_212482	FN1
hsa_circ_0081915	0.0185351	4.44083	4.44083	up	hsa_circ_0081915	chr7	107575859	107600279	-	24420	1874	NM_002291	LAMB1
hsa_circ_0057815	0.000640384	4.37947	4.37947	up	hsa_circ_0057815	chr2	203383544	203421254	+	37710	2245	NM_001204	BMPR2
hsa_circ_0053987	0.0450155	3.05899	3.05899	up	hsa_circ_0053987	chr2	36691676	36764689	+	73013	1754	NM_016441	CRIM1
hsa_circ_0067559	0.031125	32.1002	32.1002	up	hsa_circ_0067559	chr3	140122470	140286919	+	164449	4460	NM_022131	CLSTN2
hsa_circ_0081072	0.00658176	11.6407	11.6407	up	hsa_circ_0081072	chr7	94028360	94035038	+	6678	444	NM_000089	COL1A2
hsa_circ_0000320	0.00501298	23.653	23.653	up	hsa_circ_0000320	chr11	62297840	62298224	-	384	384	NM_001620	AHNAK
hsa_circ_0030145	0.000209542	55.9449	55.9449	up	hsa_circ_0030145	chr13	43491676	43538275	-	46599	443	NM_001002264	EPSTI1
hsa_circ_0037865	0.00342569	4.42715	4.42715	up	hsa_circ_0037865	chr16	11778020	11815526	-	37506	1535	NM_015914	TXNDC11
hsa_circ_0041334	0.00133735	51.9475	51.9475	up	hsa_circ_0041334	chr17	1650312	1658559	+	8247	1840	NM_000934	SERPINF2
hsa_circ_0030863	0.00313807	3.25561	3.25561	up	hsa_circ_0030863	chr13	111082231	111155629	+	73398	3562	NM_001846	COL4A2
hsa_circ_0044512	0.000919056	22.6945	22.6945	up	hsa_circ_0044512	chr17	48261456	48275566	-	14110	5258	NM_000088	COL1A1
hsa_circ_0013798	0.0204977	2.04259	2.04259	up	hsa_circ_0013798	chr1	120572528	120612317	-	39789	452	NM_024408	NOTCH2
hsa_circ_0026344	0.00803613	29.1885	29.1885	up	hsa_circ_0026344	chr12	52314542	52317145	+	2603	2603	NM_000020	ACVRL1
hsa_circ_0035540	0.013697	5.86105	5.86105	up	hsa_circ_0035540	chr15	60641273	60643450	-	2177	182	NM_001136015	ANXA2
hsa_circ_0003561	0.00771218	7.28421	7.28421	up	hsa_circ_0003561	chr5	95099211	95124562	+	25351	672	NM_014899	RHOBTB3
hsa_circ_0080752	0.00671322	3.15727	3.15727	up	hsa_circ_0080752	chr7	75617035	75618542	-	1507	467	NM_031925	TMEM120A
hsa_circ_0013739	0.0170156	2.78495	2.78495	up	hsa_circ_0013739	chr1	117957334	118035884	+	78550	629	NM_006699	MAN1A2
hsa_circ_0008243	0.00913714	3.94428	3.94428	up	hsa_circ_0008243	chr4	148785996	148803083	+	17087	548	NM_024605	ARHGAP10
hsa_circ_0004690	0.000243998	5.41373	5.41373	up	hsa_circ_0004690	chr2	218745620	218765235	-	19615	1108	NM_022648	TNS1
hsa_circ_0049820	0.0024028	9.28834	9.28834	up	hsa_circ_0049820	chr19	15276597	15302468	-	25871	4865	NM_000435	NOTCH3
hsa_circ_0020786	0.00186396	208.593	208.593	up	hsa_circ_0020786	chr11	2016405	2017651	-	1246	990	TCONS_00063837_H19	TCONS_00063837_H19
hsa_circ_0082205	0.00493516	9.88226	9.88226	up	hsa_circ_0082205	chr7	128482284	128482428	+	144	144	NM_001458	FLNC
hsa_circ_0037094	0.00353359	23.2718	23.2718	up	hsa_circ_0037094	chr15	101853580	101970268	-	116688	2042	NM_002570	PCSK6
hsa_circ_0056891	0.0276526	18.4894	18.4894	up	hsa_circ_0056891	chr2	165548730	165561615	-	12885	2418	NM_014900	COBLL1
hsa_circ_0075058	0.022297	2.39929	2.39929	up	hsa_circ_0075058	chr5	172447240	172461900	+	14660	629	NM_003945	ATP6V0E1
hsa_circ_0053123	0.00550998	2.51012	2.51012	up	hsa_circ_0053123	chr2	27263212	27264565	+	1353	1139	NM_017727	TMEM214
hsa_circ_0054019	0.015764	2.73819	2.73819	up	hsa_circ_0054019	chr2	36744469	36771641	+	27172	756	NM_016441	CRIM1
hsa_circ_0031994	0.00515228	2.69071	2.69071	up	hsa_circ_0031994	chr14	55215532	55243258	+	27726	1065	NM_015589	SAMD4A
hsa_circ_0043080	0.0309135	3.68715	3.68715	up	hsa_circ_0043080	chr17	31266494	31268667	+	2173	924	NM_015544	TMEM98
hsa_circ_0058817	0.00330736	18.1841	18.1841	up	hsa_circ_0058817	chr2	238243268	238257027	-	13759	2299	NM_004369	COL6A3
hsa_circ_0031928	0.00727535	15.3623	15.3623	up	hsa_circ_0031928	chr14	52493918	52527074	-	33156	2140	NM_007361	NID2
hsa_circ_0046806	0.000316533	9.88658	9.88658	up	hsa_circ_0046806	chr18	8076452	8253412	+	176960	1313	NM_001105244	PTPRM
hsa_circ_0018435	0.000449146	2.03158	2.03158	up	hsa_circ_0018435	chr10	61815415	61846642	-	31227	9525	NM_020987	ANK3
hsa_circ_0074915	0.00440376	30.3418	30.3418	up	hsa_circ_0074915	chr5	168134980	168139359	-	4379	361	NM_003062	SLIT3
hsa_circ_0066000	0.0222048	2.97407	2.97407	up	hsa_circ_0066000	chr3	52282971	52284611	+	1640	1183	NM_144641	PPM1M
hsa_circ_0073117	0.0274221	2.64329	2.64329	up	hsa_circ_0073117	chr5	78181406	78251325	-	69919	452	NM_000046	ARSB
hsa_circ_0031225	0.0487167	3.5742	3.5742	up	hsa_circ_0031225	chr14	23282108	23282649	-	541	541	NR_040448	SLC7A7
hsa_circ_0066916	0.000693175	75.6614	75.6614	up	hsa_circ_0066916	chr3	120357301	120357428	-	127	127	NM_000187	HGD
hsa_circ_0015995	0.0164134	10.3112	10.3112	up	hsa_circ_0015995	chr1	202531905	202557697	+	25792	8632	NM_032104	PPP1R12B
hsa_circ_0062042	0.0101389	7.29618	7.29618	up	hsa_circ_0062042	chr21	47418311	47424963	+	6652	2548	NM_001848	COL6A1
hsa_circ_0065410	0.0286567	3.43163	3.43163	up	hsa_circ_0065410	chr3	48610103	48612559	-	2456	684	NM_000094	COL7A1
hsa_circ_0079349	0.000444061	7.75424	7.75424	up	hsa_circ_0079349	chr7	6438292	6443598	+	5306	1932	NM_018890	RAC1
hsa_circ_0021711	0.00114982	2.16456	2.16456	up	hsa_circ_0021711	chr11	34978930	34979130	+	200	200	NM_003477	PDHX
hsa_circ_0059304	0.0102875	2.1665	2.1665	up	hsa_circ_0059304	chr20	3540039	3541552	+	1513	335	NM_139321	ATRN
hsa_circ_0092060	0.0433035	2.10898	2.10898	up	hsa_circ_0092060	chrX	153667110	153671814	+	4704	1986	NM_001493	GDI1
hsa_circ_0026895	0.0249887	2.18071	2.18071	up	hsa_circ_0026895	chr12	56554409	56555366	+	957	241	NM_021019	MYL6
hsa_circ_0030552	0.0325375	2.84759	2.84759	up	hsa_circ_0030552	chr13	80107457	80117817	+	10360	353	NM_019080	NDFIP2
hsa_circ_0017654	0.00210291	75.5773	75.5773	up	hsa_circ_0017654	chr10	7755143	7780721	+	25578	1733	NM_002216	ITIH2
hsa_circ_0058240	0.00172523	2.83606	2.83606	up	hsa_circ_0058240	chr2	219269019	219270664	+	1645	1645	NM_021198	CTDSP1
hsa_circ_0066619	0.00658375	3.40826	3.40826	up	hsa_circ_0066619	chr3	98530037	98600611	-	70574	1371	NM_080927	DCBLD2
hsa_circ_0021594	0.00780014	4.90995	4.90995	up	hsa_circ_0021594	chr11	33307958	33358740	+	50782	1343	NM_005734	HIPK3
hsa_circ_0086452	0.0174794	3.12568	3.12568	up	hsa_circ_0086452	chr9	19115758	19121163	-	5405	1492	NR_038064	PLIN2
hsa_circ_0089423	0.0343767	11.724	11.724	up	hsa_circ_0089423	chr9	137582757	137693853	+	111096	2897	NM_000093	COL5A1
hsa_circ_0004957	0.00393676	2.2262	2.2262	up	hsa_circ_0004957	chrX	100275475	100276304	-	829	317	NM_024917	TRMT2B
hsa_circ_0048854	0.0214958	32.8137	32.8137	up	hsa_circ_0048854	chr19	6677845	6678298	-	453	325	NM_000064	C3
hsa_circ_0045501	0.0227389	2.01487	2.01487	up	hsa_circ_0045501	chr17	66426136	66429716	-	3580	273	NM_017983	WIPI1
hsa_circ_0015581	0.0233907	2.55745	2.55745	up	hsa_circ_0015581	chr1	183072462	183087281	+	14819	1572	NM_002293	LAMC1
hsa_circ_0027707	0.0281989	2.87286	2.87286	up	hsa_circ_0027707	chr12	90003713	90029028	-	25315	2036	NM_001001323	ATP2B1
hsa_circ_0081909	0.00208522	12.8985	12.8985	up	hsa_circ_0081909	chr7	107566627	107596075	-	29448	2374	NM_002291	LAMB1
hsa_circ_0091740	0.00262844	11.103	11.103	up	hsa_circ_0091740	chrX	152760346	152775004	+	14658	2444	NM_001711	BGN
hsa_circ_0010504	0.0114763	2.99812	2.99812	up	hsa_circ_0010504	chr1	21563238	21564737	-	1499	210	NM_001113347	ECE1
hsa_circ_0082429	0.00763591	3.5767	3.5767	up	hsa_circ_0082429	chr7	131866139	131888178	-	22039	1194	NM_020911	PLXNA4
hsa_circ_0039723	0.000536988	17.8787	17.8787	up	hsa_circ_0039723	chr16	65025670	65087831	-	62161	1108	NM_001797	CDH11
hsa_circ_0084553	0.0370043	2.63387	2.63387	up	hsa_circ_0084553	chr8	56982261	56986718	-	4457	461	NM_001146227	RPS20
hsa_circ_0052917	0.00346196	587.104	587.104	up	hsa_circ_0052917	chr2	21242594	21265348	-	22754	2878	NM_000384	APOB
hsa_circ_0050011	0.0218012	3.7739	3.7739	up	hsa_circ_0050011	chr19	17678214	17693965	+	15751	3092	NM_024656	GLT25D1
hsa_circ_0057106	0.0387415	9.43254	9.43254	up	hsa_circ_0057106	chr2	173435453	173457776	+	22323	324	NM_002610	PDK1
hsa_circ_0018695	0.0017337	3.60468	3.60468	up	hsa_circ_0018695	chr10	73576054	73588834	-	12780	2352	NM_001042465	PSAP
hsa_circ_0044568	0.00205354	12.7146	12.7146	up	hsa_circ_0044568	chr17	48273977	48276814	-	2837	525	NM_000088	COL1A1
hsa_circ_0024354	0.00574077	8.91766	8.91766	up	hsa_circ_0024354	chr11	116701285	116703787	+	2502	500	NM_000040	APOC3
hsa_circ_0042496	0.0135505	2.59768	2.59768	up	hsa_circ_0042496	chr17	25630392	25637200	+	6808	789	NM_015626	WSB1
hsa_circ_0020210	0.0189952	2.73724	2.73724	up	hsa_circ_0020210	chr10	122273422	122334813	+	61391	451	NM_001030059	PPAPDC1A
hsa_circ_0001791	0.00486714	5.46162	5.46162	up	hsa_circ_0001791	chr8	38879161	38880844	+	1683	242	NM_003816	ADAM9
hsa_circ_0020549	0.0408289	2.01853	2.01853	up	hsa_circ_0020549	chr10	134521816	134591286	+	69470	615	NM_005539	INPP5A
hsa_circ_0066212	9.29717e-05	3.6937	3.6937	up	hsa_circ_0066212	chr3	55514812	55521331	-	6519	458	NM_003392	WNT5A
hsa_circ_0075578	0.005295	2.04153	2.04153	up	hsa_circ_0075578	chr6	7541869	7569573	+	27704	1853	NM_004415	DSP
hsa_circ_0043390	0.0148137	3.57134	3.57134	up	hsa_circ_0043390	chr17	37071295	37078023	+	6728	3270	NM_006148	LASP1
hsa_circ_0045886	0.00117031	2.23367	2.23367	up	hsa_circ_0045886	chr17	76388556	76388746	+	190	190	NM_024419	PGS1
hsa_circ_0089427	0.02662	15.197	15.197	up	hsa_circ_0089427	chr9	137582757	137709677	+	126920	4121	NM_000093	COL5A1
hsa_circ_0039898	0.00213258	2.39986	2.39986	up	hsa_circ_0039898	chr16	67984221	67984963	-	742	332	NM_005072	SLC12A4
hsa_circ_0057434	0.0132814	13.1869	13.1869	up	hsa_circ_0057434	chr2	189912934	189933610	-	20676	2043	NM_000393	COL5A2
hsa_circ_0072418	0.00497081	3.67991	3.67991	up	hsa_circ_0072418	chr5	43644712	43702838	+	58126	2013	NM_012343	NNT
hsa_circ_0042188	0.00672493	2.66229	2.66229	up	hsa_circ_0042188	chr17	16284366	16286053	+	1687	970	NM_018955	UBB
hsa_circ_0083624	0.0224208	8.90111	8.90111	up	hsa_circ_0083624	chr8	22333012	22370945	+	37933	523	NM_001243974	PPP3CC
hsa_circ_0081159	0.0091909	11.1253	11.1253	up	hsa_circ_0081159	chr7	94051210	94057197	+	5987	1177	NM_000089	COL1A2
hsa_circ_0017540	0.0340151	5.08409	5.08409	up	hsa_circ_0017540	chr10	5037510	5042858	-	5348	594	NM_001354	AKR1C2
hsa_circ_0081080	0.000761507	10.7598	10.7598	up	hsa_circ_0081080	chr7	94029507	94047864	+	18357	1893	NM_000089	COL1A2
hsa_circ_0074614	0.00566158	3.63215	3.63215	up	hsa_circ_0074614	chr5	150513987	150518352	-	4365	342	NM_001155	ANXA6
hsa_circ_0085429	0.0217842	17.854	17.854	up	hsa_circ_0085429	chr8	122629344	122641580	-	12236	729	NM_005328	HAS2
hsa_circ_0068395	0.00757969	4.23643	4.23643	up	hsa_circ_0068395	chr3	185207388	185214769	-	7381	2612	NM_080652	TMEM41A
hsa_circ_0089644	0.00644872	2.30126	2.30126	up	hsa_circ_0089644	chr9	140008316	140009028	-	712	418	NM_013379	DPP7
hsa_circ_0007144	0.00141568	8.58486	8.58486	up	hsa_circ_0007144	chr18	8076452	8143777	+	67325	859	NM_001105244	PTPRM
hsa_circ_0035545	0.0201797	6.43171	6.43171	up	hsa_circ_0035545	chr15	60643391	60674640	-	31249	789	NM_001136015	ANXA2
hsa_circ_0023900	0.0196367	2.54412	2.54412	up	hsa_circ_0023900	chr11	85692171	85693046	-	875	263	NM_007166	PICALM
hsa_circ_0055603	0.0162876	3.57058	3.57058	up	hsa_circ_0055603	chr2	96576120	96587427	-	11307	11307	---	---
hsa_circ_0073870	0.0129884	10.7386	10.7386	up	hsa_circ_0073870	chr5	131528303	131534625	-	6322	756	NM_004199	P4HA2
hsa_circ_0040897	0.0175617	2.85852	2.85852	up	hsa_circ_0040897	chr16	88884414	88908379	-	23965	1238	NM_000512	GALNS
hsa_circ_0051389	0.00141351	3.30071	3.30071	up	hsa_circ_0051389	chr19	45251977	45263301	+	11324	1864	NM_005178	BCL3
hsa_circ_0058142	5.93546e-05	20.1741	20.1741	up	hsa_circ_0058142	chr2	216279383	216284108	-	4725	442	NM_054034	FN1
hsa_circ_0044467	0.0192159	2.81887	2.81887	up	hsa_circ_0044467	chr17	48151811	48167849	+	16038	3181	NM_002204	ITGA3
hsa_circ_0030241	0.00375284	2.90589	2.90589	up	hsa_circ_0030241	chr13	49580287	49772401	+	192114	2813	NM_001079673	FNDC3A
hsa_circ_0063179	0.0186917	3.76712	3.76712	up	hsa_circ_0063179	chr22	37328806	37330036	+	1230	303	NM_000395	CSF2RB
hsa_circ_0082085	0.000854986	2.82791	2.82791	up	hsa_circ_0082085	chr7	123181082	123197502	-	16420	1420	NM_005000	NDUFA5
hsa_circ_0025411	0.0029169	119.315	119.315	up	hsa_circ_0025411	chr12	9220778	9252119	-	31341	2850	NM_000014	A2M
hsa_circ_0015585	0.0316275	2.79808	2.79808	up	hsa_circ_0015585	chr1	183084654	183106962	+	22308	3263	NM_002293	LAMC1
hsa_circ_0014197	0.0376987	2.24976	2.24976	up	hsa_circ_0014197	chr1	151860748	151861849	-	1101	271	NM_053055	THEM4
hsa_circ_0052901	0.00260969	537.592	537.592	up	hsa_circ_0052901	chr2	21236031	21245914	-	9883	1612	NM_000384	APOB
hsa_circ_0047330	0.0102688	5.53748	5.53748	up	hsa_circ_0047330	chr18	25543320	25585957	-	42637	1812	NM_001792	CDH2
hsa_circ_0048228	0.0291678	2.78353	2.78353	up	hsa_circ_0048228	chr19	1399126	1399194	-	68	68	NM_000156	GAMT
hsa_circ_0032571	0.0161315	2.8509	2.8509	up	hsa_circ_0032571	chr14	74973400	74989621	-	16221	1503	NM_000428	LTBP2
hsa_circ_0000877	0.011973	2.22347	2.22347	up	hsa_circ_0000877	chr19	4445536	4447603	+	2067	2067	NR_039901	MIR4746
hsa_circ_0005290	0.0146643	3.16946	3.16946	up	hsa_circ_0005290	chr12	90003713	90005149	-	1436	375	NM_001001323	ATP2B1
hsa_circ_0008907	0.0173405	13.0279	13.0279	up	hsa_circ_0008907	chr4	20270432	20270504	+	72	72	NM_004787	SLIT2
hsa_circ_0060139	0.0051672	2.02989	2.02989	up	hsa_circ_0060139	chr20	34312959	34313077	-	118	118	NR_040722	RBM39
hsa_circ_0084998	0.0117733	2.65398	2.65398	up	hsa_circ_0084998	chr8	98701265	98718978	+	17713	527	NM_178812	MTDH
hsa_circ_0042491	0.0163527	2.40018	2.40018	up	hsa_circ_0042491	chr17	25628906	25636298	+	7392	751	NM_015626	WSB1
hsa_circ_0003578	0.0346771	2.9614	2.9614	up	hsa_circ_0003578	chr2	36668400	36706837	+	38437	867	NM_016441	CRIM1
hsa_circ_0052603	0.0172903	2.35619	2.35619	up	hsa_circ_0052603	chr2	10581942	10582055	-	113	113	NM_002539	ODC1
hsa_circ_0080739	0.0199617	2.04253	2.04253	up	hsa_circ_0080739	chr7	75517309	75518244	+	935	935	NM_001040457	RHBDD2
hsa_circ_0015803	0.00239052	4.65417	4.65417	up	hsa_circ_0015803	chr1	198201682	198266370	+	64688	826	NM_133494	NEK7
hsa_circ_0057396	0.0159766	71.0136	71.0136	up	hsa_circ_0057396	chr2	189861123	189872664	+	11541	1755	NM_000090	COL3A1
hsa_circ_0091471	0.00326944	2.56164	2.56164	up	hsa_circ_0091471	chrX	123680723	123695667	-	14944	364	NM_001163278	ODZ1
hsa_circ_0089419	0.0310883	5.99379	5.99379	up	hsa_circ_0089419	chr9	137582757	137630361	+	47604	1322	NM_000093	COL5A1
hsa_circ_0074592	0.0310065	2.14455	2.14455	up	hsa_circ_0074592	chr5	150490187	150503928	-	13741	534	NM_001155	ANXA6
hsa_circ_0039489	0.0107672	4.22191	4.22191	up	hsa_circ_0039489	chr16	56899118	56899429	+	311	311	NM_000339	SLC12A3
hsa_circ_0033546	0.00460161	4.54225	4.54225	up	hsa_circ_0033546	chr14	105235686	105239429	-	3743	1477	NM_005163	AKT1
hsa_circ_0075474	0.0160573	2.62956	2.62956	up	hsa_circ_0075474	chr6	2948392	2959576	-	11184	1280	NM_001195291	SERPINB6
hsa_circ_0080993	0.0193085	3.10016	3.10016	up	hsa_circ_0080993	chr7	91659208	91668086	+	8878	544	NM_005751	AKAP9
hsa_circ_0017351	0.00601867	9.09913	9.09913	up	hsa_circ_0017351	chr1	247465777	247473108	-	7331	6221	NM_032752	ZNF496
hsa_circ_0068008	0.000100146	2.65038	2.65038	up	hsa_circ_0068008	chr3	172052733	172070873	+	18140	1154	NM_022763	FNDC3B
hsa_circ_0058227	0.00687207	4.08616	4.08616	up	hsa_circ_0058227	chr2	219143760	219151572	-	7812	5130	NM_022152	TMBIM1
hsa_circ_0070764	0.0106204	2.02404	2.02404	up	hsa_circ_0070764	chr4	120138704	120177678	+	38974	1235	NM_019050	USP53
hsa_circ_0071922	0.00340913	2.45412	2.45412	up	hsa_circ_0071922	chr5	14336644	14509458	+	172814	8367	NM_007118	TRIO
hsa_circ_0051211	0.0063353	4.5575	4.5575	up	hsa_circ_0051211	chr19	41836811	41854360	-	17549	963	NM_000660	TGFB1
hsa_circ_0088750	0.00765094	2.95455	2.95455	up	hsa_circ_0088750	chr9	131018107	131019804	-	1697	1610	NM_004486	GOLGA2
hsa_circ_0051416	0.0246249	3.70927	3.70927	up	hsa_circ_0051416	chr19	45409858	45412650	+	2792	1120	NM_000041	APOE
hsa_circ_0057247	0.00136659	7.92289	7.92289	up	hsa_circ_0057247	chr2	182774625	182778660	+	4035	162	NM_001130445	SSFA2
hsa_circ_0086988	0.0154352	2.71541	2.71541	up	hsa_circ_0086988	chr9	35846465	35846992	+	527	322	NM_001042590	TMEM8B
hsa_circ_0070779	5.39292e-05	2.5776	2.5776	up	hsa_circ_0070779	chr4	120177595	120177678	+	83	83	NM_019050	USP53
hsa_circ_0056665	0.010863	16.9132	16.9132	up	hsa_circ_0056665	chr2	145153978	145154159	-	181	181	NM_014795	ZEB2
hsa_circ_0073165	0.00446421	2.42322	2.42322	up	hsa_circ_0073165	chr5	79755232	79770649	+	15417	518	NM_001105251	ZFYVE16
hsa_circ_0016917	0.0160021	5.94183	5.94183	up	hsa_circ_0016917	chr1	232626619	232629406	-	2787	323	NM_020808	SIPA1L2
hsa_circ_0026471	0.0467377	5.57014	5.57014	up	hsa_circ_0026471	chr12	53290970	53295003	-	4033	1160	NM_002273	KRT8
hsa_circ_0050066	0.00121274	2.3095	2.3095	up	hsa_circ_0050066	chr19	18232494	18249934	+	17440	2047	NM_015016	MAST3
hsa_circ_0080897	0.000475906	14.6356	14.6356	up	hsa_circ_0080897	chr7	80418621	80430142	-	11521	438	NM_006379	SEMA3C
hsa_circ_0045156	0.0107289	5.09732	5.09732	up	hsa_circ_0045156	chr17	60753743	60757814	+	4071	788	NM_006039	MRC2
hsa_circ_0049118	0.000579465	2.01196	2.01196	up	hsa_circ_0049118	chr19	9001830	9009712	-	7882	1404	NM_024690	MUC16
hsa_circ_0020377	0.00574277	114.532	114.532	up	hsa_circ_0020377	chr10	127824152	127843874	-	19722	165	NM_003474	ADAM12
hsa_circ_0092086	0.000231794	6.0115	6.0115	up	hsa_circ_0092086	chrX	153692293	153701985	+	9692	5026	NM_017514	PLXNA3
hsa_circ_0046260	0.00134057	2.43299	2.43299	up	hsa_circ_0046260	chr17	79804304	79818442	-	14138	1151	NM_000918	P4HB
hsa_circ_0033075	0.0102877	2.46794	2.46794	up	hsa_circ_0033075	chr14	95552564	95557000	-	4436	4436	NM_177438	DICER1
hsa_circ_0058084	7.80091e-06	30.8204	30.8204	up	hsa_circ_0058084	chr2	216230227	216288249	-	58022	5928	NM_212482	FN1
hsa_circ_0015454	0.00790565	2.68676	2.68676	up	hsa_circ_0015454	chr1	179316734	179319566	+	2832	333	NM_003101	SOAT1
hsa_circ_0066004	0.00969293	2.22071	2.22071	up	hsa_circ_0066004	chr3	52288437	52312659	-	24222	4292	NM_025222	WDR82
hsa_circ_0066531	0.0274758	2.60008	2.60008	up	hsa_circ_0066531	chr3	71064699	71633140	-	568441	1500	NM_001244810	FOXP1
hsa_circ_0058228	0.0236523	4.75146	4.75146	up	hsa_circ_0058228	chr2	219144748	219146904	-	2156	343	NM_022152	TMBIM1
hsa_circ_0012871	0.0215208	2.04913	2.04913	up	hsa_circ_0012871	chr1	65323338	65335157	-	11819	975	NM_002227	JAK1
hsa_circ_0055215	0.00357562	2.10463	2.10463	up	hsa_circ_0055215	chr2	73455133	73455702	-	569	569	NM_032319	PRADC1
hsa_circ_0062049	0.016731	9.86276	9.86276	up	hsa_circ_0062049	chr21	47531363	47531505	+	142	142	NM_058175	COL6A2
hsa_circ_0043064	0.00357316	2.20676	2.20676	up	hsa_circ_0043064	chr17	31065270	31099860	-	34590	1182	NM_015194	MYO1D
hsa_circ_0010650	0.0106253	2.21508	2.21508	up	hsa_circ_0010650	chr1	22165317	22211944	-	46627	9072	NM_005529	HSPG2
hsa_circ_0041333	0.00165528	39.9323	39.9323	up	hsa_circ_0041333	chr17	1649001	1658559	+	9558	2042	NM_000934	SERPINF2
hsa_circ_0054445	0.0136928	27.0479	27.0479	up	hsa_circ_0054445	chr2	46588023	46588229	+	206	206	NM_001430	EPAS1
hsa_circ_0086953	0.00136799	2.01891	2.01891	up	hsa_circ_0086953	chr9	35718808	35720910	-	2102	891	NM_006289	TLN1
hsa_circ_0080168	0.00146677	3.50947	3.50947	up	hsa_circ_0080168	chr7	47451324	47454804	-	3480	250	NM_022748	TNS3
hsa_circ_0086768	0.000960163	2.68304	2.68304	up	hsa_circ_0086768	chr9	34647488	34650573	+	3085	1015	NM_000155	GALT
hsa_circ_0091570	0.00195718	4.0396	4.0396	up	hsa_circ_0091570	chrX	131516205	131526362	-	10157	711	NM_001170704	MBNL3
hsa_circ_0052884	0.000100293	2599.7	2599.7	up	hsa_circ_0052884	chr2	21224300	21239521	-	15221	10872	NM_000384	APOB
hsa_circ_0030640	0.00906472	8.57815	8.57815	up	hsa_circ_0030640	chr13	97927885	98018807	+	90922	1693	NM_144778	MBNL2
hsa_circ_0082430	0.00589837	3.43796	3.43796	up	hsa_circ_0082430	chr7	131887404	131888178	-	774	288	NM_020911	PLXNA4
hsa_circ_0031849	0.0289179	2.56449	2.56449	up	hsa_circ_0031849	chr14	50801282	50825867	-	24585	627	NM_004196	CDKL1
hsa_circ_0071804	0.00573182	3.54731	3.54731	up	hsa_circ_0071804	chr5	9054198	9238002	-	183804	2419	NM_003966	SEMA5A
hsa_circ_0083357	0.00205063	6.31217	6.31217	up	hsa_circ_0083357	chr8	11710837	11725646	-	14809	450	NM_147780	CTSB
hsa_circ_0048226	0.0228749	3.81904	3.81904	up	hsa_circ_0048226	chr19	1397087	1399586	-	2499	654	NM_000156	GAMT
hsa_circ_0068276	0.00632512	2.06534	2.06534	up	hsa_circ_0068276	chr3	183883209	183884310	+	1101	287	NM_004423	DVL3
hsa_circ_0035542	0.00908811	6.45948	6.45948	up	hsa_circ_0035542	chr15	60641273	60656722	-	15449	812	NM_001136015	ANXA2
hsa_circ_0016104	0.00711977	4.53298	4.53298	up	hsa_circ_0016104	chr1	203691605	203696699	+	5094	497	NM_001001396	ATP2B4
hsa_circ_0057376	0.00868228	347.646	347.646	up	hsa_circ_0057376	chr2	189855032	189864621	+	9589	1539	NM_000090	COL3A1
hsa_circ_0058130	8.70475e-06	22.2434	22.2434	up	hsa_circ_0058130	chr2	216273020	216300791	-	27771	2694	NM_212482	FN1
hsa_circ_0057355	0.0147124	31.6666	31.6666	up	hsa_circ_0057355	chr2	189849922	189870985	+	21063	2811	NM_000090	COL3A1
hsa_circ_0002082	0.020844	4.64931	4.64931	up	hsa_circ_0002082	chr11	65271199	65272066	+	867	867	NR_002819	MALAT1
hsa_circ_0088827	0.000771384	3.58004	3.58004	up	hsa_circ_0088827	chr9	131314836	131395944	+	81108	7907	NM_001130438	SPTAN1
hsa_circ_0066046	0.00149442	3.26292	3.26292	up	hsa_circ_0066046	chr3	52512112	52527088	+	14976	4118	NM_007184	NISCH
hsa_circ_0086105	0.000474526	3.5578	3.5578	up	hsa_circ_0086105	chr8	145648999	145650202	-	1203	672	NM_183057	VPS28
hsa_circ_0082020	0.0484646	2.52445	2.52445	up	hsa_circ_0082020	chr7	116869815	116870075	+	260	260	NM_018412	ST7
hsa_circ_0009241	0.00524939	2.89038	2.89038	up	hsa_circ_0009241	chr1	1152287	1159348	-	7061	1483	NM_016547	SDF4
hsa_circ_0015079	0.00750597	2.30059	2.30059	up	hsa_circ_0015079	chr1	165737428	165737506	-	78	78	NM_019026	TMCO1
hsa_circ_0010729	0.0129017	2.05896	2.05896	up	hsa_circ_0010729	chr1	22186058	22207328	-	21270	3475	NM_005529	HSPG2
hsa_circ_0030849	0.00381949	6.25144	6.25144	up	hsa_circ_0030849	chr13	110844560	110864826	-	20266	1212	NM_001845	COL4A1
hsa_circ_0027425	0.0223349	3.39416	3.39416	up	hsa_circ_0027425	chr12	65107221	65113962	-	6741	3539	NM_002076	GNS
hsa_circ_0000900	0.0109117	2.25277	2.25277	up	hsa_circ_0000900	chr19	15219972	15220075	+	103	103	NM_033025	SYDE1
hsa_circ_0056180	0.00870925	2.74101	2.74101	up	hsa_circ_0056180	chr2	114486977	114501371	-	14394	610	NM_025181	SLC35F5
hsa_circ_0036331	0.00180915	3.98482	3.98482	up	hsa_circ_0036331	chr15	75648132	75649026	-	894	580	NM_006715	MAN2C1
hsa_circ_0066518	0.00347594	21.8675	21.8675	up	hsa_circ_0066518	chr3	69998201	70017488	+	19287	3908	NM_000248	MITF
hsa_circ_0008213	0.0190199	2.89487	2.89487	up	hsa_circ_0008213	chr20	33302393	33303169	-	776	776	NM_014071	NCOA6
hsa_circ_0087797	0.0052252	3.08153	3.08153	up	hsa_circ_0087797	chr9	107513236	107522403	+	9167	1468	NM_015469	NIPSNAP3A
hsa_circ_0055004	0.00120399	4.98463	4.98463	up	hsa_circ_0055004	chr2	66739280	66775151	+	35871	223	NM_002398	MEIS1
hsa_circ_0071112	0.00674985	2.86531	2.86531	up	hsa_circ_0071112	chr4	148800382	148993927	+	193545	2224	NM_024605	ARHGAP10
hsa_circ_0030248	0.0362349	2.86373	2.86373	up	hsa_circ_0030248	chr13	49749502	49765520	+	16018	871	NM_001079673	FNDC3A
hsa_circ_0050950	0.00603265	4.35258	4.35258	up	hsa_circ_0050950	chr19	39374266	39374396	-	130	130	NM_012237	SIRT2
hsa_circ_0042081	0.0217478	2.25976	2.25976	up	hsa_circ_0042081	chr17	10543649	10559465	-	15816	2493	NM_002470	MYH3
hsa_circ_0088168	0.0268741	4.85777	4.85777	up	hsa_circ_0088168	chr9	116940570	116945355	+	4785	108	NM_032888	COL27A1
hsa_circ_0046249	0.00047627	4.50815	4.50815	up	hsa_circ_0046249	chr17	79801033	79801968	-	935	935	NM_000918	P4HB
hsa_circ_0010707	0.0145253	2.06426	2.06426	up	hsa_circ_0010707	chr1	22178580	22181476	-	2896	873	NM_005529	HSPG2
hsa_circ_0066674	0.0354281	4.67282	4.67282	up	hsa_circ_0066674	chr3	101136436	101136634	-	198	198	NM_020654	SENP7
hsa_circ_0058149	3.41621e-05	12.4302	12.4302	up	hsa_circ_0058149	chr2	216285395	216290008	-	4613	831	NM_212482	FN1
hsa_circ_0044567	0.00145971	12.8395	12.8395	up	hsa_circ_0044567	chr17	48273977	48274594	-	617	162	NM_000088	COL1A1
hsa_circ_0066071	0.00215936	7.70908	7.70908	up	hsa_circ_0066071	chr3	52550999	52558229	+	7230	3293	NM_015136	STAB1
hsa_circ_0049755	0.0383656	3.11988	3.11988	up	hsa_circ_0049755	chr19	14588570	14590336	-	1766	1004	NM_005716	GIPC1
hsa_circ_0013832	0.00759478	2.24319	2.24319	up	hsa_circ_0013832	chr1	144863317	144868172	-	4855	819	NM_014644	PDE4DIP
hsa_circ_0048853	0.0349047	34.2594	34.2594	up	hsa_circ_0048853	chr19	6677845	6678034	-	189	189	NM_000064	C3
hsa_circ_0052444	0.0130146	3.4319	3.4319	up	hsa_circ_0052444	chr2	1664652	1687923	-	23271	1421	NM_012293	PXDN
hsa_circ_0081114	0.00410844	10.4354	10.4354	up	hsa_circ_0081114	chr7	94037647	94052430	+	14783	1872	NM_000089	COL1A2
hsa_circ_0027709	0.000653075	4.10648	4.10648	up	hsa_circ_0027709	chr12	90017959	90021493	-	3534	416	NM_001001323	ATP2B1
hsa_circ_0010507	0.0310112	3.69453	3.69453	up	hsa_circ_0010507	chr1	21571481	21573856	-	2375	258	NM_001113347	ECE1
hsa_circ_0056892	0.0194694	21.6055	21.6055	up	hsa_circ_0056892	chr2	165548730	165586625	-	37895	3184	NM_014900	COBLL1
hsa_circ_0063068	0.0101291	2.6587	2.6587	up	hsa_circ_0063068	chr22	36677322	36684459	-	7137	2504	NM_002473	MYH9
hsa_circ_0050661	0.00422753	11.4923	11.4923	up	hsa_circ_0050661	chr19	36290891	36293178	-	2287	319	NM_021232	PRODH2
hsa_circ_0020542	0.0219144	3.95464	3.95464	up	hsa_circ_0020542	chr10	134459371	134464009	+	4638	189	NM_005539	INPP5A
hsa_circ_0031836	0.00141445	2.90461	2.90461	up	hsa_circ_0031836	chr14	50667670	50671127	-	3457	258	NM_006939	SOS2
hsa_circ_0089018	0.0390556	2.60742	2.60742	up	hsa_circ_0089018	chr9	131857072	131857891	-	819	819	NR_028048	CRAT
hsa_circ_0066919	0.00274882	35.7831	35.7831	up	hsa_circ_0066919	chr3	120357301	120369712	-	12411	664	NM_000187	HGD
hsa_circ_0019196	0.00320122	23.4955	23.4955	up	hsa_circ_0019196	chr10	95103612	95148911	-	45299	2870	NM_013451	MYOF
hsa_circ_0015455	0.00977795	3.55747	3.55747	up	hsa_circ_0015455	chr1	179316734	179320597	+	3863	479	NM_003101	SOAT1
hsa_circ_0078045	0.00386059	2.69156	2.69156	up	hsa_circ_0078045	chr6	142703087	142741241	+	38154	2250	NM_020455	GPR126
hsa_circ_0048889	0.00450747	34.9976	34.9976	up	hsa_circ_0048889	chr19	6697354	6702590	-	5236	551	NM_000064	C3
hsa_circ_0074648	0.0171309	8.3626	8.3626	up	hsa_circ_0074648	chr5	151047027	151052777	-	5750	465	NM_003118	SPARC
hsa_circ_0057088	0.0308546	9.67798	9.67798	up	hsa_circ_0057088	chr2	173423435	173427528	+	4093	723	NM_002610	PDK1
hsa_circ_0070778	5.82892e-05	2.27847	2.27847	up	hsa_circ_0070778	chr4	120177400	120193189	+	15789	1802	NM_019050	USP53
hsa_circ_0066990	0.00285291	2.35847	2.35847	up	hsa_circ_0066990	chr3	122168420	122178732	-	10312	2645	NR_026698	KPNA1
hsa_circ_0003071	0.0470745	2.1659	2.1659	up	hsa_circ_0003071	chr2	201283972	201284219	+	247	247	NM_001100422	SPATS2L
hsa_circ_0036851	0.00141161	8.20585	8.20585	up	hsa_circ_0036851	chr15	91136867	91188577	+	51710	4834	NM_022769	CRTC3
hsa_circ_0034206	0.0134497	2.14259	2.14259	up	hsa_circ_0034206	chr15	28380623	28422273	-	41650	2976	NM_004667	HERC2
hsa_circ_0031712	0.000584591	2.08724	2.08724	up	hsa_circ_0031712	chr14	39524346	39532617	-	8271	351	NM_006364	SEC23A
hsa_circ_0044348	0.00388755	26.3568	26.3568	up	hsa_circ_0044348	chr17	46105837	46115152	-	9315	594	NM_016429	COPZ2
hsa_circ_0060484	0.0210128	2.49779	2.49779	up	hsa_circ_0060484	chr20	43132455	43133532	-	1077	272	NM_006811	SERINC3
hsa_circ_0022957	0.0129851	2.51082	2.51082	up	hsa_circ_0022957	chr11	66006612	66006748	+	136	136	NM_018026	PACS1
hsa_circ_0039298	6.28819e-05	2.45629	2.45629	up	hsa_circ_0039298	chr16	48286041	48337216	+	51175	1562	NM_031490	LONP2
hsa_circ_0044509	0.000726022	23.3528	23.3528	up	hsa_circ_0044509	chr17	48261456	48273337	-	11881	4799	NM_000088	COL1A1
hsa_circ_0066910	0.00175416	2.06921	2.06921	up	hsa_circ_0066910	chr3	120121654	120169918	-	48264	980	NM_007085	FSTL1
hsa_circ_0039611	0.0425001	2.74746	2.74746	up	hsa_circ_0039611	chr16	58076134	58080804	+	4670	2300	NM_002428	MMP15
hsa_circ_0069383	0.00340206	2.59785	2.59785	up	hsa_circ_0069383	chr4	26622234	26721747	+	99513	866	NM_018317	TBC1D19
hsa_circ_0064531	0.00162329	8.41332	8.41332	up	hsa_circ_0064531	chr3	16364882	16399554	-	34672	302	NM_015150	RFTN1
hsa_circ_0008225	0.0116177	2.77943	2.77943	up	hsa_circ_0008225	chr10	225933	267296	+	41363	457	NM_006624	ZMYND11
hsa_circ_0081785	0.00160222	33.5266	33.5266	up	hsa_circ_0081785	chr7	103389872	103393661	-	3789	112	NM_005045	RELN
hsa_circ_0065791	0.00980569	2.14848	2.14848	up	hsa_circ_0065791	chr3	50129475	50144297	+	14822	936	NM_005778	RBM5
hsa_circ_0075056	0.00392375	3.06546	3.06546	up	hsa_circ_0075056	chr5	172410762	172461900	+	51138	882	NM_003945	ATP6V0E1
hsa_circ_0090593	0.000965684	5.22192	5.22192	up	hsa_circ_0090593	chrX	51640890	51641289	+	399	172	NM_001005333	MAGED1
hsa_circ_0003752	0.0071086	5.59599	5.59599	up	hsa_circ_0003752	chr12	1754959	1756339	+	1380	1380	NM_032642	WNT5B
hsa_circ_0008896	0.00989462	3.64894	3.64894	up	hsa_circ_0008896	chr10	122273422	122280607	+	7185	280	NM_001030059	PPAPDC1A
hsa_circ_0013239	0.0349419	7.79751	7.79751	up	hsa_circ_0013239	chr1	94997876	94998824	-	948	339	NM_001993	F3
hsa_circ_0030979	0.0102057	9.61332	9.61332	up	hsa_circ_0030979	chr13	113801692	113803843	+	2151	732	NM_000504	F10
hsa_circ_0045508	0.0014967	2.87662	2.87662	up	hsa_circ_0045508	chr17	66518896	66521099	+	2203	372	NM_212472	PRKAR1A
hsa_circ_0030862	0.00354444	3.18102	3.18102	up	hsa_circ_0030862	chr13	111082231	111145629	+	63398	3157	NM_001846	COL4A2
hsa_circ_0062993	0.0048498	19.468	19.468	up	hsa_circ_0062993	chr22	33254003	33259028	+	5025	3984	NM_000362	TIMP3
hsa_circ_0050846	0.00616009	5.29605	5.29605	up	hsa_circ_0050846	chr19	39063816	39068688	+	4872	305	NM_000540	RYR1
hsa_circ_0007167	0.00602475	3.28517	3.28517	up	hsa_circ_0007167	chr1	203676136	203677232	+	1096	458	NM_001001396	ATP2B4
hsa_circ_0010779	0.022426	2.18689	2.18689	up	hsa_circ_0010779	chr1	22216473	22222803	-	6330	511	NM_005529	HSPG2
hsa_circ_0022515	0.00740314	2.19504	2.19504	up	hsa_circ_0022515	chr11	62529010	62534187	+	5177	837	NM_002696	POLR2G
hsa_circ_0012383	0.0212849	2.7188	2.7188	up	hsa_circ_0012383	chr1	47834140	47838779	+	4639	300	NM_016308	CMPK1
hsa_circ_0071101	8.55503e-05	4.95111	4.95111	up	hsa_circ_0071101	chr4	148743877	148803083	+	59206	880	NM_024605	ARHGAP10
hsa_circ_0026342	0.0186572	22.3273	22.3273	up	hsa_circ_0026342	chr12	52309008	52317145	+	8137	3208	NM_000020	ACVRL1
hsa_circ_0015128	0.0495328	2.88	2.88	up	hsa_circ_0015128	chr1	167973770	167974031	+	261	261	NM_001198956	DCAF6
hsa_circ_0039719	9.09811e-05	14.1965	14.1965	up	hsa_circ_0039719	chr16	64984669	65022247	-	37578	1083	NM_001797	CDH11
hsa_circ_0081116	0.00488883	12.3864	12.3864	up	hsa_circ_0081116	chr7	94038081	94057789	+	19708	2973	NM_000089	COL1A2
hsa_circ_0008469	0.0282179	2.02515	2.02515	up	hsa_circ_0008469	chr5	78135178	78251325	-	116147	523	NM_000046	ARSB
hsa_circ_0085895	0.00186835	5.73065	5.73065	up	hsa_circ_0085895	chr8	144922100	144922202	-	102	102	NM_178564	NRBP2
hsa_circ_0026049	0.0121985	2.71818	2.71818	up	hsa_circ_0026049	chr12	49162719	49168301	-	5582	1215	NM_015270	ADCY6
hsa_circ_0030860	0.00382461	3.6148	3.6148	up	hsa_circ_0030860	chr13	111077299	111138183	+	60884	2892	NM_001846	COL4A2
hsa_circ_0003182	0.00683022	2.45047	2.45047	up	hsa_circ_0003182	chr7	128218006	128220148	+	2142	1286	TCONS_l2_00026196	TCONS_l2_00026196
hsa_circ_0046101	0.00400113	2.77082	2.77082	up	hsa_circ_0046101	chr17	79218798	79249951	-	31153	3188	NM_001037984	SLC38A10
hsa_circ_0081780	0.000844387	23.916	23.916	up	hsa_circ_0081780	chr7	103341356	103368654	-	27298	246	NM_005045	RELN
hsa_circ_0058133	6.09043e-05	18.8314	18.8314	up	hsa_circ_0058133	chr2	216274656	216286966	-	12310	729	NM_212482	FN1
hsa_circ_0072341	0.0247943	32.4108	32.4108	up	hsa_circ_0072341	chr5	39371775	39425335	-	53560	4601	NM_001343	DAB2
hsa_circ_0015497	0.00172587	2.54679	2.54679	up	hsa_circ_0015497	chr1	180145065	180167169	+	22104	2829	NM_002826	QSOX1
hsa_circ_0060786	0.0214864	8.77901	8.77901	up	hsa_circ_0060786	chr20	47862438	47866248	-	3810	3810	NM_021035	ZNFX1
hsa_circ_0039559	0.0146535	2.08122	2.08122	up	hsa_circ_0039559	chr16	57250815	57272947	+	22132	1022	NM_133368	RSPRY1
hsa_circ_0025992	0.019484	3.63598	3.63598	up	hsa_circ_0025992	chr12	46751970	46765162	-	13192	4530	NM_018976	SLC38A2
hsa_circ_0028142	0.0124327	2.989	2.989	up	hsa_circ_0028142	chr12	109999224	109999657	-	433	171	NR_038118	MMAB
hsa_circ_0053906	0.0430827	4.49103	4.49103	up	hsa_circ_0053906	chr2	33413643	33568030	+	154387	2430	NM_206943	LTBP1
hsa_circ_0042189	0.000827107	2.87711	2.87711	up	hsa_circ_0042189	chr17	16284366	16286054	+	1688	971	NM_018955	UBB
hsa_circ_0049486	0.0191309	5.9503	5.9503	up	hsa_circ_0049486	chr19	11651890	11661138	+	9248	1359	NM_001299	CNN1
hsa_circ_0070186	0.0423685	5.32907	5.32907	up	hsa_circ_0070186	chr4	79503330	79522722	+	19392	591	NM_005139	ANXA3
hsa_circ_0085377	0.035707	3.02813	3.02813	up	hsa_circ_0085377	chr8	118811601	118825200	-	13599	958	NM_000127	EXT1
hsa_circ_0079791	0.002961	7.39689	7.39689	up	hsa_circ_0079791	chr7	33014228	33016111	+	1883	482	NM_007270	FKBP9
hsa_circ_0016910	0.00706545	5.61182	5.61182	up	hsa_circ_0016910	chr1	232551239	232579431	-	28192	1409	NM_020808	SIPA1L2
hsa_circ_0081071	0.0129069	10.7727	10.7727	up	hsa_circ_0081071	chr7	94028360	94034204	+	5844	336	NM_000089	COL1A2
hsa_circ_0071979	0.00218282	3.58899	3.58899	up	hsa_circ_0071979	chr5	16451627	16465894	-	14267	1692	NM_033414	ZNF622
hsa_circ_0081928	0.0164129	4.14689	4.14689	up	hsa_circ_0081928	chr7	107593974	107596075	-	2101	389	NM_002291	LAMB1
hsa_circ_0079797	6.0661e-05	13.1159	13.1159	up	hsa_circ_0079797	chr7	33028118	33046456	+	18338	2313	NM_007270	FKBP9
hsa_circ_0081092	0.00308683	9.84851	9.84851	up	hsa_circ_0081092	chr7	94034004	94035038	+	1034	216	NM_000089	COL1A2
hsa_circ_0081110	0.00133574	10.4159	10.4159	up	hsa_circ_0081110	chr7	94037494	94054975	+	17481	2196	NM_000089	COL1A2
hsa_circ_0067564	0.0288972	32.1928	32.1928	up	hsa_circ_0067564	chr3	140282802	140286919	+	4117	2210	NM_022131	CLSTN2
hsa_circ_0069970	0.000101443	463.222	463.222	up	hsa_circ_0069970	chr4	74280751	74285356	+	4605	727	NM_000477	ALB
hsa_circ_0087594	0.0167621	2.47703	2.47703	up	hsa_circ_0087594	chr9	97869347	97873919	-	4572	379	NM_000136	FANCC
hsa_circ_0091303	0.00153462	4.99915	4.99915	up	hsa_circ_0091303	chrX	107811858	107821613	+	9755	504	NM_033380	COL4A5
hsa_circ_0044549	0.0128576	5.2605	5.2605	up	hsa_circ_0044549	chr17	48267361	48276814	-	9453	2226	NM_000088	COL1A1
hsa_circ_0070393	0.0103521	4.96501	4.96501	up	hsa_circ_0070393	chr4	88257690	88261758	-	4068	945	NM_016245	HSD17B11
hsa_circ_0062038	0.014941	7.73112	7.73112	up	hsa_circ_0062038	chr21	47414080	47424963	+	10883	2788	NM_001848	COL6A1
hsa_circ_0051768	0.0151308	2.53484	2.53484	up	hsa_circ_0051768	chr19	49216254	49217302	-	1048	794	NM_182574	MAMSTR
hsa_circ_0091674	0.0136189	3.28336	3.28336	up	hsa_circ_0091674	chrX	148690313	148690521	-	208	208	NM_032508	TMEM185A
hsa_circ_0075900	0.00855897	7.0421	7.0421	up	hsa_circ_0075900	chr6	27106071	27106460	-	389	389	NM_080593	HIST1H2BK
hsa_circ_0089428	0.0200087	16.0366	16.0366	up	hsa_circ_0089428	chr9	137582757	137712069	+	129312	4445	NM_000093	COL5A1
hsa_circ_0016470	0.00125033	3.35233	3.35233	up	hsa_circ_0016470	chr1	217665021	217671737	-	6716	111	NM_018040	GPATCH2
hsa_circ_0013225	0.0449876	7.67228	7.67228	up	hsa_circ_0013225	chr1	94667275	94697199	-	29924	1313	NM_004815	ARHGAP29
hsa_circ_0039888	0.0032963	3.988	3.988	up	hsa_circ_0039888	chr16	67973786	67977115	-	3329	1189	NM_000229	LCAT
hsa_circ_0068310	0.0029665	2.23108	2.23108	up	hsa_circ_0068310	chr3	183962388	183962509	-	121	121	NM_001006941	ALG3
hsa_circ_0044530	0.00502227	8.76661	8.76661	up	hsa_circ_0044530	chr17	48266263	48269889	-	3626	1116	NM_000088	COL1A1
hsa_circ_0025927	0.0120358	2.46856	2.46856	up	hsa_circ_0025927	chr12	44187525	44194333	-	6808	2654	NM_001242397	TWF1
hsa_circ_0005998	0.0418718	4.20823	4.20823	up	hsa_circ_0005998	chr2	112088029	112101814	-	13785	13785	TCONS_l2_00014790	TCONS_l2_00014790
hsa_circ_0069297	0.0241383	9.89433	9.89433	up	hsa_circ_0069297	chr4	20493383	20530722	+	37339	838	NM_004787	SLIT2
hsa_circ_0077243	0.0195591	2.46799	2.46799	up	hsa_circ_0077243	chr6	86251702	86303603	-	51901	1615	NM_153816	SNX14
hsa_circ_0005936	0.00201686	9.41202	9.41202	up	hsa_circ_0005936	chr1	223954068	223959941	+	5873	389	NM_001748	CAPN2
hsa_circ_0053888	0.0398757	2.81178	2.81178	up	hsa_circ_0053888	chr2	33173941	33360027	+	186086	707	NM_206943	LTBP1
hsa_circ_0053374	0.00647639	3.94734	3.94734	up	hsa_circ_0053374	chr2	30457270	30482899	+	25629	2704	NM_030915	LBH
hsa_circ_0072404	0.00253836	3.2605	3.2605	up	hsa_circ_0072404	chr5	43613009	43659452	+	46443	2483	NM_012343	NNT
hsa_circ_0031238	0.0462047	2.04223	2.04223	up	hsa_circ_0031238	chr14	23374544	23380612	-	6068	583	NM_001077351	RBM23
hsa_circ_0049865	0.0189127	5.02263	5.02263	up	hsa_circ_0049865	chr19	16204345	16204563	+	218	133	NM_003290	TPM4
hsa_circ_0019486	0.0171968	2.02558	2.02558	up	hsa_circ_0019486	chr10	101646056	101646389	-	333	333	NM_015221	DNMBP
hsa_circ_0046811	0.000353406	7.61924	7.61924	up	hsa_circ_0046811	chr18	8088746	8088849	+	103	103	NM_001105244	PTPRM
hsa_circ_0087623	0.00767639	2.13632	2.13632	up	hsa_circ_0087623	chr9	99122435	99126832	-	4397	155	NM_007001	SLC35D2
hsa_circ_0074215	0.00328729	5.05207	5.05207	up	hsa_circ_0074215	chr5	138784244	138837768	-	53524	609	NM_001077693	ECSCR
hsa_circ_0037100	0.00469671	18.379	18.379	up	hsa_circ_0037100	chr15	101929668	101970268	-	40600	653	NM_002570	PCSK6
hsa_circ_0062033	0.0128052	7.33416	7.33416	up	hsa_circ_0062033	chr21	47407523	47424963	+	17440	3364	NM_001848	COL6A1
hsa_circ_0049248	0.00189971	2.08979	2.08979	up	hsa_circ_0049248	chr19	10472939	10473333	-	394	302	NM_003331	TYK2
hsa_circ_0088220	0.0100937	7.22074	7.22074	up	hsa_circ_0088220	chr9	118982215	118989831	+	7616	315	NM_002581	PAPPA
hsa_circ_0003626	0.0352782	2.51386	2.51386	up	hsa_circ_0003626	chr3	136323150	136349823	-	26673	380	NM_005862	STAG1
hsa_circ_0001362	0.00512128	2.34469	2.34469	up	hsa_circ_0001362	chr3	171965322	172003774	+	38452	585	NM_022763	FNDC3B
hsa_circ_0040711	0.00463695	6.51706	6.51706	up	hsa_circ_0040711	chr16	84882990	84888435	+	5445	350	NM_031476	CRISPLD2
hsa_circ_0004720	0.0209889	2.06659	2.06659	up	hsa_circ_0004720	chr19	5039846	5047680	+	7834	485	NM_015015	KDM4B
hsa_circ_0071335	0.0389362	10.2192	10.2192	up	hsa_circ_0071335	chr4	159756556	159812798	+	56242	2495	NM_020840	FNIP2
hsa_circ_0021362	0.00833384	4.49418	4.49418	up	hsa_circ_0021362	chr11	16800547	16873902	-	73355	12930	NM_175058	PLEKHA7
hsa_circ_0058876	0.0354756	2.20512	2.20512	up	hsa_circ_0058876	chr2	239090705	239103511	-	12806	781	NM_030768	ILKAP
hsa_circ_0086904	0.0313104	2.43245	2.43245	up	hsa_circ_0086904	chr9	35704328	35721800	-	17472	5099	NM_006289	TLN1
hsa_circ_0043050	4.17076e-05	2.61828	2.61828	up	hsa_circ_0043050	chr17	30980860	30981639	-	779	250	NM_015194	MYO1D
hsa_circ_0035934	0.0171963	2.52581	2.52581	up	hsa_circ_0035934	chr15	65988703	65989721	-	1018	249	NM_001144823	DENND4A
hsa_circ_0041396	0.0355302	2.10542	2.10542	up	hsa_circ_0041396	chr17	2221156	2226639	+	5483	643	NM_021947	SRR
hsa_circ_0081777	0.0075252	25.2881	25.2881	up	hsa_circ_0081777	chr7	103301822	103368654	-	66832	785	NM_005045	RELN
hsa_circ_0064536	0.00309797	5.79499	5.79499	up	hsa_circ_0064536	chr3	16399438	16475544	-	76106	1001	NM_015150	RFTN1
hsa_circ_0065394	0.000200037	2.01793	2.01793	up	hsa_circ_0065394	chr3	48581012	48587667	-	6655	281	NM_004567	PFKFB4
hsa_circ_0025810	0.0083438	4.07634	4.07634	up	hsa_circ_0025810	chr12	31576530	31576609	-	79	79	NM_144973	DENND5B
hsa_circ_0011092	0.0105886	2.68063	2.68063	up	hsa_circ_0011092	chr1	28120043	28128326	+	8283	238	NM_177424	STX12
hsa_circ_0081081	0.0112572	7.84658	7.84658	up	hsa_circ_0081081	chr7	94029507	94052430	+	22923	2433	NM_000089	COL1A2
hsa_circ_0013556	0.00495364	3.95305	3.95305	up	hsa_circ_0013556	chr1	113245620	113246428	-	808	284	NM_175744	RHOC
hsa_circ_0074644	0.00183284	9.21953	9.21953	up	hsa_circ_0074644	chr5	151045921	151055762	-	9841	747	NM_003118	SPARC
hsa_circ_0084561	0.0173407	3.20677	3.20677	up	hsa_circ_0084561	chr8	57870487	57878911	-	8424	6298	NM_017813	IMPAD1
hsa_circ_0058129	9.43733e-05	16.7515	16.7515	up	hsa_circ_0058129	chr2	216271849	216296687	-	24838	2298	NM_212482	FN1
hsa_circ_0035561	0.0164357	6.16787	6.16787	up	hsa_circ_0035561	chr15	60656627	60674640	-	18013	195	NM_001136015	ANXA2
hsa_circ_0065790	0.00721515	2.15257	2.15257	up	hsa_circ_0065790	chr3	50129475	50143142	+	13667	838	NM_005778	RBM5
hsa_circ_0037342	0.00637624	2.12988	2.12988	up	hsa_circ_0037342	chr16	1826712	1827873	-	1161	858	NM_080861	SPSB3
hsa_circ_0013831	0.00630572	2.429	2.429	up	hsa_circ_0013831	chr1	144859758	144868172	-	8414	1059	NM_014644	PDE4DIP
hsa_circ_0075777	0.000435929	2.47936	2.47936	up	hsa_circ_0075777	chr6	18155618	18163155	+	7537	546	NM_153042	KDM1B
hsa_circ_0071933	0.0105152	2.39564	2.39564	up	hsa_circ_0071933	chr5	14368816	14389507	+	20691	1184	NM_007118	TRIO
hsa_circ_0016103	0.0243884	3.98401	3.98401	up	hsa_circ_0016103	chr1	203690324	203690538	+	214	214	NM_001001396	ATP2B4
hsa_circ_0074641	0.0274573	7.63648	7.63648	up	hsa_circ_0074641	chr5	151043647	151051255	-	7608	675	NM_003118	SPARC
hsa_circ_0020994	0.00119924	2.48257	2.48257	up	hsa_circ_0020994	chr11	6416354	6416931	-	577	577	NM_001164	APBB1
hsa_circ_0000173	0.0123705	4.86885	4.86885	up	hsa_circ_0000173	chr1	203691605	203691817	+	212	212	NM_001001396	ATP2B4
hsa_circ_0066287	0.0224263	2.22049	2.22049	up	hsa_circ_0066287	chr3	57994126	58132720	+	138594	5986	NM_001164317	FLNB
hsa_circ_0046803	0.00208659	5.71816	5.71816	up	hsa_circ_0046803	chr18	7926565	8088849	+	162284	1309	NM_001105244	PTPRM
hsa_circ_0027432	0.0149937	3.67714	3.67714	up	hsa_circ_0027432	chr12	65113801	65139504	-	25703	1121	NM_002076	GNS
hsa_circ_0056993	0.0396167	2.57333	2.57333	up	hsa_circ_0056993	chr2	170806114	170863712	+	57598	1158	NM_172070	UBR3
hsa_circ_0037034	0.0292639	4.64459	4.64459	up	hsa_circ_0037034	chr15	99465376	99472889	+	7513	684	NM_000875	IGF1R
hsa_circ_0072308	0.0197351	8.76156	8.76156	up	hsa_circ_0072308	chr5	38523520	38528942	-	5422	419	NM_001127671	LIFR
hsa_circ_0030546	0.0467756	3.96615	3.96615	up	hsa_circ_0030546	chr13	80094944	80095110	+	166	166	NM_019080	NDFIP2
hsa_circ_0052452	0.0147159	2.28031	2.28031	up	hsa_circ_0052452	chr2	1680698	1680816	-	118	118	NM_012293	PXDN
hsa_circ_0059614	0.00706262	3.79119	3.79119	up	hsa_circ_0059614	chr20	23608533	23618574	-	10041	6535	NM_000099	CST3
hsa_circ_0015582	0.0459641	2.7093	2.7093	up	hsa_circ_0015582	chr1	183083665	183086577	+	2912	666	NM_002293	LAMC1
hsa_circ_0017497	0.0239272	2.25317	2.25317	up	hsa_circ_0017497	chr10	3174571	3178997	+	4426	733	NM_001242339	PFKP
hsa_circ_0018127	0.000136128	2.50578	2.50578	up	hsa_circ_0018127	chr10	32317355	32329385	-	12030	1511	NM_004521	KIF5B
hsa_circ_0081067	0.0374919	5.47189	5.47189	up	hsa_circ_0081067	chr7	94027693	94034192	+	6499	339	NM_000089	COL1A2
hsa_circ_0044035	0.009596	2.88964	2.88964	up	hsa_circ_0044035	chr17	42265043	42269099	+	4056	1866	NM_001076674	TMUB2
hsa_circ_0038003	0.038943	2.02276	2.02276	up	hsa_circ_0038003	chr16	15068832	15092262	+	23430	385	NM_015027	PDXDC1
hsa_circ_0060842	0.00496449	2.42851	2.42851	up	hsa_circ_0060842	chr20	49506882	49547527	-	40645	4713	NM_015339	ADNP
hsa_circ_0021603	0.00945989	5.69413	5.69413	up	hsa_circ_0021603	chr11	33358620	33363232	+	4612	676	NM_005734	HIPK3
hsa_circ_0081924	0.00448788	5.06847	5.06847	up	hsa_circ_0081924	chr7	107591670	107601094	-	9424	1282	NM_002291	LAMB1
hsa_circ_0058245	0.0154726	5.48	5.48	up	hsa_circ_0058245	chr2	219299248	219303449	+	4201	729	NM_007127	VIL1
hsa_circ_0035549	0.0108252	5.96665	5.96665	up	hsa_circ_0035549	chr15	60644581	60649435	-	4854	325	NM_001136015	ANXA2
hsa_circ_0090098	0.0173561	4.58029	4.58029	up	hsa_circ_0090098	chrX	23801774	23804327	+	2553	914	NR_027783	SAT1
hsa_circ_0058920	0.0010467	2.06525	2.06525	up	hsa_circ_0058920	chr2	240944626	240946787	-	2161	141	NM_004544	NDUFA10
hsa_circ_0065840	0.000438433	3.75807	3.75807	up	hsa_circ_0065840	chr3	50254846	50255272	+	426	224	NM_006841	SLC38A3
hsa_circ_0072303	0.00154476	4.86041	4.86041	up	hsa_circ_0072303	chr5	38493707	38527396	-	33689	1808	NM_001127671	LIFR
hsa_circ_0073240	0.0210141	3.1396	3.1396	up	hsa_circ_0073240	chr5	82832825	82868379	+	35554	5877	NM_004385	VCAN
hsa_circ_0038158	0.0040381	2.72383	2.72383	up	hsa_circ_0038158	chr16	16280980	16292039	-	11059	691	NM_001171	ABCC6
hsa_circ_0053084	0.00360389	2.20564	2.20564	up	hsa_circ_0053084	chr2	26506984	26507072	+	88	88	NM_000183	HADHB
hsa_circ_0073083	0.0197032	2.87195	2.87195	up	hsa_circ_0073083	chr5	77004066	77004172	-	106	106	NM_004607	TBCA
hsa_circ_0048860	0.0037489	12.7706	12.7706	up	hsa_circ_0048860	chr19	6677845	6693094	-	15249	1809	NM_000064	C3
hsa_circ_0061272	0.0286347	3.08121	3.08121	up	hsa_circ_0061272	chr21	16333555	16415895	-	82340	7495	NM_003489	NRIP1
hsa_circ_0017109	0.0142101	3.41457	3.41457	up	hsa_circ_0017109	chr1	236192849	236201553	-	8704	603	NM_002508	NID1
hsa_circ_0085123	0.00229187	2.65903	2.65903	up	hsa_circ_0085123	chr8	101276898	101300495	-	23597	1399	NM_183419	RNF19A
hsa_circ_0086981	0.01692	2.43599	2.43599	up	hsa_circ_0086981	chr9	35829512	35847232	+	17720	2347	NM_001042590	TMEM8B
hsa_circ_0088841	0.0171887	2.4346	2.4346	up	hsa_circ_0088841	chr9	131344757	131353904	+	9147	1583	NM_001130438	SPTAN1
hsa_circ_0058826	0.00235609	33.9177	33.9177	up	hsa_circ_0058826	chr2	238252992	238285987	-	32995	5171	NM_004369	COL6A3
hsa_circ_0069173	0.00132837	4.18179	4.18179	up	hsa_circ_0069173	chr4	9827847	9909969	-	82122	794	NM_001001290	SLC2A9
hsa_circ_0010673	0.00222303	2.23528	2.23528	up	hsa_circ_0010673	chr1	22169262	22173092	-	3830	746	NM_005529	HSPG2
hsa_circ_0091314	0.00294864	3.37792	3.37792	up	hsa_circ_0091314	chrX	107908736	107925118	+	16382	830	NM_033380	COL4A5
hsa_circ_0021274	0.00724471	2.37135	2.37135	up	hsa_circ_0021274	chr11	11919143	11951112	+	31969	1022	NM_017944	USP47
hsa_circ_0029911	0.0206272	2.07055	2.07055	up	hsa_circ_0029911	chr13	32652970	32823824	+	170854	7100	NM_023037	FRY
hsa_circ_0029066	0.0113911	2.15135	2.15135	up	hsa_circ_0029066	chr12	122812493	122819252	-	6759	681	NM_001247997	CLIP1
hsa_circ_0079792	0.000226708	7.14158	7.14158	up	hsa_circ_0079792	chr7	33014228	33020165	+	5937	672	NM_007270	FKBP9
hsa_circ_0044524	0.0165067	5.14773	5.14773	up	hsa_circ_0044524	chr17	48265456	48276951	-	11495	2963	NM_000088	COL1A1
hsa_circ_0025412	2.16348e-06	2592.25	2592.25	up	hsa_circ_0025412	chr12	9221335	9225467	-	4132	610	NM_000014	A2M
hsa_circ_0001756	0.00666777	2.18634	2.18634	up	hsa_circ_0001756	chr7	139415730	139416814	-	1084	1084	NM_001113239	HIPK2
hsa_circ_0066673	0.0328082	3.54424	3.54424	up	hsa_circ_0066673	chr3	101083677	101117899	-	34222	994	NM_020654	SENP7
hsa_circ_0041804	0.00220617	2.20114	2.20114	up	hsa_circ_0041804	chr17	7215977	7221491	-	5514	3990	NM_004489	GPS2
hsa_circ_0084043	0.0156353	3.15483	3.15483	up	hsa_circ_0084043	chr8	38883321	38959449	+	76128	1452	NM_003816	ADAM9
hsa_circ_0020024	0.0404107	4.3228	4.3228	up	hsa_circ_0020024	chr10	112645010	112650428	+	5418	549	NM_145341	PDCD4
hsa_circ_0058820	0.000178076	24.2612	24.2612	up	hsa_circ_0058820	chr2	238243268	238283663	-	40395	6159	NM_004369	COL6A3
hsa_circ_0080228	0.0175542	3.47006	3.47006	up	hsa_circ_0080228	chr7	55229191	55270318	+	41127	1773	NM_005228	EGFR
hsa_circ_0043052	0.000288939	2.01448	2.01448	up	hsa_circ_0043052	chr17	30980860	31076024	-	95164	1128	NM_015194	MYO1D
hsa_circ_0080152	0.000893472	2.99122	2.99122	up	hsa_circ_0080152	chr7	47407961	47467974	-	60013	1957	NM_022748	TNS3
hsa_circ_0041204	0.0110733	3.98007	3.98007	up	hsa_circ_0041204	chr17	1367479	1375522	-	8043	2935	NM_001080779	MYO1C
hsa_circ_0016908	0.0152083	5.10204	5.10204	up	hsa_circ_0016908	chr1	232538137	232619712	-	81575	3216	NM_020808	SIPA1L2
hsa_circ_0081919	0.0240681	3.40288	3.40288	up	hsa_circ_0081919	chr7	107580433	107591767	-	11334	467	NM_002291	LAMB1
hsa_circ_0030841	0.000304153	6.40385	6.40385	up	hsa_circ_0030841	chr13	110828972	110859836	-	30864	2275	NM_001845	COL4A1
hsa_circ_0069286	0.0338406	9.05105	9.05105	up	hsa_circ_0069286	chr4	20255234	20490605	+	235371	979	NM_004787	SLIT2
hsa_circ_0071648	0.0242776	4.75093	4.75093	up	hsa_circ_0071648	chr5	458014	458140	+	126	126	NM_007277	EXOC3
hsa_circ_0017838	0.00449729	46.8033	46.8033	up	hsa_circ_0017838	chr10	15600072	15639298	-	39226	648	NM_003638	ITGA8
hsa_circ_0004707	0.0257108	3.17999	3.17999	up	hsa_circ_0004707	chr5	9190378	9227079	-	36701	940	NM_003966	SEMA5A
hsa_circ_0091308	0.00434253	9.46135	9.46135	up	hsa_circ_0091308	chrX	107846193	107869579	+	23386	1100	NM_033380	COL4A5
hsa_circ_0044506	0.00120775	24.6779	24.6779	up	hsa_circ_0044506	chr17	48261456	48269247	-	7791	3773	NM_000088	COL1A1
hsa_circ_0017475	0.0218656	6.0048	6.0048	up	hsa_circ_0017475	chr10	3141466	3178997	+	37531	2475	NM_001242339	PFKP
hsa_circ_0065612	0.000545967	4.86046	4.86046	up	hsa_circ_0065612	chr3	49169548	49170096	-	548	383	NM_002292	LAMB2
hsa_circ_0061580	8.62241e-05	3.48236	3.48236	up	hsa_circ_0061580	chr21	35445822	35515334	+	69512	990	NM_032476	MRPS6
hsa_circ_0082201	0.00293346	21.3224	21.3224	up	hsa_circ_0082201	chr7	128478656	128499328	+	20672	7719	NM_001458	FLNC
hsa_circ_0091302	0.0013595	4.31345	4.31345	up	hsa_circ_0091302	chrX	107782975	107858254	+	75279	2428	NM_033380	COL4A5
hsa_circ_0059968	0.00156258	4.67501	4.67501	up	hsa_circ_0059968	chr20	33147011	33148149	+	1138	773	NM_032514	MAP1LC3A
hsa_circ_0014239	0.0354028	4.28743	4.28743	up	hsa_circ_0014239	chr1	153579366	153585514	-	6148	1068	NM_080388	S100A16
hsa_circ_0030650	0.00119479	5.57793	5.57793	up	hsa_circ_0030650	chr13	97999057	98018807	+	19750	549	NM_144778	MBNL2
hsa_circ_0057451	0.00095915	9.57774	9.57774	up	hsa_circ_0057451	chr2	189933511	189943295	-	9784	252	NM_000393	COL5A2
hsa_circ_0023079	0.0335778	2.11288	2.11288	up	hsa_circ_0023079	chr11	67119018	67119490	-	472	472	NM_021173	POLD4
hsa_circ_0019443	0.0117035	4.16329	4.16329	up	hsa_circ_0019443	chr10	101553648	101594292	+	40644	2946	NM_000392	ABCC2
hsa_circ_0080140	0.000700827	3.39595	3.39595	up	hsa_circ_0080140	chr7	47344429	47344601	-	172	172	NM_022748	TNS3
hsa_circ_0058109	0.000685276	2.99048	2.99048	up	hsa_circ_0058109	chr2	216249582	216272920	-	23338	2301	NM_212482	FN1
hsa_circ_0041746	0.00668929	8.0496	8.0496	up	hsa_circ_0041746	chr17	6588038	6594259	-	6221	1919	NM_177550	SLC13A5
hsa_circ_0017489	0.0121228	2.05747	2.05747	up	hsa_circ_0017489	chr10	3154413	3155380	+	967	135	NM_001242339	PFKP
hsa_circ_0030870	0.00190705	3.61564	3.61564	up	hsa_circ_0030870	chr13	111090348	111141855	+	51507	2446	NM_001846	COL4A2
hsa_circ_0083837	0.0037186	3.21098	3.21098	up	hsa_circ_0083837	chr8	29952921	29995222	+	42301	821	NM_001128208	LEPROTL1
hsa_circ_0058135	0.000157131	18.621	18.621	up	hsa_circ_0058135	chr2	216274656	216289048	-	14392	1086	NM_212482	FN1
hsa_circ_0091581	0.00963042	13.0817	13.0817	up	hsa_circ_0091581	chrX	132887508	132888203	-	695	695	NM_001164617	GPC3
hsa_circ_0091420	0.0137845	3.03605	3.03605	up	hsa_circ_0091420	chrX	118920468	118925606	-	5138	401	NM_001000	RPL39
hsa_circ_0081091	0.00566369	15.2126	15.2126	up	hsa_circ_0081091	chr7	94033867	94057789	+	23922	3432	NM_000089	COL1A2
hsa_circ_0061643	0.0325628	3.11238	3.11238	up	hsa_circ_0061643	chr21	38103345	38103452	+	107	107	NM_005069	SIM2
hsa_circ_0009067	0.0198697	2.63085	2.63085	up	hsa_circ_0009067	chr10	106019333	106022835	+	3502	322	NM_001191003	GSTO1
hsa_circ_0037205	0.039413	2.26188	2.26188	up	hsa_circ_0037205	chr16	630857	632309	+	1452	177	NM_004204	PIGQ
hsa_circ_0058923	0.00138912	2.02363	2.02363	up	hsa_circ_0058923	chr2	240944626	240961757	-	17131	815	NM_004544	NDUFA10
hsa_circ_0058153	2.42379e-05	21.2949	21.2949	up	hsa_circ_0058153	chr2	216288072	216295575	-	7503	846	NM_212482	FN1
hsa_circ_0048302	0.0200522	3.99903	3.99903	up	hsa_circ_0048302	chr19	2071034	2073423	-	2389	2389	NM_130807	MOB3A
hsa_circ_0082208	0.00743334	28.4691	28.4691	up	hsa_circ_0082208	chr7	128482284	128499328	+	17044	6808	NM_001458	FLNC
hsa_circ_0083437	0.0305296	3.41794	3.41794	up	hsa_circ_0083437	chr8	17417836	17418042	+	206	206	NM_001008539	SLC7A2
hsa_circ_0020789	0.000281985	720.446	720.446	up	hsa_circ_0020789	chr11	2017105	2017421	-	316	236	TCONS_00063837_H19	TCONS_00063837_H19
hsa_circ_0091402	0.000787441	3.47212	3.47212	up	hsa_circ_0091402	chrX	117907841	117928496	+	20655	2954	NM_001560	IL13RA1
hsa_circ_0029023	0.00361892	24.6888	24.6888	up	hsa_circ_0029023	chr12	122277432	122277744	-	312	312	NM_001171993	HPD
hsa_circ_0011110	0.0153156	2.44303	2.44303	up	hsa_circ_0011110	chr1	28293013	28294604	+	1591	1591	NM_018053	XKR8
hsa_circ_0014786	0.010906	2.59814	2.59814	up	hsa_circ_0014786	chr1	156711898	156714161	-	2263	1783	NM_004494	HDGF
hsa_circ_0006857	0.00231649	2.13675	2.13675	up	hsa_circ_0006857	chr11	66006274	66006748	+	474	179	NM_018026	PACS1
hsa_circ_0027715	0.0149413	2.60792	2.60792	up	hsa_circ_0027715	chr12	93221687	93247730	-	26043	1038	NM_003566	EEA1
hsa_circ_0045837	0.00462724	2.96097	2.96097	up	hsa_circ_0045837	chr17	74737038	74772623	+	35585	1033	NM_001242532	MFSD11
hsa_circ_0074598	0.00705445	2.76756	2.76756	up	hsa_circ_0074598	chr5	150496687	150512748	-	16061	1026	NM_001155	ANXA6
hsa_circ_0057393	0.00931255	242.293	242.293	up	hsa_circ_0057393	chr2	189860417	189870183	+	9766	1530	NM_000090	COL3A1
hsa_circ_0025434	7.19381e-05	96.9675	96.9675	up	hsa_circ_0025434	chr12	9246060	9265132	-	19072	1970	NM_000014	A2M
hsa_circ_0005600	0.00235195	2.72555	2.72555	up	hsa_circ_0005600	chr17	57430575	57430887	+	312	312	NM_001005404	YPEL2
hsa_circ_0081143	0.00615825	8.98149	8.98149	up	hsa_circ_0081143	chr7	94044537	94055169	+	10632	1224	NM_000089	COL1A2
hsa_circ_0038848	0.0110549	2.97017	2.97017	up	hsa_circ_0038848	chr16	28604572	28604667	-	95	95	NM_177528	SULT1A2
hsa_circ_0071040	0.0206596	2.37573	2.37573	up	hsa_circ_0071040	chr4	144336629	144387378	+	50749	1944	NM_207123	GAB1
hsa_circ_0022426	0.011789	8.49159	8.49159	up	hsa_circ_0022426	chr11	62283373	62301546	-	18173	18173	NM_001620	AHNAK
hsa_circ_0046798	0.0141505	17.3658	17.3658	up	hsa_circ_0046798	chr18	7774146	7926681	+	152535	590	NM_001105244	PTPRM
hsa_circ_0042498	0.0103558	2.60551	2.60551	up	hsa_circ_0042498	chr17	25631805	25638642	+	6837	628	NM_015626	WSB1
hsa_circ_0084750	0.00933315	2.75521	2.75521	up	hsa_circ_0084750	chr8	71495398	71520622	-	25224	1239	NM_014294	TRAM1
hsa_circ_0064369	0.00644914	3.48377	3.48377	up	hsa_circ_0064369	chr3	12778076	12791339	-	13263	627	NM_018306	TMEM40
hsa_circ_0071466	0.00247947	7.21	7.21	up	hsa_circ_0071466	chr4	177632652	177649122	-	16470	343	NM_005429	VEGFC
hsa_circ_0070714	0.00213187	6.42334	6.42334	up	hsa_circ_0070714	chr4	114434483	114473252	-	38769	671	NM_001221	CAMK2D
hsa_circ_0025025	0.00350072	2.71363	2.71363	up	hsa_circ_0025025	chr12	2929251	2929391	+	140	140	NM_018463	ITFG2
hsa_circ_0035386	0.0106871	3.29844	3.29844	up	hsa_circ_0035386	chr15	55919205	56035177	-	115972	2975	NM_173814	PRTG
hsa_circ_0041774	0.000707415	3.44693	3.44693	up	hsa_circ_0041774	chr17	7128275	7128585	+	310	310	NM_000018	ACADVL
hsa_circ_0020809	0.00674103	4.61229	4.61229	up	hsa_circ_0020809	chr11	2940536	2946476	+	5940	561	NM_183233	SLC22A18
hsa_circ_0005671	0.0347992	2.39249	2.39249	up	hsa_circ_0005671	chr22	41228572	41244373	-	15801	513	NM_003932	ST13
hsa_circ_0083354	0.00493196	3.19839	3.19839	up	hsa_circ_0083354	chr8	11708374	11710988	-	2614	352	NM_147780	CTSB
hsa_circ_0002849	1.8384e-05	2.20409	2.20409	up	hsa_circ_0002849	chr14	77762506	77771143	-	8637	678	NM_013382	POMT2
hsa_circ_0026174	0.0434759	2.20138	2.20138	up	hsa_circ_0026174	chr12	50055748	50062337	-	6589	326	NM_175736	FMNL3
hsa_circ_0016477	0.00716221	7.42864	7.42864	up	hsa_circ_0016477	chr1	218578510	218578674	+	164	164	NM_001135599	TGFB2
hsa_circ_0067086	0.0206268	6.2193	6.2193	up	hsa_circ_0067086	chr3	124728548	124728668	-	120	120	NM_020733	HEG1
hsa_circ_0016057	0.0138844	3.75622	3.75622	up	hsa_circ_0016057	chr1	202932193	202933823	-	1630	270	NM_016243	CYB5R1
hsa_circ_0072354	0.00527852	2.4787	2.4787	up	hsa_circ_0072354	chr5	40831429	40834367	-	2938	1331	NM_000997	RPL37
hsa_circ_0091300	0.00961454	2.36642	2.36642	up	hsa_circ_0091300	chrX	107683153	107850122	+	166969	2597	NM_033380	COL4A5
hsa_circ_0088755	0.0142913	3.35099	3.35099	up	hsa_circ_0088755	chr9	131018107	131029796	-	11689	3827	NM_004486	GOLGA2
hsa_circ_0023216	0.0367407	2.53945	2.53945	up	hsa_circ_0023216	chr11	68190956	68193655	+	2699	610	NM_002335	LRP5
hsa_circ_0030655	0.000108439	5.53498	5.53498	up	hsa_circ_0030655	chr13	98018712	98018807	+	95	95	NM_144778	MBNL2
hsa_circ_0027802	0.0115684	3.07397	3.07397	up	hsa_circ_0027802	chr12	96617342	96661606	+	44264	1874	NM_005230	ELK3
hsa_circ_0057374	0.00738943	373.809	373.809	up	hsa_circ_0057374	chr2	189855032	189863444	+	8412	1278	NM_000090	COL3A1
hsa_circ_0017652	0.00306686	44.5739	44.5739	up	hsa_circ_0017652	chr10	7750984	7762926	+	11942	546	NM_002216	ITIH2
hsa_circ_0025803	0.00323003	2.93071	2.93071	up	hsa_circ_0025803	chr12	31555431	31600703	-	45272	1320	NM_144973	DENND5B
hsa_circ_0072507	0.0031907	32.6625	32.6625	up	hsa_circ_0072507	chr5	55247756	55248179	-	423	249	NM_002184	IL6ST
hsa_circ_0080788	0.00491659	4.06511	4.06511	up	hsa_circ_0080788	chr7	75933300	75933614	+	314	314	NM_001540	HSPB1
hsa_circ_0090509	0.00240546	3.04552	3.04552	up	hsa_circ_0090509	chrX	48460171	48460594	+	423	323	NM_001166426	WDR13
hsa_circ_0055344	0.000110691	2.04386	2.04386	up	hsa_circ_0055344	chr2	74753774	74756626	-	2852	1335	NM_181575	AUP1
hsa_circ_0002479	0.00958741	2.01934	2.01934	up	hsa_circ_0002479	chr3	50150815	50151684	+	869	384	NM_005778	RBM5
hsa_circ_0069967	2.38068e-08	375.373	375.373	up	hsa_circ_0069967	chr4	74270832	74280884	+	10052	1112	NM_000477	ALB
hsa_circ_0045502	0.0032206	2.19054	2.19054	up	hsa_circ_0045502	chr17	66426136	66430767	-	4631	344	NM_017983	WIPI1
hsa_circ_0058126	1.74448e-05	22.9846	22.9846	up	hsa_circ_0058126	chr2	216271849	216272044	-	195	195	NM_212482	FN1
hsa_circ_0092084	0.000438021	2.41908	2.41908	up	hsa_circ_0092084	chrX	153691932	153698510	+	6578	3540	NM_017514	PLXNA3
hsa_circ_0075855	0.0169497	4.9578	4.9578	up	hsa_circ_0075855	chr6	24830736	24839500	-	8764	649	NM_014722	FAM65B
hsa_circ_0062031	0.0153785	3.32044	3.32044	up	hsa_circ_0062031	chr21	47406439	47424963	+	18524	3695	NM_001848	COL6A1
hsa_circ_0062187	0.0226775	4.63125	4.63125	up	hsa_circ_0062187	chr22	18387397	18387605	-	208	208	NM_015241	MICAL3
hsa_circ_0031830	0.00172978	2.62479	2.62479	up	hsa_circ_0031830	chr14	50647289	50667802	-	20513	756	NM_006939	SOS2
hsa_circ_0081489	0.029646	3.25951	3.25951	up	hsa_circ_0081489	chr7	100205559	100205798	+	239	239	NM_002593	PCOLCE
hsa_circ_0057407	0.00719605	241.341	241.341	up	hsa_circ_0057407	chr2	189864567	189866176	+	1609	108	NM_000090	COL3A1
hsa_circ_0007561	0.0019042	2.65282	2.65282	up	hsa_circ_0007561	chr15	67457232	67459191	+	1959	401	NM_005902	SMAD3
hsa_circ_0019760	0.000276969	6.10138	6.10138	up	hsa_circ_0019760	chr10	104404251	104418076	+	13825	2744	NM_030912	TRIM8
hsa_circ_0059557	0.00305269	16.3356	16.3356	up	hsa_circ_0059557	chr20	19972811	19983103	+	10292	2143	NM_001242581	RIN2
hsa_circ_0069437	0.00147558	5.90977	5.90977	up	hsa_circ_0069437	chr4	38933855	38947365	+	13510	2556	NM_138389	FAM114A1
hsa_circ_0009158	0.0311685	2.75142	2.75142	up	hsa_circ_0009158	chr8	62546241	62566219	-	19978	612	NM_004318	ASPH
hsa_circ_0065610	8.77676e-05	3.46291	3.46291	up	hsa_circ_0065610	chr3	49167663	49170301	-	2638	1226	NM_002292	LAMB2
hsa_circ_0037266	0.044017	2.71618	2.71618	up	hsa_circ_0037266	chr16	919882	1004666	-	84784	1530	NR_033646	LMF1
hsa_circ_0081001	0.034034	3.83155	3.83155	up	hsa_circ_0081001	chr7	91755566	91756945	-	1379	302	NM_000786	CYP51A1
hsa_circ_0067232	0.0134043	3.47798	3.47798	up	hsa_circ_0067232	chr3	128444978	128533641	+	88663	2232	NM_004637	RAB7A
hsa_circ_0072443	0.00419441	11.6694	11.6694	up	hsa_circ_0072443	chr5	52145198	52177853	+	32655	712	NM_181501	ITGA1
hsa_circ_0080313	0.0432801	2.3806	2.3806	up	hsa_circ_0080313	chr7	65425672	65426050	-	378	378	NM_000181	GUSB
hsa_circ_0019993	0.00847415	2.85063	2.85063	up	hsa_circ_0019993	chr10	111629710	111648353	-	18643	1358	NM_020383	XPNPEP1
hsa_circ_0026920	0.00511524	5.65776	5.65776	up	hsa_circ_0026920	chr12	56628607	56629484	+	877	474	NM_173596	SLC39A5
hsa_circ_0066513	0.0284742	15.5716	15.5716	up	hsa_circ_0066513	chr3	69236920	69239103	-	2183	205	NM_015123	FRMD4B
hsa_circ_0065588	0.00103296	4.40655	4.40655	up	hsa_circ_0065588	chr3	49158546	49166252	-	7706	3778	NM_002292	LAMB2
hsa_circ_0092094	2.61961e-05	6.41709	6.41709	up	hsa_circ_0092094	chrX	153699447	153701985	+	2538	1417	NM_017514	PLXNA3
hsa_circ_0021893	8.08476e-07	1266.21	1266.21	up	hsa_circ_0021893	chr11	46748047	46761056	+	13009	1093	NM_000506	F2
hsa_circ_0015121	0.0398966	3.04905	3.04905	up	hsa_circ_0015121	chr1	167944067	167974031	+	29964	1126	NM_001198956	DCAF6
hsa_circ_0081157	0.0140207	11.525	11.525	up	hsa_circ_0081157	chr7	94051210	94054975	+	3765	486	NM_000089	COL1A2
hsa_circ_0070768	0.0102304	2.08935	2.08935	up	hsa_circ_0070768	chr4	120138704	120212416	+	73712	3014	NM_019050	USP53
hsa_circ_0074923	0.000829165	35.1501	35.1501	up	hsa_circ_0074923	chr5	168187866	168620554	-	432688	1344	NM_003062	SLIT3
hsa_circ_0069302	0.025272	10.3771	10.3771	up	hsa_circ_0069302	chr4	20493383	20597457	+	104074	2545	NM_004787	SLIT2
hsa_circ_0026472	0.0468507	3.95835	3.95835	up	hsa_circ_0026472	chr12	53290970	53295856	-	4886	1369	NM_002273	KRT8
hsa_circ_0086603	0.0187194	16.0697	16.0697	up	hsa_circ_0086603	chr9	27168492	27173360	+	4868	537	NM_000459	TEK
hsa_circ_0081900	0.016327	2.72321	2.72321	up	hsa_circ_0081900	chr7	107236311	107263762	+	27451	5415	NM_001008405	BCAP29
hsa_circ_0036874	0.00057815	4.92229	4.92229	up	hsa_circ_0036874	chr15	91418811	91426687	+	7876	4123	NM_002569	FURIN
hsa_circ_0083961	0.0360278	2.4016	2.4016	up	hsa_circ_0083961	chr8	37976787	37986469	+	9682	674	NM_001105214	ASH2L
hsa_circ_0090602	0.00110834	4.51921	4.51921	up	hsa_circ_0090602	chrX	51928987	51935364	+	6377	2459	NM_030801	MAGED4B
hsa_circ_0028486	0.000623253	2.52078	2.52078	up	hsa_circ_0028486	chr12	113710462	113711095	+	633	94	NM_001143819	TPCN1
hsa_circ_0017676	0.0129552	2.19566	2.19566	up	hsa_circ_0017676	chr10	7844720	7844817	+	97	97	NM_001001973	ATP5C1
hsa_circ_0061981	0.00598424	2.82402	2.82402	up	hsa_circ_0061981	chr21	46269499	46281186	-	11687	2371	NM_004339	PTTG1IP
hsa_circ_0011998	0.00435921	2.70965	2.70965	up	hsa_circ_0011998	chr1	43300708	43301435	+	727	150	NM_001017922	ERMAP
hsa_circ_0016080	0.00400973	3.2406	3.2406	up	hsa_circ_0016080	chr1	203672779	203677232	+	4453	620	NM_001001396	ATP2B4
hsa_circ_0072204	0.0157189	3.70521	3.70521	up	hsa_circ_0072204	chr5	37121718	37125511	-	3793	393	NM_023073	C5orf42
hsa_circ_0049414	0.00431901	2.7793	2.7793	up	hsa_circ_0049414	chr19	11286577	11289396	-	2819	623	NM_015493	KANK2
hsa_circ_0052913	0.00422444	640.144	640.144	up	hsa_circ_0052913	chr2	21239310	21265348	-	26038	3211	NM_000384	APOB
hsa_circ_0041326	0.00248408	38.6623	38.6623	up	hsa_circ_0041326	chr17	1646129	1658559	+	12430	2284	NM_000934	SERPINF2
hsa_circ_0016545	0.00362949	10.321	10.321	up	hsa_circ_0016545	chr1	223900118	223947183	+	47065	1753	NM_001748	CAPN2
hsa_circ_0058132	2.70437e-05	21.8448	21.8448	up	hsa_circ_0058132	chr2	216274285	216288249	-	13964	1083	NM_212482	FN1
hsa_circ_0069969	0.000149392	665.441	665.441	up	hsa_circ_0069969	chr4	74275071	74280884	+	5813	709	NM_000477	ALB
hsa_circ_0004253	0.00482355	3.01425	3.01425	up	hsa_circ_0004253	chr4	83778104	83778917	-	813	255	NM_014933	SEC31A
hsa_circ_0054563	0.00166245	2.71124	2.71124	up	hsa_circ_0054563	chr2	54843343	54859905	+	16562	3293	NM_003128	SPTBN1
hsa_circ_0013553	0.0042593	6.60745	6.60745	up	hsa_circ_0013553	chr1	113243748	113250025	-	6277	1397	NM_175744	RHOC
hsa_circ_0025433	0.00275139	88.9436	88.9436	up	hsa_circ_0025433	chr12	9246060	9262930	-	16870	1757	NM_000014	A2M
hsa_circ_0023146	0.0080299	4.02738	4.02738	up	hsa_circ_0023146	chr11	67808734	67818366	+	9632	2577	NM_006019	TCIRG1
hsa_circ_0021401	0.0103179	3.64545	3.64545	up	hsa_circ_0021401	chr11	17323290	17353070	+	29780	1115	NM_005013	NUCB2
hsa_circ_0081055	0.00335892	13.9449	13.9449	up	hsa_circ_0081055	chr7	94023872	94027070	+	3198	552	NM_000089	COL1A2
hsa_circ_0028141	0.00389116	2.71819	2.71819	up	hsa_circ_0028141	chr12	109996900	110002981	-	6081	441	NR_038118	MMAB
hsa_circ_0052909	0.00240717	1213.74	1213.74	up	hsa_circ_0052909	chr2	21238241	21251410	-	13169	1891	NM_000384	APOB
hsa_circ_0011477	0.000223039	3.47307	3.47307	up	hsa_circ_0011477	chr1	33794470	33815499	-	21029	1169	NM_004427	PHC2
hsa_circ_0055599	0.00824269	3.89289	3.89289	up	hsa_circ_0055599	chr2	96550087	96553868	-	3781	3781	---	---
hsa_circ_0004178	0.0125562	4.85605	4.85605	up	hsa_circ_0004178	chr21	47411923	47411986	+	63	63	NM_001848	COL6A1
hsa_circ_0017238	0.000507968	4.29717	4.29717	up	hsa_circ_0017238	chr1	243468014	243589860	+	121846	1310	NM_006642	SDCCAG8
hsa_circ_0082477	0.00145578	25.4196	25.4196	up	hsa_circ_0082477	chr7	134222945	134223769	+	824	167	NM_020299	AKR1B10
hsa_circ_0008274	0.00393164	2.52494	2.52494	up	hsa_circ_0008274	chr13	96485180	96489456	-	4276	244	NM_020121	UGGT2
hsa_circ_0044561	0.00723682	4.86456	4.86456	up	hsa_circ_0044561	chr17	48271933	48273728	-	1795	612	NM_000088	COL1A1
hsa_circ_0089443	0.0300216	20.2768	20.2768	up	hsa_circ_0089443	chr9	137620515	137697060	+	76545	2472	NM_000093	COL5A1
hsa_circ_0006593	0.0137946	2.13961	2.13961	up	hsa_circ_0006593	chr1	168200751	168208398	+	7647	380	NM_199344	SFT2D2
hsa_circ_0073212	0.00379281	2.144	2.144	up	hsa_circ_0073212	chr5	80756873	80911376	-	154503	490	NM_012446	SSBP2
hsa_circ_0080288	0.0392251	3.43895	3.43895	up	hsa_circ_0080288	chr7	56169265	56172168	-	2903	684	NM_016139	CHCHD2
hsa_circ_0030002	0.00478297	10.8259	10.8259	up	hsa_circ_0030002	chr13	37427555	37427812	-	257	257	NM_001127217	SMAD9
hsa_circ_0060077	0.0397982	4.54533	4.54533	up	hsa_circ_0060077	chr20	34067055	34081399	+	14344	939	NM_007186	CEP250
hsa_circ_0014313	0.0151025	2.94041	2.94041	up	hsa_circ_0014313	chr1	153751162	153752633	+	1471	760	NM_024330	SLC27A3
hsa_circ_0009513	0.0153153	3.16401	3.16401	up	hsa_circ_0009513	chr1	6529603	6531868	-	2265	853	NM_198681	PLEKHG5
hsa_circ_0026446	0.0134676	4.88106	4.88106	up	hsa_circ_0026446	chr12	52909581	52912944	-	3363	919	NM_000424	KRT5
hsa_circ_0019197	0.00492691	30.0806	30.0806	up	hsa_circ_0019197	chr10	95103612	95159252	-	55640	3209	NM_013451	MYOF
hsa_circ_0063182	0.00279448	2.92163	2.92163	up	hsa_circ_0063182	chr22	37406905	37415468	-	8563	1105	NM_003312	TST
hsa_circ_0048532	0.0302457	2.89422	2.89422	up	hsa_circ_0048532	chr19	3976053	3977345	-	1292	825	NM_001961	EEF2
hsa_circ_0048862	0.00990171	30.6111	30.6111	up	hsa_circ_0048862	chr19	6677845	6709853	-	32008	3353	NM_000064	C3
hsa_circ_0025421	0.00435171	78.2537	78.2537	up	hsa_circ_0025421	chr12	9229941	9259201	-	29260	2472	NM_000014	A2M
hsa_circ_0062442	0.0100783	2.72647	2.72647	up	hsa_circ_0062442	chr22	22273791	22277844	-	4053	4053	NM_014634	PPM1F
hsa_circ_0030622	0.0255211	2.33782	2.33782	up	hsa_circ_0030622	chr13	96505796	96684225	-	178429	4126	NM_020121	UGGT2
hsa_circ_0073581	0.00232295	3.27715	3.27715	up	hsa_circ_0073581	chr5	111570330	111570452	-	122	122	NM_022140	EPB41L4A
hsa_circ_0037873	0.0390202	7.91153	7.91153	up	hsa_circ_0037873	chr16	11824500	11824630	-	130	130	NM_015914	TXNDC11
hsa_circ_0045553	0.0108503	6.07613	6.07613	up	hsa_circ_0045553	chr17	72442987	72443568	+	581	581	NM_022036	GPRC5C
hsa_circ_0080416	0.0277693	2.66742	2.66742	up	hsa_circ_0080416	chr7	69364271	70229991	+	865720	1159	NM_015570	AUTS2
hsa_circ_0028271	0.00593416	2.05029	2.05029	up	hsa_circ_0028271	chr12	111990083	112037477	-	47394	1210	NM_002973	ATXN2
hsa_circ_0022911	0.000964326	17.3378	17.3378	up	hsa_circ_0022911	chr11	65635331	65639832	-	4501	1177	NM_016938	EFEMP2
hsa_circ_0074611	0.00752878	3.09355	3.09355	up	hsa_circ_0074611	chr5	150512654	150512748	-	94	94	NM_001155	ANXA6
hsa_circ_0090448	0.0440205	4.11958	4.11958	up	hsa_circ_0090448	chrX	47442806	47446190	+	3384	732	NM_003254	TIMP1
hsa_circ_0004771	0.00966298	3.73537	3.73537	up	hsa_circ_0004771	chr21	16386664	16415895	-	29231	203	NM_003489	NRIP1
hsa_circ_0045320	0.00561748	2.04632	2.04632	up	hsa_circ_0045320	chr17	62574609	62602758	-	28149	805	NM_022739	SMURF2
hsa_circ_0041782	0.0132023	2.27481	2.27481	up	hsa_circ_0041782	chr17	7143737	7144998	-	1261	699	NM_007278	GABARAP
hsa_circ_0017492	0.00448491	2.47097	2.47097	up	hsa_circ_0017492	chr10	3160973	3178997	+	18024	1139	NM_001242339	PFKP
hsa_circ_0086351	0.00676215	2.83982	2.83982	up	hsa_circ_0086351	chr9	8319830	8492979	-	173149	3321	NM_002839	PTPRD
hsa_circ_0030558	0.0118358	2.49067	2.49067	up	hsa_circ_0030558	chr13	94679982	94938733	+	258751	297	NM_005708	GPC6
hsa_circ_0046105	0.000476674	2.88843	2.88843	up	hsa_circ_0046105	chr17	79218798	79257302	-	38504	3654	NM_001037984	SLC38A10
hsa_circ_0021072	0.014612	2.38329	2.38329	up	hsa_circ_0021072	chr11	7631521	7670885	+	39364	1635	NM_003621	PPFIBP2
hsa_circ_0065578	0.000333722	7.72069	7.72069	up	hsa_circ_0065578	chr3	49158546	49160806	-	2260	1527	NM_002292	LAMB2
hsa_circ_0021600	0.00870505	4.3185	4.3185	up	hsa_circ_0021600	chr11	33307958	33369559	+	61601	2308	NM_005734	HIPK3
hsa_circ_0061682	0.00163319	6.04634	6.04634	up	hsa_circ_0061682	chr21	38532000	38536517	+	4517	343	NM_003316	TTC3
hsa_circ_0007104	0.00395667	2.25333	2.25333	up	hsa_circ_0007104	chr12	64038182	64041145	-	2963	215	NM_173812	DPY19L2
hsa_circ_0019190	0.00408153	34.1496	34.1496	up	hsa_circ_0019190	chr10	95082834	95089591	-	6757	645	NM_013451	MYOF
hsa_circ_0019762	0.000315877	9.35965	9.35965	up	hsa_circ_0019762	chr10	104416026	104418076	+	2050	1689	NM_030912	TRIM8
hsa_circ_0066441	0.00155005	19.4161	19.4161	up	hsa_circ_0066441	chr3	64524878	64532628	-	7750	744	NM_182920	ADAMTS9
hsa_circ_0020995	0.00122783	3.19602	3.19602	up	hsa_circ_0020995	chr11	6416354	6422302	-	5948	954	NM_001164	APBB1
hsa_circ_0024019	0.0125592	2.30337	2.30337	up	hsa_circ_0024019	chr11	93465409	93470405	-	4996	4295	NM_024116	TAF1D
hsa_circ_0054564	0.000435568	14.8758	14.8758	up	hsa_circ_0054564	chr2	54843343	54889445	+	46102	8255	NM_178313	SPTBN1
hsa_circ_0082229	0.00331872	2.68175	2.68175	up	hsa_circ_0082229	chr7	128496798	128499328	+	2530	1545	NM_001458	FLNC
hsa_circ_0014496	0.0126471	4.65274	4.65274	up	hsa_circ_0014496	chr1	155165777	155167004	-	1227	313	NM_007112	THBS3
hsa_circ_0008285	0.0001895	13.2739	13.2739	up	hsa_circ_0008285	chr6	4891946	4892613	+	667	667	NM_004824	CDYL
hsa_circ_0086352	0.00876025	2.29235	2.29235	up	hsa_circ_0086352	chr9	8436591	8521546	-	84955	3395	NM_002839	PTPRD
hsa_circ_0020553	0.00509631	3.84471	3.84471	up	hsa_circ_0020553	chr10	134595364	134596984	+	1620	1532	NM_005539	INPP5A
hsa_circ_0069758	0.00309554	6.71471	6.71471	up	hsa_circ_0069758	chr4	55144528	55153708	+	9180	672	NM_006206	PDGFRA
hsa_circ_0068953	0.0111593	2.4541	2.4541	up	hsa_circ_0068953	chr4	2939478	2939869	+	391	391	NR_015453	C4orf10
hsa_circ_0090186	0.00224159	3.46459	3.46459	up	hsa_circ_0090186	chrX	37892786	37913675	+	20889	685	NM_001163335	SYTL5
hsa_circ_0084597	0.0495179	2.72107	2.72107	up	hsa_circ_0084597	chr8	62413114	62555992	-	142878	4371	NM_004318	ASPH
hsa_circ_0044510	0.000814846	24.1478	24.1478	up	hsa_circ_0044510	chr17	48261456	48273728	-	12272	4898	NM_000088	COL1A1
hsa_circ_0081144	0.00180462	8.26817	8.26817	up	hsa_circ_0081144	chr7	94045716	94052430	+	6714	801	NM_000089	COL1A2
hsa_circ_0082033	0.0326514	20.5666	20.5666	up	hsa_circ_0082033	chr7	120655718	120687047	+	31329	291	NM_024913	C7orf58
hsa_circ_0025415	0.00114351	17.1825	17.1825	up	hsa_circ_0025415	chr12	9227155	9229532	-	2377	405	NM_000014	A2M
hsa_circ_0065598	0.000372049	3.34088	3.34088	up	hsa_circ_0065598	chr3	49161160	49162602	-	1442	1077	NM_002292	LAMB2
hsa_circ_0086849	0.0149047	2.14574	2.14574	up	hsa_circ_0086849	chr9	35697333	35710680	-	13347	3877	NM_006289	TLN1
hsa_circ_0065806	0.00558899	2.03995	2.03995	up	hsa_circ_0065806	chr3	50142981	50145737	+	2756	498	NM_005778	RBM5
hsa_circ_0023312	0.00411735	4.43722	4.43722	up	hsa_circ_0023312	chr11	70031695	70031801	+	106	106	NM_018043	ANO1
hsa_circ_0025440	0.000269386	119.447	119.447	up	hsa_circ_0025440	chr12	9256834	9266139	-	9305	1180	NM_000014	A2M
hsa_circ_0016315	0.00215591	48.5457	48.5457	up	hsa_circ_0016315	chr1	209788217	209800323	-	12106	2432	NM_001017402	LAMB3
hsa_circ_0057093	0.0452179	8.61278	8.61278	up	hsa_circ_0057093	chr2	173426947	173427528	+	581	581	NM_002610	PDK1
hsa_circ_0039565	0.000259174	4.58937	4.58937	up	hsa_circ_0039565	chr16	57282448	57284419	+	1971	290	NM_012106	ARL2BP
hsa_circ_0016102	0.0320488	3.55444	3.55444	up	hsa_circ_0016102	chr1	203689676	203691817	+	2141	618	NM_001001396	ATP2B4
hsa_circ_0091579	0.00982533	12.9021	12.9021	up	hsa_circ_0091579	chrX	132795757	132888203	-	92446	1145	NM_001164617	GPC3
hsa_circ_0088610	0.00433858	3.79228	3.79228	up	hsa_circ_0088610	chr9	129143342	129157976	+	14634	458	NM_033446	FAM125B
hsa_circ_0009895	0.0334567	3.27603	3.27603	up	hsa_circ_0009895	chr1	12016973	12025650	+	8677	941	NM_000302	PLOD1
hsa_circ_0048417	0.015006	2.67224	2.67224	up	hsa_circ_0048417	chr19	2476526	2478257	+	1731	1097	NM_015675	GADD45B
hsa_circ_0028105	0.0411829	2.15621	2.15621	up	hsa_circ_0028105	chr12	109609609	109612035	+	2426	291	NM_001093	ACACB
hsa_circ_0009902	0.0118045	2.94104	2.94104	up	hsa_circ_0009902	chr1	12030726	12033054	+	2328	273	NM_000302	PLOD1
hsa_circ_0058085	1.85805e-05	19.0031	19.0031	up	hsa_circ_0058085	chr2	216235016	216235155	-	139	139	NM_212482	FN1
hsa_circ_0029647	0.00831103	2.98859	2.98859	up	hsa_circ_0029647	chr13	21228014	21230569	+	2555	119	NM_175605	IFT88
hsa_circ_0020746	0.0245761	2.0986	2.0986	up	hsa_circ_0020746	chr11	985434	1003804	+	18370	1392	NM_012305	AP2A2
hsa_circ_0070238	0.0117033	2.06477	2.06477	up	hsa_circ_0070238	chr4	83765538	83788113	-	22575	1582	NM_014933	SEC31A
hsa_circ_0086850	0.00342086	2.14147	2.14147	up	hsa_circ_0086850	chr9	35697333	35710883	-	13550	3967	NM_006289	TLN1
hsa_circ_0068274	0.00542152	2.17	2.17	up	hsa_circ_0068274	chr3	183882583	183882994	+	411	230	NM_004423	DVL3
hsa_circ_0016235	0.00727456	2.2458	2.2458	up	hsa_circ_0016235	chr1	206646538	206651640	+	5102	982	NM_014002	IKBKE
hsa_circ_0022934	0.00645509	2.93647	2.93647	up	hsa_circ_0022934	chr11	65837823	66001713	+	163890	2238	NM_018026	PACS1
hsa_circ_0021292	0.0398031	4.05157	4.05157	up	hsa_circ_0021292	chr11	12518004	12535612	+	17608	467	NM_018222	PARVA
hsa_circ_0010760	0.0483764	2.02849	2.02849	up	hsa_circ_0010760	chr1	22202355	22214167	-	11812	2480	NM_005529	HSPG2
hsa_circ_0052881	0.00285347	922.709	922.709	up	hsa_circ_0052881	chr2	21224300	21227547	-	3247	2205	NM_000384	APOB
hsa_circ_0003098	0.00192495	2.42869	2.42869	up	hsa_circ_0003098	chr16	88037900	88071617	+	33717	949	NM_001173542	BANP
hsa_circ_0075698	0.045141	3.08458	3.08458	up	hsa_circ_0075698	chr6	17539499	17541379	+	1880	366	NM_006366	CAP2
hsa_circ_0089569	0.00706981	3.06414	3.06414	up	hsa_circ_0089569	chr9	139690789	139694621	+	3832	498	NM_001039374	KIAA1984
hsa_circ_0091944	0.00310706	4.72883	4.72883	up	hsa_circ_0091944	chrX	153585618	153593627	-	8009	3402	NM_001110556	FLNA
hsa_circ_0091257	0.0302768	2.08418	2.08418	up	hsa_circ_0091257	chrX	100913058	100914863	-	1805	412	NM_177949	ARMCX2
hsa_circ_0073478	0.000376935	3.27523	3.27523	up	hsa_circ_0073478	chr5	96364105	96365115	+	1010	1010	NM_005575	LNPEP
hsa_circ_0081130	0.00634267	9.38199	9.38199	up	hsa_circ_0081130	chr7	94040367	94056607	+	16240	2016	NM_000089	COL1A2
hsa_circ_0042101	0.00718398	2.00725	2.00725	up	hsa_circ_0042101	chr17	12044463	12047051	+	2588	2588	NM_003010	MAP2K4
hsa_circ_0031995	0.0199065	3.11263	3.11263	up	hsa_circ_0031995	chr14	55236821	55241853	+	5032	321	NM_015589	SAMD4A
hsa_circ_0086846	0.00243229	2.28145	2.28145	up	hsa_circ_0086846	chr9	35697333	35707485	-	10152	3448	NM_006289	TLN1
hsa_circ_0035560	0.013763	6.74704	6.74704	up	hsa_circ_0035560	chr15	60653139	60674640	-	21501	309	NM_001136015	ANXA2
hsa_circ_0073477	0.00251919	4.5289	4.5289	up	hsa_circ_0073477	chr5	96363436	96363518	+	82	82	NM_005575	LNPEP
hsa_circ_0000118	0.0092712	3.52285	3.52285	up	hsa_circ_0000118	chr1	117944807	117963271	+	18464	553	NM_006699	MAN1A2
hsa_circ_0001618	0.0156451	2.0417	2.0417	up	hsa_circ_0001618	chr6	89790493	89790692	+	199	199	NM_006813	PNRC1
hsa_circ_0071336	0.00250872	95.3861	95.3861	up	hsa_circ_0071336	chr4	159756556	159817017	+	60461	2611	NM_020840	FNIP2
hsa_circ_0084753	0.0167006	2.04532	2.04532	up	hsa_circ_0084753	chr8	71499129	71499411	-	282	176	NM_014294	TRAM1
hsa_circ_0082199	6.18379e-05	17.2709	17.2709	up	hsa_circ_0082199	chr7	128478040	128499328	+	21288	7960	NM_001458	FLNC
hsa_circ_0057403	0.0128528	15.5448	15.5448	up	hsa_circ_0057403	chr2	189864010	189868513	+	4503	639	NM_000090	COL3A1
hsa_circ_0015595	0.0374392	3.2851	3.2851	up	hsa_circ_0015595	chr1	183102540	183102685	+	145	145	NM_002293	LAMC1
hsa_circ_0057353	0.0215068	11.1096	11.1096	up	hsa_circ_0057353	chr2	189849922	189863045	+	13123	1695	NM_000090	COL3A1
hsa_circ_0081783	0.00296143	25.6977	25.6977	up	hsa_circ_0081783	chr7	103368557	103393661	-	25104	209	NM_005045	RELN
hsa_circ_0043396	0.0459482	2.27358	2.27358	up	hsa_circ_0043396	chr17	37356535	37360980	+	4445	732	NM_000981	RPL19
hsa_circ_0081126	0.00389719	14.0276	14.0276	up	hsa_circ_0081126	chr7	94040200	94042448	+	2248	360	NM_000089	COL1A2
hsa_circ_0074548	0.00855537	2.11088	2.11088	up	hsa_circ_0074548	chr5	149915261	149937773	+	22512	6277	NM_001543	NDST1
hsa_circ_0017664	0.000604975	418.82	418.82	up	hsa_circ_0017664	chr10	7786044	7786243	+	199	199	NM_002216	ITIH2
hsa_circ_0058116	0.00053269	15.8151	15.8151	up	hsa_circ_0058116	chr2	216259250	216269378	-	10128	810	NM_212482	FN1
hsa_circ_0017964	0.000855333	7.54731	7.54731	up	hsa_circ_0017964	chr10	22606812	22607642	+	830	272	NM_012071	COMMD3
hsa_circ_0039520	0.00336286	3.68341	3.68341	up	hsa_circ_0039520	chr16	56969312	56973271	+	3959	329	NM_014685	HERPUD1
hsa_circ_0090938	6.00006e-05	4.0067	4.0067	up	hsa_circ_0090938	chrX	68058459	68058737	+	278	278	NM_004429	EFNB1
hsa_circ_0036861	0.000613568	3.7724	3.7724	up	hsa_circ_0036861	chr15	91161114	91163022	+	1908	136	NM_022769	CRTC3
hsa_circ_0088873	0.00198405	3.21528	3.21528	up	hsa_circ_0088873	chr9	131371929	131395944	+	24015	3007	NM_001130438	SPTAN1
hsa_circ_0058143	2.2313e-05	22.0112	22.0112	up	hsa_circ_0058143	chr2	216279383	216286966	-	7583	724	NM_054034	FN1
hsa_circ_0013547	0.0149238	3.67706	3.67706	up	hsa_circ_0013547	chr1	113243748	113244335	-	587	587	NM_175744	RHOC
hsa_circ_0062377	0.00134944	2.14336	2.14336	up	hsa_circ_0062377	chr22	21105580	21193019	-	87439	2997	NM_058004	PI4KA
hsa_circ_0065599	3.11272e-05	3.56771	3.56771	up	hsa_circ_0065599	chr3	49162133	49167451	-	5318	1884	NM_002292	LAMB2
hsa_circ_0045500	0.0433959	2.00119	2.00119	up	hsa_circ_0045500	chr17	66424969	66447038	-	22069	910	NM_017983	WIPI1
hsa_circ_0017656	0.00154809	126.406	126.406	up	hsa_circ_0017656	chr10	7762818	7777054	+	14236	1327	NM_002216	ITIH2
hsa_circ_0087808	0.00778314	2.09831	2.09831	up	hsa_circ_0087808	chr9	107560701	107588168	-	27467	2784	NM_005502	ABCA1
hsa_circ_0045960	0.000145198	4.16123	4.16123	up	hsa_circ_0045960	chr17	76987801	77005899	-	18098	3531	NM_138793	CANT1
hsa_circ_0008572	0.00362326	4.92263	4.92263	up	hsa_circ_0008572	chr21	38459546	38461186	+	1640	437	NM_003316	TTC3
hsa_circ_0026337	0.00311771	2.92168	2.92168	up	hsa_circ_0026337	chr12	52180325	52188425	+	8100	853	NM_014191	SCN8A
hsa_circ_0050584	0.0189368	14.9507	14.9507	up	hsa_circ_0050584	chr19	35632035	35632110	+	75	75	NM_005031	FXYD1
hsa_circ_0026299	0.0122081	2.65121	2.65121	up	hsa_circ_0026299	chr12	51453143	51454207	+	1064	1064	NM_001243689	LETMD1
hsa_circ_0008887	0.0116828	4.31261	4.31261	up	hsa_circ_0008887	chr11	33307958	33350179	+	42221	1223	NM_005734	HIPK3
hsa_circ_0032350	0.00546469	3.72784	3.72784	up	hsa_circ_0032350	chr14	69921528	69922583	+	1055	221	NM_018375	SLC39A9
hsa_circ_0009903	0.0122286	2.81758	2.81758	up	hsa_circ_0009903	chr1	12030726	12035599	+	4873	1163	NM_000302	PLOD1
hsa_circ_0074176	0.00397923	3.55323	3.55323	up	hsa_circ_0074176	chr5	138356859	138386735	-	29876	523	NM_001037633	SIL1
hsa_circ_0081943	0.0140956	4.54401	4.54401	up	hsa_circ_0081943	chr7	107635331	107638937	-	3606	210	NM_002291	LAMB1
hsa_circ_0082816	0.0369378	2.71603	2.71603	up	hsa_circ_0082816	chr7	143554192	143557540	-	3348	829	NM_014719	FAM115A
hsa_circ_0035159	0.000396055	16.3931	16.3931	up	hsa_circ_0035159	chr15	48777570	48905289	-	127719	3548	NM_000138	FBN1
hsa_circ_0060131	0.00144553	2.02959	2.02959	up	hsa_circ_0060131	chr20	34292589	34313077	-	20488	1076	NR_040722	RBM39
hsa_circ_0050228	0.0068971	2.03052	2.03052	up	hsa_circ_0050228	chr19	19454645	19456178	+	1533	248	NM_015329	MAU2
hsa_circ_0011944	0.0227784	2.24192	2.24192	up	hsa_circ_0011944	chr1	41578954	41579198	-	244	244	NM_001172218	SCMH1
hsa_circ_0003832	0.000157567	3.31841	3.31841	up	hsa_circ_0003832	chr5	43675612	43677908	+	2296	242	NM_012343	NNT
hsa_circ_0045836	0.00503816	3.0437	3.0437	up	hsa_circ_0045836	chr17	74737038	74738355	+	1317	285	NM_001242532	MFSD11
hsa_circ_0085659	0.00316498	8.67408	8.67408	up	hsa_circ_0085659	chr8	134478136	134488317	-	10181	553	NM_173344	ST3GAL1
hsa_circ_0022951	0.00449225	6.78096	6.78096	up	hsa_circ_0022951	chr11	65998275	66012218	+	13943	2869	NM_018026	PACS1
hsa_circ_0037096	0.0194211	10.836	10.836	up	hsa_circ_0037096	chr15	101906400	101910728	-	4328	326	NM_002570	PCSK6
hsa_circ_0041764	0.00916598	2.02139	2.02139	up	hsa_circ_0041764	chr17	7123922	7124149	+	227	138	NM_000018	ACADVL
hsa_circ_0021596	0.00541515	5.89752	5.89752	up	hsa_circ_0021596	chr11	33307958	33361080	+	53122	1615	NM_005734	HIPK3
hsa_circ_0081077	0.00895082	4.37221	4.37221	up	hsa_circ_0081077	chr7	94029507	94037203	+	7696	507	NM_000089	COL1A2
hsa_circ_0030347	0.00542839	2.54122	2.54122	up	hsa_circ_0030347	chr13	53000066	53009017	-	8951	423	NM_016075	VPS36
hsa_circ_0074932	0.00011851	32.9857	32.9857	up	hsa_circ_0074932	chr5	168244304	168250336	-	6032	236	NM_003062	SLIT3
hsa_circ_0064534	0.0017706	6.51512	6.51512	up	hsa_circ_0064534	chr3	16399438	16411786	-	12348	320	NM_015150	RFTN1
hsa_circ_0044540	0.00256129	12.3453	12.3453	up	hsa_circ_0044540	chr17	48267039	48270211	-	3172	846	NM_000088	COL1A1
hsa_circ_0000479	0.00754663	50.1968	50.1968	up	hsa_circ_0000479	chr13	43528083	43544806	-	16723	375	NM_033255	EPSTI1
hsa_circ_0030005	0.0121176	2.02699	2.02699	up	hsa_circ_0030005	chr13	37539711	37546173	-	6462	212	NM_013338	ALG5
hsa_circ_0071319	0.00187578	931.426	931.426	up	hsa_circ_0071319	chr4	155506428	155508809	-	2381	1788	NM_021871	FGA
hsa_circ_0086454	0.00166404	6.21967	6.21967	up	hsa_circ_0086454	chr9	19115758	19127604	-	11846	2098	NR_038064	PLIN2
hsa_circ_0013010	0.0126652	2.45092	2.45092	up	hsa_circ_0013010	chr1	78279418	78309092	+	29674	359	NM_198549	FAM73A
hsa_circ_0002371	0.0156703	2.04299	2.04299	up	hsa_circ_0002371	chr10	70545892	70546449	+	557	230	NM_018237	CCAR1
hsa_circ_0041082	0.00456137	2.81455	2.81455	up	hsa_circ_0041082	chr16	89952255	89954125	+	1870	185	NM_014972	TCF25
hsa_circ_0065853	0.00124236	2.52512	2.52512	up	hsa_circ_0065853	chr3	50362340	50365668	-	3328	1682	NM_007275	TUSC2
hsa_circ_0066333	0.00767353	2.48075	2.48075	up	hsa_circ_0066333	chr3	58095736	58121895	+	26159	2631	NM_001164317	FLNB
hsa_circ_0013082	0.00318133	2.00198	2.00198	up	hsa_circ_0013082	chr1	87181406	87200862	+	19456	776	NM_001206651	SH3GLB1
hsa_circ_0048870	0.00348276	22.2664	22.2664	up	hsa_circ_0048870	chr19	6678382	6686913	-	8531	1225	NM_000064	C3
hsa_circ_0081108	0.00461076	12.5662	12.5662	up	hsa_circ_0081108	chr7	94035561	94055363	+	19802	2457	NM_000089	COL1A2
hsa_circ_0087613	0.029977	3.75926	3.75926	up	hsa_circ_0087613	chr9	99083279	99114391	-	31112	911	NM_007001	SLC35D2
hsa_circ_0070718	0.00124967	6.74951	6.74951	up	hsa_circ_0070718	chr4	114582868	114683083	-	100215	1079	NM_001221	CAMK2D
hsa_circ_0076807	0.0176659	252.788	252.788	up	hsa_circ_0076807	chr6	55659076	55659225	-	149	149	NM_021073	BMP5
hsa_circ_0000063	0.0155332	2.35216	2.35216	up	hsa_circ_0000063	chr1	41578954	41608784	-	29830	568	NM_001172219	SCMH1
hsa_circ_0072729	0.00769553	2.82561	2.82561	up	hsa_circ_0072729	chr5	65321675	65321805	+	130	130	NM_001253699	ERBB2IP
hsa_circ_0086986	0.00651646	4.98318	4.98318	up	hsa_circ_0086986	chr9	35841522	35847232	+	5710	1375	NM_016446	TMEM8B
hsa_circ_0044566	0.00191301	10.3769	10.3769	up	hsa_circ_0044566	chr17	48273977	48274424	-	447	108	NM_000088	COL1A1
hsa_circ_0090839	0.000303432	4.19367	4.19367	up	hsa_circ_0090839	chrX	54837478	54842445	+	4967	1199	NM_201222	MAGED2
hsa_circ_0057136	0.00155306	2.40895	2.40895	up	hsa_circ_0057136	chr2	175424301	175432801	-	8500	3356	NM_001077269	WIPF1
hsa_circ_0025140	0.00153814	4.40612	4.40612	up	hsa_circ_0025140	chr12	6497563	6497991	+	428	134	NM_002342	LTBR
hsa_circ_0043075	0.00757333	6.62674	6.62674	up	hsa_circ_0043075	chr17	31258344	31268667	+	10323	1467	NM_015544	TMEM98
hsa_circ_0087951	0.00927263	114.274	114.274	up	hsa_circ_0087951	chr9	113127528	113242036	-	114508	9641	NM_153366	SVEP1
hsa_circ_0072299	0.00657535	5.08927	5.08927	up	hsa_circ_0072299	chr5	38485920	38530768	-	44848	2516	NM_001127671	LIFR
hsa_circ_0058137	4.40608e-05	18.5976	18.5976	up	hsa_circ_0058137	chr2	216274656	216293061	-	18405	1437	NM_212482	FN1
hsa_circ_0004104	0.0266875	7.79729	7.79729	up	hsa_circ_0004104	chr5	151043647	151049345	-	5698	553	NM_003118	SPARC
hsa_circ_0073872	0.00709433	4.43242	4.43242	up	hsa_circ_0073872	chr5	131539774	131539845	-	71	71	NM_004199	P4HA2
hsa_circ_0079019	0.00120539	2.97573	2.97573	up	hsa_circ_0079019	chr6_ssto_hap7	3079458	3093568	-	14110	2480	NM_006295	VARS
hsa_circ_0074617	0.0199153	2.60127	2.60127	up	hsa_circ_0074617	chr5	150513987	150521216	-	7229	651	NM_001193544	ANXA6
hsa_circ_0041090	0.028481	2.45092	2.45092	up	hsa_circ_0041090	chr16	89958600	89977071	+	18471	1258	NM_014972	TCF25
hsa_circ_0055387	0.00401814	2.65409	2.65409	up	hsa_circ_0055387	chr2	85132762	85133799	+	1037	482	NM_021103	TMSB10
hsa_circ_0080738	0.0259494	2.08055	2.08055	up	hsa_circ_0080738	chr7	75513015	75518244	+	5229	1086	NM_001040457	RHBDD2
hsa_circ_0074068	0.00725286	2.01889	2.01889	up	hsa_circ_0074068	chr5	137278821	137324004	-	45183	1510	NM_016603	FAM13B
hsa_circ_0079610	0.0142484	2.30863	2.30863	up	hsa_circ_0079610	chr7	23636997	23651172	+	14175	695	NM_138771	CCDC126
hsa_circ_0074652	0.0247935	8.44581	8.44581	up	hsa_circ_0074652	chr5	151049224	151054235	-	5011	394	NM_003118	SPARC
hsa_circ_0073803	0.0428559	8.6528	8.6528	up	hsa_circ_0073803	chr5	127744366	127863660	-	119294	642	NM_001999	FBN2
hsa_circ_0070767	0.00791976	2.13168	2.13168	up	hsa_circ_0070767	chr4	120138704	120193189	+	54485	2840	NM_019050	USP53
hsa_circ_0081078	0.00732619	7.21689	7.21689	up	hsa_circ_0081078	chr7	94029507	94037548	+	8041	561	NM_000089	COL1A2
hsa_circ_0057335	0.00331829	17.2901	17.2901	up	hsa_circ_0057335	chr2	188328957	188349714	-	20757	3262	NM_006287	TFPI
hsa_circ_0027156	0.0496144	2.20738	2.20738	up	hsa_circ_0027156	chr12	57554675	57554898	+	223	223	NM_002332	LRP1
hsa_circ_0055218	0.0230059	2.20349	2.20349	up	hsa_circ_0055218	chr2	73455133	73460356	-	5223	1083	NM_032319	PRADC1
hsa_circ_0058239	0.000902249	3.10921	3.10921	up	hsa_circ_0058239	chr2	219267954	219270664	+	2710	1831	NM_021198	CTDSP1
hsa_circ_0086830	0.0220865	2.062	2.062	up	hsa_circ_0086830	chr9	35606833	35606980	+	147	147	NM_006285	TESK1
hsa_circ_0056881	0.021227	7.86513	7.86513	up	hsa_circ_0056881	chr2	162877090	162929996	-	52906	1170	NM_001935	DPP4
hsa_circ_0055725	0.024917	3.24352	3.24352	up	hsa_circ_0055725	chr2	97808376	97862358	+	53982	1781	NM_001164315	ANKRD36
hsa_circ_0090589	6.63239e-05	3.13587	3.13587	up	hsa_circ_0090589	chrX	51637364	51640367	+	3003	1690	NM_001005333	MAGED1
hsa_circ_0017358	0.0152558	2.72554	2.72554	up	hsa_circ_0017358	chr10	225933	226068	+	135	135	NM_006624	ZMYND11
hsa_circ_0089824	0.000212878	10.8253	10.8253	up	hsa_circ_0089824	chrX	2873456	2873578	-	122	122	NM_000047	ARSE
hsa_circ_0025866	0.0246535	3.62543	3.62543	up	hsa_circ_0025866	chr12	39069518	39161540	-	92022	961	NM_153634	CPNE8
hsa_circ_0081095	0.00570718	10.0259	10.0259	up	hsa_circ_0081095	chr7	94034004	94051264	+	17260	2079	NM_000089	COL1A2
hsa_circ_0026485	0.0440979	3.2601	3.2601	up	hsa_circ_0026485	chr12	53344111	53344194	+	83	83	NM_000224	KRT18
hsa_circ_0073790	0.0271491	6.44161	6.44161	up	hsa_circ_0073790	chr5	127647576	127647645	-	69	69	NM_001999	FBN2
hsa_circ_0046814	0.00607249	6.64142	6.64142	up	hsa_circ_0046814	chr18	8296365	8380425	+	84060	1164	NM_001105244	PTPRM
hsa_circ_0045159	0.0291915	9.50239	9.50239	up	hsa_circ_0045159	chr17	60759197	60769499	+	10302	1517	NM_006039	MRC2
hsa_circ_0073203	0.00112326	2.09355	2.09355	up	hsa_circ_0073203	chr5	80733248	80744644	-	11396	270	NM_012446	SSBP2
hsa_circ_0022723	0.00427501	2.3075	2.3075	up	hsa_circ_0022723	chr11	64627395	64627808	-	413	413	NM_006795	EHD1
hsa_circ_0004051	0.00814127	2.21716	2.21716	up	hsa_circ_0004051	chr1	145273184	145281704	+	8520	596	NM_203458	NOTCH2NL
hsa_circ_0059033	0.00666754	2.32904	2.32904	up	hsa_circ_0059033	chr2	242187417	242189395	-	1978	359	NM_005336	HDLBP
hsa_circ_0057409	0.0127892	21.916	21.916	up	hsa_circ_0057409	chr2	189866122	189868513	+	2391	378	NM_000090	COL3A1
hsa_circ_0057418	0.0265069	11.2514	11.2514	up	hsa_circ_0057418	chr2	189871070	189871716	+	646	162	NM_000090	COL3A1
hsa_circ_0051851	0.00255027	2.46175	2.46175	up	hsa_circ_0051851	chr19	49617617	49621717	+	4100	755	NM_022165	LIN7B
hsa_circ_0043068	0.00184446	2.69793	2.69793	up	hsa_circ_0043068	chr17	31082509	31103047	-	20538	1069	NM_015194	MYO1D
hsa_circ_0066067	0.0116329	2.98133	2.98133	up	hsa_circ_0066067	chr3	52544157	52545761	+	1604	349	NM_015136	STAB1
hsa_circ_0066810	0.00717531	2.22171	2.22171	up	hsa_circ_0066810	chr3	113084885	113125888	-	41003	1825	NM_001164496	WDR52
hsa_circ_0081075	0.00761904	8.643	8.643	up	hsa_circ_0081075	chr7	94029507	94034192	+	4685	288	NM_000089	COL1A2
hsa_circ_0013083	0.000396576	2.22973	2.22973	up	hsa_circ_0013083	chr1	87181406	87208119	+	26713	1005	NM_001206651	SH3GLB1
hsa_circ_0057348	0.00176923	330.958	330.958	up	hsa_circ_0057348	chr2	189849485	189870985	+	21500	3014	NM_000090	COL3A1
hsa_circ_0082086	0.0082731	3.27945	3.27945	up	hsa_circ_0082086	chr7	123181082	123197958	-	16876	1550	NM_005000	NDUFA5
hsa_circ_0060867	0.00862107	4.86496	4.86496	up	hsa_circ_0060867	chr20	50213313	50346517	-	133204	7512	NM_006045	ATP9A
hsa_circ_0010676	0.0338553	2.37223	2.37223	up	hsa_circ_0010676	chr1	22169262	22181258	-	11996	2777	NM_005529	HSPG2
hsa_circ_0090042	0.000210859	3.86785	3.86785	up	hsa_circ_0090042	chrX	20187519	20195202	-	7683	598	NM_004586	RPS6KA3
hsa_circ_0024380	0.0286718	2.08218	2.08218	up	hsa_circ_0024380	chr11	117054494	117063582	+	9088	1403	NM_001040455	SIDT2
hsa_circ_0035551	0.0124656	6.34229	6.34229	up	hsa_circ_0035551	chr15	60644581	60674640	-	30059	634	NM_001136015	ANXA2
hsa_circ_0067619	0.00648611	2.03111	2.03111	up	hsa_circ_0067619	chr3	142116170	142123918	-	7748	626	NM_019001	XRN1
hsa_circ_0056597	0.0169653	2.10694	2.10694	up	hsa_circ_0056597	chr2	136528140	136537955	+	9815	731	NM_014607	UBXN4
hsa_circ_0092053	0.00440441	2.2517	2.2517	up	hsa_circ_0092053	chrX	153662553	153664862	+	2309	1354	NM_001183	ATP6AP1
hsa_circ_0077996	0.0273541	16.152	16.152	up	hsa_circ_0077996	chr6	138195981	138196172	+	191	191	NM_006290	TNFAIP3
hsa_circ_0039245	0.0174771	2.2432	2.2432	up	hsa_circ_0039245	chr16	47292542	47347734	-	55192	528	NM_030790	ITFG1
hsa_circ_0039721	0.000924154	19.351	19.351	up	hsa_circ_0039721	chr16	65015950	65026937	-	10987	730	NM_001797	CDH11
hsa_circ_0086989	0.00516378	4.46629	4.46629	up	hsa_circ_0086989	chr9	35846465	35847232	+	767	562	NM_016446	TMEM8B
hsa_circ_0071322	0.000516856	4361.71	4361.71	up	hsa_circ_0071322	chr4	155525285	155525506	-	221	221	NM_000509	FGG
hsa_circ_0078059	0.00837947	2.1101	2.1101	up	hsa_circ_0078059	chr6	144086397	144128270	+	41873	1228	NM_001100164	PHACTR2
hsa_circ_0074919	0.00801316	7.6744	7.6744	up	hsa_circ_0074919	chr5	168149260	168244468	-	95208	1854	NM_003062	SLIT3
hsa_circ_0030343	0.00323489	2.52676	2.52676	up	hsa_circ_0030343	chr13	52992126	53024763	-	32637	939	NM_016075	VPS36
hsa_circ_0048051	0.000891049	6.29268	6.29268	up	hsa_circ_0048051	chr19	434708	440932	-	6224	642	NM_012435	SHC2
hsa_circ_0033067	0.025208	2.42011	2.42011	up	hsa_circ_0033067	chr14	94594117	94595012	-	895	374	NM_032036	IFI27L2
hsa_circ_0065753	0.000216705	2.21821	2.21821	up	hsa_circ_0065753	chr3	49848184	49849976	-	1792	753	NM_003335	UBA7
hsa_circ_0010412	0.0140823	2.16817	2.16817	up	hsa_circ_0010412	chr1	20107072	20124708	-	17636	358	NM_181719	TMCO4
hsa_circ_0057389	0.0274008	61.3748	61.3748	up	hsa_circ_0057389	chr2	189859771	189864303	+	4532	774	NM_000090	COL3A1
hsa_circ_0057431	0.00776458	15.4712	15.4712	up	hsa_circ_0057431	chr2	189912934	189921752	-	8818	864	NM_000393	COL5A2
hsa_circ_0056893	0.00874498	29.3168	29.3168	up	hsa_circ_0056893	chr2	165578584	165586625	-	8041	766	NM_014900	COBLL1
hsa_circ_0066855	0.0429149	4.65753	4.65753	up	hsa_circ_0066855	chr3	115738361	116164385	-	426024	1021	NM_002338	LSAMP
hsa_circ_0074597	0.0101313	2.7106	2.7106	up	hsa_circ_0074597	chr5	150496687	150512132	-	15445	932	NM_001155	ANXA6
hsa_circ_0081103	0.00133965	12.5413	12.5413	up	hsa_circ_0081103	chr7	94035561	94037203	+	1642	99	NM_000089	COL1A2
hsa_circ_0062057	0.00305251	2.89279	2.89279	up	hsa_circ_0062057	chr21	47609037	47635212	-	26175	3287	NM_001145437	LSS
hsa_circ_0023883	0.00482785	2.57959	2.57959	up	hsa_circ_0023883	chr11	85685750	85692271	-	6521	289	NM_001008660	PICALM
hsa_circ_0035170	0.00037829	9.10239	9.10239	up	hsa_circ_0035170	chr15	48807583	48818452	-	10869	606	NM_000138	FBN1
hsa_circ_0057400	0.00109963	10911.1	10911.1	up	hsa_circ_0057400	chr2	189863399	189875616	+	12217	2277	NM_000090	COL3A1
hsa_circ_0061078	0.0364727	3.43501	3.43501	up	hsa_circ_0061078	chr20	60887455	60888066	-	611	405	NM_005560	LAMA5
hsa_circ_0082672	0.0043886	2.04328	2.04328	up	hsa_circ_0082672	chr7	139285162	139416814	-	131652	2416	NM_022740	HIPK2
hsa_circ_0065605	0.00124295	4.54666	4.54666	up	hsa_circ_0065605	chr3	49166452	49167451	-	999	506	NM_002292	LAMB2
hsa_circ_0046250	0.00135795	2.08019	2.08019	up	hsa_circ_0046250	chr17	79801033	79804948	-	3915	1652	NM_000918	P4HB
hsa_circ_0062722	0.0131544	5.49483	5.49483	up	hsa_circ_0062722	chr22	29190547	29196560	-	6013	1820	NM_005080	XBP1
hsa_circ_0091395	0.0155229	2.57741	2.57741	up	hsa_circ_0091395	chrX	117874979	117883741	+	8762	400	NM_001560	IL13RA1
hsa_circ_0015804	0.0021728	4.13982	4.13982	up	hsa_circ_0015804	chr1	198222169	198222310	+	141	141	NM_133494	NEK7
hsa_circ_0042489	0.013221	2.57405	2.57405	up	hsa_circ_0042489	chr17	25628813	25636298	+	7485	844	NM_015626	WSB1
hsa_circ_0020750	0.0207208	2.02118	2.02118	up	hsa_circ_0020750	chr11	1000431	1009397	+	8966	651	NM_001242837	AP2A2
hsa_circ_0002791	0.000651929	7.61994	7.61994	up	hsa_circ_0002791	chr11	65204008	65205128	+	1120	1120	---	---
hsa_circ_0003596	0.00200698	3.36824	3.36824	up	hsa_circ_0003596	chr9	137716445	137717750	+	1305	369	NM_000093	COL5A1
hsa_circ_0068901	0.000904921	2.68132	2.68132	up	hsa_circ_0068901	chr4	2045587	2045697	+	110	110	NM_001141936	C4orf48
hsa_circ_0057750	0.000653746	5.91015	5.91015	up	hsa_circ_0057750	chr2	202013725	202025665	+	11940	643	NM_001202519	CFLAR
hsa_circ_0042396	0.0381132	2.40875	2.40875	up	hsa_circ_0042396	chr17	19713690	19728495	-	14805	322	NM_014683	ULK2
hsa_circ_0081061	0.00205346	14.601	14.601	up	hsa_circ_0081061	chr7	94023872	94044582	+	20710	2235	NM_000089	COL1A2
hsa_circ_0052911	0.00422361	550.178	550.178	up	hsa_circ_0052911	chr2	21238241	21265348	-	27107	3387	NM_000384	APOB
hsa_circ_0048873	0.00214559	35.7796	35.7796	up	hsa_circ_0048873	chr19	6680168	6702590	-	22422	2211	NM_000064	C3
hsa_circ_0074638	0.0274908	7.94153	7.94153	up	hsa_circ_0074638	chr5	151043647	151043796	-	149	149	NM_003118	SPARC
hsa_circ_0014666	0.048571	2.35967	2.35967	up	hsa_circ_0014666	chr1	156005091	156006921	-	1830	1830	NM_020131	UBQLN4
hsa_circ_0044537	0.00355132	8.07925	8.07925	up	hsa_circ_0044537	chr17	48266737	48269889	-	3152	900	NM_000088	COL1A1
hsa_circ_0067031	0.0283584	2.04324	2.04324	up	hsa_circ_0067031	chr3	122842912	122869211	+	26299	664	NM_006810	PDIA5
hsa_circ_0045662	0.000975282	2.09755	2.09755	up	hsa_circ_0045662	chr17	73492810	73494404	+	1594	395	NM_014738	KIAA0195
hsa_circ_0024518	0.000193227	2.40297	2.40297	up	hsa_circ_0024518	chr11	118898903	118901445	-	2542	1080	NM_001164277	SLC37A4
hsa_circ_0009944	0.0148338	3.17098	3.17098	up	hsa_circ_0009944	chr1	12248852	12269277	+	20425	3508	NM_001066	TNFRSF1B
hsa_circ_0010739	0.030231	2.50847	2.50847	up	hsa_circ_0010739	chr1	22188480	22211944	-	23464	3790	NM_005529	HSPG2
hsa_circ_0026751	0.0126451	2.58897	2.58897	up	hsa_circ_0026751	chr12	54792380	54796834	-	4454	1029	NM_002205	ITGA5
hsa_circ_0056162	0.00317323	2.6366	2.6366	up	hsa_circ_0056162	chr2	113939922	113960677	+	20755	4967	NM_012455	PSD4
hsa_circ_0007536	0.00289336	4.57157	4.57157	up	hsa_circ_0007536	chr7	55766695	55766841	-	146	146	NR_003949	FKBP9L
hsa_circ_0091744	0.00152972	12.2239	12.2239	up	hsa_circ_0091744	chrX	152772287	152775004	+	2717	1532	NM_001711	BGN
hsa_circ_0062034	0.0163865	7.33144	7.33144	up	hsa_circ_0062034	chr21	47409665	47424963	+	15298	3220	NM_001848	COL6A1
hsa_circ_0086109	0.0128719	2.79132	2.79132	up	hsa_circ_0086109	chr8	145651065	145651591	-	526	157	NM_183057	VPS28
hsa_circ_0078830	0.031706	2.24375	2.24375	up	hsa_circ_0078830	chr6_cox_hap2	3339522	3339715	-	193	193	---	---
hsa_circ_0010643	0.00284195	2.3782	2.3782	up	hsa_circ_0010643	chr1	22165317	22188608	-	23291	5410	NM_005529	HSPG2
hsa_circ_0005333	1.8599e-05	9.20718	9.20718	up	hsa_circ_0005333	chr4	177632652	177652678	-	20026	2335	NM_005429	VEGFC
hsa_circ_0081920	0.0041748	5.81967	5.81967	up	hsa_circ_0081920	chr7	107580433	107596075	-	15642	1071	NM_002291	LAMB1
hsa_circ_0008975	0.00150739	2.7603	2.7603	up	hsa_circ_0008975	chr4	148800382	148803083	+	2701	202	NM_024605	ARHGAP10
hsa_circ_0023892	0.000297846	2.34096	2.34096	up	hsa_circ_0023892	chr11	85687665	85692271	-	4606	184	NM_001008660	PICALM
hsa_circ_0052926	0.00176653	425.779	425.779	up	hsa_circ_0052926	chr2	21258455	21265348	-	6893	697	NM_000384	APOB
hsa_circ_0011470	0.0187204	2.49748	2.49748	up	hsa_circ_0011470	chr1	33741700	33742195	+	495	311	NM_152493	ZNF362
hsa_circ_0046389	0.00951987	8.56814	8.56814	up	hsa_circ_0046389	chr17	80186281	80194748	+	8467	533	NM_001206950	SLC16A3
hsa_circ_0065398	0.0423354	2.20887	2.20887	up	hsa_circ_0065398	chr3	48601505	48612559	-	11054	2952	NM_000094	COL7A1
hsa_circ_0008143	0.00428169	2.19607	2.19607	up	hsa_circ_0008143	chr20	34300940	34313077	-	12137	758	NR_040722	RBM39
hsa_circ_0039733	0.0350931	4.59222	4.59222	up	hsa_circ_0039733	chr16	66642211	66642367	+	156	156	NR_037613	CMTM3
hsa_circ_0063307	0.00733747	4.952	4.952	up	hsa_circ_0063307	chr22	38878500	38879445	+	945	945	NM_006855	KDELR3
hsa_circ_0074918	0.000338206	49.0812	49.0812	up	hsa_circ_0074918	chr5	168149260	168201383	-	52123	1332	NM_003062	SLIT3
hsa_circ_0069289	0.0235836	14.5849	14.5849	up	hsa_circ_0069289	chr4	20259490	20618821	+	359331	3885	NM_004787	SLIT2
hsa_circ_0081142	0.00389133	13.4222	13.4222	up	hsa_circ_0081142	chr7	94043205	94055363	+	12158	1386	NM_000089	COL1A2
hsa_circ_0066101	0.00308798	2.87129	2.87129	up	hsa_circ_0066101	chr3	52728503	52729051	-	548	548	NM_001010983	GLT8D1
hsa_circ_0057448	0.00381511	16.4489	16.4489	up	hsa_circ_0057448	chr2	189931454	189945769	-	14315	603	NM_000393	COL5A2
hsa_circ_0080160	0.00122638	3.09398	3.09398	up	hsa_circ_0080160	chr7	47439989	47481653	-	41664	994	NM_022748	TNS3
hsa_circ_0043674	0.00197748	2.39564	2.39564	up	hsa_circ_0043674	chr17	39925220	39928114	-	2894	715	NM_002230	JUP
hsa_circ_0020269	0.000255782	23.8841	23.8841	up	hsa_circ_0020269	chr10	124221040	124274424	+	53384	2120	NM_002775	HTRA1
hsa_circ_0062399	0.00467163	6.62179	6.62179	up	hsa_circ_0062399	chr22	21213291	21245501	+	32210	4261	NM_004782	SNAP29
hsa_circ_0061670	0.00675746	3.91958	3.91958	up	hsa_circ_0061670	chr21	38480691	38534365	+	53674	2325	NM_003316	TTC3
hsa_circ_0072410	6.18449e-05	6.14336	6.14336	up	hsa_circ_0072410	chr5	43624133	43677908	+	53775	2189	NM_012343	NNT
hsa_circ_0035618	0.00246878	4.91996	4.91996	up	hsa_circ_0035618	chr15	63351761	63355091	+	3330	645	NM_001018020	TPM1
hsa_circ_0067560	0.035115	30.7325	30.7325	up	hsa_circ_0067560	chr3	140123399	140286919	+	163520	4264	NM_022131	CLSTN2
hsa_circ_0019241	0.028642	3.90452	3.90452	up	hsa_circ_0019241	chr10	96253121	96253204	+	83	83	NM_015188	TBC1D12
hsa_circ_0088160	0.000911989	86.0068	86.0068	up	hsa_circ_0088160	chr9	116822407	116822550	-	143	143	NM_001633	AMBP
hsa_circ_0081927	0.00294865	4.36996	4.36996	up	hsa_circ_0081927	chr7	107593974	107594199	-	225	225	NM_002291	LAMB1
hsa_circ_0062631	0.0104839	2.01666	2.01666	up	hsa_circ_0062631	chr22	25586668	25593415	+	6747	5126	NM_001145206	KIAA1671
hsa_circ_0074921	0.0127075	9.69474	9.69474	up	hsa_circ_0074921	chr5	168176476	168181012	-	4536	452	NM_003062	SLIT3
hsa_circ_0054575	0.00328818	2.56672	2.56672	up	hsa_circ_0054575	chr2	54872365	54886403	+	14038	2087	NM_003128	SPTBN1
hsa_circ_0057343	0.0179388	12.8579	12.8579	up	hsa_circ_0057343	chr2	189839098	189859058	+	19960	1410	NM_000090	COL3A1
hsa_circ_0020966	0.0296727	337.197	337.197	up	hsa_circ_0020966	chr11	5289579	5289827	-	248	248	NM_005330	HBE1
hsa_circ_0085650	0.00600216	3.25729	3.25729	up	hsa_circ_0085650	chr8	134258858	134260169	-	1311	100	NM_001135242	NDRG1
hsa_circ_0052921	0.00353127	244.76	244.76	up	hsa_circ_0052921	chr2	21255225	21260983	-	5758	969	NM_000384	APOB
hsa_circ_0028927	0.0170731	2.60386	2.60386	up	hsa_circ_0028927	chr12	121164828	121177811	+	12983	1753	NM_000017	ACADS
hsa_circ_0004242	0.0354689	4.42236	4.42236	up	hsa_circ_0004242	chr19	48219814	48220273	+	459	459	NM_014601	EHD2
hsa_circ_0023101	0.000492311	2.3679	2.3679	up	hsa_circ_0023101	chr11	67257508	67258579	+	1071	640	NM_003977	AIP
hsa_circ_0031744	0.0346107	2.74081	2.74081	up	hsa_circ_0031744	chr14	39748540	39818181	+	69641	2068	NM_001247989	CTAGE5
hsa_circ_0063861	0.00064823	2.59281	2.59281	up	hsa_circ_0063861	chr22	47370185	47571342	+	201157	2612	NM_014346	TBC1D22A
hsa_circ_0073444	0.0101302	11.034	11.034	up	hsa_circ_0073444	chr5	95087942	95119667	+	31725	1053	NM_014899	RHOBTB3
hsa_circ_0085116	0.00240025	3.1061	3.1061	up	hsa_circ_0085116	chr8	101273769	101276423	-	2654	376	NM_183419	RNF19A
hsa_circ_0081148	0.0023482	8.8169	8.8169	up	hsa_circ_0081148	chr7	94047035	94053755	+	6720	810	NM_000089	COL1A2
hsa_circ_0082215	0.00142448	2.7146	2.7146	up	hsa_circ_0082215	chr7	128484711	128495368	+	10657	4059	NM_001458	FLNC
hsa_circ_0077740	0.0100074	8.67941	8.67941	up	hsa_circ_0077740	chr6	119509569	119526047	-	16478	727	NM_005907	MAN1A1
hsa_circ_0017484	0.0267346	5.28362	5.28362	up	hsa_circ_0017484	chr10	3147584	3178997	+	31413	1916	NM_001242339	PFKP
hsa_circ_0044505	0.00788975	16.8525	16.8525	up	hsa_circ_0044505	chr17	48261456	48268285	-	6829	3566	NM_000088	COL1A1
hsa_circ_0086386	0.000215644	20.6253	20.6253	up	hsa_circ_0086386	chr9	14784367	14841587	-	57220	2704	NM_144966	FREM1
hsa_circ_0010500	0.00321019	2.36986	2.36986	up	hsa_circ_0010500	chr1	21548239	21584083	-	35844	1374	NM_001113347	ECE1
hsa_circ_0044514	0.00653588	15.0751	15.0751	up	hsa_circ_0044514	chr17	48263677	48268851	-	5174	1878	NM_000088	COL1A1
hsa_circ_0062050	0.00974724	6.63253	6.63253	up	hsa_circ_0062050	chr21	47531892	47537367	+	5475	938	NM_058175	COL6A2
hsa_circ_0011474	0.0334194	3.48852	3.48852	up	hsa_circ_0011474	chr1	33760537	33766320	+	5783	2028	NM_152493	ZNF362
hsa_circ_0085639	0.0101724	2.7567	2.7567	up	hsa_circ_0085639	chr8	133816063	133829321	+	13258	865	NM_016018	PHF20L1
hsa_circ_0018131	0.0399702	2.30714	2.30714	up	hsa_circ_0018131	chr10	32327090	32329385	-	2295	284	NM_004521	KIF5B
hsa_circ_0040848	0.0098055	2.41242	2.41242	up	hsa_circ_0040848	chr16	88737684	88738530	+	846	499	NR_024402	MGC23284
hsa_circ_0068269	0.034072	3.9734	3.9734	up	hsa_circ_0068269	chr3	183874562	183884053	+	9491	7624	NM_004423	DVL3
hsa_circ_0074607	0.0160856	2.63707	2.63707	up	hsa_circ_0074607	chr5	150508967	150510850	-	1883	182	NM_001155	ANXA6
hsa_circ_0016086	0.0054902	3.62857	3.62857	up	hsa_circ_0016086	chr1	203676136	203696699	+	20563	2210	NM_001001396	ATP2B4
hsa_circ_0048598	0.00622722	2.00996	2.00996	up	hsa_circ_0048598	chr19	4360363	4365622	-	5259	2153	NM_003025	SH3GL1
hsa_circ_0048257	0.0408921	3.3991	3.3991	up	hsa_circ_0048257	chr19	1496283	1497924	+	1641	921	NM_138393	REEP6
hsa_circ_0037874	0.00464284	3.86899	3.86899	up	hsa_circ_0037874	chr16	11824500	11827935	-	3435	228	NM_015914	TXNDC11
hsa_circ_0077784	0.00556353	2.15364	2.15364	up	hsa_circ_0077784	chr6	126288032	126293474	+	5442	188	NM_138571	HINT3
hsa_circ_0081141	0.00816465	9.55219	9.55219	up	hsa_circ_0081141	chr7	94043205	94051264	+	8059	792	NM_000089	COL1A2
hsa_circ_0060695	0.00102524	2.2351	2.2351	up	hsa_circ_0060695	chr20	47585683	47626941	+	41258	2698	NM_006420	ARFGEF2
hsa_circ_0090099	0.0452843	2.66186	2.66186	up	hsa_circ_0090099	chrX	23803636	23804327	+	691	566	NR_027783	SAT1
hsa_circ_0010512	0.0202073	2.86208	2.86208	up	hsa_circ_0010512	chr1	21616562	21616649	-	87	87	NM_001113348	ECE1
hsa_circ_0075471	0.00249035	3.67117	3.67117	up	hsa_circ_0075471	chr6	2948392	2954943	-	6551	958	NM_001195291	SERPINB6
hsa_circ_0071645	0.0106092	3.82367	3.82367	up	hsa_circ_0071645	chr5	447647	458140	+	10493	1146	NM_007277	EXOC3
hsa_circ_0035147	0.000440141	10.5605	10.5605	up	hsa_circ_0035147	chr15	48755278	48905289	-	150011	5060	NM_000138	FBN1
hsa_circ_0045816	0.01554	7.90002	7.90002	up	hsa_circ_0045816	chr17	74523439	74533782	-	10343	1951	NM_134268	CYGB
hsa_circ_0036875	0.000489969	6.6094	6.6094	up	hsa_circ_0036875	chr15	91420125	91426687	+	6562	3592	NM_002569	FURIN
hsa_circ_0074796	0.0258495	2.30222	2.30222	up	hsa_circ_0074796	chr5	156945830	156947039	-	1209	259	NM_033274	ADAM19
hsa_circ_0079974	0.0232377	2.25873	2.25873	up	hsa_circ_0079974	chr7	43906156	43946231	-	40075	838	NM_001204871	URGCP-MRPS24
hsa_circ_0091297	0.0114324	4.13565	4.13565	up	hsa_circ_0091297	chrX	107404848	107408716	-	3868	642	NM_033641	COL4A6
hsa_circ_0074642	0.0382157	10.2464	10.2464	up	hsa_circ_0074642	chr5	151045921	151046070	-	149	149	NM_003118	SPARC
hsa_circ_0079255	0.00114096	6.58819	6.58819	up	hsa_circ_0079255	chr7	5354614	5401353	-	46739	2495	NM_001080495	TNRC18
hsa_circ_0059352	0.000716113	9.56125	9.56125	up	hsa_circ_0059352	chr20	4680215	4682233	+	2018	2018	NM_000311	PRNP
hsa_circ_0087586	0.0153461	4.21203	4.21203	up	hsa_circ_0087586	chr9	97488950	97843062	+	354112	2240	NM_032823	C9orf3
hsa_circ_0066446	0.00443724	32.4251	32.4251	up	hsa_circ_0066446	chr3	64633615	64635454	-	1839	247	NM_182920	ADAMTS9
hsa_circ_0085601	0.0118764	2.42337	2.42337	up	hsa_circ_0085601	chr8	131164981	131226947	-	61966	821	NM_001247996	ASAP1
hsa_circ_0015010	0.00380289	2.15254	2.15254	up	hsa_circ_0015010	chr1	161476126	161476497	+	371	371	NM_021642	FCGR2A
hsa_circ_0067561	0.0290703	36.2318	36.2318	up	hsa_circ_0067561	chr3	140277481	140286919	+	9438	2869	NM_022131	CLSTN2
hsa_circ_0052902	0.00446989	287.975	287.975	up	hsa_circ_0052902	chr2	21236031	21249836	-	13805	2149	NM_000384	APOB
hsa_circ_0002341	3.97159e-05	20.906	20.906	up	hsa_circ_0002341	chr2	216279559	216284108	-	4549	266	NM_212482	FN1
hsa_circ_0062052	0.00640673	9.19431	9.19431	up	hsa_circ_0062052	chr21	47532717	47537850	+	5133	402	NM_058175	COL6A2
hsa_circ_0060575	0.00153449	2.07099	2.07099	up	hsa_circ_0060575	chr20	44983520	44983880	-	360	253	NM_173179	SLC35C2
hsa_circ_0013137	0.0217882	16.0047	16.0047	up	hsa_circ_0013137	chr1	92184868	92224307	-	39439	1320	NR_036634	TGFBR3
hsa_circ_0006516	0.0124054	9.57278	9.57278	up	hsa_circ_0006516	chr17	80193858	80195769	+	1911	1149	NM_001206950	SLC16A3
hsa_circ_0072305	0.00862386	4.7313	4.7313	up	hsa_circ_0072305	chr5	38496483	38530768	-	34285	1904	NM_001127671	LIFR
hsa_circ_0090500	0.000232063	2.79967	2.79967	up	hsa_circ_0090500	chrX	48417545	48420997	+	3452	3185	NM_002536	TBC1D25
hsa_circ_0062126	0.00524148	2.02647	2.02647	up	hsa_circ_0062126	chr21	48056350	48083466	+	27116	1434	NM_206962	PRMT2
hsa_circ_0085647	0.0031012	12.8413	12.8413	up	hsa_circ_0085647	chr8	134254265	134262786	-	8521	349	NM_001135242	NDRG1
hsa_circ_0060133	0.000602588	2.2274	2.2274	up	hsa_circ_0060133	chr20	34293146	34313077	-	19931	997	NR_040722	RBM39
hsa_circ_0079254	0.000109335	7.31603	7.31603	up	hsa_circ_0079254	chr7	5352133	5401353	-	49220	3856	NM_001080495	TNRC18
hsa_circ_0061668	0.00674215	4.49182	4.49182	up	hsa_circ_0061668	chr21	38480691	38519903	+	39212	1171	NM_003316	TTC3
hsa_circ_0074901	0.00253764	30.8895	30.8895	up	hsa_circ_0074901	chr5	168098202	168250336	-	152134	3570	NM_003062	SLIT3
hsa_circ_0091473	0.0348418	4.00001	4.00001	up	hsa_circ_0091473	chrX	123699224	123779187	-	79963	582	NM_001163278	ODZ1
hsa_circ_0090592	0.0173019	2.49773	2.49773	up	hsa_circ_0090592	chrX	51639504	51645450	+	5946	1801	NM_001005333	MAGED1
hsa_circ_0073433	0.0274622	4.11014	4.11014	up	hsa_circ_0073433	chr5	95072592	95072779	+	187	187	NM_014899	RHOBTB3
hsa_circ_0039054	0.00180338	2.13953	2.13953	up	hsa_circ_0039054	chr16	30515495	30516783	+	1288	221	NM_002209	ITGAL
hsa_circ_0090039	0.0141686	2.37786	2.37786	up	hsa_circ_0090039	chrX	20168028	20181158	-	13130	5946	NM_004586	RPS6KA3
hsa_circ_0014094	0.00221895	2.31937	2.31937	up	hsa_circ_0014094	chr1	151032150	151040973	+	8823	2158	NM_006818	MLLT11
hsa_circ_0015542	0.0128381	2.34549	2.34549	up	hsa_circ_0015542	chr1	181727893	181745364	+	17471	773	NM_001205293	CACNA1E
hsa_circ_0086881	0.00483875	2.20466	2.20466	up	hsa_circ_0086881	chr9	35699970	35724721	-	24751	6410	NM_006289	TLN1
hsa_circ_0010940	0.00758556	2.00607	2.00607	up	hsa_circ_0010940	chr1	25780749	25785383	+	4634	805	NM_018202	TMEM57
hsa_circ_0045493	0.0204826	2.4644	2.4644	up	hsa_circ_0045493	chr17	66417421	66423394	-	5973	760	NM_017983	WIPI1
hsa_circ_0056181	0.0150645	2.34941	2.34941	up	hsa_circ_0056181	chr2	114489160	114513121	-	23961	945	NM_025181	SLC35F5
hsa_circ_0055615	0.00146276	2.67245	2.67245	up	hsa_circ_0055615	chr2	96619686	96624533	-	4847	293	TCONS_00004336	TCONS_00004336
hsa_circ_0039427	0.014053	2.67969	2.67969	up	hsa_circ_0039427	chr16	56401355	56439156	-	37801	933	NM_001144	AMFR
hsa_circ_0007165	0.00200969	4.78801	4.78801	up	hsa_circ_0007165	chr6	73713630	73830300	+	116670	822	NM_001160133	KCNQ5
hsa_circ_0035171	0.00999139	3.58295	3.58295	up	hsa_circ_0035171	chr15	48807583	48826402	-	18819	732	NM_000138	FBN1
hsa_circ_0074395	0.00773338	2.5673	2.5673	up	hsa_circ_0074395	chr5	145435543	145435776	+	233	233	NM_152550	SH3RF2
hsa_circ_0081100	0.00393744	13.3263	13.3263	up	hsa_circ_0081100	chr7	94034984	94041433	+	6449	918	NM_000089	COL1A2
hsa_circ_0012118	0.016798	4.20462	4.20462	up	hsa_circ_0012118	chr1	44425920	44426685	+	765	219	NM_014652	IPO13
hsa_circ_0057108	0.0303571	11.327	11.327	up	hsa_circ_0057108	chr2	173451005	173457776	+	6771	225	NM_002610	PDK1
hsa_circ_0062545	0.0188447	2.19908	2.19908	up	hsa_circ_0062545	chr22	24002051	24026054	-	24003	279	NR_024448	GUSBP11
hsa_circ_0084900	0.000804654	2.11992	2.11992	up	hsa_circ_0084900	chr8	95504879	95550574	-	45695	4629	NM_015496	KIAA1429
hsa_circ_0084879	0.0014628	3.7745	3.7745	up	hsa_circ_0084879	chr8	92998351	93029591	-	31240	1191	NM_001198625	RUNX1T1
hsa_circ_0014849	0.00562619	19.2574	19.2574	up	hsa_circ_0014849	chr1	158990130	159002481	+	12351	357	NM_005531	IFI16
hsa_circ_0054012	0.0337896	2.07962	2.07962	up	hsa_circ_0054012	chr2	36739415	36771641	+	32226	1088	NM_016441	CRIM1
hsa_circ_0039809	0.00214548	2.94867	2.94867	up	hsa_circ_0039809	chr16	67263291	67273357	-	10066	3541	NM_013241	FHOD1
hsa_circ_0030864	0.00257658	3.33211	3.33211	up	hsa_circ_0030864	chr13	111082231	111165373	+	83142	5497	NM_001846	COL4A2
hsa_circ_0030050	0.00572579	2.57252	2.57252	up	hsa_circ_0030050	chr13	41515056	41515506	-	450	450	NM_172373	ELF1
hsa_circ_0021416	0.0253049	2.79565	2.79565	up	hsa_circ_0021416	chr11	18101889	18127638	-	25749	1531	NM_138421	SAAL1
hsa_circ_0044565	0.00244182	13.7157	13.7157	up	hsa_circ_0044565	chr17	48273844	48275865	-	2021	432	NM_000088	COL1A1
hsa_circ_0072503	0.00248378	23.5311	23.5311	up	hsa_circ_0072503	chr5	55238497	55243417	-	4920	179	NM_002184	IL6ST
hsa_circ_0059558	7.5009e-06	24.9329	24.9329	up	hsa_circ_0059558	chr20	19977322	19983103	+	5781	2011	NM_001242581	RIN2
hsa_circ_0088175	0.00249294	72.552	72.552	up	hsa_circ_0088175	chr9	117087069	117088759	+	1690	400	NM_000607	ORM1
hsa_circ_0088219	0.00997568	5.04966	5.04966	up	hsa_circ_0088219	chr9	118982215	118982408	+	193	193	NM_002581	PAPPA
hsa_circ_0044555	0.00995342	6.26509	6.26509	up	hsa_circ_0044555	chr17	48271303	48275566	-	4263	1224	NM_000088	COL1A1
hsa_circ_0044570	0.00905039	9.63243	9.63243	up	hsa_circ_0044570	chr17	48277113	48279000	-	1887	424	NM_000088	COL1A1
hsa_circ_0045957	0.000957837	4.19642	4.19642	up	hsa_circ_0045957	chr17	76987801	76988222	-	421	421	NM_138793	CANT1
hsa_circ_0057369	0.0111145	149.109	149.109	up	hsa_circ_0057369	chr2	189854821	189862115	+	7294	1179	NM_000090	COL3A1
hsa_circ_0058099	0.000653547	28.8318	28.8318	up	hsa_circ_0058099	chr2	216241220	216259442	-	18222	2283	NM_212482	FN1
hsa_circ_0032064	0.00220129	2.03255	2.03255	up	hsa_circ_0032064	chr14	58690339	58690574	+	235	154	NM_018477	ACTR10
hsa_circ_0002649	0.0168052	16.7808	16.7808	up	hsa_circ_0002649	chr5	39382719	39388954	-	6235	771	NM_001343	DAB2
hsa_circ_0089430	0.0137764	10.5874	10.5874	up	hsa_circ_0089430	chr9	137591754	137593179	+	1425	377	NM_000093	COL5A1
hsa_circ_0076781	0.0471373	2.00059	2.00059	up	hsa_circ_0076781	chr6	52941283	52965670	+	24387	4107	NM_033480	FBXO9
hsa_circ_0068450	0.000123445	2290.97	2290.97	up	hsa_circ_0068450	chr3	186334231	186339107	+	4876	1168	NM_001622	AHSG
hsa_circ_0084048	0.0426767	2.06987	2.06987	up	hsa_circ_0084048	chr8	38911999	38940592	+	28593	766	NM_003816	ADAM9
hsa_circ_0083378	0.00731827	12.715	12.715	up	hsa_circ_0083378	chr8	12945995	12950334	-	4339	766	NM_182643	DLC1
hsa_circ_0016090	0.00271778	3.93131	3.93131	up	hsa_circ_0016090	chr1	203676989	203691817	+	14828	1710	NM_001001396	ATP2B4
hsa_circ_0055030	0.0135591	2.05012	2.05012	up	hsa_circ_0055030	chr2	69297778	69379396	+	81618	751	NM_032208	ANTXR1
hsa_circ_0005703	0.000957227	3.64098	3.64098	up	hsa_circ_0005703	chr22	41979962	41980607	-	645	269	NM_002676	PMM1
hsa_circ_0073777	0.045891	7.17528	7.17528	up	hsa_circ_0073777	chr5	127593600	127626576	-	32976	3993	NM_001999	FBN2
hsa_circ_0019063	0.00409477	136.655	136.655	up	hsa_circ_0019063	chr10	90694830	90699455	-	4625	667	NM_001141945	ACTA2
hsa_circ_0042087	0.018783	3.62214	3.62214	up	hsa_circ_0042087	chr17	10626586	10632377	-	5791	275	NM_001004313	TMEM220
hsa_circ_0062029	0.0202352	5.57504	5.57504	up	hsa_circ_0062029	chr21	47402547	47407433	+	4886	662	NM_001848	COL6A1
hsa_circ_0082210	0.00291745	6.45711	6.45711	up	hsa_circ_0082210	chr7	128482628	128483631	+	1003	546	NM_001458	FLNC
hsa_circ_0085935	0.000794138	3.49443	3.49443	up	hsa_circ_0085935	chr8	145066045	145067583	+	1538	1198	NM_000837	GRINA
hsa_circ_0086829	0.0169272	3.37992	3.37992	up	hsa_circ_0086829	chr9	35605980	35606282	+	302	171	NM_006285	TESK1
hsa_circ_0007916	0.0165519	2.15522	2.15522	up	hsa_circ_0007916	chr2	239093821	239103511	-	9690	477	NM_030768	ILKAP
hsa_circ_0056177	0.0281063	2.4837	2.4837	up	hsa_circ_0056177	chr2	114480680	114501371	-	20691	861	NM_025181	SLC35F5
hsa_circ_0043563	0.0170912	2.99343	2.99343	up	hsa_circ_0043563	chr17	38638380	38643712	-	5332	809	NM_032865	TNS4
hsa_circ_0023926	0.00216235	2.36922	2.36922	up	hsa_circ_0023926	chr11	85711685	85723435	-	11750	608	NM_007166	PICALM
hsa_circ_0020718	0.0161446	2.00086	2.00086	up	hsa_circ_0020718	chr11	836768	838028	+	1260	426	NM_004357	CD151
hsa_circ_0039242	0.00905782	2.10983	2.10983	up	hsa_circ_0039242	chr16	47252778	47347734	-	94956	651	NM_030790	ITFG1
hsa_circ_0027194	0.00275756	2.20122	2.20122	up	hsa_circ_0027194	chr12	57572672	57588482	+	15810	3585	NM_002332	LRP1
hsa_circ_0082938	0.00421445	17.8295	17.8295	up	hsa_circ_0082938	chr7	150936058	150974231	-	38173	1711	NM_003078	SMARCD3
hsa_circ_0081164	0.012586	8.48632	8.48632	up	hsa_circ_0081164	chr7	94055061	94056607	+	1546	432	NM_000089	COL1A2
hsa_circ_0065608	7.17178e-05	3.79663	3.79663	up	hsa_circ_0065608	chr3	49167271	49167451	-	180	180	NM_002292	LAMB2
hsa_circ_0016071	0.00853162	4.9696	4.9696	up	hsa_circ_0016071	chr1	203667284	203677232	+	9948	1364	NM_001001396	ATP2B4
hsa_circ_0068392	0.0440942	2.54814	2.54814	up	hsa_circ_0068392	chr3	185207388	185209545	-	2157	2157	NM_080652	TMEM41A
hsa_circ_0031394	0.00840158	2.21811	2.21811	up	hsa_circ_0031394	chr14	24768162	24768666	-	504	419	NM_138452	DHRS1
hsa_circ_0062058	0.00329147	2.97567	2.97567	up	hsa_circ_0062058	chr21	47609037	47636438	-	27401	3532	NM_001145437	LSS
hsa_circ_0036332	0.000268655	2.15307	2.15307	up	hsa_circ_0036332	chr15	75648132	75653532	-	5400	1923	NM_006715	MAN2C1
hsa_circ_0081938	0.0200717	3.11921	3.11921	up	hsa_circ_0081938	chr7	107601650	107642178	-	40528	2072	NM_002291	LAMB1
hsa_circ_0037872	0.00412941	3.86041	3.86041	up	hsa_circ_0037872	chr16	11815432	11827935	-	12503	322	NM_015914	TXNDC11
hsa_circ_0006083	9.9536e-05	2.01833	2.01833	up	hsa_circ_0006083	chr7	34085917	34125704	+	39787	1169	NM_133468	BMPER
hsa_circ_0039974	0.00518587	2.13643	2.13643	up	hsa_circ_0039974	chr16	68573660	68601039	+	27379	4384	NM_133458	ZFP90
hsa_circ_0057402	0.0145594	14.1294	14.1294	up	hsa_circ_0057402	chr2	189864010	189866315	+	2305	369	NM_000090	COL3A1
hsa_circ_0021349	0.0276692	2.94634	2.94634	up	hsa_circ_0021349	chr11	16133348	16362798	-	229450	902	NM_017508	SOX6
hsa_circ_0085652	0.00136417	10.1867	10.1867	up	hsa_circ_0085652	chr8	134258858	134271473	-	12615	529	NM_001135242	NDRG1
hsa_circ_0074647	0.0277037	6.57469	6.57469	up	hsa_circ_0074647	chr5	151047027	151051255	-	4228	377	NM_003118	SPARC
hsa_circ_0044551	0.00749558	14.3052	14.3052	up	hsa_circ_0044551	chr17	48269835	48277308	-	7473	1880	NM_000088	COL1A1
hsa_circ_0080180	0.00279187	3.08658	3.08658	up	hsa_circ_0080180	chr7	47474879	47479256	-	4377	346	NM_022748	TNS3
hsa_circ_0073445	0.0128596	6.26905	6.26905	up	hsa_circ_0073445	chr5	95091099	95132071	+	40972	4347	NM_014899	RHOBTB3
hsa_circ_0006725	0.013224	7.69768	7.69768	up	hsa_circ_0006725	chr5	95099211	95119667	+	20456	575	NM_014899	RHOBTB3
hsa_circ_0067999	0.000729679	2.75773	2.75773	up	hsa_circ_0067999	chr3	172016517	172052872	+	36355	779	NM_022763	FNDC3B
hsa_circ_0054568	0.00750846	3.04732	3.04732	up	hsa_circ_0054568	chr2	54851940	54889445	+	37505	7547	NM_178313	SPTBN1
hsa_circ_0030549	0.0449621	3.81651	3.81651	up	hsa_circ_0030549	chr13	80094944	80117817	+	22873	519	NM_019080	NDFIP2
hsa_circ_0080123	0.000282034	3.48934	3.48934	up	hsa_circ_0080123	chr7	45776385	45776509	-	124	124	TCONS_l2_00026539	TCONS_l2_00026539
hsa_circ_0048806	0.0188938	5.11203	5.11203	up	hsa_circ_0048806	chr19	6004211	6008235	-	4024	485	NM_000635	RFX2
hsa_circ_0084920	0.0077342	2.30985	2.30985	up	hsa_circ_0084920	chr8	95543190	95550574	-	7384	428	NM_015496	KIAA1429
hsa_circ_0034809	0.018589	42.7245	42.7245	up	hsa_circ_0034809	chr15	42701500	42704515	+	3015	1096	NM_000070	CAPN3
hsa_circ_0066319	0.0158018	2.40131	2.40131	up	hsa_circ_0066319	chr3	58090806	58095426	+	4620	713	NM_001164317	FLNB
hsa_circ_0039887	0.00149147	4.90051	4.90051	up	hsa_circ_0039887	chr16	67969322	67970215	-	893	414	NM_002801	PSMB10
hsa_circ_0069135	0.0424103	2.31725	2.31725	up	hsa_circ_0069135	chr4	7787920	7857301	-	69381	1305	NM_001134647	AFAP1
hsa_circ_0008385	0.0253607	2.10923	2.10923	up	hsa_circ_0008385	chr8	37971709	37993284	+	21575	1134	NM_001105214	ASH2L
hsa_circ_0000196	0.0491925	2.55142	2.55142	up	hsa_circ_0000196	chr1	231506307	231509845	-	3538	257	NM_022051	EGLN1
hsa_circ_0080499	0.0271857	2.0131	2.0131	up	hsa_circ_0080499	chr7	73030400	73030507	-	107	107	NM_032951	MLXIPL
hsa_circ_0022893	0.00321157	2.93275	2.93275	up	hsa_circ_0022893	chr11	65421066	65426293	-	5227	1879	NM_021975	RELA
hsa_circ_0008118	0.00189379	14.5068	14.5068	up	hsa_circ_0008118	chr1	68610251	68624930	-	14679	983	NM_024911	WLS
hsa_circ_0057368	0.00654246	474.794	474.794	up	hsa_circ_0057368	chr2	189854821	189860516	+	5695	918	NM_000090	COL3A1
hsa_circ_0024386	0.00928142	5.00928	5.00928	up	hsa_circ_0024386	chr11	117060881	117068161	+	7280	2385	NM_001040455	SIDT2
hsa_circ_0080990	0.0307755	2.47178	2.47178	up	hsa_circ_0080990	chr7	91603024	91609647	+	6623	303	NM_005751	AKAP9
hsa_circ_0029544	0.0020349	3.26888	3.26888	up	hsa_circ_0029544	chr12	133277835	133281577	+	3742	493	NM_018663	PXMP2
hsa_circ_0068273	0.00222577	2.18962	2.18962	up	hsa_circ_0068273	chr3	183882583	183882719	+	136	136	NM_004423	DVL3
hsa_circ_0020272	0.000140017	20.9862	20.9862	up	hsa_circ_0020272	chr10	124266206	124274424	+	8218	1215	NM_002775	HTRA1
hsa_circ_0057439	0.00689309	3.42369	3.42369	up	hsa_circ_0057439	chr2	189916897	189963485	-	46588	2400	NM_000393	COL5A2
hsa_circ_0091301	0.00152147	4.97757	4.97757	up	hsa_circ_0091301	chrX	107782975	107812051	+	29076	303	NM_033380	COL4A5
hsa_circ_0017313	0.012858	3.17203	3.17203	up	hsa_circ_0017313	chr1	246887377	246927659	+	40282	1449	NM_016002	SCCPDH
hsa_circ_0091313	0.00331502	3.26068	3.26068	up	hsa_circ_0091313	chrX	107908736	107909824	+	1088	180	NM_033380	COL4A5
hsa_circ_0087809	0.00249897	2.52363	2.52363	up	hsa_circ_0087809	chr9	107562099	107588168	-	26069	2606	NM_005502	ABCA1
hsa_circ_0019698	0.00779179	2.15722	2.15722	up	hsa_circ_0019698	chr10	104103807	104103939	+	132	132	NM_004193	GBF1
hsa_circ_0078041	0.00163288	9.60568	9.60568	up	hsa_circ_0078041	chr6	142688705	142721733	+	33028	1576	NM_020455	GPR126
hsa_circ_0070470	0.0409452	5.13733	5.13733	up	hsa_circ_0070470	chr4	95506715	95507595	+	880	210	NM_006457	PDLIM5
hsa_circ_0046746	0.00103782	14.3309	14.3309	up	hsa_circ_0046746	chr18	2847806	2892484	+	44678	2225	NM_032048	EMILIN2
hsa_circ_0087615	0.0056888	2.90579	2.90579	up	hsa_circ_0087615	chr9	99086372	99086451	-	79	79	NM_007001	SLC35D2
hsa_circ_0047202	0.00529683	3.04942	3.04942	up	hsa_circ_0047202	chr18	21363986	21425088	+	61102	2251	NM_198129	LAMA3
hsa_circ_0002345	0.00866254	5.14848	5.14848	up	hsa_circ_0002345	chr7	107626466	107635405	-	8939	327	NM_002291	LAMB1
hsa_circ_0010662	0.0429899	2.0445	2.0445	up	hsa_circ_0010662	chr1	22168031	22188336	-	20305	4460	NM_005529	HSPG2
hsa_circ_0089433	0.0251781	11.2804	11.2804	up	hsa_circ_0089433	chr9	137591754	137712069	+	120315	4277	NM_000093	COL5A1
hsa_circ_0087802	0.0105209	4.35952	4.35952	up	hsa_circ_0087802	chr9	107547676	107591419	-	43743	4753	NM_005502	ABCA1
hsa_circ_0011898	0.0328879	3.32327	3.32327	up	hsa_circ_0011898	chr1	40872407	40882768	+	10361	1061	NM_022733	SMAP2
hsa_circ_0021008	0.00125788	2.77341	2.77341	up	hsa_circ_0021008	chr11	6519000	6541519	+	22519	2282	NM_144666	DNHD1
hsa_circ_0057218	0.0461253	3.73959	3.73959	up	hsa_circ_0057218	chr2	179462322	179462408	+	86	86	NR_038272	LOC100506866
hsa_circ_0023915	0.00521221	2.4877	2.4877	up	hsa_circ_0023915	chr11	85694908	85723435	-	28527	970	NM_007166	PICALM
hsa_circ_0030147	0.0152185	3.56625	3.56625	up	hsa_circ_0030147	chr13	43643065	43643139	+	74	74	NM_013238	DNAJC15
hsa_circ_0023912	0.000435206	2.16902	2.16902	up	hsa_circ_0023912	chr11	85692914	85693046	-	132	132	NM_007166	PICALM
hsa_circ_0024696	0.00720668	6.30027	6.30027	up	hsa_circ_0024696	chr11	121959813	121962427	-	2614	2614	NR_024430	MIR100HG
hsa_circ_0073780	0.0323395	6.92424	6.92424	up	hsa_circ_0073780	chr5	127613571	127647645	-	34074	2592	NM_001999	FBN2
hsa_circ_0035558	0.013678	6.57535	6.57535	up	hsa_circ_0035558	chr15	60653139	60653253	-	114	114	NM_001136015	ANXA2
hsa_circ_0017359	0.0176514	3.02922	3.02922	up	hsa_circ_0017359	chr10	225933	255988	+	30055	295	NM_006624	ZMYND11
hsa_circ_0026766	0.0071771	2.89374	2.89374	up	hsa_circ_0026766	chr12	54798486	54802585	-	4099	772	NM_002205	ITGA5
hsa_circ_0014999	0.00035237	22.3108	22.3108	up	hsa_circ_0014999	chr1	161192707	161193215	-	508	209	NM_001643	APOA2
hsa_circ_0002739	0.0216125	3.80272	3.80272	up	hsa_circ_0002739	chr5	142675024	142693733	-	18709	842	NM_001024094	NR3C1
hsa_circ_0008201	0.0353082	2.36559	2.36559	up	hsa_circ_0008201	chr1	47834140	47840965	+	6825	474	NM_016308	CMPK1
hsa_circ_0031667	0.000669831	2.13973	2.13973	up	hsa_circ_0031667	chr14	36041765	36104804	-	63039	1692	NM_014990	RALGAPA1
hsa_circ_0002540	0.0215825	4.62595	4.62595	up	hsa_circ_0002540	chr11	65271199	65271829	+	630	178	TCONS_l2_00004567	TCONS_l2_00004567
hsa_circ_0088845	0.00420905	3.06854	3.06854	up	hsa_circ_0088845	chr9	131360678	131395944	+	35266	4351	NM_001130438	SPTAN1
hsa_circ_0046812	0.00620464	10.315	10.315	up	hsa_circ_0046812	chr18	8143644	8253412	+	109768	587	NM_001105244	PTPRM
hsa_circ_0088163	0.00913716	43.1143	43.1143	up	hsa_circ_0088163	chr9	116831978	116835306	-	3328	149	NM_001633	AMBP
hsa_circ_0003994	0.0165523	2.38804	2.38804	up	hsa_circ_0003994	chr2	201281101	201284219	+	3118	297	NM_001100422	SPATS2L
hsa_circ_0088161	0.00731542	6.42868	6.42868	up	hsa_circ_0088161	chr9	116822407	116823378	-	971	317	NM_001633	AMBP
hsa_circ_0013130	0.027052	13.6084	13.6084	up	hsa_circ_0013130	chr1	92145899	92163687	-	17788	3665	NR_036634	TGFBR3
hsa_circ_0019089	0.00675055	180.806	180.806	up	hsa_circ_0019089	chr10	92675299	92677587	-	2288	396	NM_014391	ANKRD1
hsa_circ_0077801	0.00427032	7.50037	7.50037	up	hsa_circ_0077801	chr6	127440047	127518910	+	78863	2867	NM_032784	RSPO3
hsa_circ_0014838	0.00518253	2.12821	2.12821	up	hsa_circ_0014838	chr1	158058116	158063552	+	5436	803	NM_018240	KIRREL
hsa_circ_0002711	0.00614088	3.51611	3.51611	up	hsa_circ_0002711	chr21	16363521	16415895	-	52374	23346	NM_003489	NRIP1
hsa_circ_0057813	0.00141166	4.07202	4.07202	up	hsa_circ_0057813	chr2	203379610	203421254	+	41644	2337	NM_001204	BMPR2
hsa_circ_0064002	0.0300381	2.34654	2.34654	up	hsa_circ_0064002	chr22	50943657	50943966	-	309	241	NM_033200	LMF2
hsa_circ_0009862	0.0372546	2.48513	2.48513	up	hsa_circ_0009862	chr1	11861217	11866160	-	4943	704	NM_005957	MTHFR
hsa_circ_0074903	0.0014154	12.9695	12.9695	up	hsa_circ_0074903	chr5	168110970	168112932	-	1962	372	NM_003062	SLIT3
hsa_circ_0012795	0.0107331	4.12144	4.12144	up	hsa_circ_0012795	chr1	62732403	62737261	-	4858	419	NM_181712	KANK4
hsa_circ_0084995	0.00234686	2.67035	2.67035	up	hsa_circ_0084995	chr8	98656406	98712080	+	55674	1475	NM_178812	MTDH
hsa_circ_0004006	0.0350228	3.07795	3.07795	up	hsa_circ_0004006	chr17	61271351	61278318	+	6967	336	NM_025185	TANC2
hsa_circ_0016439	0.00572157	10.4554	10.4554	up	hsa_circ_0016439	chr1	214500964	214510477	+	9513	1050	NM_020197	SMYD2
hsa_circ_0037053	0.034172	3.24416	3.24416	up	hsa_circ_0037053	chr15	100173182	100215663	+	42481	818	NM_005587	MEF2A
hsa_circ_0042501	0.0193401	3.28629	3.28629	up	hsa_circ_0042501	chr17	25638534	25638642	+	108	108	NM_015626	WSB1
hsa_circ_0061528	0.0131135	2.37615	2.37615	up	hsa_circ_0061528	chr21	34832719	34841233	-	8514	414	NR_040016	TMEM50B
hsa_circ_0002031	0.0151655	5.22235	5.22235	up	hsa_circ_0002031	chr6	112101768	112139943	-	38175	38175	NM_002037	FYN
hsa_circ_0030165	0.0149916	3.80697	3.80697	up	hsa_circ_0030165	chr13	45912794	45913737	-	943	223	NM_003295	TPT1
hsa_circ_0004159	0.00139162	3.52966	3.52966	up	hsa_circ_0004159	chr3	49160564	49160806	-	242	242	NM_002292	LAMB2
hsa_circ_0049681	0.0194851	2.71891	2.71891	up	hsa_circ_0049681	chr19	13865102	13874106	+	9004	1412	NM_030818	CCDC130
hsa_circ_0004120	0.00404479	2.57307	2.57307	up	hsa_circ_0004120	chr16	56419830	56448256	-	28426	1125	NM_001144	AMFR
hsa_circ_0003575	0.0037858	3.12536	3.12536	up	hsa_circ_0003575	chr9	33271149	33278223	+	7074	294	NM_016410	CHMP5
hsa_circ_0083743	0.0275762	4.19299	4.19299	up	hsa_circ_0083743	chr8	26240522	26270644	+	30122	3500	NM_004331	BNIP3L
hsa_circ_0030319	0.044331	2.21827	2.21827	up	hsa_circ_0030319	chr13	52520419	52520614	-	195	195	NM_000053	ATP7B
hsa_circ_0036312	0.00097531	3.06657	3.06657	up	hsa_circ_0036312	chr15	75189351	75190565	+	1214	922	NM_002435	MPI
hsa_circ_0073435	0.0223082	4.34859	4.34859	up	hsa_circ_0073435	chr5	95072592	95119667	+	47075	1395	NM_014899	RHOBTB3
hsa_circ_0062335	0.00489496	2.44023	2.44023	up	hsa_circ_0062335	chr22	21061978	21167794	-	105816	5809	NM_058004	PI4KA
hsa_circ_0006075	0.00493769	7.32317	7.32317	up	hsa_circ_0006075	chr21	38559349	38568337	+	8988	753	NM_003316	TTC3
hsa_circ_0009873	0.0038718	2334.52	2334.52	up	hsa_circ_0009873	chr1	11905766	11907840	-	2074	854	NM_006172	NPPA
hsa_circ_0074605	0.0162262	2.48365	2.48365	up	hsa_circ_0074605	chr5	150503846	150510850	-	7004	402	NM_001155	ANXA6
hsa_circ_0064655	0.00413493	5.18372	5.18372	up	hsa_circ_0064655	chr3	30691761	30715738	+	23977	1133	NM_001024847	TGFBR2
hsa_circ_0068770	0.00140465	2.56173	2.56173	up	hsa_circ_0068770	chr3	197682620	197682721	+	101	101	NM_000996	RPL35A
hsa_circ_0037055	0.0359921	2.35364	2.35364	up	hsa_circ_0037055	chr15	100211527	100243590	+	32063	624	NM_001130927	MEF2A
hsa_circ_0080189	0.00954505	3.24648	3.24648	up	hsa_circ_0080189	chr7	47520700	47568745	-	48045	189	NM_022748	TNS3
hsa_circ_0069907	0.00752884	35.0539	35.0539	up	hsa_circ_0069907	chr4	70706929	70713510	-	6581	1171	NM_005420	SULT1E1
hsa_circ_0089814	0.0321104	5.15246	5.15246	up	hsa_circ_0089814	chrX	2644300	2656297	+	11997	11997	---	---
hsa_circ_0071814	0.0144978	4.40165	4.40165	up	hsa_circ_0071814	chr5	9197279	9238002	-	40723	798	NM_003966	SEMA5A
hsa_circ_0017659	0.00815943	5.32714	5.32714	up	hsa_circ_0017659	chr10	7763611	7777054	+	13443	1219	NM_002216	ITIH2
hsa_circ_0012324	0.0285807	2.03012	2.03012	up	hsa_circ_0012324	chr1	46744071	46745962	-	1891	983	NM_006369	LRRC41
hsa_circ_0018766	0.0049134	2.87433	2.87433	up	hsa_circ_0018766	chr10	74790024	74803715	-	13691	175	NM_000917	P4HA1
hsa_circ_0055727	0.000684133	3.53335	3.53335	up	hsa_circ_0055727	chr2	97810254	97860491	+	50237	1577	NM_001164315	ANKRD36
hsa_circ_0074225	0.0113825	3.61643	3.61643	up	hsa_circ_0074225	chr5	138860374	138861887	-	1513	613	NM_198282	TMEM173
hsa_circ_0049737	0.0288862	2.57602	2.57602	up	hsa_circ_0049737	chr19	14491955	14517578	+	25623	2495	NM_078481	CD97
hsa_circ_0041092	0.000238764	3.98466	3.98466	up	hsa_circ_0041092	chr16	89960135	89977792	+	17657	1480	NM_014972	TCF25
hsa_circ_0017098	0.00694255	2.7355	2.7355	up	hsa_circ_0017098	chr1	236144910	236195952	-	51042	1942	NM_002508	NID1
hsa_circ_0010753	0.012942	2.38081	2.38081	up	hsa_circ_0010753	chr1	22199489	22216634	-	17145	3475	NM_005529	HSPG2
hsa_circ_0035887	0.0382179	2.81895	2.81895	up	hsa_circ_0035887	chr15	65619464	65621935	-	2471	2230	NM_004884	IGDCC3
hsa_circ_0067987	0.00705174	2.07725	2.07725	up	hsa_circ_0067987	chr3	171944660	172028671	+	84011	1067	NM_022763	FNDC3B
hsa_circ_0013987	0.00853573	2.26096	2.26096	up	hsa_circ_0013987	chr1	149936146	149939446	-	3300	458	NM_020205	OTUD7B
hsa_circ_0004468	0.0277685	2.6937	2.6937	up	hsa_circ_0004468	chr20	33315062	33324562	-	9500	255	NM_014071	NCOA6
hsa_circ_0079796	6.60628e-05	5.80204	5.80204	up	hsa_circ_0079796	chr7	33028118	33042451	+	14333	643	NM_007270	FKBP9
hsa_circ_0081922	0.0163193	3.98768	3.98768	up	hsa_circ_0081922	chr7	107591670	107599925	-	8255	933	NM_002291	LAMB1
hsa_circ_0017498	0.0153466	2.46254	2.46254	up	hsa_circ_0017498	chr10	3176674	3178997	+	2323	559	NM_001242339	PFKP
hsa_circ_0050017	0.00243406	3.71852	3.71852	up	hsa_circ_0050017	chr19	17688169	17693965	+	5796	2555	NM_024656	GLT25D1
hsa_circ_0081776	0.00209829	38.4882	38.4882	up	hsa_circ_0081776	chr7	103301822	103301974	-	152	152	NM_005045	RELN
hsa_circ_0031746	0.00706705	2.5902	2.5902	up	hsa_circ_0031746	chr14	39760222	39796226	+	36004	1540	NM_001247989	CTAGE5
hsa_circ_0085696	0.00169889	2.07945	2.07945	up	hsa_circ_0085696	chr8	141293987	141297833	-	3846	260	NM_031466	TRAPPC9
hsa_circ_0055259	0.00755051	9.2825	9.2825	up	hsa_circ_0055259	chr2	74128402	74146780	+	18378	1245	NM_001615	ACTG2
hsa_circ_0026425	0.019685	5.89725	5.89725	up	hsa_circ_0026425	chr12	52880957	52885520	-	4563	1701	NM_005554	KRT6A
hsa_circ_0005509	0.00849748	2.94207	2.94207	up	hsa_circ_0005509	chr1	21599191	21605825	-	6634	355	NM_001113348	ECE1
hsa_circ_0089586	0.000294978	3.62619	3.62619	up	hsa_circ_0089586	chr9	139748443	139748528	+	85	85	NM_206920	MAMDC4
hsa_circ_0052915	0.00169913	1104.08	1104.08	up	hsa_circ_0052915	chr2	21242594	21242777	-	183	183	NM_000384	APOB
hsa_circ_0057102	0.0358702	12.7825	12.7825	up	hsa_circ_0057102	chr2	173431583	173489823	+	58240	29746	NM_002610	PDK1
hsa_circ_0017515	0.0223543	4.66005	4.66005	up	hsa_circ_0017515	chr10	3818187	3824406	-	6219	4293	NM_001300	KLF6
hsa_circ_0027436	0.010332	2.76107	2.76107	up	hsa_circ_0027436	chr12	65130783	65141698	-	10915	846	NM_002076	GNS
hsa_circ_0043072	6.21905e-05	2.20556	2.20556	up	hsa_circ_0043072	chr17	31098142	31098238	-	96	96	NM_015194	MYO1D
hsa_circ_0088840	0.00564145	3.17943	3.17943	up	hsa_circ_0088840	chr9	131343200	131395944	+	52744	6442	NM_001130438	SPTAN1
hsa_circ_0080052	0.00590053	2.9226	2.9226	up	hsa_circ_0080052	chr7	44620691	44621422	-	731	374	NM_182547	TMED4
hsa_circ_0012922	0.00242325	9.42663	9.42663	up	hsa_circ_0012922	chr1	68591040	68592018	-	978	978	NM_024911	WLS
hsa_circ_0024821	0.0131213	2.18122	2.18122	up	hsa_circ_0024821	chr11	126160697	126164534	+	3837	1710	NM_001039661	TIRAP
hsa_circ_0070712	0.000995214	4.63494	4.63494	up	hsa_circ_0070712	chr4	114434483	114435069	-	586	127	NM_001221	CAMK2D
hsa_circ_0084016	0.00440289	16.2894	16.2894	up	hsa_circ_0084016	chr8	38758752	38831430	+	72678	5641	NM_021623	PLEKHA2
hsa_circ_0059745	0.00292462	2.1665	2.1665	up	hsa_circ_0059745	chr20	30720815	30738506	+	17691	1154	NM_014742	TM9SF4
hsa_circ_0027710	0.0176898	2.25892	2.25892	up	hsa_circ_0027710	chr12	90049455	90049844	-	389	389	NM_001001323	ATP2B1
hsa_circ_0052929	0.00490488	427.159	427.159	up	hsa_circ_0052929	chr2	21260829	21266423	-	5594	455	NM_000384	APOB
hsa_circ_0026323	0.0063939	3.44627	3.44627	up	hsa_circ_0026323	chr12	51888728	51888902	+	174	174	NM_001039960	SLC4A8
hsa_circ_0058246	0.0181072	5.52581	5.52581	up	hsa_circ_0058246	chr2	219305444	219305585	+	141	141	NM_007127	VIL1
hsa_circ_0058830	0.0111315	18.1613	18.1613	up	hsa_circ_0058830	chr2	238267848	238268802	-	954	144	NM_004369	COL6A3
hsa_circ_0027594	0.00145514	50.0379	50.0379	up	hsa_circ_0027594	chr12	75884185	75889442	+	5257	199	NM_006851	GLIPR1
hsa_circ_0002099	0.0123797	4.46079	4.46079	up	hsa_circ_0002099	chr5	9190378	9238002	-	47624	1003	NM_003966	SEMA5A
hsa_circ_0077866	6.93313e-05	2.19724	2.19724	up	hsa_circ_0077866	chr6	132617193	132722664	-	105471	3039	NM_015529	MOXD1
hsa_circ_0006323	0.0025507	4.2283	4.2283	up	hsa_circ_0006323	chr1	97981281	98015300	-	34019	401	NM_000110	DPYD
hsa_circ_0083350	0.00100423	10.8075	10.8075	up	hsa_circ_0083350	chr8	11700033	11702731	-	2698	2698	NM_147780	CTSB
hsa_circ_0044038	0.0111077	2.27372	2.27372	up	hsa_circ_0044038	chr17	42266389	42269099	+	2710	1798	NM_001076674	TMUB2
hsa_circ_0046691	0.020014	2.08611	2.08611	up	hsa_circ_0046691	chr18	706469	706578	-	109	109	NM_017512	ENOSF1
hsa_circ_0041594	0.0027067	31.9001	31.9001	up	hsa_circ_0041594	chr17	4686148	4686506	+	358	282	NM_003963	TM4SF5
hsa_circ_0088221	0.032481	6.89078	6.89078	up	hsa_circ_0088221	chr9	118982215	119028264	+	46049	943	NM_002581	PAPPA
hsa_circ_0046252	0.000725422	4.13452	4.13452	up	hsa_circ_0046252	chr17	79801033	79813462	-	12429	2029	NM_000918	P4HB
hsa_circ_0010061	0.040703	2.10222	2.10222	up	hsa_circ_0010061	chr1	16010826	16047883	+	37057	939	NM_015164	PLEKHM2
hsa_circ_0008470	0.0103041	2.5545	2.5545	up	hsa_circ_0008470	chr17	25631805	25636298	+	4493	406	NM_015626	WSB1
hsa_circ_0070770	0.0172341	2.92887	2.92887	up	hsa_circ_0070770	chr4	120160372	120177678	+	17306	1111	NM_019050	USP53
hsa_circ_0045172	0.0281837	2.9383	2.9383	up	hsa_circ_0045172	chr17	61271351	61315438	+	44087	600	NM_025185	TANC2
hsa_circ_0064481	0.0105522	3.32043	3.32043	up	hsa_circ_0064481	chr3	15300337	15345738	-	45401	688	NM_004844	SH3BP5
hsa_circ_0030842	0.00763979	2.88689	2.88689	up	hsa_circ_0030842	chr13	110829231	110831383	-	2152	525	NM_001845	COL4A1
hsa_circ_0082207	0.00127865	14.726	14.726	up	hsa_circ_0082207	chr7	128482284	128492806	+	10522	3883	NM_001458	FLNC
hsa_circ_0019183	0.00995228	4.53409	4.53409	up	hsa_circ_0019183	chr10	95069776	95157047	-	87271	4857	NM_013451	MYOF
hsa_circ_0020116	0.0375246	3.41174	3.41174	up	hsa_circ_0020116	chr10	118451861	118466796	-	14935	623	NM_025015	HSPA12A
hsa_circ_0088235	0.0146854	5.04834	5.04834	up	hsa_circ_0088235	chr9	119065035	119097353	+	32318	658	NM_002581	PAPPA
hsa_circ_0087803	0.00864188	5.27567	5.27567	up	hsa_circ_0087803	chr9	107550706	107565597	-	14891	1510	NM_005502	ABCA1
hsa_circ_0057819	0.00276089	4.90834	4.90834	up	hsa_circ_0057819	chr2	203417438	203417611	+	173	173	NM_001204	BMPR2
hsa_circ_0009299	0.00025337	2.20818	2.20818	up	hsa_circ_0009299	chr1	1497731	1510262	-	12531	2970	NM_014188	SSU72
hsa_circ_0045181	0.0239269	2.87958	2.87958	up	hsa_circ_0045181	chr17	61271351	61482616	+	211265	3032	NM_025185	TANC2
hsa_circ_0057818	0.00181674	4.4016	4.4016	up	hsa_circ_0057818	chr2	203397307	203421254	+	23947	1738	NM_001204	BMPR2
hsa_circ_0005143	0.00103146	4.75302	4.75302	up	hsa_circ_0005143	chr15	76914104	76958130	-	44026	203	NM_001145923	SCAPER
hsa_circ_0043044	0.00751767	2.25557	2.25557	up	hsa_circ_0043044	chr17	30819627	31094770	-	275143	4456	NM_015194	MYO1D
hsa_circ_0017496	0.00427021	2.74975	2.74975	up	hsa_circ_0017496	chr10	3174571	3175506	+	935	174	NM_001242339	PFKP
hsa_circ_0000318	0.00476173	21.6753	21.6753	up	hsa_circ_0000318	chr11	62291306	62291552	-	246	246	NM_001620	AHNAK
hsa_circ_0043606	0.0124181	3.92064	3.92064	up	hsa_circ_0043606	chr17	39681442	39681525	-	83	83	NM_002276	KRT19
hsa_circ_0025529	0.0254623	6.10232	6.10232	up	hsa_circ_0025529	chr12	15784375	15815033	-	30658	1308	NM_004447	EPS8
hsa_circ_0086839	0.00555409	2.15174	2.15174	up	hsa_circ_0086839	chr9	35697333	35698502	-	1169	892	NM_006289	TLN1
hsa_circ_0081930	0.00195285	5.73121	5.73121	up	hsa_circ_0081930	chr7	107595911	107596075	-	164	164	NM_002291	LAMB1
hsa_circ_0009866	0.00137533	2.41523	2.41523	up	hsa_circ_0009866	chr1	11888162	11897556	+	9394	1455	NM_001286	CLCN6
hsa_circ_0059351	0.000197289	8.75426	8.75426	up	hsa_circ_0059351	chr20	4679856	4682234	+	2378	2378	NM_000311	PRNP
hsa_circ_0000524	0.0225165	2.00161	2.00161	up	hsa_circ_0000524	chr14	23378691	23380612	-	1921	189	NM_001077352	RBM23
hsa_circ_0067705	0.00584245	68.3845	68.3845	up	hsa_circ_0067705	chr3	149093229	149093375	-	146	146	NM_014220	TM4SF1
hsa_circ_0010742	0.00120408	2.1617	2.1617	up	hsa_circ_0010742	chr1	22191335	22201222	-	9887	1212	NM_005529	HSPG2
hsa_circ_0080177	0.00868618	4.05951	4.05951	up	hsa_circ_0080177	chr7	47463698	47479256	-	15558	495	NM_022748	TNS3
hsa_circ_0017096	0.0105836	3.03941	3.03941	up	hsa_circ_0017096	chr1	236143795	236176860	-	33065	1131	NM_002508	NID1
hsa_circ_0089426	0.0289085	17.2117	17.2117	up	hsa_circ_0089426	chr9	137582757	137704558	+	121801	3743	NM_000093	COL5A1
hsa_circ_0058243	0.00990581	8.19858	8.19858	up	hsa_circ_0058243	chr2	219294190	219314248	+	20058	1923	NM_007127	VIL1
hsa_circ_0063183	0.000176467	2.90193	2.90193	up	hsa_circ_0063183	chr22	37406905	37415491	-	8586	1128	NM_003312	TST
hsa_circ_0045497	0.0139664	2.07037	2.07037	up	hsa_circ_0045497	chr17	66424969	66429716	-	4747	381	NM_017983	WIPI1
hsa_circ_0052448	0.0327054	2.18502	2.18502	up	hsa_circ_0052448	chr2	1669985	1684134	-	14149	731	NM_012293	PXDN
hsa_circ_0091673	0.000825485	4.4376	4.4376	up	hsa_circ_0091673	chrX	148678215	148682143	-	3928	2001	NM_032508	TMEM185A
hsa_circ_0081215	0.0152524	2.00617	2.00617	up	hsa_circ_0081215	chr7	97920422	97920839	+	417	417	NM_015379	BRI3
hsa_circ_0030166	0.000973157	4.25582	4.25582	up	hsa_circ_0030166	chr13	45913631	45913737	-	106	106	NM_003295	TPT1
hsa_circ_0020810	0.011479	5.05965	5.05965	up	hsa_circ_0020810	chr11	2943331	2946476	+	3145	460	NM_183233	SLC22A18
hsa_circ_0064276	0.0108146	3.68372	3.68372	up	hsa_circ_0064276	chr3	10342614	10346840	-	4226	715	NR_024272	SEC13
hsa_circ_0064527	0.000614926	10.8524	10.8524	up	hsa_circ_0064527	chr3	16357351	16358739	-	1388	1388	NM_015150	RFTN1
hsa_circ_0022941	0.00156081	4.82429	4.82429	up	hsa_circ_0022941	chr11	65983990	65984246	+	256	173	NM_018026	PACS1
hsa_circ_0061008	0.000720222	2.59525	2.59525	up	hsa_circ_0061008	chr20	57572657	57576699	-	4042	331	NM_001336	CTSZ
hsa_circ_0074912	0.0071936	6.90744	6.90744	up	hsa_circ_0074912	chr5	168113983	168222583	-	108600	2379	NM_003062	SLIT3
hsa_circ_0052882	0.000665459	466.762	466.762	up	hsa_circ_0052882	chr2	21224300	21235523	-	11223	9777	NM_000384	APOB
hsa_circ_0008035	0.00142282	4.28809	4.28809	up	hsa_circ_0008035	chr8	118830673	118849440	-	18767	670	NM_000127	EXT1
hsa_circ_0083774	0.0148361	3.31795	3.31795	up	hsa_circ_0083774	chr8	27509024	27530537	+	21513	3384	NM_016240	SCARA3
hsa_circ_0027037	0.00393964	2.74807	2.74807	up	hsa_circ_0027037	chr12	56963682	56982158	+	18476	851	NM_002898	RBMS2
hsa_circ_0070250	0.00173729	2.00663	2.00663	up	hsa_circ_0070250	chr4	83793096	83803093	-	9997	786	NM_001077207	SEC31A
hsa_circ_0002217	0.000505784	3.1572	3.1572	up	hsa_circ_0002217	chr7	35903161	35913385	+	10224	343	NM_001788	7-Sep
hsa_circ_0087614	0.00388864	3.71366	3.71366	up	hsa_circ_0087614	chr9	99084279	99107683	-	23404	426	NM_007001	SLC35D2
hsa_circ_0062385	0.0159342	63.8204	63.8204	up	hsa_circ_0062385	chr22	21141162	21142008	+	846	846	NM_000185	SERPIND1
hsa_circ_0024359	0.000201262	976.627	976.627	up	hsa_circ_0024359	chr11	116706468	116708123	-	1655	879	NM_000039	APOA1
hsa_circ_0089823	0.00135266	9.05508	9.05508	up	hsa_circ_0089823	chrX	2871183	2873578	-	2395	245	NM_000047	ARSE
hsa_circ_0076448	0.000422623	2.89402	2.89402	up	hsa_circ_0076448	chr6	43005354	43019206	-	13852	4436	NM_001168370	CUL7
hsa_circ_0002349	0.0188744	2.33199	2.33199	up	hsa_circ_0002349	chr12	102433645	102439897	-	6252	285	NM_016053	CCDC53
hsa_circ_0078043	0.00241948	10.1294	10.1294	up	hsa_circ_0078043	chr6	142688705	142759501	+	70796	3471	NM_020455	GPR126
hsa_circ_0056326	0.000329326	2.31929	2.31929	up	hsa_circ_0056326	chr2	127819690	127826607	-	6917	446	NM_139343	BIN1
hsa_circ_0060869	0.0151274	2.13042	2.13042	up	hsa_circ_0060869	chr20	50221355	50244222	-	22867	1246	NM_006045	ATP9A
hsa_circ_0086059	0.0248074	2.75236	2.75236	up	hsa_circ_0086059	chr8	145618445	145625670	-	7225	3593	NM_013291	CPSF1
hsa_circ_0080178	0.0026198	4.50914	4.50914	up	hsa_circ_0080178	chr7	47463698	47481653	-	17955	548	NM_022748	TNS3
hsa_circ_0061667	0.00253952	5.44187	5.44187	up	hsa_circ_0061667	chr21	38480691	38505066	+	24375	598	NM_003316	TTC3
hsa_circ_0069311	0.0272966	8.93176	8.93176	up	hsa_circ_0069311	chr4	20591266	20600018	+	8752	604	NM_004787	SLIT2
hsa_circ_0058836	0.0057635	31.5992	31.5992	up	hsa_circ_0058836	chr2	238275329	238287878	-	12549	3603	NM_004369	COL6A3
hsa_circ_0016095	0.00513424	10.1889	10.1889	up	hsa_circ_0016095	chr1	203680004	203713209	+	33205	6224	NM_001001396	ATP2B4
hsa_circ_0059563	0.0319131	3.69075	3.69075	up	hsa_circ_0059563	chr20	20377338	20610234	-	232896	4652	NM_020343	RALGAPA2
hsa_circ_0066961	0.0353937	2.12163	2.12163	up	hsa_circ_0066961	chr3	121382047	121411428	-	29381	4292	NM_004487	GOLGB1
hsa_circ_0053919	0.0430387	3.35466	3.35466	up	hsa_circ_0053919	chr2	33488360	33586582	+	98222	1752	NM_206943	LTBP1
hsa_circ_0010914	0.0476185	2.47689	2.47689	up	hsa_circ_0010914	chr1	24976461	24978103	+	1642	320	NM_005839	SRRM1
hsa_circ_0058937	0.002414	2.5046	2.5046	up	hsa_circ_0058937	chr2	241404493	241407495	+	3002	2331	NM_002081	GPC1
hsa_circ_0056174	0.023915	2.56796	2.56796	up	hsa_circ_0056174	chr2	114476730	114480771	-	4041	246	NM_025181	SLC35F5
hsa_circ_0044349	0.0153764	9.48871	9.48871	up	hsa_circ_0044349	chr17	46114216	46114291	-	75	75	NM_016429	COPZ2
hsa_circ_0067199	0.00398062	4.27999	4.27999	up	hsa_circ_0067199	chr3	127788318	127790526	+	2208	2208	NM_013336	SEC61A1
hsa_circ_0039003	0.000495286	3.01791	3.01791	up	hsa_circ_0039003	chr16	30103634	30106218	-	2584	595	NM_031477	YPEL3
hsa_circ_0044508	0.00203908	30.5306	30.5306	up	hsa_circ_0044508	chr17	48261456	48270211	-	8755	3980	NM_000088	COL1A1
hsa_circ_0057424	0.00672067	11.9092	11.9092	up	hsa_circ_0057424	chr2	189907876	189943295	-	35419	2466	NM_000393	COL5A2
hsa_circ_0044562	0.00235881	17.691	17.691	up	hsa_circ_0044562	chr17	48273283	48274594	-	1311	360	NM_000088	COL1A1
hsa_circ_0021602	0.0104293	3.97873	3.97873	up	hsa_circ_0021602	chr11	33307958	33373389	+	65431	3045	NM_005734	HIPK3
hsa_circ_0014780	0.0446288	2.30479	2.30479	up	hsa_circ_0014780	chr1	156707093	156708230	-	1137	564	NM_145729	MRPL24
hsa_circ_0061684	0.0441557	2.81531	2.81531	up	hsa_circ_0061684	chr21	38567975	38575408	+	7433	2394	NM_003316	TTC3
hsa_circ_0087620	0.0283632	2.66271	2.66271	up	hsa_circ_0087620	chr9	99113384	99114391	-	1007	141	NM_007001	SLC35D2
hsa_circ_0033737	0.0387258	2.43351	2.43351	up	hsa_circ_0033737	chr14	106331808	106503843	-	172035	171337	NR_002224	ADAM6
hsa_circ_0043481	0.000941165	2.00658	2.00658	up	hsa_circ_0043481	chr17	38137059	38142965	+	5906	713	NM_002809	PSMD3
hsa_circ_0063157	0.0369116	2.01296	2.01296	up	hsa_circ_0063157	chr22	36863092	36877687	-	14595	1336	NM_012473	TXN2
hsa_circ_0065995	0.0176998	3.11541	3.11541	up	hsa_circ_0065995	chr3	52279808	52284615	+	4807	2197	NM_144641	PPM1M
hsa_circ_0069225	0.00458124	3.60457	3.60457	up	hsa_circ_0069225	chr4	15054037	15055841	+	1804	261	NM_001177382	CPEB2
hsa_circ_0020996	0.00220044	2.75683	2.75683	up	hsa_circ_0020996	chr11	6416354	6422918	-	6564	1154	NM_145689	APBB1
hsa_circ_0030835	0.0424216	2.67825	2.67825	up	hsa_circ_0030835	chr13	110804680	110807744	-	3064	288	NM_001845	COL4A1
hsa_circ_0085005	0.00575976	2.1206	2.1206	up	hsa_circ_0085005	chr8	98725889	98742488	+	16599	6067	NM_178812	MTDH
hsa_circ_0010611	0.0283801	2.10941	2.10941	up	hsa_circ_0010611	chr1	22159959	22222803	-	62844	10915	NM_005529	HSPG2
hsa_circ_0010509	0.0244766	2.48927	2.48927	up	hsa_circ_0010509	chr1	21573713	21573856	-	143	143	NM_001113347	ECE1
hsa_circ_0057440	0.00747416	5.13669	5.13669	up	hsa_circ_0057440	chr2	189917636	189925509	-	7873	630	NM_000393	COL5A2
hsa_circ_0041086	0.00274901	2.70087	2.70087	up	hsa_circ_0041086	chr16	89958600	89958683	+	83	83	NM_014972	TCF25
hsa_circ_0057498	0.00225689	3.46684	3.46684	up	hsa_circ_0057498	chr2	191224764	191234003	+	9239	705	NM_001128928	INPP1
hsa_circ_0041945	0.00231868	2.11497	2.11497	up	hsa_circ_0041945	chr17	7530460	7530544	-	84	84	NM_133491	SAT2
hsa_circ_0008154	0.0205928	2.7509	2.7509	up	hsa_circ_0008154	chr3	15258931	15265068	+	6137	514	NM_014296	CAPN7
hsa_circ_0058121	3.51273e-05	22.5808	22.5808	up	hsa_circ_0058121	chr2	216269111	216272044	-	2933	735	NM_212482	FN1
hsa_circ_0019097	0.000628536	9.45831	9.45831	up	hsa_circ_0019097	chr10	93024187	93044021	+	19834	6146	NM_032373	PCGF5
hsa_circ_0024302	0.0141135	2.11533	2.11533	up	hsa_circ_0024302	chr11	112034628	112034840	-	212	212	NM_001562	IL18
hsa_circ_0037344	0.01697	2.27522	2.27522	up	hsa_circ_0037344	chr16	1826712	1832506	-	5794	1469	NM_080861	SPSB3
hsa_circ_0048887	0.00420694	13.2826	13.2826	up	hsa_circ_0048887	chr19	6696603	6697805	-	1202	423	NM_000064	C3
hsa_circ_0071815	0.0161742	3.5605	3.5605	up	hsa_circ_0071815	chr5	9197279	9337924	-	140645	944	NM_003966	SEMA5A
hsa_circ_0075744	0.0394758	2.21714	2.21714	up	hsa_circ_0075744	chr6	17764385	17772290	-	7905	944	NM_001105568	KIF13A
hsa_circ_0088705	0.00404615	2.95011	2.95011	up	hsa_circ_0088705	chr9	130578221	130592106	-	13885	1633	NM_001114753	ENG
hsa_circ_0044507	0.000795177	23.3171	23.3171	up	hsa_circ_0044507	chr17	48261456	48270054	-	8598	3926	NM_000088	COL1A1
hsa_circ_0091574	0.00371169	2.43257	2.43257	up	hsa_circ_0091574	chrX	131518690	131540420	-	21730	781	NM_001170704	MBNL3
hsa_circ_0071871	0.00147233	4.16626	4.16626	up	hsa_circ_0071871	chr5	10679341	10761387	-	82046	2342	NM_004394	DAP
hsa_circ_0063024	0.0180818	2.37597	2.37597	up	hsa_circ_0063024	chr22	35717951	35719170	+	1219	258	NR_024194	TOM1
hsa_circ_0050107	8.85566e-05	4.6576	4.6576	up	hsa_circ_0050107	chr19	18542809	18545372	+	2563	909	NM_032627	SSBP4
hsa_circ_0073519	0.00868734	2.66285	2.66285	up	hsa_circ_0073519	chr5	107559821	107684231	-	124410	240	NM_001163315	FBXL17
hsa_circ_0073786	0.0462701	11.5599	11.5599	up	hsa_circ_0073786	chr5	127626423	127800614	-	174191	5817	NM_001999	FBN2
hsa_circ_0043393	0.0306954	5.26553	5.26553	up	hsa_circ_0043393	chr17	37339965	37340636	-	671	321	NM_000723	CACNB1
hsa_circ_0039253	0.0180297	2.05648	2.05648	up	hsa_circ_0039253	chr16	47495209	47730399	+	235190	3167	NM_001031835	PHKB
hsa_circ_0022414	0.00372192	2.72261	2.72261	up	hsa_circ_0022414	chr11	61664772	61672130	-	7358	1340	NM_013401	RAB3IL1
hsa_circ_0081609	0.02501	2.22324	2.22324	up	hsa_circ_0081609	chr7	101713618	101848450	+	134832	2941	NM_001202543	CUX1
hsa_circ_0036318	0.0197104	3.01147	3.01147	up	hsa_circ_0036318	chr15	75212616	75230495	-	17879	769	NM_004255	COX5A
hsa_circ_0067428	0.0285797	2.10412	2.10412	up	hsa_circ_0067428	chr3	133692506	133698462	-	5956	301	NM_005630	SLCO2A1
hsa_circ_0081139	0.00596936	3.44556	3.44556	up	hsa_circ_0081139	chr7	94043001	94050374	+	7373	792	NM_000089	COL1A2
hsa_circ_0069301	0.0290321	9.56091	9.56091	up	hsa_circ_0069301	chr4	20493383	20552521	+	59138	1786	NM_004787	SLIT2
hsa_circ_0021972	0.0199941	2.88678	2.88678	up	hsa_circ_0021972	chr11	47436589	47438051	+	1462	1334	NM_001128225	SLC39A13
hsa_circ_0040901	0.0434233	2.77197	2.77197	up	hsa_circ_0040901	chr16	88898405	88908379	-	9974	758	NM_000512	GALNS
hsa_circ_0057387	0.0129704	455.798	455.798	up	hsa_circ_0057387	chr2	189859266	189863444	+	4178	729	NM_000090	COL3A1
hsa_circ_0088223	0.0108967	6.13	6.13	up	hsa_circ_0088223	chr9	118982215	119164600	+	182385	8671	NM_002581	PAPPA
hsa_circ_0082862	0.0340887	2.11111	2.11111	up	hsa_circ_0082862	chr7	148909449	148911035	+	1586	357	NM_003575	ZNF282
hsa_circ_0090939	0.00989939	4.65994	4.65994	up	hsa_circ_0090939	chrX	68058459	68062006	+	3547	2422	NM_004429	EFNB1
hsa_circ_0029349	0.000355688	2.66381	2.66381	up	hsa_circ_0029349	chr12	125396191	125396596	-	405	405	NM_021009	UBC
hsa_circ_0074655	0.00151631	9.46662	9.46662	up	hsa_circ_0074655	chr5	151051133	151055762	-	4629	343	NM_003118	SPARC
hsa_circ_0013731	0.00653743	3.9439	3.9439	up	hsa_circ_0013731	chr1	117944807	117945063	+	256	256	NM_006699	MAN1A2
hsa_circ_0040412	0.000363201	42.9927	42.9927	up	hsa_circ_0040412	chr16	72090059	72094955	+	4896	1382	NM_005143	HP
hsa_circ_0044615	0.0266287	2.05566	2.05566	up	hsa_circ_0044615	chr17	48742513	48761468	+	18955	2775	NM_003786	ABCC3
hsa_circ_0058148	2.1576e-05	20.6062	20.6062	up	hsa_circ_0058148	chr2	216283964	216288249	-	4285	603	NM_212482	FN1
hsa_circ_0061219	0.00451507	2.1351	2.1351	up	hsa_circ_0061219	chr20	62663270	62664453	+	1183	387	NM_012469	PRPF6
hsa_circ_0089445	0.00771736	70.9881	70.9881	up	hsa_circ_0089445	chr9	137620515	137736688	+	116173	7270	NM_000093	COL5A1
hsa_circ_0091600	0.00149664	4.68774	4.68774	up	hsa_circ_0091600	chrX	134683566	134711352	+	27786	1266	NM_182540	DDX26B
hsa_circ_0037203	0.012924	2.82068	2.82068	up	hsa_circ_0037203	chr16	617495	619495	+	2000	2000	NM_176677	NHLRC4
hsa_circ_0053910	0.0479161	3.84487	3.84487	up	hsa_circ_0053910	chr2	33447146	33488459	+	41313	813	NM_206943	LTBP1
hsa_circ_0067412	0.00307842	377.141	377.141	up	hsa_circ_0067412	chr3	133474206	133476790	+	2584	546	NM_001063	TF
hsa_circ_0000960	0.00260613	2.0988	2.0988	up	hsa_circ_0000960	chr19	55758339	55758435	+	96	96	NM_014931	PPP6R1
hsa_circ_0026996	0.00248348	5.70309	5.70309	up	hsa_circ_0026996	chr12	56735381	56745234	-	9853	3565	NM_005419	STAT2
hsa_circ_0032486	0.0336417	3.00574	3.00574	up	hsa_circ_0032486	chr14	73436158	73465023	-	28865	3282	NM_021260	ZFYVE1
hsa_circ_0009056	0.00235137	4.66287	4.66287	up	hsa_circ_0009056	chr8	118830673	118834836	-	4163	348	NM_000127	EXT1
hsa_circ_0074179	0.00862922	7.38561	7.38561	up	hsa_circ_0074179	chr5	138378308	138456862	-	78554	348	NM_001037633	SIL1
hsa_circ_0062342	0.00689542	3.31673	3.31673	up	hsa_circ_0062342	chr22	21064986	21084299	-	19313	1795	NM_058004	PI4KA
hsa_circ_0089640	0.0207958	2.84022	2.84022	up	hsa_circ_0089640	chr9	140006324	140008834	-	2510	1026	NM_013379	DPP7
hsa_circ_0044559	0.00490917	14.7337	14.7337	up	hsa_circ_0044559	chr17	48271709	48277308	-	5599	1511	NM_000088	COL1A1
hsa_circ_0012861	0.0171368	2.17354	2.17354	up	hsa_circ_0012861	chr1	65298905	65310572	-	11667	2689	NM_002227	JAK1
hsa_circ_0040844	0.0114108	2.34777	2.34777	up	hsa_circ_0040844	chr16	88722512	88725128	-	2616	533	NM_002461	MVD
hsa_circ_0026771	0.0254309	2.22182	2.22182	up	hsa_circ_0026771	chr12	54802539	54803381	-	842	342	NM_002205	ITGA5
hsa_circ_0070253	0.0111423	2.07956	2.07956	up	hsa_circ_0070253	chr4	83799882	83802075	-	2193	323	NM_014933	SEC31A
hsa_circ_0015125	0.0496643	2.26652	2.26652	up	hsa_circ_0015125	chr1	167971719	167985189	+	13470	646	NM_001198956	DCAF6
hsa_circ_0064859	0.0180618	5.95157	5.95157	up	hsa_circ_0064859	chr3	38168000	38173496	-	5496	494	NM_001607	ACAA1
hsa_circ_0003809	0.00170305	3.29445	3.29445	up	hsa_circ_0003809	chr7	72301335	72302378	+	1043	263	TCONS_l2_00026000	TCONS_l2_00026000
hsa_circ_0073238	0.00789441	3.39198	3.39198	up	hsa_circ_0073238	chr5	82832825	82843903	+	11078	5490	NM_004385	VCAN
hsa_circ_0015063	0.0481727	42.0516	42.0516	up	hsa_circ_0015063	chr1	162740091	162745633	+	5542	755	NM_001014796	DDR2
hsa_circ_0036872	0.000309653	5.09129	5.09129	up	hsa_circ_0036872	chr15	91411884	91426687	+	14803	4180	NM_002569	FURIN
hsa_circ_0082203	0.0107244	5.33024	5.33024	up	hsa_circ_0082203	chr7	128481223	128495368	+	14145	5438	NM_001458	FLNC
hsa_circ_0060895	0.00576734	4.3426	4.3426	up	hsa_circ_0060895	chr20	50273476	50292747	-	19271	707	NM_006045	ATP9A
hsa_circ_0073440	0.0338986	3.30608	3.30608	up	hsa_circ_0073440	chr5	95084036	95103870	+	19834	867	NM_014899	RHOBTB3
hsa_circ_0080223	0.00387589	6.40309	6.40309	up	hsa_circ_0080223	chr7	55221703	55241736	+	20033	1437	NM_005228	EGFR
hsa_circ_0086489	0.038137	2.53019	2.53019	up	hsa_circ_0086489	chr9	20360739	20363603	-	2864	230	NM_004529	MLLT3
hsa_circ_0087213	0.044566	71.8212	71.8212	up	hsa_circ_0087213	chr9	75778391	75785307	+	6916	770	NM_000700	ANXA1
hsa_circ_0021605	0.00184986	4.18402	4.18402	up	hsa_circ_0021605	chr11	33363108	33369559	+	6451	533	NM_005734	HIPK3
hsa_circ_0043912	0.00408813	2.87647	2.87647	up	hsa_circ_0043912	chr17	40949651	40950704	-	1053	753	NM_001040431	CCDC56
hsa_circ_0080994	0.0141165	3.09106	3.09106	up	hsa_circ_0080994	chr7	91659208	91674527	+	15319	1220	NM_005751	AKAP9
hsa_circ_0086900	0.00637473	2.32846	2.32846	up	hsa_circ_0086900	chr9	35704328	35708481	-	4153	1721	NM_006289	TLN1
hsa_circ_0013097	0.0416785	2.50349	2.50349	up	hsa_circ_0013097	chr1	89236034	89250507	+	14473	667	NM_006256	PKN2
hsa_circ_0071800	0.00645068	4.12138	4.12138	up	hsa_circ_0071800	chr5	9050521	9238002	-	187481	2623	NM_003966	SEMA5A
hsa_circ_0004143	0.00646528	2.48307	2.48307	up	hsa_circ_0004143	chr6	36869996	36870210	+	214	214	NM_152734	C6orf89
hsa_circ_0073789	0.0454252	6.17641	6.17641	up	hsa_circ_0073789	chr5	127642826	127686697	-	43871	2748	NM_001999	FBN2
hsa_circ_0082866	0.0140396	2.66185	2.66185	up	hsa_circ_0082866	chr7	148963425	148982085	+	18660	4268	NM_001195220	ZNF783
hsa_circ_0080043	0.0167672	2.28281	2.28281	up	hsa_circ_0080043	chr7	44605402	44610476	-	5074	952	NM_019082	DDX56
hsa_circ_0073681	0.00354425	2.92529	2.92529	up	hsa_circ_0073681	chr5	118788137	118827819	+	39682	872	NM_000414	HSD17B4
hsa_circ_0067155	0.00433557	2.15104	2.15104	up	hsa_circ_0067155	chr3	126737136	126751442	+	14306	1784	NM_032242	PLXNA1
hsa_circ_0002507	0.0142319	2.64961	2.64961	up	hsa_circ_0002507	chr16	89958600	89962491	+	3891	408	NM_014972	TCF25
hsa_circ_0009559	0.00255821	4.90815	4.90815	up	hsa_circ_0009559	chr1	8412463	8416306	-	3843	3045	NM_012102	RERE
hsa_circ_0008084	0.0447434	2.12612	2.12612	up	hsa_circ_0008084	chr20	32666359	32667685	+	1326	1326	NM_016732	RALY
hsa_circ_0035160	0.00152707	12.6077	12.6077	up	hsa_circ_0035160	chr15	48779271	48782275	-	3004	735	NM_000138	FBN1
hsa_circ_0086384	2.54893e-05	31.4559	31.4559	up	hsa_circ_0086384	chr9	14784367	14808132	-	23765	1549	NM_144966	FREM1
hsa_circ_0066526	0.00901745	2.00424	2.00424	up	hsa_circ_0066526	chr3	71037144	71064804	-	27660	277	NM_001244808	FOXP1
hsa_circ_0078044	0.0108441	6.74951	6.74951	up	hsa_circ_0078044	chr6	142691306	142721733	+	30427	1234	NM_020455	GPR126
hsa_circ_0088040	0.0365048	2.63229	2.63229	up	hsa_circ_0088040	chr9	114840817	114905903	-	65086	1380	NM_022486	SUSD1
hsa_circ_0021057	0.0109662	3.20551	3.20551	up	hsa_circ_0021057	chr11	6633996	6637734	-	3738	2586	NM_000391	TPP1
hsa_circ_0084127	0.0365679	2.12818	2.12818	up	hsa_circ_0084127	chr8	42294506	42317510	-	23004	1007	NM_006749	SLC20A2
hsa_circ_0090857	0.0112585	2.37177	2.37177	up	hsa_circ_0090857	chrX	55755726	55758019	+	2293	290	NM_016656	RRAGB
hsa_circ_0055267	0.0311717	7.21402	7.21402	up	hsa_circ_0055267	chr2	74143710	74146780	+	3070	404	NM_001615	ACTG2
hsa_circ_0030454	0.00450371	3.60239	3.60239	up	hsa_circ_0030454	chr13	76391296	76398009	+	6713	1003	NM_005358	LMO7
hsa_circ_0023366	0.0209364	3.21345	3.21345	up	hsa_circ_0023366	chr11	71145456	71155261	-	9805	2294	NM_001360	DHCR7
hsa_circ_0088340	0.0337585	2.40829	2.40829	up	hsa_circ_0088340	chr9	124064240	124073123	+	8883	522	NM_001127663	GSN
hsa_circ_0045152	0.00158679	7.17946	7.17946	up	hsa_circ_0045152	chr17	60749358	60753892	+	4534	528	NM_006039	MRC2
hsa_circ_0048055	0.0108118	2.00835	2.00835	up	hsa_circ_0048055	chr19	531732	542087	+	10355	1445	NM_004359	CDC34
hsa_circ_0052296	0.0311675	2.73156	2.73156	up	hsa_circ_0052296	chr19	57987027	57987154	-	127	127	NM_001024596	ZNF772
hsa_circ_0025811	0.00897057	4.48678	4.48678	up	hsa_circ_0025811	chr12	31576530	31577621	-	1091	232	NM_144973	DENND5B
hsa_circ_0081774	0.00118297	10.5021	10.5021	up	hsa_circ_0081774	chr7	103270386	103276915	-	6529	633	NM_005045	RELN
hsa_circ_0043665	0.00377375	2.09013	2.09013	up	hsa_circ_0043665	chr17	39911981	39928114	-	16133	2260	NM_021991	JUP
hsa_circ_0059779	0.00303944	2.10724	2.10724	up	hsa_circ_0059779	chr20	30954186	31016225	+	62039	414	NM_015338	ASXL1
hsa_circ_0013133	0.0136544	17.344	17.344	up	hsa_circ_0013133	chr1	92174219	92200516	-	26297	1903	NR_036634	TGFBR3
hsa_circ_0004573	0.0470502	2.4454	2.4454	up	hsa_circ_0004573	chr1	183083665	183084772	+	1107	307	NM_002293	LAMC1
hsa_circ_0067083	0.012665	2.25421	2.25421	up	hsa_circ_0067083	chr3	124684553	124728668	-	44115	6015	NM_020733	HEG1
hsa_circ_0077303	0.00228853	4.2881	4.2881	up	hsa_circ_0077303	chr6	90036343	90062619	-	26276	4342	NM_016021	UBE2J1
hsa_circ_0081062	0.00227803	8.96597	8.96597	up	hsa_circ_0081062	chr7	94023872	94049756	+	25884	2658	NM_000089	COL1A2
hsa_circ_0027178	0.0232683	2.20814	2.20814	up	hsa_circ_0027178	chr12	57562922	57589563	+	26641	5565	NM_002332	LRP1
hsa_circ_0030859	0.00688875	3.46957	3.46957	up	hsa_circ_0030859	chr13	111077299	111132737	+	55438	2443	NM_001846	COL4A2
hsa_circ_0023933	0.00156283	2.39289	2.39289	up	hsa_circ_0023933	chr11	85714408	85723435	-	9027	347	NM_007166	PICALM
hsa_circ_0066054	0.00130406	2.88564	2.88564	up	hsa_circ_0066054	chr3	52525367	52527088	+	1721	1363	NM_007184	NISCH
hsa_circ_0057087	0.0320977	10.4897	10.4897	up	hsa_circ_0057087	chr2	173423435	173427019	+	3584	214	NM_002610	PDK1
hsa_circ_0078249	0.0126246	2.53031	2.53031	up	hsa_circ_0078249	chr6	150092297	150132557	+	40260	1472	NM_005389	PCMT1
hsa_circ_0022721	0.000291778	2.91006	2.91006	up	hsa_circ_0022721	chr11	64620207	64622958	-	2751	2287	NM_006795	EHD1
hsa_circ_0015145	0.0273415	2.15229	2.15229	up	hsa_circ_0015145	chr1	168205826	168208398	+	2572	125	NM_199344	SFT2D2
hsa_circ_0018765	0.00122105	3.81123	3.81123	up	hsa_circ_0018765	chr10	74773981	74813348	-	39367	905	NM_001142595	P4HA1
hsa_circ_0086834	0.01995	2.2082	2.2082	up	hsa_circ_0086834	chr9	35681989	35685777	-	3788	703	NM_213674	TPM2
hsa_circ_0009420	0.00664005	4.73523	4.73523	up	hsa_circ_0009420	chr1	3692358	3692546	+	188	188	NM_001163724	LOC388588
hsa_circ_0044517	0.00896967	12.7935	12.7935	up	hsa_circ_0044517	chr17	48263677	48272691	-	9014	2805	NM_000088	COL1A1
hsa_circ_0059788	0.01233	2.55152	2.55152	up	hsa_circ_0059788	chr20	31019385	31027122	+	7737	5725	NM_015338	ASXL1
hsa_circ_0057367	0.0204445	166.301	166.301	up	hsa_circ_0057367	chr2	189854821	189859320	+	4499	657	NM_000090	COL3A1
hsa_circ_0042122	0.00795368	3.42798	3.42798	up	hsa_circ_0042122	chr17	15142787	15142928	-	141	141	NM_000304	PMP22
hsa_circ_0061678	0.00644779	3.99273	3.99273	up	hsa_circ_0061678	chr21	38504981	38512973	+	7992	414	NM_003316	TTC3
hsa_circ_0017874	0.0244295	4.86137	4.86137	up	hsa_circ_0017874	chr10	17275768	17276817	+	1049	288	NM_003380	VIM
hsa_circ_0057315	0.00589947	2.39082	2.39082	up	hsa_circ_0057315	chr2	187487065	187545628	+	58563	6440	NM_002210	ITGAV
hsa_circ_0014570	0.00553154	3.42643	3.42643	up	hsa_circ_0014570	chr1	155324263	155340774	-	16511	881	NM_018489	ASH1L
hsa_circ_0036654	0.0118157	2.01778	2.01778	up	hsa_circ_0036654	chr15	86259018	86265347	+	6329	779	NM_006738	AKAP13
hsa_circ_0070713	0.00751514	5.45147	5.45147	up	hsa_circ_0070713	chr4	114434483	114438813	-	4330	345	NM_001221	CAMK2D
hsa_circ_0058031	0.00464162	55.7236	55.7236	up	hsa_circ_0058031	chr2	212426627	212495319	-	68692	541	NM_005235	ERBB4
hsa_circ_0065936	0.000278586	2.00022	2.00022	up	hsa_circ_0065936	chr3	51718428	51718650	+	222	222	NM_001243725	TEX264
hsa_circ_0055728	0.00567089	3.33694	3.33694	up	hsa_circ_0055728	chr2	97810254	97869833	+	59579	2087	NM_001164315	ANKRD36
hsa_circ_0061674	0.0153983	3.96546	3.96546	up	hsa_circ_0061674	chr21	38496918	38511014	+	14096	550	NM_003316	TTC3
hsa_circ_0066915	0.00862641	5.09712	5.09712	up	hsa_circ_0066915	chr3	120351993	120360540	-	8547	414	NM_000187	HGD
hsa_circ_0017660	0.002257	5.99985	5.99985	up	hsa_circ_0017660	chr10	7763611	7780721	+	17110	1357	NM_002216	ITIH2
hsa_circ_0010744	0.0159646	2.15027	2.15027	up	hsa_circ_0010744	chr1	22192209	22214559	-	22350	3740	NM_005529	HSPG2
hsa_circ_0044518	0.0122677	13.5368	13.5368	up	hsa_circ_0044518	chr17	48263677	48273560	-	9883	3048	NM_000088	COL1A1
hsa_circ_0069431	0.0217125	7.89012	7.89012	up	hsa_circ_0069431	chr4	38691349	38692372	+	1023	1023	NM_016531	KLF3
hsa_circ_0074174	0.00260596	6.8966	6.8966	up	hsa_circ_0074174	chr5	138286859	138456862	-	170003	924	NM_001037633	SIL1
hsa_circ_0036012	0.0346862	3.54306	3.54306	up	hsa_circ_0036012	chr15	67462891	67487533	+	24642	5330	NM_005902	SMAD3
hsa_circ_0089431	0.0092895	6.85977	6.85977	up	hsa_circ_0089431	chr9	137591754	137655583	+	63829	1757	NM_000093	COL5A1
hsa_circ_0090510	0.00129061	3.15232	3.15232	up	hsa_circ_0090510	chrX	48460171	48463582	+	3411	789	NM_001166426	WDR13
hsa_circ_0085121	0.000935952	2.84599	2.84599	up	hsa_circ_0085121	chr8	101276261	101300495	-	24234	1561	NM_183419	RNF19A
hsa_circ_0037810	0.0199737	2.21083	2.21083	up	hsa_circ_0037810	chr16	10631784	10631931	-	147	147	NM_001424	EMP2
hsa_circ_0015805	0.00526062	4.41821	4.41821	up	hsa_circ_0015805	chr1	198222169	198262169	+	40000	627	NM_133494	NEK7
hsa_circ_0030344	0.0011161	2.74545	2.74545	up	hsa_circ_0030344	chr13	52997708	52997774	-	66	66	NM_016075	VPS36
hsa_circ_0081775	0.00294645	28.8385	28.8385	up	hsa_circ_0081775	chr7	103292997	103393661	-	100664	1219	NM_005045	RELN
hsa_circ_0032098	0.0148457	2.53031	2.53031	up	hsa_circ_0032098	chr14	59792677	59793366	+	689	257	NM_014992	DAAM1
hsa_circ_0009894	0.00423294	2.40579	2.40579	up	hsa_circ_0009894	chr1	12016973	12018704	+	1731	332	NM_000302	PLOD1
hsa_circ_0058088	2.57585e-05	20.7895	20.7895	up	hsa_circ_0058088	chr2	216236831	216288249	-	51418	5025	NM_002026	FN1
hsa_circ_0061672	0.00943053	4.01368	4.01368	up	hsa_circ_0061672	chr21	38480691	38568337	+	87646	4734	NM_003316	TTC3
hsa_circ_0058156	8.749e-05	31.7152	31.7152	up	hsa_circ_0058156	chr2	216289816	216299547	-	9731	888	NM_212482	FN1
hsa_circ_0084491	0.00443915	2.37613	2.37613	up	hsa_circ_0084491	chr8	52730139	52811735	-	81596	4186	NM_052937	PCMTD1
hsa_circ_0033628	0.0410874	28.7853	28.7853	up	hsa_circ_0033628	chr14	105953535	105955124	+	1589	425	NM_001311	CRIP1
hsa_circ_0019182	0.00861161	46.5386	46.5386	up	hsa_circ_0019182	chr10	95069776	95070400	-	624	258	NM_013451	MYOF
hsa_circ_0060855	0.00306873	4.3257	4.3257	up	hsa_circ_0060855	chr20	50213313	50235582	-	22269	5465	NM_006045	ATP9A
hsa_circ_0084047	0.0393025	2.1077	2.1077	up	hsa_circ_0084047	chr8	38911999	38940240	+	28241	660	NM_003816	ADAM9
hsa_circ_0031295	0.0187267	3.20711	3.20711	up	hsa_circ_0031295	chr14	24028776	24032847	-	4071	1307	NM_003917	AP1G2
hsa_circ_0017670	0.00443525	2.16216	2.16216	up	hsa_circ_0017670	chr10	7838083	7844817	+	6734	834	NM_001001973	ATP5C1
hsa_circ_0083653	0.00899869	2.00392	2.00392	up	hsa_circ_0083653	chr8	22868050	22868201	+	151	151	NM_015178	RHOBTB2
hsa_circ_0010714	0.0054531	2.03123	2.03123	up	hsa_circ_0010714	chr1	22180685	22183688	-	3003	1045	NM_005529	HSPG2
hsa_circ_0004605	0.0165725	3.56424	3.56424	up	hsa_circ_0004605	chr9	99083279	99086451	-	3172	506	NM_007001	SLC35D2
hsa_circ_0072344	0.0483063	8.51226	8.51226	up	hsa_circ_0072344	chr5	39389953	39392565	-	2612	312	NM_001343	DAB2
hsa_circ_0081156	0.00252752	15.3134	15.3134	up	hsa_circ_0081156	chr7	94049852	94057197	+	7345	1339	NM_000089	COL1A2
hsa_circ_0080282	0.00959279	3.51652	3.51652	up	hsa_circ_0080282	chr7	56144526	56148365	+	3839	1431	NM_015411	SUMF2
hsa_circ_0017872	0.0150456	6.61642	6.61642	up	hsa_circ_0017872	chr10	17275585	17278378	+	2793	735	NM_003380	VIM
hsa_circ_0080164	0.0121729	3.54604	3.54604	up	hsa_circ_0080164	chr7	47440381	47546542	-	106161	1005	NM_022748	TNS3
hsa_circ_0022605	0.0172266	2.53337	2.53337	up	hsa_circ_0022605	chr11	63527363	63532726	-	5363	4926	NM_001144936	C11orf95
hsa_circ_0010632	0.00429676	2.05183	2.05183	up	hsa_circ_0010632	chr1	22163294	22178419	-	15125	3485	NM_005529	HSPG2
hsa_circ_0057327	0.00361458	3.46268	3.46268	up	hsa_circ_0057327	chr2	187541539	187541662	+	123	123	NM_002210	ITGAV
hsa_circ_0041199	0.0126303	4.16204	4.16204	up	hsa_circ_0041199	chr17	1367479	1371602	-	4123	2028	NM_001080779	MYO1C
hsa_circ_0002993	0.0307572	24.5362	24.5362	up	hsa_circ_0002993	chr7	120906280	120907356	+	1076	411	NM_024913	C7orf58
hsa_circ_0035165	0.00106122	20.9129	20.9129	up	hsa_circ_0035165	chr15	48787319	48905289	-	117970	2513	NM_000138	FBN1
hsa_circ_0035155	0.000559139	16.2545	16.2545	up	hsa_circ_0035155	chr15	48776014	48780438	-	4424	630	NM_000138	FBN1
hsa_circ_0042524	0.00165854	4.65219	4.65219	up	hsa_circ_0042524	chr17	26658151	26669468	+	11317	5559	NM_021137	TNFAIP1
hsa_circ_0036860	0.00993688	5.4708	5.4708	up	hsa_circ_0036860	chr15	91161114	91161200	+	86	86	NM_022769	CRTC3
hsa_circ_0052450	0.0323252	4.42669	4.42669	up	hsa_circ_0052450	chr2	1669985	1687923	-	17938	875	NM_012293	PXDN
hsa_circ_0089861	0.00673389	2.415	2.415	up	hsa_circ_0089861	chrX	9862397	9917481	+	55084	6906	NM_001649	SHROOM2
hsa_circ_0006417	0.000516787	10.6022	10.6022	up	hsa_circ_0006417	chr11	65202523	65205128	+	2605	2605	---	---
hsa_circ_0045544	0.0148185	4.06502	4.06502	up	hsa_circ_0045544	chr17	72205325	72206019	+	694	200	NM_000999	RPL38
hsa_circ_0083826	0.00045749	2.13706	2.13706	up	hsa_circ_0083826	chr8	28866588	28876430	+	9842	265	NM_024567	HMBOX1
hsa_circ_0063781	0.00273601	2.76058	2.76058	up	hsa_circ_0063781	chr22	46594238	46594488	+	250	250	NM_005036	PPARA
hsa_circ_0068705	0.00896582	2.31591	2.31591	up	hsa_circ_0068705	chr3	196888510	196888609	-	99	99	NM_004087	DLG1
hsa_circ_0039582	0.0020202	7.55775	7.55775	up	hsa_circ_0039582	chr16	57505869	57507648	-	1779	1662	NM_018110	DOK4
hsa_circ_0030853	0.00281414	4.79669	4.79669	up	hsa_circ_0030853	chr13	110960206	111009899	+	49693	224	NM_001846	COL4A2
hsa_circ_0081766	0.00530186	11.9045	11.9045	up	hsa_circ_0081766	chr7	103151297	103163978	-	12681	925	NM_005045	RELN
hsa_circ_0013886	0.00918727	6.65936	6.65936	up	hsa_circ_0013886	chr1	145492234	145499091	+	6857	871	NM_153713	LIX1L
hsa_circ_0084042	0.0100734	6.66341	6.66341	up	hsa_circ_0084042	chr8	38883321	38928922	+	45601	783	NM_003816	ADAM9
hsa_circ_0038831	0.0114597	2.50419	2.50419	up	hsa_circ_0038831	chr16	28488599	28488956	-	357	357	NM_001042432	CLN3
hsa_circ_0053982	0.0426029	3.24286	3.24286	up	hsa_circ_0053982	chr2	36691676	36726490	+	34814	632	NM_016441	CRIM1
hsa_circ_0058112	0.000161978	18.9161	18.9161	up	hsa_circ_0058112	chr2	216251411	216300791	-	49380	4878	NM_212482	FN1
hsa_circ_0000117	0.0032004	3.82381	3.82381	up	hsa_circ_0000117	chr1	117944807	117957453	+	12646	472	NM_006699	MAN1A2
hsa_circ_0050003	0.00569312	2.16059	2.16059	up	hsa_circ_0050003	chr19	17666510	17693965	+	27455	3593	NM_024656	GLT25D1
hsa_circ_0084878	0.0149712	3.04388	3.04388	up	hsa_circ_0084878	chr8	92998351	93004117	-	5766	539	NM_001198625	RUNX1T1
hsa_circ_0027708	0.0395478	2.45187	2.45187	up	hsa_circ_0027708	chr12	90010578	90010816	-	238	238	NM_001001323	ATP2B1
hsa_circ_0085128	0.00149861	2.83982	2.83982	up	hsa_circ_0085128	chr8	101299728	101300495	-	767	767	NM_183419	RNF19A
hsa_circ_0083626	0.00421178	4.20882	4.20882	up	hsa_circ_0083626	chr8	22355513	22380262	+	24749	571	NM_001243974	PPP3CC
hsa_circ_0025425	0.00217648	176.396	176.396	up	hsa_circ_0025425	chr12	9241795	9246175	-	4380	645	NM_000014	A2M
hsa_circ_0020075	0.0261847	5.81852	5.81852	up	hsa_circ_0020075	chr10	116331055	116361720	-	30665	429	NM_001003408	ABLIM1
hsa_circ_0070227	0.0093184	2.31951	2.31951	up	hsa_circ_0070227	chr4	83739813	83742261	-	2448	665	NM_014933	SEC31A
hsa_circ_0066073	0.00223296	12.8002	12.8002	up	hsa_circ_0066073	chr3	52556052	52558229	+	2177	1385	NM_015136	STAB1
hsa_circ_0038748	0.0008324	3.21186	3.21186	up	hsa_circ_0038748	chr16	27506083	27506813	-	730	428	NM_001520	GTF3C1
hsa_circ_0007667	0.00521296	3.30437	3.30437	up	hsa_circ_0007667	chr5	138378308	138386735	-	8427	209	NM_001037633	SIL1
hsa_circ_0059771	0.00709029	2.48729	2.48729	up	hsa_circ_0059771	chr20	30746253	30755061	+	8808	2238	NM_014742	TM9SF4
hsa_circ_0089450	0.00628551	7.77192	7.77192	up	hsa_circ_0089450	chr9	137648610	137671992	+	23382	603	NM_000093	COL5A1
hsa_circ_0051136	0.00092382	2.24626	2.24626	up	hsa_circ_0051136	chr19	41245261	41246765	+	1504	1504	NM_025194	ITPKC
hsa_circ_0009410	0.0109047	3.03216	3.03216	up	hsa_circ_0009410	chr1	3541987	3546694	+	4707	2145	NM_182752	TPRG1L
hsa_circ_0029070	0.00542738	2.66354	2.66354	up	hsa_circ_0029070	chr12	122837272	122845728	-	8456	586	NM_001247997	CLIP1
hsa_circ_0057394	0.0182745	98.3998	98.3998	up	hsa_circ_0057394	chr2	189860850	189867077	+	6227	837	NM_000090	COL3A1
hsa_circ_0081146	0.00614626	11.7324	11.7324	up	hsa_circ_0081146	chr7	94045716	94057789	+	12073	1947	NM_000089	COL1A2
hsa_circ_0091477	0.00445096	2.75152	2.75152	up	hsa_circ_0091477	chrX	128630726	128645960	-	15234	996	NM_003069	SMARCA1
hsa_circ_0074904	0.000530628	24.9085	24.9085	up	hsa_circ_0074904	chr5	168110970	168114121	-	3151	510	NM_003062	SLIT3
hsa_circ_0073446	0.00472443	8.05796	8.05796	up	hsa_circ_0073446	chr5	95099211	95099324	+	113	113	NM_014899	RHOBTB3
hsa_circ_0043079	0.0237334	3.82371	3.82371	up	hsa_circ_0043079	chr17	31263349	31268667	+	5318	1040	NM_015544	TMEM98
hsa_circ_0001319	0.00549711	4.1559	4.1559	up	hsa_circ_0001319	chr3	69077050	69077446	-	396	163	NM_007114	TMF1
hsa_circ_0087227	0.0171089	3.32881	3.32881	up	hsa_circ_0087227	chr9	78547294	78711018	+	163724	915	NM_001190482	PCSK5
hsa_circ_0023604	0.00155672	5.76269	5.76269	up	hsa_circ_0023604	chr11	74971165	74988492	-	17327	6680	NM_004041	ARRB1
hsa_circ_0067970	0.000955157	2.5255	2.5255	up	hsa_circ_0067970	chr3	171758343	171969331	+	210988	889	NM_001135095	FNDC3B
hsa_circ_0057399	0.0148869	81.1857	81.1857	up	hsa_circ_0057399	chr2	189862425	189868513	+	6088	792	NM_000090	COL3A1
hsa_circ_0066521	0.000560438	5.86318	5.86318	up	hsa_circ_0066521	chr3	71021161	71021827	-	666	666	NM_001244810	FOXP1
hsa_circ_0010420	0.00225895	4.63422	4.63422	up	hsa_circ_0010420	chr1	20808883	20812728	-	3845	2351	NM_018584	CAMK2N1
hsa_circ_0018444	0.0183821	4.24487	4.24487	up	hsa_circ_0018444	chr10	62645869	62701612	-	55743	1708	NM_001242359	RHOBTB1
hsa_circ_0079821	0.00409843	2.12576	2.12576	up	hsa_circ_0079821	chr7	34085917	34086017	+	100	100	NM_133468	BMPER
hsa_circ_0020060	0.0253664	4.94221	4.94221	up	hsa_circ_0020060	chr10	116190868	116207779	-	16911	5893	NM_001003408	ABLIM1
hsa_circ_0066858	0.0144576	2.38737	2.38737	up	hsa_circ_0066858	chr3	119101138	119109830	+	8692	450	NM_020754	ARHGAP31
hsa_circ_0081064	0.00328932	13.9355	13.9355	up	hsa_circ_0081064	chr7	94027059	94039839	+	12780	1127	NM_000089	COL1A2
hsa_circ_0039724	0.000507176	15.6476	15.6476	up	hsa_circ_0039724	chr16	65032464	65087831	-	55367	820	NM_001797	CDH11
hsa_circ_0061982	0.0156739	2.24355	2.24355	up	hsa_circ_0061982	chr21	46269499	46285362	-	15863	2424	NM_004339	PTTG1IP
hsa_circ_0081101	0.00115282	14.2899	14.2899	up	hsa_circ_0081101	chr7	94034984	94043259	+	8275	1179	NM_000089	COL1A2
hsa_circ_0034406	0.00239462	40.6578	40.6578	up	hsa_circ_0034406	chr15	37242524	37242601	-	77	77	NM_170677	MEIS2
hsa_circ_0019090	0.00599027	313.065	313.065	up	hsa_circ_0019090	chr10	92675299	92678729	-	3430	504	NM_014391	ANKRD1
hsa_circ_0079697	0.022823	3.3225	3.3225	up	hsa_circ_0079697	chr7	30464142	30486666	-	22524	1688	NM_006092	NOD1
hsa_circ_0058623	0.0190115	26.8374	26.8374	up	hsa_circ_0058623	chr2	231334729	231334813	+	84	84	NM_001080391	SP100
hsa_circ_0052498	0.00569245	2.37876	2.37876	up	hsa_circ_0052498	chr2	8930009	8940628	-	10619	820	NM_020738	KIDINS220
hsa_circ_0088238	0.0364111	5.47334	5.47334	up	hsa_circ_0088238	chr9	119065035	119144772	+	79737	1823	NM_002581	PAPPA
hsa_circ_0075470	0.0171458	6.8274	6.8274	up	hsa_circ_0075470	chr6	2948392	2948933	-	541	541	NM_001195291	SERPINB6
hsa_circ_0019209	0.0146729	24.3626	24.3626	up	hsa_circ_0019209	chr10	95157003	95163830	-	6827	542	NM_013451	MYOF
hsa_circ_0091476	0.00318456	2.53546	2.53546	up	hsa_circ_0091476	chrX	128624036	128645960	-	21924	1318	NM_003069	SMARCA1
hsa_circ_0052889	0.00655826	71.4715	71.4715	up	hsa_circ_0052889	chr2	21224300	21263955	-	39655	13756	NM_000384	APOB
hsa_circ_0055620	0.0228885	2.00802	2.00802	up	hsa_circ_0055620	chr2	96652839	96652954	-	115	115	TCONS_l2_00014714	TCONS_l2_00014714
hsa_circ_0062732	0.00110577	3.9213	3.9213	up	hsa_circ_0062732	chr22	29610914	29611619	+	705	218	NM_133455	EMID1
hsa_circ_0025624	0.0138372	2.1339	2.1339	up	hsa_circ_0025624	chr12	23793745	24048958	-	255213	979	NM_152989	SOX5
hsa_circ_0006978	0.00107859	2.35357	2.35357	up	hsa_circ_0006978	chr13	49742748	49752790	+	10042	580	NM_001079673	FNDC3A
hsa_circ_0052923	0.00113313	419.04	419.04	up	hsa_circ_0052923	chr2	21255225	21266423	-	11198	1270	NM_000384	APOB
hsa_circ_0056998	0.0455636	2.24636	2.24636	up	hsa_circ_0056998	chr2	170857813	170863700	+	5887	312	NM_172070	UBR3
hsa_circ_0081076	0.0214527	6.52918	6.52918	up	hsa_circ_0081076	chr7	94029507	94034564	+	5057	354	NM_000089	COL1A2
hsa_circ_0034408	0.000230613	34.2004	34.2004	up	hsa_circ_0034408	chr15	37375971	37387815	-	11844	367	NM_170677	MEIS2
hsa_circ_0066051	0.00366798	3.36753	3.36753	up	hsa_circ_0066051	chr3	52519793	52527088	+	7295	3452	NM_007184	NISCH
hsa_circ_0043067	0.0498446	2.24956	2.24956	up	hsa_circ_0043067	chr17	31072228	31076024	-	3796	146	NM_015194	MYO1D
hsa_circ_0031926	0.00196148	15.3015	15.3015	up	hsa_circ_0031926	chr14	52477593	52527074	-	49481	3188	NM_007361	NID2
hsa_circ_0080179	0.00113257	3.55622	3.55622	up	hsa_circ_0080179	chr7	47467909	47479256	-	11347	411	NM_022748	TNS3
hsa_circ_0055919	0.00119245	2.02158	2.02158	up	hsa_circ_0055919	chr2	105885728	105897180	-	11452	1285	NM_004257	TGFBRAP1
hsa_circ_0072446	0.000810525	11.6853	11.6853	up	hsa_circ_0072446	chr5	52157280	52183797	+	26517	742	NM_181501	ITGA1
hsa_circ_0055959	0.0118706	3.10302	3.10302	up	hsa_circ_0055959	chr2	108618352	108618496	+	144	144	NM_021815	SLC5A7
hsa_circ_0053986	0.0428122	3.08137	3.08137	up	hsa_circ_0053986	chr2	36691676	36749456	+	57780	1559	NM_016441	CRIM1
hsa_circ_0086946	0.0224959	3.16689	3.16689	up	hsa_circ_0086946	chr9	35716386	35720506	-	4120	1419	NM_006289	TLN1
hsa_circ_0069975	0.0411371	2.17793	2.17793	up	hsa_circ_0069975	chr4	75023828	75027970	+	4142	4142	NM_001144978	MTHFD2L
hsa_circ_0065933	0.00176661	6.10653	6.10653	up	hsa_circ_0065933	chr3	51706356	51738339	+	31983	1335	NM_001129884	TEX264
hsa_circ_0071339	0.00368467	2.33925	2.33925	up	hsa_circ_0071339	chr4	159772472	159812798	+	40326	2423	NM_020840	FNIP2
hsa_circ_0059990	0.0083409	3.90325	3.90325	up	hsa_circ_0059990	chr20	33315062	33346736	-	31674	5634	NM_014071	NCOA6
hsa_circ_0041958	0.00188678	2.022	2.022	up	hsa_circ_0041958	chr17	7753389	7754867	+	1478	449	NM_001080424	KDM6B
hsa_circ_0068452	0.0001494	2958.27	2958.27	up	hsa_circ_0068452	chr3	186337645	186337729	+	84	84	NM_001622	AHSG
hsa_circ_0058122	3.42044e-05	25.2393	25.2393	up	hsa_circ_0058122	chr2	216269111	216285524	-	16413	1707	NM_212482	FN1
hsa_circ_0023163	0.00457952	3.87665	3.87665	up	hsa_circ_0023163	chr11	67817953	67818366	+	413	337	NM_006019	TCIRG1
hsa_circ_0057449	0.00719118	15.52	15.52	up	hsa_circ_0057449	chr2	189931454	189969003	-	37549	1133	NM_000393	COL5A2
hsa_circ_0004948	0.002195	3.58369	3.58369	up	hsa_circ_0004948	chr7	138713447	138719424	-	5977	395	NM_080660	ZC3HAV1L
hsa_circ_0037087	0.0134398	2.0465	2.0465	up	hsa_circ_0037087	chr15	101812389	101814886	-	2497	838	NM_018445	SELS
hsa_circ_0073436	0.0265207	4.07934	4.07934	up	hsa_circ_0073436	chr5	95072592	95124562	+	51970	1492	NM_014899	RHOBTB3
hsa_circ_0077583	0.0040669	2.38595	2.38595	up	hsa_circ_0077583	chr6	109697276	109700865	-	3589	195	NM_006016	CD164
hsa_circ_0041203	0.00760146	5.43193	5.43193	up	hsa_circ_0041203	chr17	1367479	1375318	-	7839	2829	NM_001080779	MYO1C
hsa_circ_0071819	0.0122468	4.08952	4.08952	up	hsa_circ_0071819	chr5	9318483	9437964	-	119481	444	NM_003966	SEMA5A
hsa_circ_0058827	0.000722138	14.1811	14.1811	up	hsa_circ_0058827	chr2	238257255	238275929	-	18674	2030	NM_004369	COL6A3
hsa_circ_0074027	0.00076339	243.816	243.816	up	hsa_circ_0074027	chr5	134363423	134369964	-	6541	2383	NM_002653	PITX1
hsa_circ_0092090	4.93466e-06	6.31372	6.31372	up	hsa_circ_0092090	chrX	153696109	153701985	+	5876	2988	NM_017514	PLXNA3
hsa_circ_0026922	0.0193064	7.73447	7.73447	up	hsa_circ_0026922	chr12	56630714	56630795	+	81	81	NM_173596	SLC39A5
hsa_circ_0073805	0.0404397	8.81123	8.81123	up	hsa_circ_0073805	chr5	127854965	127863660	-	8695	192	NM_001999	FBN2
hsa_circ_0009311	0.0188189	2.86678	2.86678	up	hsa_circ_0009311	chr1	1631785	1631953	+	168	168	NR_002946	MMP23A
hsa_circ_0088877	0.000159145	3.36469	3.36469	up	hsa_circ_0088877	chr9	131388047	131395944	+	7897	1696	NM_001130438	SPTAN1
hsa_circ_0073219	0.00233896	2.22388	2.22388	up	hsa_circ_0073219	chr5	80785068	80946158	-	161090	370	NM_012446	SSBP2
hsa_circ_0016079	0.0182823	7.52861	7.52861	up	hsa_circ_0016079	chr1	203671171	203677232	+	6061	656	NM_001001396	ATP2B4
hsa_circ_0044526	0.0323756	3.24377	3.24377	up	hsa_circ_0044526	chr17	48265890	48273337	-	7447	2205	NM_000088	COL1A1
hsa_circ_0014506	0.00718478	3.42416	3.42416	up	hsa_circ_0014506	chr1	155204238	155205102	-	864	770	NM_001005741	GBA
hsa_circ_0017658	0.00136539	108.734	108.734	up	hsa_circ_0017658	chr10	7762818	7791483	+	28665	2397	NM_002216	ITIH2
hsa_circ_0058082	0.00216477	5.79322	5.79322	up	hsa_circ_0058082	chr2	216230227	216257926	-	27699	3348	NM_212482	FN1
hsa_circ_0080226	0.00365846	6.39538	6.39538	up	hsa_circ_0080226	chr7	55224451	55233130	+	8679	747	NM_005228	EGFR
hsa_circ_0008894	0.0327125	2.47784	2.47784	up	hsa_circ_0008894	chr5	150496687	150498951	-	2264	225	NM_001155	ANXA6
hsa_circ_0081111	0.0022145	11.6338	11.6338	up	hsa_circ_0081111	chr7	94037494	94058742	+	21248	3315	NM_000089	COL1A2
hsa_circ_0037861	0.0112501	3.77234	3.77234	up	hsa_circ_0037861	chr16	11778020	11781822	-	3802	191	NM_015914	TXNDC11
hsa_circ_0058117	7.44704e-05	20.1605	20.1605	up	hsa_circ_0058117	chr2	216261859	216284108	-	22249	1929	NM_212482	FN1
hsa_circ_0055093	0.00111646	4.15644	4.15644	up	hsa_circ_0055093	chr2	70031664	70047953	+	16289	809	NM_001153	ANXA4
hsa_circ_0064479	0.00324468	2.83418	2.83418	up	hsa_circ_0064479	chr3	15275373	15292530	+	17157	1118	NM_014296	CAPN7
hsa_circ_0030644	0.00274346	9.41535	9.41535	up	hsa_circ_0030644	chr13	97986529	98018807	+	32278	915	NM_144778	MBNL2
hsa_circ_0067741	0.01191	3.15748	3.15748	up	hsa_circ_0067741	chr3	152017193	152183569	+	166376	5370	NM_207293	MBNL1
hsa_circ_0055723	0.0267913	2.13802	2.13802	up	hsa_circ_0055723	chr2	97788623	97808572	+	19949	415	NM_001164315	ANKRD36
hsa_circ_0014676	0.0125798	2.24701	2.24701	up	hsa_circ_0014676	chr1	156104595	156109878	+	5283	2337	NM_170707	LMNA
hsa_circ_0081937	0.00453909	4.9809	4.9809	up	hsa_circ_0081937	chr7	107601650	107605132	-	3482	547	NM_002291	LAMB1
hsa_circ_0041201	0.0112843	2.91817	2.91817	up	hsa_circ_0041201	chr17	1367479	1373628	-	6149	2366	NM_001080779	MYO1C
hsa_circ_0063233	0.0122175	2.23841	2.23841	up	hsa_circ_0063233	chr22	38136901	38151197	+	14296	393	NM_001039141	TRIOBP
hsa_circ_0021402	0.0253341	3.3936	3.3936	up	hsa_circ_0021402	chr11	17332739	17353070	+	20331	698	NM_005013	NUCB2
hsa_circ_0057099	0.00384044	5.93479	5.93479	up	hsa_circ_0057099	chr2	173429705	173457776	+	28071	575	NM_002610	PDK1
hsa_circ_0021595	0.000313325	4.88238	4.88238	up	hsa_circ_0021595	chr11	33307958	33360389	+	52431	1430	NM_005734	HIPK3
hsa_circ_0073437	0.047045	3.22436	3.22436	up	hsa_circ_0073437	chr5	95084036	95084191	+	155	155	NM_014899	RHOBTB3
hsa_circ_0002130	0.00291721	33.4156	33.4156	up	hsa_circ_0002130	chr19	6702137	6702590	-	453	195	NM_000064	C3
hsa_circ_0018456	0.0287845	12.963	12.963	up	hsa_circ_0018456	chr10	63810646	63829556	+	18910	466	NM_032199	ARID5B
hsa_circ_0059495	0.000850787	2.72063	2.72063	up	hsa_circ_0059495	chr20	17602499	17660720	-	58221	2039	NM_001042576	RRBP1
hsa_circ_0025824	0.0161944	3.45548	3.45548	up	hsa_circ_0025824	chr12	31595708	31743376	-	147668	96408	NM_144973	DENND5B
hsa_circ_0091741	0.000308752	13.4328	13.4328	up	hsa_circ_0091741	chrX	152770078	152775004	+	4926	2219	NM_001711	BGN
hsa_circ_0057096	0.0262015	9.80627	9.80627	up	hsa_circ_0057096	chr2	173429230	173429801	+	571	281	NM_002610	PDK1
hsa_circ_0009169	0.000526358	3.33679	3.33679	up	hsa_circ_0009169	chr3	186988982	187003844	-	14862	14862	NM_001879	MASP1
hsa_circ_0084599	0.00980573	2.9519	2.9519	up	hsa_circ_0084599	chr8	62430086	62557191	-	127105	1507	NM_004318	ASPH
hsa_circ_0065603	0.00164297	3.8533	3.8533	up	hsa_circ_0065603	chr3	49163797	49168585	-	4788	1439	NM_002292	LAMB2
hsa_circ_0052885	0.00252389	881.845	881.845	up	hsa_circ_0052885	chr2	21224300	21242777	-	18477	11177	NM_000384	APOB
hsa_circ_0039168	0.000325539	4.94809	4.94809	up	hsa_circ_0039168	chr16	31485670	31489281	+	3611	1357	NM_001042454	TGFB1I1
hsa_circ_0013174	0.0238725	2.2166	2.2166	up	hsa_circ_0013174	chr1	93201954	93202184	-	230	230	NM_005665	EVI5
hsa_circ_0031927	0.000221327	13.4124	13.4124	up	hsa_circ_0031927	chr14	52493918	52509649	-	15731	1245	NM_007361	NID2
hsa_circ_0041091	0.00119723	2.69034	2.69034	up	hsa_circ_0041091	chr16	89960135	89965057	+	4922	418	NM_014972	TCF25
hsa_circ_0051091	0.00135596	3.66596	3.66596	up	hsa_circ_0051091	chr19	40928408	40931932	-	3524	1204	NM_013376	SERTAD1
hsa_circ_0014201	0.00724793	7.33463	7.33463	up	hsa_circ_0014201	chr1	151955385	151955800	-	415	415	NM_002966	S100A10
hsa_circ_0017494	0.0145723	2.73019	2.73019	up	hsa_circ_0017494	chr10	3162083	3178997	+	16914	1051	NM_001242339	PFKP
hsa_circ_0030854	0.00517862	5.69	5.69	up	hsa_circ_0030854	chr13	110960206	111141855	+	181649	3315	NM_001846	COL4A2
hsa_circ_0086457	0.00817086	3.11024	3.11024	up	hsa_circ_0086457	chr9	19120877	19123645	-	2768	369	NR_038064	PLIN2
hsa_circ_0065793	0.0070707	2.08714	2.08714	up	hsa_circ_0065793	chr3	50131152	50131308	+	156	156	NM_005778	RBM5
hsa_circ_0084611	0.0456321	3.84823	3.84823	up	hsa_circ_0084611	chr8	62555944	62596747	-	40803	699	NM_032468	ASPH
hsa_circ_0081167	0.00649551	16.3535	16.3535	up	hsa_circ_0081167	chr7	94055734	94057789	+	2055	714	NM_000089	COL1A2
hsa_circ_0082032	0.012355	48.4699	48.4699	up	hsa_circ_0082032	chr7	120629444	120884392	+	254948	2541	NM_024913	C7orf58
hsa_circ_0090904	0.0111415	3.32576	3.32576	up	hsa_circ_0090904	chrX	64959590	64961793	+	2203	2203	NM_002444	MSN
hsa_circ_0073216	0.0105299	2.25625	2.25625	up	hsa_circ_0073216	chr5	80769518	80785128	-	15610	198	NM_012446	SSBP2
hsa_circ_0075666	0.00229868	3.05907	3.05907	up	hsa_circ_0075666	chr6	13786780	13800614	-	13834	4599	NM_001031713	CCDC90A
hsa_circ_0057395	0.0161002	76.3569	76.3569	up	hsa_circ_0057395	chr2	189861123	189863444	+	2321	360	NM_000090	COL3A1
hsa_circ_0060485	0.0040551	2.73959	2.73959	up	hsa_circ_0060485	chr20	43132455	43138669	-	6214	580	NM_006811	SERINC3
hsa_circ_0001946	0.00446777	7.66344	7.66344	up	hsa_circ_0001946	chrX	139865339	139866824	+	1485	1485	NM_004065	CDR1
hsa_circ_0038734	0.00563797	2.04676	2.04676	up	hsa_circ_0038734	chr16	27471933	27504617	-	32684	4289	NM_001520	GTF3C1
hsa_circ_0019208	0.00815227	19.1623	19.1623	up	hsa_circ_0019208	chr10	95155898	95159252	-	3354	300	NM_013451	MYOF
hsa_circ_0001200	0.0160696	2.07398	2.07398	up	hsa_circ_0001200	chr21	46275124	46281186	-	6062	328	NM_004339	PTTG1IP
hsa_circ_0029071	0.00124191	2.92662	2.92662	up	hsa_circ_0029071	chr12	122845505	122845728	-	223	223	NM_001247997	CLIP1
hsa_circ_0088587	0.0134695	2.19223	2.19223	up	hsa_circ_0088587	chr9	128099296	128109274	+	9978	795	NM_015635	GAPVD1
hsa_circ_0060556	0.0265354	3.12731	3.12731	up	hsa_circ_0060556	chr20	44521036	44526748	+	5712	1002	NM_001127695	CTSA
hsa_circ_0041088	0.00787394	2.79722	2.79722	up	hsa_circ_0041088	chr16	89958600	89970613	+	12013	855	NM_014972	TCF25
hsa_circ_0030051	0.0286395	2.60085	2.60085	up	hsa_circ_0030051	chr13	41515056	41518061	-	3005	727	NM_172373	ELF1
hsa_circ_0063780	0.0222528	2.35602	2.35602	up	hsa_circ_0063780	chr22	46494373	46499129	+	4756	123	NR_027033	MIRLET7BHG
hsa_circ_0035533	0.0209519	2.08202	2.08202	up	hsa_circ_0035533	chr15	59934334	59944525	-	10191	353	NM_004492	GTF2A2
hsa_circ_0065963	0.000451499	5.48996	5.48996	up	hsa_circ_0065963	chr3	52009041	52015216	+	6175	1108	NM_015407	ABHD14A
hsa_circ_0071320	0.00157087	399.66	399.66	up	hsa_circ_0071320	chr4	155506428	155510128	-	3700	1972	NM_021871	FGA
hsa_circ_0063912	0.0389948	5.90901	5.90901	up	hsa_circ_0063912	chr22	50713407	50715133	-	1726	981	NM_012401	PLXNB2
hsa_circ_0009027	0.0258567	2.34453	2.34453	up	hsa_circ_0009027	chr1	33760537	33760906	+	369	238	NM_152493	ZNF362
hsa_circ_0091397	0.0117682	3.03272	3.03272	up	hsa_circ_0091397	chrX	117883620	117900939	+	17319	642	NM_001560	IL13RA1
hsa_circ_0024638	0.0240541	2.70861	2.70861	up	hsa_circ_0024638	chr11	120318582	120346216	+	27634	1688	NM_015313	ARHGEF12
hsa_circ_0073443	0.0288017	3.1856	3.1856	up	hsa_circ_0073443	chr5	95084036	95132071	+	48035	4614	NM_014899	RHOBTB3
hsa_circ_0089441	0.0249953	33.0634	33.0634	up	hsa_circ_0089441	chr9	137620515	137623973	+	3458	603	NM_000093	COL5A1
hsa_circ_0077440	0.0411619	2.94633	2.94633	up	hsa_circ_0077440	chr6	100895143	100898232	-	3089	740	NM_005068	SIM1
hsa_circ_0011342	0.00627485	3.65141	3.65141	up	hsa_circ_0011342	chr1	32503435	32526450	+	23015	18652	NM_006559	KHDRBS1
hsa_circ_0064476	0.017333	2.47359	2.47359	up	hsa_circ_0064476	chr3	15270480	15283760	+	13280	1012	NM_014296	CAPN7
hsa_circ_0086100	0.00230259	2.06398	2.06398	up	hsa_circ_0086100	chr8	145625381	145625670	-	289	205	NM_013291	CPSF1
hsa_circ_0083605	0.0105266	5.9263	5.9263	up	hsa_circ_0083605	chr8	22052974	22054933	+	1959	468	NR_033403	BMP1
hsa_circ_0081136	0.00753691	11.0145	11.0145	up	hsa_circ_0081136	chr7	94041895	94057789	+	15894	2307	NM_000089	COL1A2
hsa_circ_0026921	0.00633598	5.94962	5.94962	up	hsa_circ_0026921	chr12	56628607	56630795	+	2188	817	NM_173596	SLC39A5
hsa_circ_0046970	0.0111566	2.67969	2.67969	up	hsa_circ_0046970	chr18	12463349	12464957	-	1608	234	NM_001128626	SPIRE1
hsa_circ_0065607	0.000344979	2.93082	2.93082	up	hsa_circ_0065607	chr3	49166677	49169156	-	2479	1139	NM_002292	LAMB2
hsa_circ_0081912	0.00240303	3.49257	3.49257	up	hsa_circ_0081912	chr7	107575859	107580803	-	4944	797	NM_002291	LAMB1
hsa_circ_0050663	0.0276154	48.2071	48.2071	up	hsa_circ_0050663	chr19	36293869	36297498	-	3629	278	NM_021232	PRODH2
hsa_circ_0056666	0.00191415	25.2807	25.2807	up	hsa_circ_0056666	chr2	145182362	145187593	-	5231	330	NM_014795	ZEB2
hsa_circ_0037550	0.00115276	2.19717	2.19717	up	hsa_circ_0037550	chr16	2607703	2627501	+	19798	761	NM_002613	PDPK1
hsa_circ_0016101	0.0280155	3.87576	3.87576	up	hsa_circ_0016101	chr1	203689676	203690538	+	862	406	NM_001001396	ATP2B4
hsa_circ_0088636	0.038294	2.08075	2.08075	up	hsa_circ_0088636	chr9	130116124	130119656	+	3532	551	NM_032293	GARNL3
hsa_circ_0057413	0.0121675	139.946	139.946	up	hsa_circ_0057413	chr2	189867023	189870183	+	3160	648	NM_000090	COL3A1
hsa_circ_0071111	0.00226274	2.2904	2.2904	up	hsa_circ_0071111	chr4	148800382	148861050	+	60668	471	NM_024605	ARHGAP10
hsa_circ_0085645	0.00383519	58.8709	58.8709	up	hsa_circ_0085645	chr8	134249413	134254317	-	4904	2001	NM_001135242	NDRG1
hsa_circ_0071805	0.00608683	3.3786	3.3786	up	hsa_circ_0071805	chr5	9062998	9238002	-	175004	2248	NM_003966	SEMA5A
hsa_circ_0023160	0.00709081	3.31209	3.31209	up	hsa_circ_0023160	chr11	67816547	67818366	+	1819	900	NM_006019	TCIRG1
hsa_circ_0016129	0.0239512	5.73702	5.73702	up	hsa_circ_0016129	chr1	204167290	204170939	-	3649	577	NM_198447	GOLT1A
hsa_circ_0016100	0.0459305	3.32517	3.32517	up	hsa_circ_0016100	chr1	203689676	203689868	+	192	192	NM_001001396	ATP2B4
hsa_circ_0060000	0.00762945	2.7275	2.7275	up	hsa_circ_0060000	chr20	33369923	33380366	-	10443	398	NM_014071	NCOA6
hsa_circ_0027705	0.0263563	2.49117	2.49117	up	hsa_circ_0027705	chr12	89995102	90014017	-	18915	1581	NM_001001323	ATP2B1
hsa_circ_0001130	0.0338479	10.4759	10.4759	up	hsa_circ_0001130	chr20	7976672	7990962	-	14290	337	NM_021156	TMX4
hsa_circ_0062614	0.00107175	2.07109	2.07109	up	hsa_circ_0062614	chr22	24936405	24951275	-	14870	3607	NM_031444	C22orf13
hsa_circ_0074610	0.0138152	3.37753	3.37753	up	hsa_circ_0074610	chr5	150508967	150518352	-	9385	714	NM_001155	ANXA6
[truncated: 16,944 more rows]

## Sheet: TS-CM vs WT-CM
Supplementary Table S3.2 Differentially Expressed circRNA of TS-CM vs. WT-CM
Probe ID	T test p-value	Fold Change			Annotation
ProbeName	pvalues	foldchange	foldchange(abs)	Regulation	circRNA_ID	circ_chrom	Hsa_hg19_circRNA_start	Hsa_hg19_circRNA_end	Hsa_hg19_circRNA_strand	genomic_length	spliced_seq_length	best_transcript	hostgene
hsa_circ_0071390	0.0139685	4.63999	4.63999	up	hsa_circ_0071390	chr4	166259803	166264314	+	4511	1694	NM_006745	MSMO1
hsa_circ_0012675	0.0143566	3.33566	3.33566	up	hsa_circ_0012675	chr1	55340765	55352921	-	12156	741	NM_014762	DHCR24
hsa_circ_0069245	0.0287291	3.35811	3.35811	up	hsa_circ_0069245	chr4	16760780	16760883	-	103	103	NM_001130834	LDB2
hsa_circ_0022390	0.049443	2.16184	2.16184	up	hsa_circ_0022390	chr11	61624482	61632749	+	8267	539	NM_004265	FADS2
hsa_circ_0029024	0.0182232	5.36596	5.36596	up	hsa_circ_0029024	chr12	122277432	122295338	-	17906	1290	NM_001171993	HPD
hsa_circ_0010021	0.0426667	2.28448	2.28448	up	hsa_circ_0010021	chr1	12632755	12640694	-	7939	629	NM_004753	DHRS3
hsa_circ_0014997	0.0192386	10.9801	10.9801	up	hsa_circ_0014997	chr1	161192082	161192840	-	758	363	NM_001643	APOA2
hsa_circ_0067011	0.0106253	2.40587	2.40587	up	hsa_circ_0067011	chr3	122785855	122811289	+	25434	413	NM_006810	PDIA5
hsa_circ_0082044	0.0423914	5.01479	5.01479	up	hsa_circ_0082044	chr7	120739979	120884392	+	144413	1561	NM_024913	C7orf58
hsa_circ_0023151	0.0187038	2.14718	2.14718	up	hsa_circ_0023151	chr11	67810837	67818366	+	7529	2070	NM_006019	TCIRG1
hsa_circ_0052916	0.0190027	16.2602	16.2602	up	hsa_circ_0052916	chr2	21242594	21255453	-	12859	1875	NM_000384	APOB
hsa_circ_0070394	0.00429796	3.00132	3.00132	up	hsa_circ_0070394	chr4	88293860	88293967	-	107	107	NM_016245	HSD17B11
hsa_circ_0013144	0.0451245	6.96098	6.96098	up	hsa_circ_0013144	chr1	92251742	92263028	-	11286	11286	NR_036634	TGFBR3
hsa_circ_0032540	0.0477677	4.25938	4.25938	up	hsa_circ_0032540	chr14	74441626	74443115	-	1489	231	NM_001249	ENTPD5
hsa_circ_0025647	0.0209493	3.43072	3.43072	up	hsa_circ_0025647	chr12	26564252	26640184	-	75932	2029	NM_002223	ITPR2
hsa_circ_0041339	0.0128893	2.5795	2.5795	up	hsa_circ_0041339	chr17	1670196	1675369	+	5173	651	NM_002615	SERPINF1
hsa_circ_0073556	0.0379021	2.41265	2.41265	up	hsa_circ_0073556	chr5	109181565	109191035	+	9470	471	NM_002372	MAN2A1
hsa_circ_0025443	0.0249412	3.20627	3.20627	up	hsa_circ_0025443	chr12	9259086	9266139	-	7053	908	NM_000014	A2M
hsa_circ_0086383	0.0285855	3.12597	3.12597	up	hsa_circ_0086383	chr9	14775786	14806844	-	31058	1769	NM_144966	FREM1
hsa_circ_0025427	0.0272815	2.84279	2.84279	up	hsa_circ_0025427	chr12	9242497	9265132	-	22635	2448	NM_000014	A2M
hsa_circ_0052924	0.0253793	14.5668	14.5668	up	hsa_circ_0052924	chr2	21257687	21266423	-	8736	822	NM_000384	APOB
hsa_circ_0037099	0.0243534	4.83522	4.83522	up	hsa_circ_0037099	chr15	101922296	101970268	-	47972	875	NM_002570	PCSK6
hsa_circ_0052910	0.0381946	12.3977	12.3977	up	hsa_circ_0052910	chr2	21238241	21255453	-	17212	2384	NM_000384	APOB
hsa_circ_0084749	0.0441975	2.07548	2.07548	up	hsa_circ_0084749	chr8	71495398	71512317	-	16919	928	NM_014294	TRAM1
hsa_circ_0037094	0.021387	4.85885	4.85885	up	hsa_circ_0037094	chr15	101853580	101970268	-	116688	2042	NM_002570	PCSK6
hsa_circ_0055065	0.0338988	2.15906	2.15906	up	hsa_circ_0055065	chr2	69597132	69601245	-	4113	216	NM_001244710	GFPT1
hsa_circ_0052917	0.0223986	13.9527	13.9527	up	hsa_circ_0052917	chr2	21242594	21265348	-	22754	2878	NM_000384	APOB
hsa_circ_0024354	0.0110111	3.76909	3.76909	up	hsa_circ_0024354	chr11	116701285	116703787	+	2502	500	NM_000040	APOC3
hsa_circ_0040839	0.0343941	2.33663	2.33663	up	hsa_circ_0040839	chr16	88718347	88721215	-	2868	891	NM_002461	MVD
hsa_circ_0031748	0.0460361	2.71109	2.71109	up	hsa_circ_0031748	chr14	39777652	39796226	+	18574	777	NM_001247989	CTAGE5
hsa_circ_0078551	0.042749	2.55065	2.55065	up	hsa_circ_0078551	chr6	160183950	160198488	+	14538	857	NM_005891	ACAT2
hsa_circ_0025411	0.0428271	2.70722	2.70722	up	hsa_circ_0025411	chr12	9220778	9252119	-	31341	2850	NM_000014	A2M
hsa_circ_0052901	0.025576	14.3311	14.3311	up	hsa_circ_0052901	chr2	21236031	21245914	-	9883	1612	NM_000384	APOB
hsa_circ_0017351	0.0361452	2.83456	2.83456	up	hsa_circ_0017351	chr1	247465777	247473108	-	7331	6221	NM_032752	ZNF496
hsa_circ_0051416	0.0362268	3.15219	3.15219	up	hsa_circ_0051416	chr19	45409858	45412650	+	2792	1120	NM_000041	APOE
hsa_circ_0069241	0.0360901	3.7222	3.7222	up	hsa_circ_0069241	chr4	16510157	16590455	-	80298	483	NM_001130834	LDB2
hsa_circ_0012485	0.0382144	3.96839	3.96839	up	hsa_circ_0012485	chr1	52373627	52456436	-	82809	12844	NM_002867	RAB3B
hsa_circ_0052884	0.0232754	14.7024	14.7024	up	hsa_circ_0052884	chr2	21224300	21239521	-	15221	10872	NM_000384	APOB
hsa_circ_0069550	0.012955	2.2169	2.2169	up	hsa_circ_0069550	chr4	40434667	40434879	-	212	212	NM_001098634	RBM47
hsa_circ_0080336	0.0258634	3.88454	3.88454	up	hsa_circ_0080336	chr7	65552320	65557650	+	5330	648	NM_001024943	ASL
hsa_circ_0055056	0.0460543	2.04812	2.04812	up	hsa_circ_0055056	chr2	69575302	69597240	-	21938	894	NM_001244710	GFPT1
hsa_circ_0012669	0.0127086	2.7451	2.7451	up	hsa_circ_0012669	chr1	55319709	55337286	-	17577	606	NM_014762	DHCR24
hsa_circ_0012676	0.0276413	3.24906	3.24906	up	hsa_circ_0012676	chr1	55341614	55349446	-	7832	262	NM_014762	DHCR24
hsa_circ_0043738	0.0105599	2.06512	2.06512	up	hsa_circ_0043738	chr17	40054883	40063825	-	8942	722	NM_001096	ACLY
hsa_circ_0066071	0.00715035	3.91868	3.91868	up	hsa_circ_0066071	chr3	52550999	52558229	+	7230	3293	NM_015136	STAB1
hsa_circ_0050661	0.0300592	3.85857	3.85857	up	hsa_circ_0050661	chr19	36290891	36293178	-	2287	319	NM_021232	PRODH2
hsa_circ_0023370	0.0202499	2.93672	2.93672	up	hsa_circ_0023370	chr11	71148857	71152486	-	3629	551	NM_001360	DHCR7
hsa_circ_0070393	0.0158966	2.88699	2.88699	up	hsa_circ_0070393	chr4	88257690	88261758	-	4068	945	NM_016245	HSD17B11
hsa_circ_0012667	0.00298344	3.31458	3.31458	up	hsa_circ_0012667	chr1	55319106	55340884	-	21778	904	NM_014762	DHCR24
hsa_circ_0037100	0.0239411	4.84301	4.84301	up	hsa_circ_0037100	chr15	101929668	101970268	-	40600	653	NM_002570	PCSK6
hsa_circ_0073978	0.0108752	2.25723	2.25723	up	hsa_circ_0073978	chr5	134018062	134023989	+	5927	342	NM_021982	SEC24A
hsa_circ_0003513	0.0105781	4.07251	4.07251	up	hsa_circ_0003513	chr1	94360169	94367225	-	7056	463	NM_002061	GCLM
hsa_circ_0067027	0.0191022	4.36395	4.36395	up	hsa_circ_0067027	chr3	122835077	122835145	+	68	68	NM_006810	PDIA5
hsa_circ_0073038	0.0320746	2.58507	2.58507	up	hsa_circ_0073038	chr5	74640069	74640157	+	88	88	NM_000859	HMGCR
hsa_circ_0025412	0.0129398	3.02246	3.02246	up	hsa_circ_0025412	chr12	9221335	9225467	-	4132	610	NM_000014	A2M
hsa_circ_0080228	0.0498344	2.03722	2.03722	up	hsa_circ_0080228	chr7	55229191	55270318	+	41127	1773	NM_005228	EGFR
hsa_circ_0025662	0.0384362	4.93478	4.93478	up	hsa_circ_0025662	chr12	26634063	26807059	-	172996	3534	NM_002223	ITPR2
hsa_circ_0078552	0.0321671	2.392	2.392	up	hsa_circ_0078552	chr6	160189542	160198488	+	8946	540	NM_005891	ACAT2
hsa_circ_0041746	0.0278578	3.27966	3.27966	up	hsa_circ_0041746	chr17	6588038	6594259	-	6221	1919	NM_177550	SLC13A5
hsa_circ_0022384	0.0312339	2.62645	2.62645	up	hsa_circ_0022384	chr11	61607805	61624543	+	16738	487	NM_004265	FADS2
hsa_circ_0072391	0.00808543	2.27608	2.27608	up	hsa_circ_0072391	chr5	43295853	43297268	-	1415	331	NM_001098272	HMGCS1
hsa_circ_0029023	0.025829	11.8718	11.8718	up	hsa_circ_0029023	chr12	122277432	122277744	-	312	312	NM_001171993	HPD
hsa_circ_0025434	0.0330053	2.84215	2.84215	up	hsa_circ_0025434	chr12	9246060	9265132	-	19072	1970	NM_000014	A2M
hsa_circ_0064369	0.0256376	2.59631	2.59631	up	hsa_circ_0064369	chr3	12778076	12791339	-	13263	627	NM_018306	TMEM40
hsa_circ_0081001	0.0431102	3.44919	3.44919	up	hsa_circ_0081001	chr7	91755566	91756945	-	1379	302	NM_000786	CYP51A1
hsa_circ_0012668	0.00954916	2.53971	2.53971	up	hsa_circ_0012668	chr1	55319709	55319907	-	198	198	NM_014762	DHCR24
hsa_circ_0026920	0.0323901	2.77466	2.77466	up	hsa_circ_0026920	chr12	56628607	56629484	+	877	474	NM_173596	SLC39A5
hsa_circ_0086603	0.0368719	7.19959	7.19959	up	hsa_circ_0086603	chr9	27168492	27173360	+	4868	537	NM_000459	TEK
hsa_circ_0067019	0.0279214	2.05662	2.05662	up	hsa_circ_0067019	chr3	122808014	122873888	+	65874	1302	NM_006810	PDIA5
hsa_circ_0052913	0.0221858	13.6837	13.6837	up	hsa_circ_0052913	chr2	21239310	21265348	-	26038	3211	NM_000384	APOB
hsa_circ_0025433	0.0228743	3.07134	3.07134	up	hsa_circ_0025433	chr12	9246060	9262930	-	16870	1757	NM_000014	A2M
hsa_circ_0052909	0.0284659	14.3196	14.3196	up	hsa_circ_0052909	chr2	21238241	21251410	-	13169	1891	NM_000384	APOB
hsa_circ_0006593	0.0164991	2.07429	2.07429	up	hsa_circ_0006593	chr1	168200751	168208398	+	7647	380	NM_199344	SFT2D2
hsa_circ_0009513	0.0475459	2.24301	2.24301	up	hsa_circ_0009513	chr1	6529603	6531868	-	2265	853	NM_198681	PLEKHG5
hsa_circ_0025421	0.0316331	3.39934	3.39934	up	hsa_circ_0025421	chr12	9229941	9259201	-	29260	2472	NM_000014	A2M
hsa_circ_0021072	0.0283382	2.17453	2.17453	up	hsa_circ_0021072	chr11	7631521	7670885	+	39364	1635	NM_003621	PPFIBP2
hsa_circ_0073041	0.00602738	2.79085	2.79085	up	hsa_circ_0073041	chr5	74646613	74646774	+	161	161	NM_000859	HMGCR
hsa_circ_0054564	0.0175896	2.03191	2.03191	up	hsa_circ_0054564	chr2	54843343	54889445	+	46102	8255	NM_178313	SPTBN1
hsa_circ_0025415	0.0280133	2.41292	2.41292	up	hsa_circ_0025415	chr12	9227155	9229532	-	2377	405	NM_000014	A2M
hsa_circ_0025440	0.0208459	2.91355	2.91355	up	hsa_circ_0025440	chr12	9256834	9266139	-	9305	1180	NM_000014	A2M
hsa_circ_0016315	0.00703449	22.4123	22.4123	up	hsa_circ_0016315	chr1	209788217	209800323	-	12106	2432	NM_001017402	LAMB3
hsa_circ_0052881	0.0312448	17.6534	17.6534	up	hsa_circ_0052881	chr2	21224300	21227547	-	3247	2205	NM_000384	APOB
hsa_circ_0071336	0.0303938	4.43696	4.43696	up	hsa_circ_0071336	chr4	159756556	159817017	+	60461	2611	NM_020840	FNIP2
hsa_circ_0032350	0.00576644	4.93089	4.93089	up	hsa_circ_0032350	chr14	69921528	69922583	+	1055	221	NM_018375	SLC39A9
hsa_circ_0037096	0.0362428	4.10967	4.10967	up	hsa_circ_0037096	chr15	101906400	101910728	-	4328	326	NM_002570	PCSK6
hsa_circ_0046330	0.0158472	2.20042	2.20042	up	hsa_circ_0046330	chr17	80036213	80040991	-	4778	2776	NM_004104	FASN
hsa_circ_0071319	0.0173182	43.0069	43.0069	up	hsa_circ_0071319	chr4	155506428	155508809	-	2381	1788	NM_021871	FGA
hsa_circ_0019510	0.0455569	2.27768	2.27768	up	hsa_circ_0019510	chr10	102112122	102114389	+	2267	337	NM_005063	SCD
hsa_circ_0012670	0.0130995	3.0817	3.0817	up	hsa_circ_0012670	chr1	55319709	55340884	-	21175	725	NM_014762	DHCR24
hsa_circ_0057335	0.0325834	4.56041	4.56041	up	hsa_circ_0057335	chr2	188328957	188349714	-	20757	3262	NM_006287	TFPI
hsa_circ_0056881	0.0287517	6.61243	6.61243	up	hsa_circ_0056881	chr2	162877090	162929996	-	52906	1170	NM_001935	DPP4
hsa_circ_0025866	0.0360169	3.81804	3.81804	up	hsa_circ_0025866	chr12	39069518	39161540	-	92022	961	NM_153634	CPNE8
hsa_circ_0023374	0.0275522	2.8109	2.8109	up	hsa_circ_0023374	chr11	71152272	71152486	-	214	214	NM_001360	DHCR7
hsa_circ_0052911	0.029908	14.3352	14.3352	up	hsa_circ_0052911	chr2	21238241	21265348	-	27107	3387	NM_000384	APOB
hsa_circ_0073036	0.0134404	2.79299	2.79299	up	hsa_circ_0073036	chr5	74639677	74641483	+	1806	285	NM_000859	HMGCR
hsa_circ_0052926	0.0269305	13.4255	13.4255	up	hsa_circ_0052926	chr2	21258455	21265348	-	6893	697	NM_000384	APOB
hsa_circ_0063307	0.0185879	3.5817	3.5817	up	hsa_circ_0063307	chr22	38878500	38879445	+	945	945	NM_006855	KDELR3
hsa_circ_0020966	0.041417	114.161	114.161	up	hsa_circ_0020966	chr11	5289579	5289827	-	248	248	NM_005330	HBE1
hsa_circ_0052921	0.0175694	13.9314	13.9314	up	hsa_circ_0052921	chr2	21255225	21260983	-	5758	969	NM_000384	APOB
hsa_circ_0067029	0.0221607	2.87918	2.87918	up	hsa_circ_0067029	chr3	122842912	122843190	+	278	164	NM_006810	PDIA5
hsa_circ_0086386	0.0252406	3.14151	3.14151	up	hsa_circ_0086386	chr9	14784367	14841587	-	57220	2704	NM_144966	FREM1
hsa_circ_0073549	0.0277937	2.03289	2.03289	up	hsa_circ_0073549	chr5	109103235	109156043	+	52808	1616	NM_002372	MAN2A1
hsa_circ_0052902	0.0391926	14.0702	14.0702	up	hsa_circ_0052902	chr2	21236031	21249836	-	13805	2149	NM_000384	APOB
hsa_circ_0013137	0.0280893	6.10334	6.10334	up	hsa_circ_0013137	chr1	92184868	92224307	-	39439	1320	NR_036634	TGFBR3
hsa_circ_0080332	0.0453126	3.70345	3.70345	up	hsa_circ_0080332	chr7	65547866	65548161	+	295	155	NM_001024943	ASL
hsa_circ_0062058	0.0113294	2.15427	2.15427	up	hsa_circ_0062058	chr21	47609037	47636438	-	27401	3532	NM_001145437	LSS
hsa_circ_0014999	0.0118791	6.29322	6.29322	up	hsa_circ_0014999	chr1	161192707	161193215	-	508	209	NM_001643	APOA2
hsa_circ_0013130	0.0298421	8.32647	8.32647	up	hsa_circ_0013130	chr1	92145899	92163687	-	17788	3665	NR_036634	TGFBR3
hsa_circ_0004006	0.0418375	2.28629	2.28629	up	hsa_circ_0004006	chr17	61271351	61278318	+	6967	336	NM_025185	TANC2
hsa_circ_0023031	0.0341255	4.19855	4.19855	up	hsa_circ_0023031	chr11	66583523	66590145	+	6622	380	NM_024650	C11orf80
hsa_circ_0080189	0.0302419	2.20519	2.20519	up	hsa_circ_0080189	chr7	47520700	47568745	-	48045	189	NM_022748	TNS3
hsa_circ_0031745	0.01769	2.63194	2.63194	up	hsa_circ_0031745	chr14	39760222	39769190	+	8968	504	NM_001247989	CTAGE5
hsa_circ_0031746	0.00921818	2.53653	2.53653	up	hsa_circ_0031746	chr14	39760222	39796226	+	36004	1540	NM_001247989	CTAGE5
hsa_circ_0052915	0.0298616	15.8428	15.8428	up	hsa_circ_0052915	chr2	21242594	21242777	-	183	183	NM_000384	APOB
hsa_circ_0052929	0.025041	14.7903	14.7903	up	hsa_circ_0052929	chr2	21260829	21266423	-	5594	455	NM_000384	APOB
hsa_circ_0026323	0.0135677	2.68023	2.68023	up	hsa_circ_0026323	chr12	51888728	51888902	+	174	174	NM_001039960	SLC4A8
hsa_circ_0081930	0.0220739	2.069	2.069	up	hsa_circ_0081930	chr7	107595911	107596075	-	164	164	NM_002291	LAMB1
hsa_circ_0052882	0.0399588	14.7876	14.7876	up	hsa_circ_0052882	chr2	21224300	21235523	-	11223	9777	NM_000384	APOB
hsa_circ_0039994	0.0230662	10.1733	10.1733	up	hsa_circ_0039994	chr16	68847215	68849662	+	2447	428	NM_004360	CDH1
hsa_circ_0040412	0.0269875	3.17882	3.17882	up	hsa_circ_0040412	chr16	72090059	72094955	+	4896	1382	NM_005143	HP
hsa_circ_0067412	0.0329075	9.74256	9.74256	up	hsa_circ_0067412	chr3	133474206	133476790	+	2584	546	NM_001063	TF
hsa_circ_0067017	0.0129467	2.03126	2.03126	up	hsa_circ_0067017	chr3	122808014	122843190	+	35176	731	NM_006810	PDIA5
hsa_circ_0080223	0.0339357	2.79924	2.79924	up	hsa_circ_0080223	chr7	55221703	55241736	+	20033	1437	NM_005228	EGFR
hsa_circ_0043389	0.0386585	2.04327	2.04327	up	hsa_circ_0043389	chr17	37054664	37054772	+	108	108	NM_006148	LASP1
hsa_circ_0086384	0.0435133	3.17038	3.17038	up	hsa_circ_0086384	chr9	14784367	14808132	-	23765	1549	NM_144966	FREM1
hsa_circ_0073043	0.0173806	3.03576	3.03576	up	hsa_circ_0073043	chr5	74656112	74657926	+	1814	1814	NM_000859	HMGCR
hsa_circ_0073039	0.0239588	2.41141	2.41141	up	hsa_circ_0073039	chr5	74640069	74645973	+	5904	386	NM_000859	HMGCR
hsa_circ_0023366	0.00865862	3.01925	3.01925	up	hsa_circ_0023366	chr11	71145456	71155261	-	9805	2294	NM_001360	DHCR7
hsa_circ_0013133	0.0473702	5.46748	5.46748	up	hsa_circ_0013133	chr1	92174219	92200516	-	26297	1903	NR_036634	TGFBR3
hsa_circ_0001025	0.0443608	2.18552	2.18552	up	hsa_circ_0001025	chr2	69565029	69565697	-	668	279	NM_002056	GFPT1
hsa_circ_0023043	0.0475625	2.22934	2.22934	up	hsa_circ_0023043	chr11	66615996	66638363	-	22367	3277	NM_001040716	PC
hsa_circ_0025425	0.0220238	3.20208	3.20208	up	hsa_circ_0025425	chr12	9241795	9246175	-	4380	645	NM_000014	A2M
hsa_circ_0066073	0.00587	5.05023	5.05023	up	hsa_circ_0066073	chr3	52556052	52558229	+	2177	1385	NM_015136	STAB1
hsa_circ_0087227	0.0177151	5.25458	5.25458	up	hsa_circ_0087227	chr9	78547294	78711018	+	163724	915	NM_001190482	PCSK5
hsa_circ_0023604	0.0263891	2.30253	2.30253	up	hsa_circ_0023604	chr11	74971165	74988492	-	17327	6680	NM_004041	ARRB1
hsa_circ_0052923	0.0284036	15.13	15.13	up	hsa_circ_0052923	chr2	21255225	21266423	-	11198	1270	NM_000384	APOB
hsa_circ_0023038	0.0272779	2.05891	2.05891	up	hsa_circ_0023038	chr11	66615996	66617330	-	1334	1012	NM_001040716	PC
hsa_circ_0023163	0.039787	2.19714	2.19714	up	hsa_circ_0023163	chr11	67817953	67818366	+	413	337	NM_006019	TCIRG1
hsa_circ_0039993	0.0386459	7.66385	7.66385	up	hsa_circ_0039993	chr16	68845586	68853328	+	7742	879	NM_004360	CDH1
hsa_circ_0026922	0.0279037	4.40448	4.40448	up	hsa_circ_0026922	chr12	56630714	56630795	+	81	81	NM_173596	SLC39A5
hsa_circ_0046370	0.00678446	2.26199	2.26199	up	hsa_circ_0046370	chr17	80048757	80053348	-	4591	1553	NM_004104	FASN
hsa_circ_0080226	0.0274298	2.87912	2.87912	up	hsa_circ_0080226	chr7	55224451	55233130	+	8679	747	NM_005228	EGFR
hsa_circ_0023372	0.0231476	2.8289	2.8289	up	hsa_circ_0023372	chr11	71148857	71155261	-	6404	865	NM_001360	DHCR7
hsa_circ_0059495	0.0423549	2.09749	2.09749	up	hsa_circ_0059495	chr20	17602499	17660720	-	58221	2039	NM_001042576	RRBP1
hsa_circ_0052885	0.0205266	15.8069	15.8069	up	hsa_circ_0052885	chr2	21224300	21242777	-	18477	11177	NM_000384	APOB
hsa_circ_0082032	0.0333816	6.57743	6.57743	up	hsa_circ_0082032	chr7	120629444	120884392	+	254948	2541	NM_024913	C7orf58
hsa_circ_0071320	0.00810757	39.4692	39.4692	up	hsa_circ_0071320	chr4	155506428	155510128	-	3700	1972	NM_021871	FGA
hsa_circ_0069244	0.0257378	3.13964	3.13964	up	hsa_circ_0069244	chr4	16587544	16760883	-	173339	483	NM_001130834	LDB2
hsa_circ_0019511	0.0349229	2.50274	2.50274	up	hsa_circ_0019511	chr10	102112122	102124588	+	12466	4668	NM_005063	SCD
hsa_circ_0026921	0.0191209	3.77442	3.77442	up	hsa_circ_0026921	chr12	56628607	56630795	+	2188	817	NM_173596	SLC39A5
hsa_circ_0056666	0.0433665	2.33103	2.33103	up	hsa_circ_0056666	chr2	145182362	145187593	-	5231	330	NM_014795	ZEB2
hsa_circ_0023160	0.0340208	2.19155	2.19155	up	hsa_circ_0023160	chr11	67816547	67818366	+	1819	900	NM_006019	TCIRG1
hsa_circ_0081000	0.0171985	3.43431	3.43431	up	hsa_circ_0081000	chr7	91755566	91755741	-	175	175	NM_000786	CYP51A1
hsa_circ_0023155	0.0410869	2.17632	2.17632	up	hsa_circ_0023155	chr11	67811598	67818366	+	6768	1766	NM_006019	TCIRG1
hsa_circ_0037101	0.0218701	4.69633	4.69633	up	hsa_circ_0037101	chr15	101929668	101983865	-	54197	1013	NM_002570	PCSK6
hsa_circ_0052930	0.0236726	14.4617	14.4617	up	hsa_circ_0052930	chr2	21263809	21265348	-	1539	262	NM_000384	APOB
hsa_circ_0082046	0.041918	6.92353	6.92353	up	hsa_circ_0082046	chr7	120764384	120911484	+	147100	1950	NM_024913	C7orf58
hsa_circ_0072387	0.0149536	2.16843	2.16843	up	hsa_circ_0072387	chr5	43294157	43297268	-	3111	609	NM_001098272	HMGCS1
hsa_circ_0022387	0.0463435	2.40321	2.40321	up	hsa_circ_0022387	chr11	61615630	61615756	+	126	126	NM_004265	FADS2
hsa_circ_0052907	0.0230516	14.0891	14.0891	up	hsa_circ_0052907	chr2	21237944	21265348	-	27404	3575	NM_000384	APOB
hsa_circ_0072388	0.0112545	2.14533	2.14533	up	hsa_circ_0072388	chr5	43294157	43298236	-	4079	735	NM_001098272	HMGCS1
hsa_circ_0046338	0.00986149	2.28388	2.28388	up	hsa_circ_0046338	chr17	80036213	80056106	-	19893	8458	NM_004104	FASN
hsa_circ_0052898	0.0358679	12.2489	12.2489	up	hsa_circ_0052898	chr2	21236031	21236405	-	374	374	NM_000384	APOB
hsa_circ_0024360	0.0220256	7.15824	7.15824	up	hsa_circ_0024360	chr11	116707716	116708123	-	407	220	NM_000039	APOA1
hsa_circ_0086391	0.0362182	3.58557	3.58557	up	hsa_circ_0086391	chr9	14804953	14806844	-	1891	383	NM_144966	FREM1
hsa_circ_0057334	0.0483455	4.20206	4.20206	up	hsa_circ_0057334	chr2	188328957	188331769	-	2812	2812	NM_006287	TFPI
hsa_circ_0046371	0.0156867	2.63415	2.63415	up	hsa_circ_0046371	chr17	80048757	80054328	-	5571	1687	NM_004104	FASN
hsa_circ_0067015	0.0131367	2.67009	2.67009	up	hsa_circ_0067015	chr3	122808014	122821643	+	13629	345	NM_006810	PDIA5
hsa_circ_0017432	0.0455793	2.49127	2.49127	up	hsa_circ_0017432	chr10	1085963	1088702	-	2739	1612	NM_004508	IDI1
hsa_circ_0016305	0.0490788	2.00941	2.00941	up	hsa_circ_0016305	chr1	207941123	207956675	+	15552	126	NM_002389	CD46
hsa_circ_0086633	0.00975899	2.21026	2.21026	up	hsa_circ_0086633	chr9	33110638	33116111	-	5473	3174	NM_001497	B4GALT1
hsa_circ_0070755	0.044731	2.03155	2.03155	up	hsa_circ_0070755	chr4	119726997	119736881	-	9884	516	NM_014822	SEC24D
hsa_circ_0041074	0.0105405	2.99731	2.99731	up	hsa_circ_0041074	chr16	89922520	89937727	+	15207	2214	NM_032451	SPIRE2
hsa_circ_0045265	0.0479101	4.8442	4.8442	up	hsa_circ_0045265	chr17	62079954	62084095	-	4141	1024	NM_001099786	ICAM2
hsa_circ_0035202	0.0404619	6.51472	6.51472	up	hsa_circ_0035202	chr15	50515161	50521239	+	6078	583	NM_003645	SLC27A2
hsa_circ_0067032	0.0138275	3.66285	3.66285	up	hsa_circ_0067032	chr3	122843118	122864439	+	21321	280	NM_006810	PDIA5
hsa_circ_0043386	0.0498201	2.1596	2.1596	up	hsa_circ_0043386	chr17	37034338	37046757	+	12419	180	NM_006148	LASP1
hsa_circ_0080185	0.0145496	2.55957	2.55957	up	hsa_circ_0080185	chr7	47476860	47520739	-	43879	315	NM_022748	TNS3
hsa_circ_0086634	0.00577033	2.0647	2.0647	up	hsa_circ_0086634	chr9	33110638	33120604	-	9966	3362	NM_001497	B4GALT1
hsa_circ_0045175	0.035528	2.29832	2.29832	up	hsa_circ_0045175	chr17	61271351	61417693	+	146342	1374	NM_025185	TANC2
hsa_circ_0052912	0.0227633	15.9288	15.9288	up	hsa_circ_0052912	chr2	21239310	21256390	-	17080	2428	NM_000384	APOB
hsa_circ_0039990	0.0450516	7.74446	7.74446	up	hsa_circ_0039990	chr16	68835572	68849662	+	14090	1402	NM_004360	CDH1
hsa_circ_0052892	0.0366091	13.6062	13.6062	up	hsa_circ_0052892	chr2	21227140	21265348	-	38208	11966	NM_000384	APOB
hsa_circ_0025428	0.0202946	3.3425	3.3425	up	hsa_circ_0025428	chr12	9242497	9266139	-	23642	2632	NM_000014	A2M
hsa_circ_0072385	0.0230128	2.27717	2.27717	up	hsa_circ_0072385	chr5	43292575	43298236	-	5661	1025	NM_001098272	HMGCS1
hsa_circ_0014204	0.0223197	2.36719	2.36719	up	hsa_circ_0014204	chr1	152004981	152005299	-	318	318	NM_005620	S100A11
hsa_circ_0046347	0.0481189	2.45655	2.45655	up	hsa_circ_0046347	chr17	80041392	80043278	-	1886	1219	NM_004104	FASN
hsa_circ_0080163	0.0424714	2.0298	2.0298	up	hsa_circ_0080163	chr7	47440381	47520739	-	80358	967	NM_022748	TNS3
hsa_circ_0046329	0.0126342	2.24812	2.24812	up	hsa_circ_0046329	chr17	80036213	80040290	-	4077	2422	NM_004104	FASN
hsa_circ_0062065	0.0155477	2.01235	2.01235	up	hsa_circ_0062065	chr21	47625749	47642652	-	16903	1351	NM_001145437	LSS
hsa_circ_0071321	0.0177587	47.3836	47.3836	up	hsa_circ_0071321	chr4	155509944	155511897	-	1953	422	NM_000508	FGA
hsa_circ_0022383	0.0357112	2.47794	2.47794	up	hsa_circ_0022383	chr11	61605249	61615756	+	10507	537	NM_004265	FADS2
hsa_circ_0036742	0.0107272	7.38624	7.38624	up	hsa_circ_0036742	chr15	90347119	90347848	-	729	396	NM_001150	ANPEP
hsa_circ_0083712	0.00574083	4.38562	4.38562	up	hsa_circ_0083712	chr8	25189766	25203127	+	13361	851	NM_024940	DOCK5
hsa_circ_0083084	0.0323596	2.71475	2.71475	up	hsa_circ_0083084	chr7	155099950	155101945	+	1995	1995	NM_005542	INSIG1
hsa_circ_0052914	0.0243991	16.0622	16.0622	up	hsa_circ_0052914	chr2	21239310	21266423	-	27113	3250	NM_000384	APOB
hsa_circ_0070395	0.0385569	2.82751	2.82751	up	hsa_circ_0070395	chr4	88293860	88303514	-	9654	347	NM_016245	HSD17B11
hsa_circ_0022391	0.0473867	2.28351	2.28351	up	hsa_circ_0022391	chr11	61630443	61630850	+	407	195	NM_004265	FADS2
hsa_circ_0046022	0.00297134	2.24739	2.24739	up	hsa_circ_0046022	chr17	78269356	78293112	+	23756	1269	NM_020914	RNF213
hsa_circ_0022397	0.0485771	2.42453	2.42453	up	hsa_circ_0022397	chr11	61633109	61634825	+	1716	1716	NM_004265	FADS2
hsa_circ_0052893	0.045564	13.238	13.238	up	hsa_circ_0052893	chr2	21227140	21266423	-	39283	12005	NM_000384	APOB
hsa_circ_0052928	0.0259524	13.4986	13.4986	up	hsa_circ_0052928	chr2	21259971	21265348	-	5377	572	NM_000384	APOB
hsa_circ_0069243	0.0296733	3.8641	3.8641	up	hsa_circ_0069243	chr4	16587544	16590455	-	2911	207	NM_001130834	LDB2
hsa_circ_0014208	0.0389046	2.29082	2.29082	up	hsa_circ_0014208	chr1	152006123	152009511	-	3388	276	NM_005620	S100A11
hsa_circ_0023161	0.0384173	2.13883	2.13883	up	hsa_circ_0023161	chr11	67817129	67818366	+	1237	686	NM_006019	TCIRG1
hsa_circ_0052890	0.0238438	16.284	16.284	up	hsa_circ_0052890	chr2	21227140	21257773	-	30633	11269	NM_000384	APOB
hsa_circ_0052887	0.0448977	13.2558	13.2558	up	hsa_circ_0052887	chr2	21224300	21255453	-	31153	12869	NM_000384	APOB
hsa_circ_0025437	0.0277208	2.20149	2.20149	up	hsa_circ_0025437	chr12	9248134	9266139	-	18005	1927	NM_000014	A2M
hsa_circ_0046331	0.0195454	2.0304	2.0304	up	hsa_circ_0046331	chr17	80036213	80041515	-	5302	3123	NM_004104	FASN
hsa_circ_0025864	0.042293	4.08533	4.08533	up	hsa_circ_0025864	chr12	39046001	39161540	-	115539	2906	NM_153634	CPNE8
hsa_circ_0056654	0.00647856	43.0134	43.0134	up	hsa_circ_0056654	chr2	143742652	143790890	+	48238	312	NM_001199241	KYNU
hsa_circ_0069242	0.0342203	3.4182	3.4182	up	hsa_circ_0069242	chr4	16587544	16587628	-	84	84	NM_001130834	LDB2
hsa_circ_0023373	0.0251314	2.9893	2.9893	up	hsa_circ_0023373	chr11	71148857	71159477	-	10620	1236	NM_001360	DHCR7
hsa_circ_0066361	0.0158685	2.36882	2.36882	up	hsa_circ_0066361	chr3	58118534	58149057	+	30523	2808	NM_001164317	FLNB
hsa_circ_0025439	0.0354083	2.94803	2.94803	up	hsa_circ_0025439	chr12	9253739	9264807	-	11068	1128	NM_000014	A2M
hsa_circ_0045173	0.0419825	2.28158	2.28158	up	hsa_circ_0045173	chr17	61271351	61345234	+	73883	726	NM_025185	TANC2
hsa_circ_0013135	0.0275946	8.48564	8.48564	up	hsa_circ_0013135	chr1	92177799	92187701	-	9902	1281	NR_036634	TGFBR3
hsa_circ_0052905	0.022692	14.139	14.139	up	hsa_circ_0052905	chr2	21237319	21238132	-	813	334	NM_000384	APOB
hsa_circ_0052906	0.031912	14.3393	14.3393	up	hsa_circ_0052906	chr2	21237319	21249836	-	12517	1775	NM_000384	APOB
hsa_circ_0045266	0.0434479	4.6981	4.6981	up	hsa_circ_0045266	chr17	62079954	62097994	-	18040	1335	NM_001099786	ICAM2
hsa_circ_0052894	0.0378678	13.9142	13.9142	up	hsa_circ_0052894	chr2	21227432	21235523	-	8091	7687	NM_000384	APOB
hsa_circ_0025431	0.0300916	2.78669	2.78669	up	hsa_circ_0025431	chr12	9243796	9246175	-	2379	344	NM_000014	A2M
hsa_circ_0035203	0.0308796	8.69934	8.69934	up	hsa_circ_0035203	chr15	50519176	50521239	+	2063	297	NM_003645	SLC27A2
hsa_circ_0090994	0.033505	2.95841	2.95841	up	hsa_circ_0090994	chrX	70464151	70468651	-	4500	1659	NM_005096	ZMYM3
hsa_circ_0083082	0.0340485	2.82364	2.82364	up	hsa_circ_0083082	chr7	155093275	155101945	+	8670	2387	NM_005542	INSIG1
hsa_circ_0041341	0.0283373	2.47954	2.47954	up	hsa_circ_0041341	chr17	1675165	1680859	+	5694	937	NM_002615	SERPINF1
hsa_circ_0023164	0.0401076	2.12721	2.12721	up	hsa_circ_0023164	chr11	67818207	67818366	+	159	159	NM_006019	TCIRG1
hsa_circ_0052291	0.0355179	2.29017	2.29017	up	hsa_circ_0052291	chr19	57901217	57901482	+	265	265	NM_001172773	ZNF548
hsa_circ_0014996	0.0163252	8.234	8.234	up	hsa_circ_0014996	chr1	161192082	161192312	-	230	230	NM_001643	APOA2
hsa_circ_0015000	0.0148861	7.91065	7.91065	up	hsa_circ_0015000	chr1	161192707	161193418	-	711	243	NM_001643	APOA2
hsa_circ_0025435	0.0261512	2.99033	2.99033	up	hsa_circ_0025435	chr12	9246060	9266139	-	20079	2154	NM_000014	A2M
hsa_circ_0073037	0.0410532	2.71769	2.71769	up	hsa_circ_0073037	chr5	74639677	74646774	+	7097	776	NM_000859	HMGCR
hsa_circ_0046369	0.0428919	2.56883	2.56883	up	hsa_circ_0046369	chr17	80048757	80050895	-	2138	1025	NM_004104	FASN
hsa_circ_0031017	0.0315983	2.42298	2.42298	up	hsa_circ_0031017	chr13	114149816	114175048	+	25232	1423	NM_017905	TMCO3
hsa_circ_0067411	0.0274138	9.53536	9.53536	up	hsa_circ_0067411	chr3	133474206	133475853	+	1647	368	NM_001063	TF
hsa_circ_0067416	0.0232704	10.2427	10.2427	up	hsa_circ_0067416	chr3	133478018	133494461	+	16443	824	NM_001063	TF
hsa_circ_0047937	0.0364669	2.58759	2.58759	up	hsa_circ_0047937	chr18	67801708	67817323	-	15615	899	NM_173630	RTTN
hsa_circ_0013132	0.00156258	10.4301	10.4301	up	hsa_circ_0013132	chr1	92161228	92200516	-	39288	2053	NR_036634	TGFBR3
hsa_circ_0067407	0.0170654	12.9412	12.9412	up	hsa_circ_0067407	chr3	133464799	133474339	+	9540	1120	NM_001063	TF
hsa_circ_0025656	0.00864101	3.42885	3.42885	up	hsa_circ_0025656	chr12	26589153	26810825	-	221672	4763	NM_002223	ITPR2
hsa_circ_0065709	0.0419532	3.09754	3.09754	up	hsa_circ_0065709	chr3	49722903	49725330	-	2427	1329	NM_020998	MST1
hsa_circ_0086389	0.0160458	3.65859	3.65859	up	hsa_circ_0086389	chr9	14788916	14848771	-	59855	3025	NM_144966	FREM1
hsa_circ_0023153	0.0284305	2.01597	2.01597	up	hsa_circ_0023153	chr11	67811037	67818366	+	7329	1943	NM_006019	TCIRG1
hsa_circ_0041340	0.0300575	2.49697	2.49697	up	hsa_circ_0041340	chr17	1674322	1675369	+	1047	360	NM_002615	SERPINF1
hsa_circ_0019217	0.0286188	20.6045	20.6045	up	hsa_circ_0019217	chr10	95351592	95351869	-	277	277	NM_006744	RBP4
hsa_circ_0074752	0.0161248	11.5222	11.5222	up	hsa_circ_0074752	chr5	156476048	156484966	-	8918	793	NM_001099414	HAVCR1
hsa_circ_0024357	0.0379522	8.73956	8.73956	up	hsa_circ_0024357	chr11	116706468	116707127	-	659	659	NM_000039	APOA1
hsa_circ_0091582	0.0488075	3.72273	3.72273	up	hsa_circ_0091582	chrX	133087076	133087238	-	162	162	NM_001164617	GPC3
hsa_circ_0072297	0.0151574	8.97196	8.97196	up	hsa_circ_0072297	chr5	38448402	38458496	+	10094	307	NM_001205301	EGFLAM
hsa_circ_0014207	0.0379124	2.18515	2.18515	up	hsa_circ_0014207	chr1	152006123	152006276	-	153	153	NM_005620	S100A11
hsa_circ_0006991	0.00771083	2.76715	2.76715	up	hsa_circ_0006991	chr6	117861830	117864374	+	2544	344	NM_173674	DCBLD1
hsa_circ_0052598	0.0414102	2.29729	2.29729	up	hsa_circ_0052598	chr2	10580507	10580994	-	487	487	NM_002539	ODC1
hsa_circ_0012671	0.00583355	2.85814	2.85814	up	hsa_circ_0012671	chr1	55330975	55341720	-	10745	633	NM_014762	DHCR24
hsa_circ_0080169	0.0118835	2.22577	2.22577	up	hsa_circ_0080169	chr7	47451324	47463782	-	12458	334	NM_022748	TNS3
hsa_circ_0023149	0.0283893	2.19973	2.19973	up	hsa_circ_0023149	chr11	67810109	67818366	+	8257	2377	NM_006019	TCIRG1
hsa_circ_0041070	0.0099032	2.83501	2.83501	up	hsa_circ_0041070	chr16	89894906	89937727	+	42821	3244	NM_032451	SPIRE2
hsa_circ_0067021	0.0195312	2.52599	2.52599	up	hsa_circ_0067021	chr3	122811201	122811289	+	88	88	NM_006810	PDIA5
hsa_circ_0083435	0.0348913	3.00248	3.00248	up	hsa_circ_0083435	chr8	17412454	17419619	+	7165	613	NM_003046	SLC7A2
hsa_circ_0081003	0.0387832	2.76976	2.76976	up	hsa_circ_0081003	chr7	91761087	91761186	-	99	99	NM_000786	CYP51A1
hsa_circ_0055045	0.0152154	2.55263	2.55263	up	hsa_circ_0055045	chr2	69565029	69581700	-	16671	877	NM_001244710	GFPT1
hsa_circ_0025423	0.0392647	2.37844	2.37844	up	hsa_circ_0025423	chr12	9231839	9248296	-	16457	1268	NM_000014	A2M
hsa_circ_0052908	0.0177938	15.3775	15.3775	up	hsa_circ_0052908	chr2	21238241	21242777	-	4536	692	NM_000384	APOB
hsa_circ_0067410	0.0299134	11.8607	11.8607	up	hsa_circ_0067410	chr3	133474206	133474339	+	133	133	NM_001063	TF
hsa_circ_0069996	0.0297174	7.22174	7.22174	up	hsa_circ_0069996	chr4	75318260	75482254	+	163994	162888	NM_001657	AREG
hsa_circ_0046366	0.0258869	2.33075	2.33075	up	hsa_circ_0046366	chr17	80048757	80048945	-	188	188	NM_004104	FASN
hsa_circ_0086387	0.0490089	3.15277	3.15277	up	hsa_circ_0086387	chr9	14784367	14863901	-	79534	4208	NM_144966	FREM1
hsa_circ_0025426	0.0280135	3.15272	3.15272	up	hsa_circ_0025426	chr12	9241795	9254270	-	12475	1504	NM_000014	A2M
hsa_circ_0002181	0.0455968	3.08792	3.08792	up	hsa_circ_0002181	chr7	91755566	91761186	-	5620	578	NM_000786	CYP51A1
hsa_circ_0054288	0.000283471	2.12212	2.12212	up	hsa_circ_0054288	chr2	42994228	43010560	-	16332	966	NM_012205	HAAO
hsa_circ_0014241	0.00677898	38.5875	38.5875	up	hsa_circ_0014241	chr1	153586731	153587857	-	1126	914	NM_020672	S100A14
hsa_circ_0042538	0.0429675	11.5928	11.5928	up	hsa_circ_0042538	chr17	26694298	26695080	-	782	549	NM_000638	VTN
hsa_circ_0025414	0.0141337	3.06771	3.06771	up	hsa_circ_0025414	chr12	9225248	9266139	-	40891	3889	NM_000014	A2M
hsa_circ_0052919	0.0221798	14.8006	14.8006	up	hsa_circ_0052919	chr2	21251198	21266423	-	15225	1747	NM_000384	APOB
hsa_circ_0072381	0.0326352	2.41827	2.41827	up	hsa_circ_0072381	chr5	43289492	43293075	-	3583	2120	NM_001098272	HMGCS1
hsa_circ_0025420	0.0291478	2.89676	2.89676	up	hsa_circ_0025420	chr12	9229351	9265132	-	35781	3262	NM_000014	A2M
hsa_circ_0046328	0.011183	2.25338	2.25338	up	hsa_circ_0046328	chr17	80036213	80039719	-	3506	2178	NM_004104	FASN
hsa_circ_0025413	0.0271265	2.69668	2.69668	up	hsa_circ_0025413	chr12	9222340	9252119	-	29779	2705	NM_000014	A2M
hsa_circ_0007299	0.0499975	2.5975	2.5975	up	hsa_circ_0007299	chr7	91746357	91761186	-	14829	1159	NM_000786	CYP51A1
hsa_circ_0080183	0.0464843	2.01434	2.01434	up	hsa_circ_0080183	chr7	47474879	47568745	-	93866	588	NM_022748	TNS3
hsa_circ_0052920	0.0270409	15.1262	15.1262	up	hsa_circ_0052920	chr2	21252769	21266423	-	13654	1388	NM_000384	APOB
hsa_circ_0073979	0.00903477	2.18563	2.18563	up	hsa_circ_0073979	chr5	134018062	134044578	+	26516	1346	NM_021982	SEC24A
hsa_circ_0052899	0.0316632	13.2239	13.2239	up	hsa_circ_0052899	chr2	21236031	21237465	-	1434	520	NM_000384	APOB
hsa_circ_0001186	0.035718	2.3259	2.3259	up	hsa_circ_0001186	chr21	35475133	35475818	+	685	685	NM_006933	SLC5A3
hsa_circ_0086390	0.0378186	2.92342	2.92342	up	hsa_circ_0086390	chr9	14792740	14806844	-	14104	893	NM_144966	FREM1
hsa_circ_0052888	0.0177867	13.9111	13.9111	up	hsa_circ_0052888	chr2	21224300	21260983	-	36683	13610	NM_000384	APOB
hsa_circ_0019509	0.0331852	2.05956	2.05956	up	hsa_circ_0019509	chr10	102106771	102114389	+	7618	1137	NM_005063	SCD
hsa_circ_0012484	0.00702252	10.9627	10.9627	up	hsa_circ_0012484	chr1	52373627	52399114	-	25487	12284	NM_002867	RAB3B
hsa_circ_0041592	0.0213786	5.14777	5.14777	up	hsa_circ_0041592	chr17	4636827	4643223	-	6396	2324	NM_022059	CXCL16
hsa_circ_0024358	0.0482707	8.16995	8.16995	up	hsa_circ_0024358	chr11	116706468	116707873	-	1405	816	NM_000039	APOA1
hsa_circ_0084754	0.00517921	2.21232	2.21232	up	hsa_circ_0084754	chr8	71499340	71512317	-	12977	518	NM_014294	TRAM1
hsa_circ_0026069	0.00324131	6.81223	6.81223	up	hsa_circ_0026069	chr12	49318005	49318894	-	889	188	NM_001143782	FKBP11
hsa_circ_0086381	0.0395061	3.62064	3.62064	up	hsa_circ_0086381	chr9	14746920	14806844	-	59924	3050	NM_144966	FREM1
hsa_circ_0051235	0.0434843	3.9662	3.9662	up	hsa_circ_0051235	chr19	41938372	41939339	-	967	967	NM_001167867	ATP5SL
hsa_circ_0024356	0.0465712	9.12311	9.12311	up	hsa_circ_0024356	chr11	116703479	116703787	+	308	308	NM_000040	APOC3
hsa_circ_0052903	0.0239613	14.2524	14.2524	up	hsa_circ_0052903	chr2	21236031	21260983	-	24952	3833	NM_000384	APOB
hsa_circ_0066917	0.033043	2.44578	2.44578	up	hsa_circ_0066917	chr3	120357301	120360540	-	3239	232	NM_000187	HGD
hsa_circ_0067414	0.0403429	8.63232	8.63232	up	hsa_circ_0067414	chr3	133475674	133487008	+	11334	931	NM_001063	TF
hsa_circ_0005269	0.00130671	7.37525	7.37525	up	hsa_circ_0005269	chr12	49317564	49319461	-	1897	638	NM_001143782	FKBP11
hsa_circ_0080999	0.0315684	3.09373	3.09373	up	hsa_circ_0080999	chr7	91746357	91747929	-	1572	265	NM_000786	CYP51A1
hsa_circ_0052897	0.0168332	15.2037	15.2037	up	hsa_circ_0052897	chr2	21227951	21241985	-	14034	8789	NM_000384	APOB
hsa_circ_0033732	0.0245814	2.2304	2.2304	up	hsa_circ_0033732	chr14	106331808	106395619	-	63811	63811	NR_026800	KIAA0125
hsa_circ_0043568	0.0490755	2.29198	2.29198	up	hsa_circ_0043568	chr17	38641172	38643712	-	2540	512	NM_032865	TNS4
hsa_circ_0041072	0.0168985	2.83514	2.83514	up	hsa_circ_0041072	chr16	89920894	89937727	+	16833	2466	NM_032451	SPIRE2
hsa_circ_0069771	0.0372314	3.17728	3.17728	up	hsa_circ_0069771	chr4	55984770	55987357	-	2587	291	NM_002253	KDR
hsa_circ_0041747	0.0189551	5.16118	5.16118	up	hsa_circ_0041747	chr17	6588038	6607375	-	19337	2826	NM_177550	SLC13A5
hsa_circ_0088176	0.0390136	6.92652	6.92652	up	hsa_circ_0088176	chr9	117093071	117095536	+	2465	471	NM_000608	ORM2
hsa_circ_0072384	0.00859148	2.53565	2.53565	up	hsa_circ_0072384	chr5	43292575	43296019	-	3444	734	NM_001098272	HMGCS1
hsa_circ_0052922	0.0217077	14.7318	14.7318	up	hsa_circ_0052922	chr2	21255225	21265348	-	10123	1231	NM_000384	APOB
hsa_circ_0072374	0.0325982	3.55128	3.55128	up	hsa_circ_0072374	chr5	42804757	42812024	-	7267	722	NM_001093726	SEPP1
hsa_circ_0067415	0.0326199	9.42048	9.42048	up	hsa_circ_0067415	chr3	133475674	133489416	+	13742	996	NM_001063	TF
hsa_circ_0082047	0.0493102	8.50481	8.50481	up	hsa_circ_0082047	chr7	120768435	120937498	+	169063	3571	NM_024913	C7orf58
hsa_circ_0008368	0.00946016	2.04431	2.04431	up	hsa_circ_0008368	chr1	154145383	154145677	-	294	189	NM_152263	TPM3
hsa_circ_0024355	0.0297977	9.226	9.226	up	hsa_circ_0024355	chr11	116701488	116703787	+	2299	432	NM_000040	APOC3
hsa_circ_0080337	0.0382573	3.51327	3.51327	up	hsa_circ_0080337	chr7	65553793	65554682	+	889	344	NM_001024943	ASL
hsa_circ_0055037	0.0380905	2.0067	2.0067	up	hsa_circ_0055037	chr2	69555402	69556930	-	1528	411	NM_001244710	GFPT1
hsa_circ_0056655	0.00552519	25.2241	25.2241	up	hsa_circ_0056655	chr2	143787195	143790890	+	3695	139	NM_001199241	KYNU
hsa_circ_0073557	0.0412625	2.07519	2.07519	up	hsa_circ_0073557	chr5	109200736	109200847	+	111	111	NM_002372	MAN2A1
hsa_circ_0037103	0.0250861	5.43724	5.43724	up	hsa_circ_0037103	chr15	101968096	101970268	-	2172	166	NM_002570	PCSK6
hsa_circ_0067022	0.0142196	3.19957	3.19957	up	hsa_circ_0067022	chr3	122811201	122843004	+	31803	532	NM_006810	PDIA5
hsa_circ_0080753	0.0142653	2.21658	2.21658	up	hsa_circ_0080753	chr7	75617035	75621824	-	4789	652	NM_031925	TMEM120A
hsa_circ_0064372	0.0223151	2.53547	2.53547	up	hsa_circ_0064372	chr3	12779634	12791339	-	11705	432	NM_018306	TMEM40
hsa_circ_0073977	0.0364721	2.01134	2.01134	up	hsa_circ_0073977	chr5	134015291	134029388	+	14097	1193	NM_001252231	SEC24A
hsa_circ_0052925	0.0260859	15.6752	15.6752	up	hsa_circ_0052925	chr2	21258455	21260127	-	1672	281	NM_000384	APOB
hsa_circ_0041073	0.0175358	2.92577	2.92577	up	hsa_circ_0041073	chr16	89922007	89937727	+	15720	2301	NM_032451	SPIRE2
hsa_circ_0086632	0.022874	2.18531	2.18531	up	hsa_circ_0086632	chr9	33110638	33113584	-	2946	2946	NM_001497	B4GALT1
hsa_circ_0081486	0.0332057	2.90373	2.90373	up	hsa_circ_0081486	chr7	100203298	100205798	+	2500	834	NM_002593	PCOLCE
hsa_circ_0052927	0.0218029	15.7182	15.7182	up	hsa_circ_0052927	chr2	21258455	21266423	-	7968	736	NM_000384	APOB
hsa_circ_0009005	0.0269632	2.07153	2.07153	up	hsa_circ_0009005	chr16	15116560	15123913	+	7353	310	NM_015027	PDXDC1
hsa_circ_0067417	0.0407963	8.79287	8.79287	up	hsa_circ_0067417	chr3	133489351	133494461	+	5110	250	NM_001063	TF
hsa_circ_0080181	0.0353143	2.19515	2.19515	up	hsa_circ_0080181	chr7	47474879	47520739	-	45860	438	NM_022748	TNS3
hsa_circ_0006041	0.0322443	2.43514	2.43514	up	hsa_circ_0006041	chr7	65705311	65751696	+	46385	1145	NM_003596	TPST1
hsa_circ_0086636	0.00559204	2.10857	2.10857	up	hsa_circ_0086636	chr9	33110638	33167356	-	56718	4199	NM_001497	B4GALT1
hsa_circ_0045184	0.0467072	2.10369	2.10369	up	hsa_circ_0045184	chr17	61271351	61493035	+	221684	3704	NM_025185	TANC2
hsa_circ_0000939	0.013991	3.1419	3.1419	up	hsa_circ_0000939	chr19	45419446	45430290	+	10844	7997	NM_001645	APOC1
hsa_circ_0069436	0.00949162	2.39816	2.39816	up	hsa_circ_0069436	chr4	38924390	38930954	+	6564	216	NM_138389	FAM114A1
hsa_circ_0025679	0.0395352	2.64961	2.64961	up	hsa_circ_0025679	chr12	26809229	26878698	-	69469	2281	NM_002223	ITPR2
hsa_circ_0072373	0.0239055	4.71759	4.71759	up	hsa_circ_0072373	chr5	42804757	42804875	-	118	118	NM_001093726	SEPP1
hsa_circ_0067413	0.0476339	9.01511	9.01511	up	hsa_circ_0067413	chr3	133475674	133485277	+	9603	795	NM_001063	TF
hsa_circ_0012673	0.00842691	2.50898	2.50898	up	hsa_circ_0012673	chr1	55340765	55341720	-	955	225	NM_014762	DHCR24
hsa_circ_0007672	0.0384521	2.17977	2.17977	up	hsa_circ_0007672	chr7	65705311	65706257	+	946	946	NM_003596	TPST1
hsa_circ_0020794	0.0391285	2.04859	2.04859	up	hsa_circ_0020794	chr11	2154746	2154895	-	149	149	NM_000612	IGF2
hsa_circ_0064375	0.0284893	2.55156	2.55156	up	hsa_circ_0064375	chr3	12785398	12791339	-	5941	309	NM_018306	TMEM40
hsa_circ_0010400	0.0134476	3.96876	3.96876	up	hsa_circ_0010400	chr1	19644093	19644335	+	242	242	NM_001040125	PQLC2
hsa_circ_0067030	0.0205741	3.03517	3.03517	up	hsa_circ_0067030	chr3	122842912	122864439	+	21527	372	NM_006810	PDIA5
hsa_circ_0023367	0.0090936	2.83152	2.83152	up	hsa_circ_0023367	chr11	71145456	71156004	-	10548	2398	NM_001360	DHCR7
hsa_circ_0000530	0.0495828	2.58082	2.58082	up	hsa_circ_0000530	chr14	39746137	39748741	+	2604	243	NM_001247989	CTAGE5
hsa_circ_0003353	0.0265237	4.96702	4.96702	up	hsa_circ_0003353	chr2	188348850	188368497	-	19647	630	NM_006287	TFPI
hsa_circ_0016126	0.0311352	4.27415	4.27415	up	hsa_circ_0016126	chr1	204100189	204106377	-	6188	1415	NM_018208	ETNK2
hsa_circ_0063636	0.0198578	9.47704	9.47704	up	hsa_circ_0063636	chr22	42470254	42475442	+	5188	2332	NM_001002034	FAM109B
hsa_circ_0045177	0.0439733	2.03751	2.03751	up	hsa_circ_0045177	chr17	61271351	61432751	+	161400	2149	NM_025185	TANC2
hsa_circ_0068451	0.0213209	7.4499	7.4499	up	hsa_circ_0068451	chr3	186336324	186339107	+	2783	919	NM_001622	AHSG
hsa_circ_0023369	0.0133316	3.24725	3.24725	up	hsa_circ_0023369	chr11	71148857	71150129	-	1272	337	NM_001360	DHCR7
hsa_circ_0081176	0.00551557	2.10378	2.10378	up	hsa_circ_0081176	chr7	95034173	95034800	-	627	627	NM_000305	PON2
hsa_circ_0072382	0.015814	2.28982	2.28982	up	hsa_circ_0072382	chr5	43289492	43298236	-	8744	2855	NM_001098272	HMGCS1
hsa_circ_0066325	0.00640577	2.13705	2.13705	up	hsa_circ_0066325	chr3	58092406	58140655	+	48249	5118	NM_001164317	FLNB
hsa_circ_0025445	0.026416	2.91977	2.91977	up	hsa_circ_0025445	chr12	9264972	9265132	-	160	160	NM_000014	A2M
hsa_circ_0079096	0.0486596	2.19879	2.19879	up	hsa_circ_0079096	chr7	1192542	1199855	-	7313	901	NM_182491	ZFAND2A
hsa_circ_0045183	0.0439786	2.14122	2.14122	up	hsa_circ_0045183	chr17	61271351	61490995	+	219644	3557	NM_025185	TANC2
hsa_circ_0023159	0.0251461	2.32999	2.32999	up	hsa_circ_0023159	chr11	67815113	67818366	+	3253	1268	NM_006019	TCIRG1
hsa_circ_0052904	0.0223475	14.2876	14.2876	up	hsa_circ_0052904	chr2	21236031	21266945	-	30914	4344	NM_000384	APOB
hsa_circ_0052883	0.0237589	14.2512	14.2512	up	hsa_circ_0052883	chr2	21224300	21238417	-	14117	10661	NM_000384	APOB
hsa_circ_0067408	0.0267728	14.5519	14.5519	up	hsa_circ_0067408	chr3	133473338	133474339	+	1001	310	NM_001063	TF
hsa_circ_0046337	0.0242807	2.09874	2.09874	up	hsa_circ_0046337	chr17	80036213	80054328	-	18115	8348	NM_004104	FASN
hsa_circ_0066376	0.00743461	2.3254	2.3254	up	hsa_circ_0066376	chr3	58155316	58155520	+	204	204	NM_001164317	FLNB
hsa_circ_0037102	0.0121923	5.379	5.379	up	hsa_circ_0037102	chr15	101933416	101970268	-	36852	552	NM_002570	PCSK6
hsa_circ_0011203	0.0238695	2.59896	2.59896	up	hsa_circ_0011203	chr1	31205314	31208112	-	2798	1543	NM_006762	LAPTM5
hsa_circ_0055044	0.0090625	2.8661	2.8661	up	hsa_circ_0055044	chr2	69565029	69581444	-	16415	797	NM_001244710	GFPT1
hsa_circ_0025438	0.022728	3.07974	3.07974	up	hsa_circ_0025438	chr12	9253739	9256996	-	3257	454	NM_000014	A2M
hsa_circ_0016524	0.0271209	3.46935	3.46935	up	hsa_circ_0016524	chr1	220863627	220872499	+	8872	2972	NM_024709	C1orf115
hsa_circ_0023363	0.0070717	2.73235	2.73235	up	hsa_circ_0023363	chr11	71145456	71146885	-	1429	1429	NM_001360	DHCR7
hsa_circ_0046349	0.0378506	2.04164	2.04164	up	hsa_circ_0046349	chr17	80041392	80050895	-	9503	4686	NM_004104	FASN
hsa_circ_0067020	0.0136356	2.85789	2.85789	up	hsa_circ_0067020	chr3	122808014	122880302	+	72288	1437	NM_006810	PDIA5
hsa_circ_0016127	0.0358752	4.34992	4.34992	up	hsa_circ_0016127	chr1	204100189	204110585	-	10396	1642	NM_018208	ETNK2
hsa_circ_0065710	0.040515	3.91332	3.91332	up	hsa_circ_0065710	chr3	49723494	49725101	-	1607	905	NM_020998	MST1
hsa_circ_0041075	0.0176337	2.0701	2.0701	up	hsa_circ_0041075	chr16	89927090	89937727	+	10637	1730	NM_032451	SPIRE2
hsa_circ_0022388	0.0314803	2.36249	2.36249	up	hsa_circ_0022388	chr11	61615630	61630850	+	15220	459	NM_004265	FADS2
hsa_circ_0073040	0.0328726	2.32297	2.32297	up	hsa_circ_0073040	chr5	74641398	74647140	+	5742	824	NM_000859	HMGCR
hsa_circ_0068447	0.0337539	9.70549	9.70549	up	hsa_circ_0068447	chr3	186330849	186339107	+	8258	1573	NM_001622	AHSG
hsa_circ_0069236	0.0339366	7.66987	7.66987	up	hsa_circ_0069236	chr4	16017788	16025038	-	7250	383	NM_001145847	PROM1
hsa_circ_0059616	0.0370587	3.04035	3.04035	up	hsa_circ_0059616	chr20	23614293	23616004	-	1711	457	NM_000099	CST3
hsa_circ_0025417	0.0225648	2.90799	2.90799	up	hsa_circ_0025417	chr12	9227155	9247680	-	20525	1743	NM_000014	A2M
hsa_circ_0046359	0.0241431	2.10104	2.10104	up	hsa_circ_0046359	chr17	80046265	80047260	-	995	628	NM_004104	FASN
hsa_circ_0025442	0.0453286	2.71214	2.71214	up	hsa_circ_0025442	chr12	9259086	9265132	-	6046	724	NM_000014	A2M
hsa_circ_0009558	0.0489376	5.85886	5.85886	up	hsa_circ_0009558	chr1	8071778	8074456	-	2678	2678	NM_018948	ERRFI1
hsa_circ_0021288	0.0216167	8.39167	8.39167	up	hsa_circ_0021288	chr11	12277189	12281444	+	4255	487	NM_014632	MICAL2
hsa_circ_0060555	0.0232107	2.2051	2.2051	up	hsa_circ_0060555	chr20	44520554	44520962	+	408	163	NM_001127695	CTSA
hsa_circ_0052900	0.0183616	14.9016	14.9016	up	hsa_circ_0052900	chr2	21236031	21241985	-	5954	1217	NM_000384	APOB
hsa_circ_0022389	0.0367205	2.41685	2.41685	up	hsa_circ_0022389	chr11	61624482	61625002	+	520	138	NM_004265	FADS2
hsa_circ_0012672	0.0125694	3.37185	3.37185	up	hsa_circ_0012672	chr1	55340765	55340884	-	119	119	NM_014762	DHCR24
hsa_circ_0052880	0.0302857	16.6816	16.6816	up	hsa_circ_0052880	chr2	21224300	21227324	-	3024	2090	NM_000384	APOB
hsa_circ_0067012	0.00689972	3.05082	3.05082	up	hsa_circ_0067012	chr3	122785855	122849463	+	63608	1066	NM_006810	PDIA5
hsa_circ_0059615	0.0464205	3.19575	3.19575	up	hsa_circ_0059615	chr20	23614293	23614636	-	343	343	NM_000099	CST3
hsa_circ_0025424	0.0154204	3.50586	3.50586	up	hsa_circ_0025424	chr12	9241795	9243078	-	1283	301	NM_000014	A2M
hsa_circ_0035546	0.0293996	4.89367	4.89367	up	hsa_circ_0035546	chr15	60643391	60689537	-	46146	929	NM_001002857	ANXA2
hsa_circ_0043387	0.0334918	2.4119	2.4119	up	hsa_circ_0043387	chr17	37034338	37078023	+	43685	3709	NM_006148	LASP1
hsa_circ_0025418	0.0161199	2.09486	2.09486	up	hsa_circ_0025418	chr12	9227155	9248296	-	21141	1905	NM_000014	A2M
hsa_circ_0069174	0.0152041	3.84621	3.84621	up	hsa_circ_0069174	chr4	9836504	9836632	-	128	128	NM_001001290	SLC2A9
hsa_circ_0067033	0.00896839	2.70715	2.70715	up	hsa_circ_0067033	chr3	122849326	122869211	+	19885	500	NM_006810	PDIA5
hsa_circ_0073064	0.0326931	4.93035	4.93035	up	hsa_circ_0073064	chr5	75884730	75923325	+	38595	1154	NM_006633	IQGAP2
hsa_circ_0037311	0.0288977	4.07003	4.07003	up	hsa_circ_0037311	chr16	1556952	1560460	+	3508	911	NM_016111	TELO2
hsa_circ_0025330	0.0215703	3.53083	3.53083	up	hsa_circ_0025330	chr12	7174946	7178335	+	3389	1381	NM_201442	C1S
hsa_circ_0080227	0.041362	3.68623	3.68623	up	hsa_circ_0080227	chr7	55225355	55225446	+	91	91	NM_005228	EGFR
hsa_circ_0025331	0.0101885	3.52718	3.52718	up	hsa_circ_0025331	chr12	7177158	7178335	+	1177	1177	NM_201442	C1S
hsa_circ_0019218	0.0276171	17.0935	17.0935	up	hsa_circ_0019218	chr10	95351592	95360993	-	9401	929	NM_006744	RBP4
hsa_circ_0023368	0.0322392	2.56684	2.56684	up	hsa_circ_0023368	chr11	71148857	71148989	-	132	132	NM_001360	DHCR7
hsa_circ_0073686	0.02006	5.10031	5.10031	up	hsa_circ_0073686	chr5	121406188	121411236	-	5048	391	NM_002317	LOX
hsa_circ_0051813	0.00285221	0.399766	2.50147	down	hsa_circ_0051813	chr19	49477469	49481414	-	3945	380	NM_002103	GYS1
hsa_circ_0028206	0.0458961	0.306763	3.25985	down	hsa_circ_0028206	chr12	110925665	110925748	+	83	83	NM_013300	C12orf24
hsa_circ_0058938	0.00550883	0.485863	2.05819	down	hsa_circ_0058938	chr2	241404889	241407495	+	2606	2197	NM_002081	GPC1
hsa_circ_0029654	0.0107111	0.298965	3.34488	down	hsa_circ_0029654	chr13	21361619	21370395	-	8776	549	NM_022459	XPO4
hsa_circ_0047190	0.0320412	0.373539	2.6771	down	hsa_circ_0047190	chr18	21293883	21294036	+	153	153	NM_198129	LAMA3
hsa_circ_0060328	0.0292279	0.414579	2.41209	down	hsa_circ_0060328	chr20	36775118	36790001	-	14883	849	NM_004613	TGM2
hsa_circ_0089923	0.0412595	0.169209	5.90987	down	hsa_circ_0089923	chrX	15693812	15706981	+	13169	287	NR_026551	CA5BP1
hsa_circ_0088200	0.040316	0.14181	7.05169	down	hsa_circ_0088200	chr9	117819431	117819704	-	273	273	NM_002160	TNC
hsa_circ_0079681	0.0401675	0.387402	2.5813	down	hsa_circ_0079681	chr7	29437988	29438102	+	114	114	NM_004067	CHN2
hsa_circ_0008173	0.00913788	0.488736	2.04609	down	hsa_circ_0008173	chr17	1746096	1780608	+	34512	657	NM_002945	RPA1
hsa_circ_0020532	0.000509886	0.497983	2.0081	down	hsa_circ_0020532	chr10	134351352	134459472	+	108120	466	NM_005539	INPP5A
hsa_circ_0066573	0.00102817	0.118938	8.40776	down	hsa_circ_0066573	chr3	81538849	81630426	-	91577	1482	NM_000158	GBE1
hsa_circ_0024577	0.0379891	0.46677	2.14238	down	hsa_circ_0024577	chr11	119181799	119182131	-	332	238	NM_006500	MCAM
hsa_circ_0089944	0.0134024	0.487984	2.04925	down	hsa_circ_0089944	chrX	16685636	16685847	-	211	107	NM_001144002	CTPS2
hsa_circ_0088635	0.00216945	0.19125	5.22877	down	hsa_circ_0088635	chr9	130106513	130107756	+	1243	180	NM_032293	GARNL3
hsa_circ_0071294	0.00559958	0.479134	2.0871	down	hsa_circ_0071294	chr4	154315413	154336247	+	20834	580	NR_045605	MND1
hsa_circ_0057725	0.021654	0.39594	2.52563	down	hsa_circ_0057725	chr2	201721404	201722812	-	1408	509	NR_027856	CLK1
hsa_circ_0051778	0.0471326	0.325044	3.07651	down	hsa_circ_0051778	chr19	49298318	49303095	-	4777	1012	NR_028450	BCAT2
hsa_circ_0015975	0.00420425	0.323599	3.09025	down	hsa_circ_0015975	chr1	202300784	202301088	-	304	304	NM_014176	UBE2T
hsa_circ_0033485	0.000568291	0.454453	2.20045	down	hsa_circ_0033485	chr14	103958113	103966537	+	8424	330	NM_001128918	MARK3
hsa_circ_0068024	0.0496666	0.310805	3.21745	down	hsa_circ_0068024	chr3	172491692	172504364	+	12672	479	NM_018098	ECT2
hsa_circ_0040132	0.00423806	0.413638	2.41757	down	hsa_circ_0040132	chr16	70164325	70166203	+	1878	390	NM_017990	PDPR
hsa_circ_0074099	0.0495772	0.285157	3.50684	down	hsa_circ_0074099	chr5	137661503	137664218	-	2715	170	NM_001790	CDC25C
hsa_circ_0073356	0.0228148	0.46726	2.14014	down	hsa_circ_0073356	chr5	90664540	90670093	-	5553	3051	NM_020801	ARRDC3
hsa_circ_0003489	0.00131239	0.479261	2.08655	down	hsa_circ_0003489	chr13	26974589	26975761	+	1172	336	NM_001260	CDK8
hsa_circ_0047380	0.00741022	0.38703	2.58378	down	hsa_circ_0047380	chr18	29693707	29704808	+	11101	285	NM_016271	RNF138
hsa_circ_0025286	0.0421847	0.369746	2.70456	down	hsa_circ_0025286	chr12	7026201	7032859	+	6658	1961	NM_001975	ENO2
hsa_circ_0091296	0.0173271	0.47332	2.11274	down	hsa_circ_0091296	chrX	107393381	107395088	+	1707	203	NM_052936	ATG4A
hsa_circ_0002912	0.014713	0.463075	2.15948	down	hsa_circ_0002912	chr3	44871462	44881948	+	10486	477	NM_020242	KIF15
hsa_circ_0060361	0.0292714	0.469815	2.1285	down	hsa_circ_0060361	chr20	37554954	37576643	+	21689	907	NM_030919	FAM83D
hsa_circ_0074466	0.0218337	0.486266	2.05649	down	hsa_circ_0074466	chr5	146775121	146889619	-	114498	2164	NM_001197294	DPYSL3
hsa_circ_0036115	0.0106625	0.260752	3.83506	down	hsa_circ_0036115	chr15	71433787	71507738	+	73951	543	NM_024817	THSD4
hsa_circ_0037277	0.0254929	0.295238	3.38709	down	hsa_circ_0037277	chr16	1245925	1268040	+	22115	4900	NM_021098	CACNA1H
hsa_circ_0037280	0.0259192	0.289817	3.45045	down	hsa_circ_0037280	chr16	1250255	1265081	+	14826	4236	NM_021098	CACNA1H
hsa_circ_0025767	0.031792	0.411026	2.43293	down	hsa_circ_0025767	chr12	29904598	29911710	-	7112	458	NM_175861	TMTC1
hsa_circ_0053013	0.0348248	0.282715	3.53714	down	hsa_circ_0053013	chr2	25314193	25344663	+	30470	478	NM_014971	EFR3B
hsa_circ_0083799	0.00151949	0.421831	2.37062	down	hsa_circ_0083799	chr8	28559152	28595180	+	36028	3014	NM_001440	EXTL3
hsa_circ_0042348	0.0427823	0.496719	2.01321	down	hsa_circ_0042348	chr17	18602466	18608477	+	6011	6011	---	---
hsa_circ_0068482	0.0364978	0.281484	3.5526	down	hsa_circ_0068482	chr3	186756529	186769134	+	12605	887	NM_173216	ST6GAL1
hsa_circ_0090956	0.010031	0.448532	2.22949	down	hsa_circ_0090956	chrX	69606467	69607147	+	680	198	NM_012310	KIF4A
hsa_circ_0006020	0.00253625	0.341708	2.92647	down	hsa_circ_0006020	chrX	16836696	16838378	+	1682	396	NM_018360	TXLNG
hsa_circ_0083807	0.000184886	0.269697	3.70787	down	hsa_circ_0083807	chr8	28588739	28600731	+	11992	402	NM_001440	EXTL3
hsa_circ_0003979	0.0308902	0.414916	2.41013	down	hsa_circ_0003979	chr18	13681603	13682104	-	501	501	NM_001098801	FAM210A
hsa_circ_0084966	0.030664	0.241678	4.13773	down	hsa_circ_0084966	chr8	97263133	97270928	-	7795	687	NM_015942	MTERFD1
hsa_circ_0029175	0.0363873	0.491177	2.03592	down	hsa_circ_0029175	chr12	123645327	123665757	-	20430	1209	NM_022782	MPHOSPH9
hsa_circ_0019087	0.00867312	0.196147	5.09822	down	hsa_circ_0019087	chr10	92671856	92680105	-	8249	1699	NM_014391	ANKRD1
hsa_circ_0058396	0.00130199	0.475645	2.10241	down	hsa_circ_0058396	chr2	220415449	220421445	-	5996	1732	NM_015311	OBSL1
hsa_circ_0022621	0.00159441	0.334181	2.99239	down	hsa_circ_0022621	chr11	63681732	63683083	-	1351	548	NM_173587	RCOR2
hsa_circ_0040135	0.0248348	0.496512	2.01405	down	hsa_circ_0040135	chr16	70164325	70177561	+	13236	1147	NM_017990	PDPR
hsa_circ_0066579	0.00434207	0.207793	4.81247	down	hsa_circ_0066579	chr3	81627075	81630426	-	3351	283	NM_000158	GBE1
hsa_circ_0025285	0.0497917	0.196239	5.09584	down	hsa_circ_0025285	chr12	7025834	7032859	+	7025	2020	NM_001975	ENO2
hsa_circ_0053038	0.000696301	0.489216	2.04409	down	hsa_circ_0053038	chr2	25803589	25830190	-	26601	347	NM_021907	DTNB
hsa_circ_0006667	0.0407513	0.439102	2.27737	down	hsa_circ_0006667	chr3	183368083	183390272	+	22189	1663	NM_017644	KLHL24
hsa_circ_0074465	0.0300369	0.422917	2.36453	down	hsa_circ_0074465	chr5	146770370	146793220	-	22850	4462	NM_001197294	DPYSL3
hsa_circ_0068022	0.043437	0.37832	2.64327	down	hsa_circ_0068022	chr3	172486796	172501699	+	14903	437	NM_018098	ECT2
hsa_circ_0044009	0.0223303	0.433088	2.309	down	hsa_circ_0044009	chr17	41952726	41960420	-	7694	3804	NM_005374	MPP2
hsa_circ_0058933	7.5201e-05	0.480387	2.08166	down	hsa_circ_0058933	chr2	241401607	241404163	+	2556	689	NM_002081	GPC1
hsa_circ_0066584	0.0493976	0.22073	4.53041	down	hsa_circ_0066584	chr3	81643058	81695633	-	52575	417	NM_000158	GBE1
hsa_circ_0091115	0.0387887	0.480743	2.08011	down	hsa_circ_0091115	chrX	77158139	77160881	+	2742	326	NM_001866	COX7B
hsa_circ_0008243	0.0311817	0.438695	2.27949	down	hsa_circ_0008243	chr4	148785996	148803083	+	17087	548	NM_024605	ARHGAP10
hsa_circ_0088631	0.0137786	0.442752	2.2586	down	hsa_circ_0088631	chr9	130080341	130104613	+	24272	813	NM_032293	GARNL3
hsa_circ_0057215	0.0332307	0.442678	2.25898	down	hsa_circ_0057215	chr2	179404833	179449720	+	44887	1348	NR_038272	LOC100506866
hsa_circ_0059725	0.0113873	0.450592	2.2193	down	hsa_circ_0059725	chr20	30370051	30370193	+	142	142	NM_012112	TPX2
hsa_circ_0002011	0.0207357	0.178914	5.58929	down	hsa_circ_0002011	chr1	68960112	68960378	-	266	266	NM_001114120	DEPDC1
hsa_circ_0072767	0.0275333	0.44175	2.26372	down	hsa_circ_0072767	chr5	68487621	68506184	+	18563	1168	NM_022909	CENPH
hsa_circ_0084873	0.00291338	0.406486	2.46011	down	hsa_circ_0084873	chr8	91970705	91983369	-	12664	736	NM_001190972	LOC100127983
hsa_circ_0090323	0.0335704	0.301046	3.32175	down	hsa_circ_0090323	chrX	44833910	44879975	+	46065	230	NM_021140	KDM6A
hsa_circ_0001255	0.00129746	0.444868	2.24786	down	hsa_circ_0001255	chr22	50618381	50618469	+	88	88	NM_001160300	PANX2
hsa_circ_0060436	2.91997e-06	0.12799	7.81311	down	hsa_circ_0060436	chr20	42157903	42158008	+	105	105	NM_032107	L3MBTL1
hsa_circ_0082714	0.00168164	0.359972	2.77799	down	hsa_circ_0082714	chr7	140155982	140159736	-	3754	1141	NM_001145125	MKRN1
hsa_circ_0062185	0.0214477	0.499207	2.00318	down	hsa_circ_0062185	chr22	18383607	18384745	-	1138	258	NM_015241	MICAL3
hsa_circ_0066586	0.00815563	0.207783	4.81271	down	hsa_circ_0066586	chr3	81691931	81698142	-	6211	437	NM_000158	GBE1
hsa_circ_0012721	0.0247094	0.366675	2.72721	down	hsa_circ_0012721	chr1	58992932	59004982	-	12050	1231	NM_145243	OMA1
hsa_circ_0020547	0.0455235	0.475171	2.10451	down	hsa_circ_0020547	chr10	134521816	134523960	+	2144	173	NM_005539	INPP5A
hsa_circ_0012298	0.0103616	0.44625	2.24089	down	hsa_circ_0012298	chr1	46498267	46501794	+	3527	2039	NM_015112	MAST2
hsa_circ_0004603	0.0464198	0.258524	3.86812	down	hsa_circ_0004603	chr16	2489353	2493801	+	4448	335	NM_001761	CCNF
hsa_circ_0085111	0.0396846	0.383358	2.60853	down	hsa_circ_0085111	chr8	101152910	101154396	-	1486	1486	NR_036491	FBXO43
hsa_circ_0079454	0.0344394	0.197816	5.05521	down	hsa_circ_0079454	chr7	12379947	12395956	-	16009	841	NM_001135924	VWDE
hsa_circ_0037747	0.0442375	0.322739	3.09848	down	hsa_circ_0037747	chr16	4774750	4774832	-	82	82	NR_040252	ANKS3
hsa_circ_0076726	0.00818979	0.480382	2.08167	down	hsa_circ_0076726	chr6	52128811	52129584	-	773	773	NM_002388	MCM3
hsa_circ_0073889	0.0121856	0.493832	2.02498	down	hsa_circ_0073889	chr5	132202318	132202727	+	409	228	NM_014402	UQCRQ
hsa_circ_0011892	0.0394728	0.408342	2.44893	down	hsa_circ_0011892	chr1	40656443	40706593	+	50150	5827	NM_012421	RLF
hsa_circ_0029668	0.0274678	0.334089	2.99321	down	hsa_circ_0029668	chr13	21364600	21442840	-	78240	2847	NM_022459	XPO4
hsa_circ_0082230	0.0481734	0.46876	2.13329	down	hsa_circ_0082230	chr7	128497171	128497390	+	219	219	NM_001458	FLNC
hsa_circ_0012402	0.0336633	0.48415	2.06548	down	hsa_circ_0012402	chr1	51048289	51061888	-	13599	369	NM_007051	FAF1
hsa_circ_0055525	0.00434646	0.48187	2.07525	down	hsa_circ_0055525	chr2	86676929	86719839	+	42910	4377	NM_018433	KDM3A
hsa_circ_0052190	0.0246858	0.22306	4.4831	down	hsa_circ_0052190	chr19	55663135	55668501	-	5366	675	NM_000363	TNNI3
hsa_circ_0046676	0.0256734	0.413009	2.42126	down	hsa_circ_0046676	chr18	669071	670867	+	1796	278	NM_001071	TYMS
hsa_circ_0071112	0.0276217	0.482459	2.07272	down	hsa_circ_0071112	chr4	148800382	148993927	+	193545	2224	NM_024605	ARHGAP10
hsa_circ_0090179	0.0387289	0.159019	6.28857	down	hsa_circ_0090179	chrX	31496222	31525570	-	29348	720	NM_004010	DMD
hsa_circ_0000679	0.00450566	0.463986	2.15524	down	hsa_circ_0000679	chr16	16218645	16219768	+	1123	229	NM_019899	ABCC1
hsa_circ_0004974	0.00268017	0.37141	2.69244	down	hsa_circ_0004974	chr8	28573101	28575724	+	2623	2623	NM_001440	EXTL3
hsa_circ_0036448	0.0446242	0.34805	2.87315	down	hsa_circ_0036448	chr15	78452433	78454110	+	1677	303	NM_005530	IDH3A
hsa_circ_0090403	0.00876411	0.434377	2.30215	down	hsa_circ_0090403	chrX	47062036	47062446	+	410	282	NM_003334	UBA1
hsa_circ_0006638	0.00795011	0.279636	3.57607	down	hsa_circ_0006638	chr4	148827788	148834290	+	6502	194	NM_024605	ARHGAP10
hsa_circ_0003752	0.0338786	0.437215	2.2872	down	hsa_circ_0003752	chr12	1754959	1756339	+	1380	1380	NM_032642	WNT5B
hsa_circ_0071101	0.0283652	0.463793	2.15614	down	hsa_circ_0071101	chr4	148743877	148803083	+	59206	880	NM_024605	ARHGAP10
hsa_circ_0005203	0.0439773	0.384083	2.60361	down	hsa_circ_0005203	chr15	71433787	71447271	+	13484	178	NM_024817	THSD4
hsa_circ_0028173	0.0297158	0.365151	2.73859	down	hsa_circ_0028173	chr12	110764194	110780253	+	16059	1774	NM_170665	ATP2A2
hsa_circ_0079468	0.0261259	0.170065	5.8801	down	hsa_circ_0079468	chr7	12419102	12419192	-	90	90	NM_001135924	VWDE
hsa_circ_0056028	0.0490761	0.4217	2.37135	down	hsa_circ_0056028	chr2	111395408	111416319	-	20911	2114	NM_004336	BUB1
hsa_circ_0045805	0.0326087	0.46029	2.17254	down	hsa_circ_0045805	chr17	74387990	74391942	-	3952	341	NM_022066	UBE2O
hsa_circ_0009146	0.0429567	0.364225	2.74555	down	hsa_circ_0009146	chr5	102284081	102286524	+	2443	330	NM_000919	PAM
hsa_circ_0090950	0.0404407	0.45928	2.17732	down	hsa_circ_0090950	chrX	69553477	69624672	+	71195	1827	NM_012310	KIF4A
hsa_circ_0063008	0.0174559	0.19967	5.00826	down	hsa_circ_0063008	chr22	33960833	34022310	-	61477	379	NM_004737	LARGE
hsa_circ_0069925	0.0131494	0.264372	3.78255	down	hsa_circ_0069925	chr4	72363217	72400105	+	36888	468	NM_001098484	SLC4A4
hsa_circ_0063006	0.00582378	0.455281	2.19645	down	hsa_circ_0063006	chr22	33960833	33961005	-	172	172	NM_004737	LARGE
hsa_circ_0012331	0.038313	0.305631	3.27192	down	hsa_circ_0012331	chr1	46763234	46769038	-	5804	401	NM_006369	LRRC41
hsa_circ_0041946	0.0347994	0.497759	2.00901	down	hsa_circ_0041946	chr17	7573926	7577608	-	3682	561	NM_001126114	TP53
hsa_circ_0004062	0.0137453	0.454114	2.20209	down	hsa_circ_0004062	chr2	175740515	175742856	-	2341	2341	NM_001822	CHN1
hsa_circ_0057581	0.00359438	0.283343	3.5293	down	hsa_circ_0057581	chr2	197135916	197157474	-	21558	521	NM_020760	HECW2
hsa_circ_0001589	0.0387195	0.338881	2.95089	down	hsa_circ_0001589	chr6	26234499	26234709	-	210	210	NM_005320	HIST1H1D
hsa_circ_0076739	0.00792642	0.491212	2.03578	down	hsa_circ_0076739	chr6	52130872	52138714	-	7842	854	NM_002388	MCM3
hsa_circ_0000753	0.0299724	0.471235	2.12208	down	hsa_circ_0000753	chr17	28003837	28030080	-	26243	426	NM_033389	SSH2
hsa_circ_0009930	0.0380983	0.480534	2.08102	down	hsa_circ_0009930	chr1	12065767	12069783	+	4016	709	NM_014874	MFN2
hsa_circ_0066580	0.0263771	0.276183	3.62079	down	hsa_circ_0066580	chr3	81627075	81640315	-	13240	510	NM_000158	GBE1
hsa_circ_0026552	0.0312971	0.0757306	13.2047	down	hsa_circ_0026552	chr12	53494495	53496128	+	1633	566	NM_002178	IGFBP6
hsa_circ_0020530	0.00522863	0.281344	3.55437	down	hsa_circ_0020530	chr10	134006161	134006346	+	185	185	NM_006426	DPYSL4
hsa_circ_0043538	0.0167331	0.412539	2.42401	down	hsa_circ_0043538	chr17	38544772	38567707	-	22935	4631	NM_001067	TOP2A
hsa_circ_0004806	0.0318928	0.336135	2.97499	down	hsa_circ_0004806	chr15	40678562	40682130	+	3568	381	NM_001142761	C15orf23
hsa_circ_0063980	0.0107284	0.488918	2.04533	down	hsa_circ_0063980	chr22	50903643	50906352	-	2709	1062	NM_002972	SBF1
hsa_circ_0083806	0.00581801	0.318787	3.13689	down	hsa_circ_0083806	chr8	28588739	28595180	+	6441	273	NM_001440	EXTL3
hsa_circ_0021133	0.0230472	0.464647	2.15217	down	hsa_circ_0021133	chr11	9167216	9229179	-	61963	2894	NM_015213	DENND5A
hsa_circ_0079058	0.0437628	0.482637	2.07195	down	hsa_circ_0079058	chr7	801389	813835	+	12446	612	NM_017802	HEATR2
hsa_circ_0090146	0.0415423	0.43815	2.28233	down	hsa_circ_0090146	chrX	24733257	24906239	+	172982	3702	NM_016937	POLA1
hsa_circ_0055356	0.0343757	0.312555	3.19944	down	hsa_circ_0055356	chr2	75094762	75109366	+	14604	1613	NM_000189	HK2
hsa_circ_0066578	0.0195496	0.296551	3.3721	down	hsa_circ_0066578	chr3	81548260	81720104	-	171844	1739	NM_000158	GBE1
hsa_circ_0091145	0.0370914	0.461663	2.16608	down	hsa_circ_0091145	chrX	77365363	77372912	+	7549	456	NM_000291	PGK1
hsa_circ_0066798	0.0421049	0.427676	2.33822	down	hsa_circ_0066798	chr3	112059748	112068666	+	8918	790	NM_001004196	CD200
hsa_circ_0045374	0.025569	0.445043	2.24697	down	hsa_circ_0045374	chr17	64641500	64806862	+	165362	8326	NM_002737	PRKCA
hsa_circ_0062724	0.0119924	0.336358	2.97302	down	hsa_circ_0062724	chr22	29438482	29440878	+	2396	318	NM_001206998	ZNRF3
hsa_circ_0082189	0.0157902	0.393018	2.54441	down	hsa_circ_0082189	chr7	128470482	128478857	+	8375	1620	NM_001458	FLNC
hsa_circ_0036517	0.0122175	0.200017	4.99957	down	hsa_circ_0036517	chr15	80750269	80806746	+	56477	731	NM_014862	ARNT2
hsa_circ_0075861	0.0415835	0.48595	2.05782	down	hsa_circ_0075861	chr6	25466100	25472749	+	6649	260	NM_017640	LRRC16A
hsa_circ_0049565	0.00183069	0.434695	2.30047	down	hsa_circ_0049565	chr19	12816053	12817609	-	1556	752	NM_001136195	TNPO2
hsa_circ_0064570	0.00664148	0.461342	2.16759	down	hsa_circ_0064570	chr3	23942298	23942540	-	242	242	NM_020345	NKIRAS1
hsa_circ_0089961	0.00442944	0.409503	2.44198	down	hsa_circ_0089961	chrX	16867366	16881223	-	13857	937	NM_002893	RBBP7
hsa_circ_0040127	0.0153618	0.483371	2.0688	down	hsa_circ_0040127	chr16	70161162	70177561	+	16399	1527	NM_017990	PDPR
hsa_circ_0036086	0.00570616	0.475286	2.104	down	hsa_circ_0036086	chr15	69721449	69729061	+	7612	586	NM_138555	KIF23
hsa_circ_0051231	0.00523835	0.480459	2.08134	down	hsa_circ_0051231	chr19	41925039	41929074	+	4035	683	NM_000709	BCKDHA
hsa_circ_0008610	0.00455113	0.178999	5.58661	down	hsa_circ_0008610	chr3	81719988	81754764	-	34776	286	NM_000158	GBE1
hsa_circ_0078631	0.0262745	0.280661	3.56301	down	hsa_circ_0078631	chr6	165792682	165801942	-	9260	329	NR_045597	PDE10A
hsa_circ_0076734	0.0169914	0.480896	2.07945	down	hsa_circ_0076734	chr6	52128811	52146973	-	18162	2601	NM_002388	MCM3
hsa_circ_0048417	0.00141604	0.461977	2.16461	down	hsa_circ_0048417	chr19	2476526	2478257	+	1731	1097	NM_015675	GADD45B
hsa_circ_0071492	0.0185287	0.443163	2.25651	down	hsa_circ_0071492	chr4	183672952	183710542	+	37590	1972	NM_001080477	ODZ3
hsa_circ_0082199	0.0135668	0.446454	2.23987	down	hsa_circ_0082199	chr7	128478040	128499328	+	21288	7960	NM_001458	FLNC
hsa_circ_0091146	0.0276607	0.436547	2.2907	down	hsa_circ_0091146	chrX	77365363	77373667	+	8304	576	NM_000291	PGK1
hsa_circ_0012923	0.00739604	0.481149	2.07836	down	hsa_circ_0012923	chr1	68939834	68954187	-	14353	4626	NM_001114120	DEPDC1
hsa_circ_0084026	0.0413726	0.439126	2.27725	down	hsa_circ_0084026	chr8	38803641	38808508	+	4867	239	NM_021623	PLEKHA2
hsa_circ_0066588	0.0257366	0.183682	5.4442	down	hsa_circ_0066588	chr3	81691931	81754764	-	62833	849	NM_000158	GBE1
hsa_circ_0088198	0.00678548	0.0649917	15.3866	down	hsa_circ_0088198	chr9	117803219	117803363	-	144	144	NM_002160	TNC
hsa_circ_0060780	0.0221435	0.427967	2.33663	down	hsa_circ_0060780	chr20	47835831	47845425	+	9594	1034	NM_017895	DDX27
hsa_circ_0085461	0.0111373	0.455892	2.1935	down	hsa_circ_0085461	chr8	124346117	124373886	-	27769	2429	NM_014109	ATAD2
hsa_circ_0071119	0.0286682	0.417158	2.39717	down	hsa_circ_0071119	chr4	148830882	148993927	+	163045	1940	NM_024605	ARHGAP10
hsa_circ_0071481	0.0392607	0.158672	6.30231	down	hsa_circ_0071481	chr4	183549803	183635386	+	85583	1619	NM_001080477	ODZ3
hsa_circ_0049979	0.0110996	0.378887	2.63931	down	hsa_circ_0049979	chr19	17438497	17438689	-	192	192	NM_020959	ANO8
hsa_circ_0090147	0.0189181	0.419934	2.38133	down	hsa_circ_0090147	chrX	24734478	24906239	+	171761	3639	NM_016937	POLA1
hsa_circ_0079462	0.02308	0.11731	8.52444	down	hsa_circ_0079462	chr7	12396890	12401147	-	4257	627	NM_001135924	VWDE
hsa_circ_0084711	0.0215562	0.221445	4.5158	down	hsa_circ_0084711	chr8	68968064	69039654	+	71590	2673	NM_024870	PREX2
hsa_circ_0090423	0.00118442	0.370156	2.70157	down	hsa_circ_0090423	chrX	47085170	47086102	+	932	403	NM_033018	CDK16
hsa_circ_0051851	0.00584565	0.467368	2.13964	down	hsa_circ_0051851	chr19	49617617	49621717	+	4100	755	NM_022165	LIN7B
hsa_circ_0076751	0.0151346	0.497439	2.0103	down	hsa_circ_0076751	chr6	52138027	52141996	-	3969	643	NM_002388	MCM3
hsa_circ_0020544	0.0430474	0.455798	2.19395	down	hsa_circ_0020544	chr10	134503895	134521869	+	17974	221	NM_005539	INPP5A
hsa_circ_0011312	0.0304276	0.174998	5.71437	down	hsa_circ_0011312	chr1	32154650	32155452	-	802	147	NM_001856	COL16A1
hsa_circ_0066574	0.0167764	0.233682	4.27933	down	hsa_circ_0066574	chr3	81538849	81643174	-	104325	1825	NM_000158	GBE1
hsa_circ_0068481	0.0210966	0.425235	2.35164	down	hsa_circ_0068481	chr3	186756529	186761098	+	4569	789	NM_173216	ST6GAL1
hsa_circ_0088204	0.046823	0.155187	6.44384	down	hsa_circ_0088204	chr9	117826074	117840491	-	14417	1356	NM_002160	TNC
hsa_circ_0008975	0.016086	0.481195	2.07816	down	hsa_circ_0008975	chr4	148800382	148803083	+	2701	202	NM_024605	ARHGAP10
hsa_circ_0029143	0.0034873	0.335155	2.98369	down	hsa_circ_0029143	chr12	123102889	123103092	+	203	119	NM_014708	KNTC1
hsa_circ_0034569	0.00656597	0.495425	2.01847	down	hsa_circ_0034569	chr15	40491815	40492560	+	745	229	NM_001211	BUB1B
hsa_circ_0064236	0.0373442	0.440496	2.27017	down	hsa_circ_0064236	chr3	10106039	10143614	+	37575	3077	NM_001018115	FANCD2
hsa_circ_0083251	0.023281	0.345076	2.89791	down	hsa_circ_0083251	chr7_gl000195_random	140413	140516	+	103	103	TCONS_00030032	TCONS_00030032
hsa_circ_0085453	0.027715	0.443359	2.25551	down	hsa_circ_0085453	chr8	124335177	124346562	-	11385	920	NM_014109	ATAD2
hsa_circ_0090420	0.00439956	0.34782	2.87505	down	hsa_circ_0090420	chrX	47084016	47084142	+	126	126	NM_033018	CDK16
hsa_circ_0085481	0.0362993	0.221245	4.51987	down	hsa_circ_0085481	chr8	124518631	124526573	-	7942	462	NM_058229	FBXO32
hsa_circ_0007329	0.0118761	0.452394	2.21046	down	hsa_circ_0007329	chr4	143029245	143067149	-	37904	811	NM_003866	INPP4B
hsa_circ_0025077	0.0375685	0.357822	2.79469	down	hsa_circ_0025077	chr12	6058039	6103773	-	45734	2520	NM_000552	VWF
hsa_circ_0084635	0.0321102	0.468635	2.13386	down	hsa_circ_0084635	chr8	66657641	66695078	-	37437	361	NM_001242318	PDE7A
hsa_circ_0061178	0.0432894	0.260883	3.83313	down	hsa_circ_0061178	chr20	62407030	62407315	-	285	285	NM_025224	ZBTB46
hsa_circ_0034695	0.0368702	0.447346	2.2354	down	hsa_circ_0034695	chr15	41648236	41673248	+	25012	1742	NM_016359	NUSAP1
hsa_circ_0089963	0.000239459	0.425737	2.34887	down	hsa_circ_0089963	chrX	16876798	16887343	-	10545	465	NM_002893	RBBP7
hsa_circ_0040741	0.00567567	0.451958	2.2126	down	hsa_circ_0040741	chr16	85711279	85721180	-	9901	1006	NM_016095	GINS2
hsa_circ_0029162	0.0164645	0.495501	2.01816	down	hsa_circ_0029162	chr12	123430571	123435112	-	4541	650	NM_019625	ABCB9
hsa_circ_0023571	0.018325	0.293789	3.4038	down	hsa_circ_0023571	chr11	73961998	73965748	+	3750	1345	NM_016147	PPME1
hsa_circ_0075832	0.0126121	0.258574	3.86737	down	hsa_circ_0075832	chr6	22056774	22111149	+	54375	319	NR_015410	LINC00340
hsa_circ_0068152	0.0408847	0.208205	4.80297	down	hsa_circ_0068152	chr3	182923663	183029560	-	105897	2131	NM_015078	MCF2L2
hsa_circ_0090436	0.029917	0.444087	2.25181	down	hsa_circ_0090436	chrX	47104768	47107727	+	2959	1004	NM_004651	USP11
hsa_circ_0060219	0.038116	0.270051	3.703	down	hsa_circ_0060219	chr20	35457456	35467844	-	10388	384	NM_080627	KIAA0889
hsa_circ_0065877	0.00689627	0.492009	2.03248	down	hsa_circ_0065877	chr3	50679683	50686728	+	7045	1976	NM_001243926	MAPKAPK3
hsa_circ_0034580	0.00302168	0.41201	2.42712	down	hsa_circ_0034580	chr15	40683693	40684224	+	531	137	NM_001142761	C15orf23
hsa_circ_0000527	0.00967639	0.391591	2.55369	down	hsa_circ_0000527	chr14	24610097	24616430	-	6333	6071	NM_016049	FAM158A
hsa_circ_0090158	0.0432574	0.236899	4.22121	down	hsa_circ_0090158	chrX	24763534	24906239	+	142705	1598	NM_016937	POLA1
hsa_circ_0035068	0.039818	0.283989	3.52126	down	hsa_circ_0035068	chr15	44813508	44819429	+	5921	3219	NM_016396	CTDSPL2
hsa_circ_0046673	0.0484966	0.428807	2.33205	down	hsa_circ_0046673	chr18	659640	662320	+	2680	249	NM_001071	TYMS
hsa_circ_0064211	0.0374212	0.202625	4.93522	down	hsa_circ_0064211	chr3	10083306	10107663	+	24357	1690	NM_033084	FANCD2
hsa_circ_0063012	0.000955947	0.184984	5.40588	down	hsa_circ_0063012	chr22	34000420	34022310	-	21890	207	NM_004737	LARGE
hsa_circ_0071117	0.0457322	0.428127	2.33576	down	hsa_circ_0071117	chr4	148830882	148867855	+	36973	275	NM_024605	ARHGAP10
hsa_circ_0089919	0.0149491	0.458064	2.1831	down	hsa_circ_0089919	chrX	15402923	15415653	-	12730	465	NM_003662	PIR
hsa_circ_0032237	0.0412158	0.24783	4.03502	down	hsa_circ_0032237	chr14	65470966	65494499	+	23533	461	NM_001202559	CHURC1-FNTB
hsa_circ_0011903	0.0250864	0.241198	4.14596	down	hsa_circ_0011903	chr1	41107380	41107628	-	248	248	NM_014747	RIMS3
hsa_circ_0042113	0.0479402	0.284338	3.51695	down	hsa_circ_0042113	chr17	13932608	13972775	-	40167	40167	NM_001303	COX10
hsa_circ_0088604	0.035637	0.38408	2.60362	down	hsa_circ_0088604	chr9	128510828	128697886	+	187058	643	NM_006195	PBX3
hsa_circ_0036928	0.0154104	0.4284	2.33427	down	hsa_circ_0036928	chr15	91524728	91527370	-	2642	528	NM_003981	PRC1
hsa_circ_0014000	0.00348276	0.498107	2.0076	down	hsa_circ_0014000	chr1	150233857	150236078	+	2221	786	NM_012113	CA14
hsa_circ_0071125	0.00205532	0.340555	2.93638	down	hsa_circ_0071125	chr4	148968042	148984451	+	16409	313	NM_024605	ARHGAP10
hsa_circ_0029663	0.0183145	0.332246	3.00982	down	hsa_circ_0029663	chr13	21364600	21381773	-	17173	1277	NM_022459	XPO4
hsa_circ_0002329	0.0331201	0.290339	3.44424	down	hsa_circ_0002329	chr12	88910110	88939642	-	29532	505	NM_000899	KITLG
hsa_circ_0034691	0.0119447	0.421993	2.36971	down	hsa_circ_0034691	chr15	41641295	41641439	+	144	144	NM_016359	NUSAP1
hsa_circ_0028207	0.0112598	0.162115	6.16844	down	hsa_circ_0028207	chr12	110927823	110928192	+	369	369	NM_013300	C12orf24
hsa_circ_0055884	0.0202564	0.360833	2.77136	down	hsa_circ_0055884	chr2	101643844	101646238	-	2394	584	NM_001102426	TBC1D8
hsa_circ_0036114	0.00849496	0.231999	4.31036	down	hsa_circ_0036114	chr15	71433787	71433895	+	108	108	NM_024817	THSD4
hsa_circ_0082207	0.0381473	0.451431	2.21518	down	hsa_circ_0082207	chr7	128482284	128492806	+	10522	3883	NM_001458	FLNC
hsa_circ_0045964	0.0309035	0.323534	3.09087	down	hsa_circ_0045964	chr17	77073511	77080033	+	6522	1296	NM_001042573	ENGASE
hsa_circ_0066575	0.0434801	0.288996	3.46025	down	hsa_circ_0066575	chr3	81538849	81692141	-	153292	2035	NM_000158	GBE1
hsa_circ_0064343	0.0475256	0.363081	2.75421	down	hsa_circ_0064343	chr3	12533634	12545283	+	11649	642	NM_001145395	TSEN2
hsa_circ_0060001	0.0136424	0.478613	2.08937	down	hsa_circ_0060001	chr20	33439033	33440341	-	1308	406	NM_178026	GGT7
hsa_circ_0059713	0.0258877	0.472748	2.11529	down	hsa_circ_0059713	chr20	30345209	30389603	+	44394	3034	NM_012112	TPX2
hsa_circ_0067689	0.0409701	0.489303	2.04372	down	hsa_circ_0067689	chr3	148711928	148727189	+	15261	601	NM_004130	GYG1
hsa_circ_0082237	0.0237059	0.442452	2.26013	down	hsa_circ_0082237	chr7	128544108	128544191	-	83	83	NM_199349	KCP
hsa_circ_0008059	0.0448711	0.402446	2.48481	down	hsa_circ_0008059	chr2	85595808	85596953	+	1145	161	NM_032213	ELMOD3
hsa_circ_0034131	0.0181581	0.315161	3.17298	down	hsa_circ_0034131	chr15	25312558	25360803	+	48245	43613	TCONS_00023883	TCONS_00023883
hsa_circ_0021088	0.00471346	0.211835	4.72065	down	hsa_circ_0021088	chr11	8435041	8462300	-	27259	473	NM_030906	STK33
hsa_circ_0025727	0.0114893	0.253381	3.94662	down	hsa_circ_0025727	chr12	27808075	27848497	+	40422	5022	NM_177444	PPFIBP1
hsa_circ_0019097	0.0328556	0.47435	2.10815	down	hsa_circ_0019097	chr10	93024187	93044021	+	19834	6146	NM_032373	PCGF5
hsa_circ_0072361	0.00664996	0.401583	2.49014	down	hsa_circ_0072361	chr5	41794104	41850281	-	56177	834	NM_000436	OXCT1
hsa_circ_0079466	0.0189844	0.150463	6.64614	down	hsa_circ_0079466	chr7	12417401	12419192	-	1791	235	NM_001135924	VWDE
hsa_circ_0045828	0.00103327	0.362257	2.76047	down	hsa_circ_0045828	chr17	74671808	74681247	-	9439	2070	NM_001008528	MXRA7
hsa_circ_0045800	0.0459386	0.346886	2.88279	down	hsa_circ_0045800	chr17	74385612	74396002	-	10390	4135	NM_022066	UBE2O
hsa_circ_0053037	0.0446535	0.301113	3.32101	down	hsa_circ_0053037	chr2	25799706	25861963	-	62257	809	NM_021907	DTNB
hsa_circ_0040583	0.00966489	0.39191	2.5516	down	hsa_circ_0040583	chr16	81058319	81065090	+	6771	3221	NM_001100624	CENPN
hsa_circ_0076752	0.0176888	0.463801	2.1561	down	hsa_circ_0076752	chr6	52141065	52141274	-	209	209	NM_002388	MCM3
hsa_circ_0010615	0.0320661	0.46458	2.15248	down	hsa_circ_0010615	chr1	22161171	22162130	-	959	365	NM_005529	HSPG2
hsa_circ_0083468	0.0356537	0.404218	2.47391	down	hsa_circ_0083468	chr8	17927300	17928899	-	1599	178	NM_177924	ASAH1
hsa_circ_0037214	0.0242731	0.4303	2.32396	down	hsa_circ_0037214	chr16	696471	696608	+	137	137	NM_138418	FAM195A
hsa_circ_0010947	0.0347893	0.207782	4.81274	down	hsa_circ_0010947	chr1	26075745	26075826	+	81	81	NM_020379	MAN1C1
hsa_circ_0034568	0.0241361	0.239248	4.17975	down	hsa_circ_0034568	chr15	40488745	40494895	+	6150	676	NM_001211	BUB1B
hsa_circ_0055529	0.00926308	0.497328	2.01075	down	hsa_circ_0055529	chr2	86697326	86697531	+	205	205	NM_018433	KDM3A
hsa_circ_0059138	0.0275166	0.42395	2.35877	down	hsa_circ_0059138	chr20	264603	264722	-	119	119	NM_080571	C20orf96
hsa_circ_0066608	0.0245498	0.490195	2.04	down	hsa_circ_0066608	chr3	98487273	98492827	+	5554	346	NM_006100	ST3GAL6
hsa_circ_0071292	0.0178382	0.417487	2.39529	down	hsa_circ_0071292	chr4	154271215	154318485	+	47270	624	NR_045605	MND1
hsa_circ_0085020	0.0316251	0.478825	2.08845	down	hsa_circ_0085020	chr8	98863624	98864830	+	1206	1206	NM_018407	LAPTM4B
hsa_circ_0026197	0.0357121	0.466373	2.14421	down	hsa_circ_0026197	chr12	50394954	50410502	-	15548	634	NM_001126103	RACGAP1
hsa_circ_0066577	0.0129983	0.288257	3.46913	down	hsa_circ_0066577	chr3	81538849	81720104	-	181255	2504	NM_000158	GBE1
hsa_circ_0025102	0.0472168	0.280857	3.56053	down	hsa_circ_0025102	chr12	6127530	6135212	-	7682	2086	NM_000552	VWF
hsa_circ_0007570	2.2828e-05	0.382549	2.61404	down	hsa_circ_0007570	chrX	16870168	16871965	-	1797	443	NM_002893	RBBP7
hsa_circ_0032024	0.00997694	0.421405	2.37301	down	hsa_circ_0032024	chr14	55647930	55655898	-	7968	581	NM_001146015	DLGAP5
hsa_circ_0008346	0.0278575	0.453842	2.20341	down	hsa_circ_0008346	chr15	41648236	41669502	+	21266	784	NM_016359	NUSAP1
hsa_circ_0020641	0.0494346	0.450996	2.21731	down	hsa_circ_0020641	chr11	405715	406538	-	823	534	NM_001135054	SIGIRR
hsa_circ_0035401	0.0486352	0.330157	3.02887	down	hsa_circ_0035401	chr15	56394366	56535483	-	141117	603	NM_022841	RFX7
hsa_circ_0003593	0.0165842	0.361503	2.76623	down	hsa_circ_0003593	chr8	99538969	99560389	-	21420	369	NM_006281	STK3
hsa_circ_0059737	0.0203134	0.425301	2.35128	down	hsa_circ_0059737	chr20	30388772	30389603	+	831	831	NM_012112	TPX2
hsa_circ_0003885	0.00186047	0.382567	2.61392	down	hsa_circ_0003885	chr8	28570973	28575724	+	4751	2717	NM_001440	EXTL3
hsa_circ_0079223	0.0353268	0.373655	2.67627	down	hsa_circ_0079223	chr7	4116629	4119216	+	2587	314	NM_152744	SDK1
hsa_circ_0042349	0.0057017	0.413942	2.4158	down	hsa_circ_0042349	chr17	18607931	18639431	+	31500	19452	NM_001037330	TRIM16L
hsa_circ_0057099	0.0275729	0.40269	2.4833	down	hsa_circ_0057099	chr2	173429705	173457776	+	28071	575	NM_002610	PDK1
hsa_circ_0029161	0.0233027	0.376924	2.65306	down	hsa_circ_0029161	chr12	123428937	123435112	-	6175	779	NM_019625	ABCB9
hsa_circ_0071106	0.0120958	0.208394	4.7986	down	hsa_circ_0071106	chr4	148778703	148803083	+	24380	650	NM_024605	ARHGAP10
hsa_circ_0068478	0.0298259	0.338446	2.95468	down	hsa_circ_0068478	chr3	186681572	186681714	+	142	142	NM_173216	ST6GAL1
hsa_circ_0085016	0.0426032	0.466714	2.14264	down	hsa_circ_0085016	chr8	98828285	98864830	+	36545	1524	NM_018407	LAPTM4B
hsa_circ_0076750	0.00557687	0.414249	2.41401	down	hsa_circ_0076750	chr6	52138027	52138714	-	687	302	NM_002388	MCM3
hsa_circ_0001568	0.0414608	0.469917	2.12804	down	hsa_circ_0001568	chr6	349113	349256	+	143	143	NM_020185	DUSP22
hsa_circ_0007900	0.00664916	0.473171	2.1134	down	hsa_circ_0007900	chr2	100029192	100052403	-	23211	959	NM_016316	REV1
hsa_circ_0009390	0.016353	0.490348	2.03937	down	hsa_circ_0009390	chr1	2441300	2452754	-	11454	1901	NM_018216	PANK4
hsa_circ_0059205	0.0340005	0.449687	2.22377	down	hsa_circ_0059205	chr20	2639040	2640439	-	1399	599	NM_174856	IDH3B
hsa_circ_0072761	0.0295291	0.230644	4.33568	down	hsa_circ_0072761	chr5	68470077	68471364	+	1287	537	NM_031966	CCNB1
hsa_circ_0029676	0.037207	0.416379	2.40166	down	hsa_circ_0029676	chr13	21381595	21383364	-	1769	467	NM_022459	XPO4
hsa_circ_0083800	0.00897276	0.470963	2.12331	down	hsa_circ_0083800	chr8	28559152	28611202	+	52050	6172	NM_001440	EXTL3
hsa_circ_0055462	0.0316312	0.267882	3.73299	down	hsa_circ_0055462	chr2	86271261	86305104	-	33843	1878	NM_015425	POLR1A
hsa_circ_0087441	0.0237597	0.398778	2.50766	down	hsa_circ_0087441	chr9	91926112	91931618	+	5506	613	NM_001827	CKS2
hsa_circ_0071111	0.0104705	0.481012	2.07895	down	hsa_circ_0071111	chr4	148800382	148861050	+	60668	471	NM_024605	ARHGAP10
hsa_circ_0020538	0.012314	0.397309	2.51693	down	hsa_circ_0020538	chr10	134421418	134523960	+	102542	572	NM_005539	INPP5A
hsa_circ_0012161	0.00856832	0.497474	2.01015	down	hsa_circ_0012161	chr1	45216113	45223812	+	7699	908	NM_006845	KIF2C
hsa_circ_0026382	0.0336577	0.0453017	22.0742	down	hsa_circ_0026382	chr12	52699446	52702947	+	3501	1139	NM_002284	KRT86
hsa_circ_0091075	0.00122652	0.446247	2.24091	down	hsa_circ_0091075	chrX	73164418	73167209	+	2791	455	TCONS_l2_00030712	TCONS_l2_00030712
hsa_circ_0015977	0.00937052	0.357195	2.79959	down	hsa_circ_0015977	chr1	202300784	202302463	-	1679	487	NM_014176	UBE2T
hsa_circ_0042375	0.0156772	0.191065	5.23382	down	hsa_circ_0042375	chr17	19445705	19459375	+	13670	786	NM_018242	SLC47A1
hsa_circ_0001449	0.0486385	0.434895	2.2994	down	hsa_circ_0001449	chr4	148860975	148876525	+	15550	222	NM_024605	ARHGAP10
hsa_circ_0055361	0.0208132	0.337544	2.96258	down	hsa_circ_0055361	chr2	75112620	75115185	+	2565	536	NM_000189	HK2
hsa_circ_0089820	0.0230877	0.462818	2.16068	down	hsa_circ_0089820	chrX	2838641	2843806	-	5165	395	NM_001669	ARSD
hsa_circ_0064973	0.0028046	0.414869	2.4104	down	hsa_circ_0064973	chr3	42229536	42251477	+	21941	1483	NM_001042646	TRAK1
hsa_circ_0020699	0.00672166	0.303075	3.29952	down	hsa_circ_0020699	chr11	800332	800451	-	119	119	NM_145886	PIDD
hsa_circ_0019594	0.00656661	0.459389	2.1768	down	hsa_circ_0019594	chr10	103436097	103436193	-	96	96	NM_022039	FBXW4
hsa_circ_0063030	0.025945	0.433637	2.30608	down	hsa_circ_0063030	chr22	35796423	35802718	+	6295	604	NM_006739	MCM5
hsa_circ_0009194	0.014551	0.230245	4.3432	down	hsa_circ_0009194	chr1	871151	879961	+	8810	2169	NM_152486	SAMD11
hsa_circ_0082082	0.0475636	0.351976	2.84111	down	hsa_circ_0082082	chr7	122377008	122377122	-	114	114	NM_001167940	CADPS2
hsa_circ_0009922	0.0363391	0.370442	2.69948	down	hsa_circ_0009922	chr1	12059044	12069783	+	10739	1496	NM_014874	MFN2
hsa_circ_0045801	0.00156521	0.499013	2.00396	down	hsa_circ_0045801	chr17	74385612	74397235	-	11623	4540	NM_022066	UBE2O
hsa_circ_0035339	0.0412041	0.316538	3.15918	down	hsa_circ_0035339	chr15	52697483	52821247	-	123764	1297	NM_000259	MYO5A
hsa_circ_0089962	0.000200937	0.401566	2.49025	down	hsa_circ_0089962	chrX	16870871	16870998	-	127	127	NM_002893	RBBP7
hsa_circ_0064231	0.0342126	0.288545	3.46566	down	hsa_circ_0064231	chr3	10101977	10103895	+	1918	171	NM_033084	FANCD2
hsa_circ_0074773	0.026763	0.474853	2.10592	down	hsa_circ_0074773	chr5	156723680	156787380	+	63700	2623	NM_001037332	CYFIP2
hsa_circ_0082213	0.0402468	0.41091	2.43362	down	hsa_circ_0082213	chr7	128484057	128493675	+	9618	3432	NM_001458	FLNC
hsa_circ_0084022	0.0488825	0.248054	4.03137	down	hsa_circ_0084022	chr8	38801306	38808508	+	7202	288	NM_021623	PLEKHA2
hsa_circ_0066582	0.000927935	0.106989	9.34672	down	hsa_circ_0066582	chr3	81627075	81720104	-	93029	1305	NM_000158	GBE1
hsa_circ_0042376	0.0369876	0.383885	2.60494	down	hsa_circ_0042376	chr17	19445705	19463806	+	18101	971	NM_018242	SLC47A1
hsa_circ_0055531	0.0124024	0.45804	2.18322	down	hsa_circ_0055531	chr2	86697326	86707485	+	10159	993	NM_018433	KDM3A
hsa_circ_0055353	0.02848	0.255309	3.91682	down	hsa_circ_0055353	chr2	74760854	74762581	-	1727	926	NM_032603	LOXL3
hsa_circ_0002886	0.00580297	0.211463	4.72896	down	hsa_circ_0002886	chr12	83250788	83251359	+	571	571	NM_152588	TMTC2
hsa_circ_0088716	0.000470692	0.494795	2.02104	down	hsa_circ_0088716	chr9	130674546	130678773	-	4227	686	NM_175039	ST6GALNAC4
hsa_circ_0090103	0.0264942	0.424677	2.35473	down	hsa_circ_0090103	chrX	23897031	23926057	-	29026	475	NM_024122	APOO
hsa_circ_0047042	0.0231009	0.463626	2.15691	down	hsa_circ_0047042	chr18	13671860	13671972	-	112	112	NM_001098801	FAM210A
hsa_circ_0036263	0.0180344	0.374605	2.66948	down	hsa_circ_0036263	chr15	74477320	74477396	-	76	76	NM_001199042	STRA6
hsa_circ_0038981	0.0449765	0.441052	2.26731	down	hsa_circ_0038981	chr16	30078554	30081741	+	3187	1324	NM_000034	ALDOA
hsa_circ_0025284	0.00595243	0.372436	2.68503	down	hsa_circ_0025284	chr12	7025834	7026878	+	1044	263	NM_001975	ENO2
hsa_circ_0055533	0.00455842	0.416262	2.40233	down	hsa_circ_0055533	chr2	86704999	86719839	+	14840	2624	NM_018433	KDM3A
hsa_circ_0085010	0.0133675	0.463284	2.1585	down	hsa_circ_0085010	chr8	98787808	98864830	+	77022	2238	NM_018407	LAPTM4B
hsa_circ_0057588	0.0115617	0.201021	4.97461	down	hsa_circ_0057588	chr2	197143251	197157474	-	14223	321	NM_020760	HECW2
hsa_circ_0067136	0.0345225	0.350615	2.85213	down	hsa_circ_0067136	chr3	126451920	126452065	+	145	145	NM_032343	CHCHD6
hsa_circ_0040145	0.0147839	0.457363	2.18645	down	hsa_circ_0040145	chr16	70176455	70182456	+	6001	581	NM_017990	PDPR
hsa_circ_0051817	0.0123595	0.326092	3.06662	down	hsa_circ_0051817	chr19	49484786	49486094	-	1308	346	NM_002103	GYS1
hsa_circ_0088195	0.0323356	0.242172	4.12929	down	hsa_circ_0088195	chr9	117800539	117804620	-	4081	387	NM_002160	TNC
hsa_circ_0015646	0.0189663	0.415999	2.40385	down	hsa_circ_0015646	chr1	184023487	184041432	+	17945	477	NR_023349	TSEN15
hsa_circ_0072693	0.0368937	0.42998	2.32569	down	hsa_circ_0072693	chr5	64838628	64848376	-	9748	177	NM_022145	CENPK
hsa_circ_0058935	0.00168054	0.405211	2.46785	down	hsa_circ_0058935	chr2	241404032	241407495	+	3463	2582	NM_002081	GPC1
hsa_circ_0058375	0.0348022	0.417401	2.39578	down	hsa_circ_0058375	chr2	220315857	220329330	+	13473	768	NM_005876	SPEG
hsa_circ_0090432	0.00220836	0.440466	2.27033	down	hsa_circ_0090432	chrX	47101480	47103949	+	2469	664	NM_004651	USP11
hsa_circ_0089628	0.0387801	0.48668	2.05474	down	hsa_circ_0089628	chr9	139973707	139978990	+	5283	2490	NM_207309	UAP1L1
hsa_circ_0085493	0.00768682	0.497845	2.00866	down	hsa_circ_0085493	chr8	125332326	125332432	-	106	106	NM_194291	TMEM65
hsa_circ_0060455	0.0469636	0.481532	2.0767	down	hsa_circ_0060455	chr20	42315491	42320959	+	5468	384	NM_002466	MYBL2
hsa_circ_0071483	0.0180398	0.434368	2.3022	down	hsa_circ_0071483	chr4	183601400	183635386	+	33986	831	NM_001080477	ODZ3
hsa_circ_0036449	0.03098	0.345444	2.89483	down	hsa_circ_0036449	chr15	78452433	78458644	+	6211	843	NM_005530	IDH3A
hsa_circ_0004516	0.039237	0.365571	2.73545	down	hsa_circ_0004516	chr12	110922882	110925748	+	2866	519	NM_013300	C12orf24
hsa_circ_0001592	0.0356988	0.475084	2.10489	down	hsa_circ_0001592	chr6	27101024	27115081	-	14057	6330	NM_080593	HIST1H2BK
hsa_circ_0025154	0.0324886	0.295886	3.37967	down	hsa_circ_0025154	chr12	6623629	6631203	+	7574	1239	NM_014865	NCAPD2
hsa_circ_0072567	0.0293308	0.16792	5.95522	down	hsa_circ_0072567	chr5	58476420	58489362	-	12942	161	NM_001197220	PDE4D
hsa_circ_0020630	0.00284495	0.422726	2.3656	down	hsa_circ_0020630	chr11	376073	382117	+	6044	2350	NM_178537	B4GALNT4
hsa_circ_0090426	0.0133293	0.424009	2.35844	down	hsa_circ_0090426	chrX	47098468	47107727	+	9259	2985	NM_004651	USP11
hsa_circ_0066587	0.00205477	0.108162	9.24543	down	hsa_circ_0066587	chr3	81691931	81699072	-	7141	563	NM_000158	GBE1
hsa_circ_0026967	0.0236121	0.318584	3.13889	down	hsa_circ_0026967	chr12	56663243	56664750	+	1507	919	NM_144576	COQ10A
hsa_circ_0051815	0.000385526	0.455594	2.19494	down	hsa_circ_0051815	chr19	49481180	49481414	-	234	139	NM_002103	GYS1
hsa_circ_0082197	0.0229827	0.458523	2.18092	down	hsa_circ_0082197	chr7	128477690	128478483	+	793	360	NM_001458	FLNC
hsa_circ_0054369	0.0285721	0.47066	2.12468	down	hsa_circ_0054369	chr2	44170825	44202356	-	31531	1767	NM_133259	LRPPRC
hsa_circ_0045035	0.0381017	0.310754	3.21798	down	hsa_circ_0045035	chr17	59946633	60002460	-	55827	2845	NR_026641	INTS2
hsa_circ_0083803	0.00726243	0.332052	3.01158	down	hsa_circ_0083803	chr8	28570973	28600731	+	29758	3119	NM_001440	EXTL3
hsa_circ_0035487	0.0252121	0.457566	2.18548	down	hsa_circ_0035487	chr15	59406916	59415826	+	8910	648	NM_004701	CCNB2
hsa_circ_0029659	0.0292402	0.308965	3.23661	down	hsa_circ_0029659	chr13	21364600	21364719	-	119	119	NM_022459	XPO4
hsa_circ_0038979	0.0324507	0.426973	2.34207	down	hsa_circ_0038979	chr16	30078554	30078687	+	133	133	NM_000034	ALDOA
hsa_circ_0043543	0.0235805	0.46676	2.14243	down	hsa_circ_0043543	chr17	38546216	38563194	-	16978	2841	NM_001067	TOP2A
hsa_circ_0085467	0.0373283	0.467788	2.13772	down	hsa_circ_0085467	chr8	124357123	124369976	-	12853	1336	NM_014109	ATAD2
hsa_circ_0088606	0.0393929	0.365239	2.73793	down	hsa_circ_0088606	chr9	128691933	128724493	+	32560	606	NM_006195	PBX3
hsa_circ_0090957	0.0107855	0.422101	2.3691	down	hsa_circ_0090957	chrX	69606467	69623884	+	17417	756	NM_012310	KIF4A
hsa_circ_0091151	0.0489221	0.474574	2.10715	down	hsa_circ_0091151	chrX	77369512	77380548	+	11036	842	NM_000291	PGK1
hsa_circ_0090168	0.0449182	0.454953	2.19803	down	hsa_circ_0090168	chrX	24859768	24948666	+	88898	525	NM_016937	POLA1
hsa_circ_0028629	0.00475871	0.382493	2.61443	down	hsa_circ_0028629	chr12	118456876	118463633	+	6757	598	NM_181578	RFC5
hsa_circ_0001060	0.0279897	0.468686	2.13363	down	hsa_circ_0001060	chr2	106774513	106782539	-	8026	182	NM_025076	UXS1
hsa_circ_0074762	0.019347	0.405534	2.46589	down	hsa_circ_0074762	chr5	156721791	156729898	+	8107	459	NM_001037332	CYFIP2
hsa_circ_0025979	0.0379154	0.479522	2.08541	down	hsa_circ_0025979	chr12	46622935	46623051	-	116	116	NM_030674	SLC38A1
hsa_circ_0006530	0.0357983	0.426643	2.34388	down	hsa_circ_0006530	chr2	44931421	44942492	+	11071	247	NM_024766	CAMKMT
hsa_circ_0040742	0.0338421	0.482998	2.0704	down	hsa_circ_0040742	chr16	85711279	85722588	-	11309	1180	NM_016095	GINS2
hsa_circ_0010039	0.0291997	0.310561	3.21998	down	hsa_circ_0010039	chr1	15844604	15844890	-	286	286	NM_001229	CASP9
hsa_circ_0068219	0.0153416	0.428427	2.33412	down	hsa_circ_0068219	chr3	183491420	183525892	+	34472	1880	NM_018023	YEATS2
hsa_circ_0089926	0.00263089	0.420045	2.3807	down	hsa_circ_0089926	chrX	15756411	15782898	+	26487	457	NM_007220	CA5B
hsa_circ_0079252	0.0325273	0.390472	2.561	down	hsa_circ_0079252	chr7	5338618	5339058	+	440	327	NM_001040661	SLC29A4
hsa_circ_0007109	0.0177059	0.478852	2.08833	down	hsa_circ_0007109	chr16	74366464	74394789	-	28325	1965	NR_026950	LOC283922
hsa_circ_0078855	0.0317688	0.394507	2.53481	down	hsa_circ_0078855	chr6_dbb_hap3	895024	895159	-	135	135	---	---
hsa_circ_0009396	0.0119388	0.473001	2.11416	down	hsa_circ_0009396	chr1	2450581	2452754	-	2173	828	NM_018216	PANK4
hsa_circ_0042792	0.00412695	0.433104	2.30891	down	hsa_circ_0042792	chr17	27952964	27963820	-	10856	7820	NM_033389	SSH2
hsa_circ_0084028	0.00894178	0.462132	2.16388	down	hsa_circ_0084028	chr8	38803641	38810885	+	7244	526	NM_021623	PLEKHA2
hsa_circ_0083808	1.64152e-05	0.449994	2.22225	down	hsa_circ_0083808	chr8	28595035	28595180	+	145	145	NM_001440	EXTL3
hsa_circ_0041731	0.0158036	0.324438	3.08225	down	hsa_circ_0041731	chr17	6347734	6353392	+	5658	840	NM_019013	FAM64A
hsa_circ_0082186	0.0179256	0.226673	4.41164	down	hsa_circ_0082186	chr7	128445814	128447599	+	1785	657	NM_022742	CCDC136
hsa_circ_0048157	0.0419941	0.480917	2.07936	down	hsa_circ_0048157	chr19	1058818	1064252	+	5434	765	NM_019112	ABCA7
hsa_circ_0002248	0.0289541	0.477107	2.09597	down	hsa_circ_0002248	chr15	52433336	52446273	-	12937	389	NM_016194	GNB5
hsa_circ_0022117	0.0451208	0.277066	3.60924	down	hsa_circ_0022117	chr11	57093458	57102122	-	8664	2498	NM_003146	SSRP1
hsa_circ_0001268	0.0203556	0.465518	2.14815	down	hsa_circ_0001268	chr3	10128817	10130634	+	1817	348	NM_001018115	FANCD2
hsa_circ_0010600	0.0309113	0.467095	2.14089	down	hsa_circ_0010600	chr1	22159959	22183878	-	23919	5685	NM_005529	HSPG2
hsa_circ_0066585	0.0272228	0.283025	3.53326	down	hsa_circ_0066585	chr3	81691931	81692141	-	210	210	NM_000158	GBE1
hsa_circ_0091758	0.0408416	0.273101	3.66165	down	hsa_circ_0091758	chrX	152959584	152962048	+	2464	2033	NM_005629	SLC6A8
hsa_circ_0036085	0.00455047	0.453055	2.20724	down	hsa_circ_0036085	chr15	69718674	69737380	+	18706	1784	NM_138555	KIF23
hsa_circ_0037276	0.00656551	0.133469	7.49236	down	hsa_circ_0037276	chr16	1245431	1255265	+	9834	2192	NM_021098	CACNA1H
hsa_circ_0035314	0.00127656	0.471751	2.11976	down	hsa_circ_0035314	chr15	52433336	52439732	-	6396	210	NM_016194	GNB5
hsa_circ_0019810	0.0286114	0.40598	2.46317	down	hsa_circ_0019810	chr10	105148808	105155789	-	6981	591	NM_001206427	USMG5
hsa_circ_0059873	0.0293661	0.420169	2.38	down	hsa_circ_0059873	chr20	32264910	32265346	-	436	341	NM_005225	E2F1
hsa_circ_0042373	0.0207449	0.453009	2.20746	down	hsa_circ_0042373	chr17	19445705	19452990	+	7285	363	NM_018242	SLC47A1
hsa_circ_0057107	0.0405819	0.348054	2.87312	down	hsa_circ_0057107	chr2	173435453	173489823	+	54370	29591	NM_002610	PDK1
hsa_circ_0031606	0.0365882	0.40299	2.48145	down	hsa_circ_0031606	chr14	35044961	35073474	-	28513	1326	NM_021249	SNX6
hsa_circ_0071114	0.0088636	0.38755	2.58031	down	hsa_circ_0071114	chr4	148827788	148887990	+	60202	682	NM_024605	ARHGAP10
hsa_circ_0090407	0.0371231	0.476352	2.09929	down	hsa_circ_0090407	chrX	47062939	47070624	+	7685	1045	NM_003334	UBA1
hsa_circ_0042821	0.0100219	0.458318	2.18189	down	hsa_circ_0042821	chr17	28003837	28257018	-	253181	533	NM_033389	SSH2
hsa_circ_0063002	0.0487571	0.268024	3.73101	down	hsa_circ_0063002	chr22	33700214	34022310	-	322096	1322	NM_004737	LARGE
hsa_circ_0025977	0.031331	0.476189	2.10001	down	hsa_circ_0025977	chr12	46594880	46596872	-	1992	181	NM_030674	SLC38A1
hsa_circ_0079451	0.0185479	0.130036	7.69019	down	hsa_circ_0079451	chr7	12373090	12375862	-	2772	200	NM_001135924	VWDE
hsa_circ_0059719	0.0466447	0.396624	2.52128	down	hsa_circ_0059719	chr20	30363669	30389603	+	25934	2356	NM_012112	TPX2
hsa_circ_0002171	0.0307213	0.431682	2.31652	down	hsa_circ_0002171	chr5	175716656	175723323	+	6667	5679	NM_198567	C5orf25
hsa_circ_0091341	0.0438935	0.231353	4.3224	down	hsa_circ_0091341	chrX	110954902	110973655	+	18753	1567	NR_033127	ALG13
hsa_circ_0001587	0.0281596	0.447043	2.23692	down	hsa_circ_0001587	chr6	26158779	26184405	-	25626	25626	NM_003523	HIST1H2BE
hsa_circ_0028919	0.0381362	0.317639	3.14823	down	hsa_circ_0028919	chr12	121124948	121139667	+	14719	6349	NM_014730	MLEC
hsa_circ_0004968	0.00749579	0.326065	3.06688	down	hsa_circ_0004968	chr3	98600383	98600611	-	228	228	NM_080927	DCBLD2
hsa_circ_0088192	0.014855	0.154231	6.48377	down	hsa_circ_0088192	chr9	117786251	117838400	-	52149	3635	NM_002160	TNC
hsa_circ_0043527	0.0373882	0.472195	2.11777	down	hsa_circ_0043527	chr17	38450201	38450755	+	554	247	NM_001254	CDC6
hsa_circ_0005686	0.0216519	0.45643	2.19092	down	hsa_circ_0005686	chr4	154315413	154330167	+	14754	235	NR_045605	MND1
hsa_circ_0091348	0.00967233	0.38234	2.61547	down	hsa_circ_0091348	chrX	110978278	111003875	+	25597	1605	NR_033127	ALG13
hsa_circ_0064215	0.0441746	0.202661	4.93435	down	hsa_circ_0064215	chr3	10084242	10130634	+	46392	2900	NM_033084	FANCD2
hsa_circ_0059712	0.0269427	0.451495	2.21486	down	hsa_circ_0059712	chr20	30345209	30347982	+	2773	299	NM_012112	TPX2
hsa_circ_0004966	0.0480556	0.484437	2.06425	down	hsa_circ_0004966	chr13	21735928	21742538	-	6610	498	NM_145061	SKA3
hsa_circ_0090428	0.00899646	0.404174	2.47418	down	hsa_circ_0090428	chrX	47099985	47100849	+	864	339	NM_004651	USP11
hsa_circ_0007824	0.0337562	0.281643	3.55059	down	hsa_circ_0007824	chr3	81691931	81720104	-	28173	679	NM_000158	GBE1
hsa_circ_0064008	0.0400589	0.262784	3.80541	down	hsa_circ_0064008	chr22	50956169	50958191	+	2022	952	NM_014551	NCAPH2
hsa_circ_0048693	0.0234859	0.423068	2.36369	down	hsa_circ_0048693	chr19	5041147	5047680	+	6533	309	NM_015015	KDM4B
hsa_circ_0062999	0.0216064	0.37781	2.64683	down	hsa_circ_0062999	chr22	33679187	33828251	-	149064	1090	NM_004737	LARGE
hsa_circ_0012165	0.0227847	0.386626	2.58648	down	hsa_circ_0012165	chr1	45219404	45228330	+	8926	1409	NM_006845	KIF2C
hsa_circ_0004196	0.00431613	0.371356	2.69283	down	hsa_circ_0004196	chr13	24164288	24190184	+	25896	393	NM_148957	TNFRSF19
hsa_circ_0059710	0.0455968	0.490029	2.0407	down	hsa_circ_0059710	chr20	30330343	30330450	+	107	107	NM_012112	TPX2
hsa_circ_0090017	0.0263515	0.461594	2.1664	down	hsa_circ_0090017	chrX	19367429	19368228	+	799	234	NM_001173454	PDHA1
hsa_circ_0059732	0.0467049	0.489216	2.04409	down	hsa_circ_0059732	chr20	30381650	30382351	+	701	324	NM_012112	TPX2
hsa_circ_0036707	0.0322845	0.184741	5.41297	down	hsa_circ_0036707	chr15	89821917	89843616	+	21699	1596	NM_001113378	FANCI
hsa_circ_0090440	0.00532515	0.457625	2.1852	down	hsa_circ_0090440	chrX	47107191	47107727	+	536	536	NM_004651	USP11
hsa_circ_0034693	0.0125903	0.397805	2.5138	down	hsa_circ_0034693	chr15	41648236	41650456	+	2220	212	NM_016359	NUSAP1
hsa_circ_0070410	0.0468233	0.372653	2.68346	down	hsa_circ_0070410	chr4	89198294	89198395	-	101	101	NM_152542	PPM1K
hsa_circ_0082801	0.0390986	0.382589	2.61377	down	hsa_circ_0082801	chr7	142638200	142641828	-	3628	1023	NM_000420	KEL
hsa_circ_0068491	0.0342351	0.295765	3.38107	down	hsa_circ_0068491	chr3	186974451	186978660	-	4209	329	NM_001879	MASP1
hsa_circ_0034577	0.0218041	0.49223	2.03157	down	hsa_circ_0034577	chr15	40678562	40684224	+	5662	518	NM_001142761	C15orf23
hsa_circ_0012146	0.0173369	0.496018	2.01606	down	hsa_circ_0012146	chr1	44778840	44818597	-	39757	531	NM_024066	ERI3
hsa_circ_0004735	0.0472741	0.458798	2.17961	down	hsa_circ_0004735	chr9	22046749	22112394	+	65645	1795	NR_003529	CDKN2B-AS
hsa_circ_0042802	0.0152188	0.409179	2.44392	down	hsa_circ_0042802	chr17	27975161	27999147	-	23986	813	NM_033389	SSH2
hsa_circ_0018653	0.0241095	0.494833	2.02088	down	hsa_circ_0018653	chr10	72058728	72142382	-	83654	2927	NM_018239	LRRC20
hsa_circ_0091293	0.0118534	0.484416	2.06434	down	hsa_circ_0091293	chrX	106888406	106894256	+	5850	1421	NM_002764	PRPS1
hsa_circ_0072362	0.0053037	0.380877	2.62552	down	hsa_circ_0072362	chr5	41801123	41853656	-	52533	821	NM_000436	OXCT1
hsa_circ_0079465	0.0195825	0.115125	8.6862	down	hsa_circ_0079465	chr7	12412602	12423227	-	10625	1112	NM_001135924	VWDE
hsa_circ_0003449	0.0251793	0.303052	3.29977	down	hsa_circ_0003449	chr19	47919908	47920607	-	699	384	NM_020160	MEIS3
hsa_circ_0071489	0.0156977	0.468831	2.13296	down	hsa_circ_0071489	chr4	183672952	183673185	+	233	233	NM_001080477	ODZ3
hsa_circ_0083804	0.00307823	0.368575	2.71315	down	hsa_circ_0083804	chr8	28573101	28600731	+	27630	3025	NM_001440	EXTL3
hsa_circ_0008804	0.0299484	0.473647	2.11128	down	hsa_circ_0008804	chr2	86701898	86707485	+	5587	788	NM_018433	KDM3A
hsa_circ_0089960	0.000315527	0.385566	2.59359	down	hsa_circ_0089960	chrX	16867366	16871965	-	4599	501	NM_002893	RBBP7
hsa_circ_0034405	0.0147415	0.483789	2.06701	down	hsa_circ_0034405	chr15	37001423	37002162	+	739	172	NM_032499	C15orf41
hsa_circ_0082219	0.0241975	0.44814	2.23144	down	hsa_circ_0082219	chr7	128488846	128489258	+	412	214	NM_001458	FLNC
hsa_circ_0059729	0.0403621	0.486266	2.05649	down	hsa_circ_0059729	chr20	30371507	30389603	+	18096	1768	NM_012112	TPX2
hsa_circ_0031978	0.0191555	0.465466	2.14839	down	hsa_circ_0031978	chr14	54875462	54882648	+	7186	300	NM_005192	CDKN3
hsa_circ_0009479	0.0177915	0.288084	3.47121	down	hsa_circ_0009479	chr1	6268940	6269403	+	463	303	NM_207396	RNF207
hsa_circ_0089964	6.74165e-05	0.413124	2.42058	down	hsa_circ_0089964	chrX	16887198	16887343	-	145	145	NM_002893	RBBP7
hsa_circ_0090421	0.00969246	0.439237	2.27667	down	hsa_circ_0090421	chrX	47084016	47088043	+	4027	1117	NM_033018	CDK16
hsa_circ_0003788	0.0167287	0.457993	2.18344	down	hsa_circ_0003788	chr4	185580493	185599548	+	19055	827	NM_152683	CCDC111
hsa_circ_0011711	0.0101449	0.435543	2.29599	down	hsa_circ_0011711	chr1	38164576	38175391	+	10815	1932	NM_018101	CDCA8
hsa_circ_0085454	0.00374741	0.431057	2.31988	down	hsa_circ_0085454	chr8	124335177	124348772	-	13595	1080	NM_014109	ATAD2
hsa_circ_0009882	0.00231207	0.447262	2.23583	down	hsa_circ_0009882	chr1	12008032	12030873	+	22841	1826	NM_000302	PLOD1
hsa_circ_0078386	0.0490979	0.35965	2.78048	down	hsa_circ_0078386	chr6	155503359	155504634	+	1275	357	NM_012454	TIAM2
hsa_circ_0025039	0.0155649	0.436098	2.29306	down	hsa_circ_0025039	chr12	2975558	2977920	-	2362	321	NM_202002	FOXM1
hsa_circ_0003091	0.014171	0.376213	2.65807	down	hsa_circ_0003091	chr3	48572944	48573896	-	952	355	NM_004567	PFKFB4
hsa_circ_0048387	0.040547	0.455323	2.19624	down	hsa_circ_0048387	chr19	2206727	2232577	+	25850	6613	NM_032482	DOT1L
hsa_circ_0002177	0.00441191	0.339136	2.94867	down	hsa_circ_0002177	chr4	148827788	148876525	+	48737	416	NM_024605	ARHGAP10
hsa_circ_0038053	0.0477825	0.480938	2.07927	down	hsa_circ_0038053	chr16	15758592	15758718	+	126	126	NM_001143979	NDE1
hsa_circ_0066576	0.00681631	0.219921	4.54709	down	hsa_circ_0066576	chr3	81538849	81695633	-	156784	2126	NM_000158	GBE1
hsa_circ_0017757	0.0041211	0.408707	2.44674	down	hsa_circ_0017757	chr10	12198905	12203120	+	4215	551	NM_018144	SEC61A2
hsa_circ_0089089	0.013108	0.476647	2.09799	down	hsa_circ_0089089	chr9	132984928	132985438	+	510	167	NM_014286	NCS1
hsa_circ_0063630	0.00651447	0.409813	2.44014	down	hsa_circ_0063630	chr22	42341916	42342009	-	93	93	NM_024053	CENPM
hsa_circ_0071293	0.0315687	0.414767	2.41099	down	hsa_circ_0071293	chr4	154279625	154336247	+	56622	890	NR_045605	MND1
hsa_circ_0051853	0.00514189	0.489335	2.04359	down	hsa_circ_0051853	chr19	49621608	49621717	+	109	109	NM_022165	LIN7B
hsa_circ_0064241	0.0325419	0.470661	2.12467	down	hsa_circ_0064241	chr3	10107077	10107663	+	586	217	NM_033084	FANCD2
hsa_circ_0019341	0.0119468	0.497963	2.00818	down	hsa_circ_0019341	chr10	99192111	99193198	+	1087	1087	NM_002629	PGAM1
hsa_circ_0046678	0.0420321	0.483918	2.06646	down	hsa_circ_0046678	chr18	671379	671451	+	72	72	NM_001071	TYMS
hsa_circ_0090429	0.0185169	0.356685	2.8036	down	hsa_circ_0090429	chrX	47100675	47100849	+	174	174	NM_004651	USP11
hsa_circ_0036730	0.0142232	0.217815	4.59105	down	hsa_circ_0036730	chr15	90137645	90138842	+	1197	359	NM_152259	C15orf42
hsa_circ_0004301	0.0143074	0.247662	4.03776	down	hsa_circ_0004301	chr3	81627075	81692141	-	65066	836	NM_000158	GBE1
hsa_circ_0071102	0.0171596	0.37102	2.69527	down	hsa_circ_0071102	chr4	148743877	148876525	+	132648	1296	NM_024605	ARHGAP10
hsa_circ_0044091	0.0338553	0.485675	2.05899	down	hsa_circ_0044091	chr17	42875815	42883205	-	7390	7390	NM_005497	GJC1
hsa_circ_0001594	0.00294629	0.478581	2.08951	down	hsa_circ_0001594	chr6	27775963	27782476	-	6513	6513	NM_021066	HIST1H2AJ
hsa_circ_0061176	0.0454436	0.447464	2.23482	down	hsa_circ_0061176	chr20	62378224	62422143	-	43919	1861	NM_025224	ZBTB46
hsa_circ_0052981	0.0489612	0.36187	2.76342	down	hsa_circ_0052981	chr2	24480756	24533561	-	52805	2536	NM_006277	ITSN2
hsa_circ_0083801	0.00217364	0.352331	2.83824	down	hsa_circ_0083801	chr8	28570973	28571067	+	94	94	NM_001440	EXTL3
hsa_circ_0090438	0.0216764	0.473154	2.11348	down	hsa_circ_0090438	chrX	47106470	47107727	+	1257	891	NM_004651	USP11
hsa_circ_0090169	0.00909681	0.473203	2.11326	down	hsa_circ_0090169	chrX	24861662	24861794	+	132	132	NM_016937	POLA1
hsa_circ_0064202	0.00722789	0.48261	2.07206	down	hsa_circ_0064202	chr3	10070308	10078023	+	7715	524	NM_033084	FANCD2
hsa_circ_0055523	0.00574013	0.455929	2.19333	down	hsa_circ_0055523	chr2	86669140	86684194	+	15054	873	NM_018433	KDM3A
hsa_circ_0079452	0.0493525	0.190542	5.24818	down	hsa_circ_0079452	chr7	12376802	12414388	-	37586	3220	NM_001135924	VWDE
hsa_circ_0047392	0.0268574	0.469497	2.12994	down	hsa_circ_0047392	chr18	32820993	32824064	+	3071	1523	NM_001135178	ZNF397
hsa_circ_0037043	0.0208121	0.184905	5.40819	down	hsa_circ_0037043	chr15	99645285	99666997	+	21712	1125	NM_145728	SYNM
hsa_circ_0065088	0.0147497	0.479726	2.08452	down	hsa_circ_0065088	chr3	45537766	45565600	+	27834	881	NM_015340	LARS2
hsa_circ_0037275	0.00872943	0.144168	6.93637	down	hsa_circ_0037275	chr16	1203240	1255265	+	52025	2851	NM_021098	CACNA1H
hsa_circ_0085464	0.0211337	0.446986	2.2372	down	hsa_circ_0085464	chr8	124348612	124361684	-	13072	1565	NM_014109	ATAD2
hsa_circ_0073357	0.0191779	0.433509	2.30676	down	hsa_circ_0073357	chr5	90664540	90671430	-	6890	3411	NM_020801	ARRDC3
hsa_circ_0007289	0.00623904	0.468854	2.13286	down	hsa_circ_0007289	chr8	99538969	99539145	-	176	176	NM_006281	STK3
hsa_circ_0084021	0.0170417	0.350529	2.85283	down	hsa_circ_0084021	chr8	38801306	38803739	+	2433	147	NM_021623	PLEKHA2
hsa_circ_0074467	0.0232499	0.393451	2.54161	down	hsa_circ_0074467	chr5	146788290	146798194	-	9904	562	NM_001197294	DPYSL3
hsa_circ_0060450	0.0255096	0.477432	2.09454	down	hsa_circ_0060450	chr20	42302445	42315712	+	13267	480	NM_002466	MYBL2
hsa_circ_0089086	0.00202796	0.465112	2.15002	down	hsa_circ_0089086	chr9	132963236	132980249	+	17013	164	NM_014286	NCS1
hsa_circ_0008926	0.0168411	0.362902	2.75557	down	hsa_circ_0008926	chr15	41648236	41668026	+	19790	675	NM_016359	NUSAP1
hsa_circ_0084019	0.0446915	0.368467	2.71395	down	hsa_circ_0084019	chr8	38793511	38810885	+	17374	632	NM_021623	PLEKHA2
hsa_circ_0019774	0.0187029	0.463097	2.15937	down	hsa_circ_0019774	chr10	104636710	104638748	+	2038	357	NR_037644	C10orf32-AS3MT
hsa_circ_0013388	0.00249749	0.463503	2.15749	down	hsa_circ_0013388	chr1	109427896	109476957	+	49061	6698	NM_013296	GPSM2
hsa_circ_0064255	0.0413264	0.236424	4.22969	down	hsa_circ_0064255	chr3	10122783	10123148	+	365	248	NM_033084	FANCD2
hsa_circ_0009043	0.0128116	0.306344	3.2643	down	hsa_circ_0009043	chr2	72945231	72960247	-	15016	390	NM_015189	EXOC6B
hsa_circ_0089973	0.0396846	0.285664	3.50061	down	hsa_circ_0089973	chrX	17151946	17157084	+	5138	336	NM_004726	REPS2
hsa_circ_0090434	0.00573674	0.471515	2.12082	down	hsa_circ_0090434	chrX	47102794	47104881	+	2087	687	NM_004651	USP11
hsa_circ_0089918	0.0399971	0.343686	2.90963	down	hsa_circ_0089918	chrX	15402923	15403238	-	315	315	NM_003662	PIR
hsa_circ_0084025	0.0289398	0.490388	2.0392	down	hsa_circ_0084025	chr8	38803641	38803739	+	98	98	NM_021623	PLEKHA2
hsa_circ_0042803	0.0285345	0.491031	2.03653	down	hsa_circ_0042803	chr17	27975161	28004759	-	29598	948	NM_033389	SSH2
hsa_circ_0082080	0.0387577	0.353461	2.82916	down	hsa_circ_0082080	chr7	122019421	122111616	-	92195	1401	NM_001167940	CADPS2
hsa_circ_0040136	0.02783	0.49352	2.02626	down	hsa_circ_0040136	chr16	70165204	70176292	+	11088	742	NM_017990	PDPR
hsa_circ_0023802	0.0338167	0.492161	2.03186	down	hsa_circ_0023802	chr11	78152136	78180359	-	28223	330	NM_024678	NARS2
hsa_circ_0072692	0.0140278	0.438834	2.27877	down	hsa_circ_0072692	chr5	64824943	64847463	-	22520	203	NM_022145	CENPK
hsa_circ_0023570	0.018546	0.394656	2.53385	down	hsa_circ_0023570	chr11	73958123	73965748	+	7625	1390	NM_016147	PPME1
hsa_circ_0091070	0.0020032	0.116998	8.54715	down	hsa_circ_0091070	chrX	71822007	71876092	-	54085	2115	NM_002637	PHKA1
hsa_circ_0082198	0.00136529	0.415666	2.40578	down	hsa_circ_0082198	chr7	128478040	128486217	+	8177	2995	NM_001458	FLNC
hsa_circ_0089627	0.0125821	0.411584	2.42964	down	hsa_circ_0089627	chr9	139973707	139973901	+	194	194	NM_207309	UAP1L1
hsa_circ_0059721	0.035663	0.36868	2.71238	down	hsa_circ_0059721	chr20	30365289	30389603	+	24314	2234	NM_012112	TPX2
hsa_circ_0044008	0.0139163	0.261823	3.81937	down	hsa_circ_0044008	chr17	41952726	41958717	-	5991	3294	NM_005374	MPP2
hsa_circ_0079453	0.0377929	0.104299	9.5878	down	hsa_circ_0079453	chr7	12379947	12383916	-	3969	384	NM_001135924	VWDE
hsa_circ_0090143	0.0118247	0.375512	2.66303	down	hsa_circ_0090143	chrX	24721367	24861794	+	140427	3879	NM_016937	POLA1
hsa_circ_0072357	0.00118165	0.44466	2.24891	down	hsa_circ_0072357	chr5	41749628	41762302	-	12674	171	NM_000436	OXCT1
hsa_circ_0084023	0.0127526	0.209722	4.76821	down	hsa_circ_0084023	chr8	38801306	38814904	+	13598	639	NM_021623	PLEKHA2
hsa_circ_0072360	0.00161136	0.384886	2.59817	down	hsa_circ_0072360	chr5	41762212	41762302	-	90	90	NM_000436	OXCT1
hsa_circ_0051321	0.0118284	0.45086	2.21799	down	hsa_circ_0051321	chr19	42872606	42873154	+	548	368	NM_001410	MEGF8
hsa_circ_0040578	0.0225442	0.475983	2.10092	down	hsa_circ_0040578	chr16	81045534	81065090	+	19556	3864	NM_001100624	CENPN
hsa_circ_0079457	0.0399918	0.132915	7.52363	down	hsa_circ_0079457	chr7	12381684	12399318	-	17634	1111	NM_001135924	VWDE
hsa_circ_0005840	0.0024865	0.411009	2.43304	down	hsa_circ_0005840	chrX	16875716	16881223	-	5507	436	NM_002893	RBBP7
hsa_circ_0055076	0.033239	0.430538	2.32267	down	hsa_circ_0055076	chr2	69723116	69723212	-	96	96	NM_014911	AAK1
hsa_circ_0066572	0.00800731	0.291905	3.42577	down	hsa_circ_0066572	chr3	81538849	81584476	-	45627	1014	NM_000158	GBE1
hsa_circ_0048419	0.00197435	0.460247	2.17275	down	hsa_circ_0048419	chr19	2477026	2478257	+	1231	995	NM_015675	GADD45B
hsa_circ_0007009	1.53017e-05	0.45641	2.19101	down	hsa_circ_0007009	chr1	65131739	65141666	+	9927	699	NM_020925	CACHD1
hsa_circ_0090331	0.0494027	0.321271	3.11264	down	hsa_circ_0090331	chrX	44935941	44936071	+	130	130	NM_021140	KDM6A
hsa_circ_0029724	0.0308258	0.345086	2.89783	down	hsa_circ_0029724	chr13	24233188	24243412	+	10224	976	NM_018647	TNFRSF19
hsa_circ_0020537	0.0204147	0.444726	2.24858	down	hsa_circ_0020537	chr10	134421418	134511423	+	90005	399	NM_005539	INPP5A
hsa_circ_0061241	0.00987066	0.47598	2.10093	down	hsa_circ_0061241	chr21	10970008	10971345	-	1337	108	NM_199261	TPTE
hsa_circ_0031780	0.0477383	0.340314	2.93846	down	hsa_circ_0031780	chr14	50114010	50131881	-	17871	989	NM_002692	POLE2
hsa_circ_0081480	0.0394323	0.459375	2.17687	down	hsa_circ_0081480	chr7	100187599	100192164	+	4565	913	NM_033506	FBXO24
hsa_circ_0035488	0.0228674	0.491472	2.0347	down	hsa_circ_0035488	chr15	59406916	59417244	+	10328	927	NM_004701	CCNB2
hsa_circ_0092367	0.0466629	0.431086	2.31972	down	hsa_circ_0092367	chr15	25325262	25326442	+	1180	1180	NR_003329	SNORD116-14
hsa_circ_0082188	0.0174278	0.403791	2.47653	down	hsa_circ_0082188	chr7	128470482	128478118	+	7636	1256	NM_001458	FLNC
hsa_circ_0018996	0.0185034	0.482485	2.0726	down	hsa_circ_0018996	chr10	86177526	86237420	+	59894	711	NM_018999	FAM190B
hsa_circ_0036135	0.029112	0.217793	4.59151	down	hsa_circ_0036135	chr15	71548951	72050414	+	501463	1677	NM_024817	THSD4
hsa_circ_0070828	0.0444854	0.49423	2.02335	down	hsa_circ_0070828	chr4	122737598	122740068	-	2470	1491	NM_001237	CCNA2
hsa_circ_0055359	0.00701938	0.380666	2.62697	down	hsa_circ_0055359	chr2	75104292	75109366	+	5074	964	NM_000189	HK2
hsa_circ_0091295	0.00261325	0.31694	3.15517	down	hsa_circ_0091295	chrX	107159231	107159359	+	128	128	NM_012216	MID2
hsa_circ_0003941	0.0206468	0.488431	2.04737	down	hsa_circ_0003941	chr2	201718625	201719809	-	1184	254	NR_027856	CLK1
hsa_circ_0003991	0.0209022	0.374427	2.67075	down	hsa_circ_0003991	chr9	128677964	128697886	+	19922	569	NM_006195	PBX3
hsa_circ_0070409	0.0376588	0.348262	2.8714	down	hsa_circ_0070409	chr4	89192151	89198395	-	6244	6244	NM_152542	PPM1K
hsa_circ_0082209	0.0331751	0.451381	2.21542	down	hsa_circ_0082209	chr7	128482628	128483373	+	745	376	NM_001458	FLNC
hsa_circ_0059735	0.0301136	0.397877	2.51334	down	hsa_circ_0059735	chr20	30385206	30389603	+	4397	1131	NM_012112	TPX2
hsa_circ_0066583	0.00226346	0.121229	8.24887	down	hsa_circ_0066583	chr3	81640187	81720104	-	79917	923	NM_000158	GBE1
hsa_circ_0050614	0.029563	0.303811	3.29152	down	hsa_circ_0050614	chr19	36104769	36108095	+	3326	394	NM_015302	HAUS5
hsa_circ_0075190	0.00901466	0.475086	2.10488	down	hsa_circ_0075190	chr5	176859233	176868054	+	8821	1416	NM_002082	GRK6
hsa_circ_0051809	0.00116247	0.364517	2.74336	down	hsa_circ_0051809	chr19	49473802	49488862	-	15060	1131	NM_002103	GYS1
hsa_circ_0003331	0.0237379	0.454593	2.19977	down	hsa_circ_0003331	chr7	105103067	105105861	-	2794	232	NM_019042	PUS7
hsa_circ_0090402	0.0121028	0.471081	2.12278	down	hsa_circ_0090402	chrX	47061756	47063095	+	1339	666	NM_003334	UBA1
hsa_circ_0060601	0.00451296	0.489798	2.04166	down	hsa_circ_0060601	chr20	45865069	45865260	-	191	191	NM_183047	ZMYND8
hsa_circ_0028204	0.0344453	0.329583	3.03413	down	hsa_circ_0028204	chr12	110910882	110924259	+	13377	293	NM_013300	C12orf24
hsa_circ_0084024	0.0172753	0.319608	3.12883	down	hsa_circ_0084024	chr8	38801306	38826187	+	24881	717	NM_021623	PLEKHA2
hsa_circ_0047376	0.0378938	0.339188	2.94822	down	hsa_circ_0047376	chr18	29691716	29691882	+	166	166	NM_016271	RNF138
hsa_circ_0043531	0.00888242	0.467698	2.13813	down	hsa_circ_0043531	chr17	38544772	38548593	-	3821	1630	NM_001067	TOP2A
hsa_circ_0090411	0.00286229	0.461456	2.16705	down	hsa_circ_0090411	chrX	47069021	47074527	+	5506	1438	NM_003334	UBA1
hsa_circ_0041020	0.039302	0.351473	2.84517	down	hsa_circ_0041020	chr16	89824984	89837042	-	12058	830	NM_000135	FANCA
hsa_circ_0090400	0.00277682	0.478678	2.08909	down	hsa_circ_0090400	chrX	47061756	47061903	+	147	147	NM_003334	UBA1
hsa_circ_0069273	0.0326395	0.385559	2.59363	down	hsa_circ_0069273	chr4	17814539	17819076	+	4537	653	NM_022346	NCAPG
hsa_circ_0015976	0.00399078	0.397405	2.51632	down	hsa_circ_0015976	chr1	202300784	202302221	-	1437	388	NM_014176	UBE2T
hsa_circ_0006931	0.000721718	0.406806	2.45818	down	hsa_circ_0006931	chrX	16846216	16847893	+	1677	366	NM_018360	TXLNG
hsa_circ_0090137	0.0242245	0.225634	4.43197	down	hsa_circ_0090137	chrX	24512858	24568583	+	55725	12444	NM_001142386	PDK3
hsa_circ_0071124	0.00741208	0.409365	2.44281	down	hsa_circ_0071124	chr4	148968042	148968202	+	160	160	NM_024605	ARHGAP10
hsa_circ_0037599	0.00921351	0.309582	3.23017	down	hsa_circ_0037599	chr16	3454425	3459364	+	4939	1267	NM_003450	ZNF174
hsa_circ_0082803	0.0491679	0.261787	3.81991	down	hsa_circ_0082803	chr7	142641409	142641828	-	419	177	NM_000420	KEL
hsa_circ_0079491	0.0253538	0.422204	2.36852	down	hsa_circ_0079491	chr7	16714036	16721029	+	6993	281	NM_001159767	BZW2
hsa_circ_0008905	0.0363245	0.287892	3.47353	down	hsa_circ_0008905	chr15	78452433	78454709	+	2276	437	NM_005530	IDH3A
hsa_circ_0088205	0.0337456	0.187016	5.34713	down	hsa_circ_0088205	chr9	117835881	117836145	-	264	264	NM_002160	TNC
hsa_circ_0038061	0.0120634	0.420128	2.38023	down	hsa_circ_0038061	chr16	15781231	15790717	+	9486	561	NM_001143979	NDE1
hsa_circ_0089503	0.00967822	0.499672	2.00131	down	hsa_circ_0089503	chr9	138824814	138837843	-	13029	1105	NM_016172	UBAC1
hsa_circ_0079222	0.0263405	0.4688	2.13311	down	hsa_circ_0079222	chr7	4107469	4185548	+	78079	1512	NM_152744	SDK1
hsa_circ_0089945	0.004715	0.45265	2.20921	down	hsa_circ_0089945	chrX	16685636	16709743	-	24107	657	NM_001144002	CTPS2
hsa_circ_0067682	0.0435061	0.449273	2.22582	down	hsa_circ_0067682	chr3	145820541	145842016	-	21475	668	NM_182943	PLOD2
hsa_circ_0036124	0.0157039	0.361037	2.7698	down	hsa_circ_0036124	chr15	71433787	72039381	+	605594	2320	NM_024817	THSD4
hsa_circ_0008073	0.0269072	0.472418	2.11677	down	hsa_circ_0008073	chr2	24362239	24369956	+	7717	326	NM_001145710	LOC375190
hsa_circ_0090425	0.0461583	0.400367	2.49771	down	hsa_circ_0090425	chrX	47098468	47099306	+	838	359	NM_004651	USP11
hsa_circ_0029804	0.00738542	0.44156	2.2647	down	hsa_circ_0029804	chr13	26923208	26928017	+	4809	252	NM_001260	CDK8
hsa_circ_0046828	0.0406023	0.402876	2.48215	down	hsa_circ_0046828	chr18	8720335	8720494	+	159	159	NM_015210	CCDC165
hsa_circ_0067134	0.0363011	0.402999	2.4814	down	hsa_circ_0067134	chr3	126423117	126446029	+	22912	234	NM_032343	CHCHD6
hsa_circ_0042818	0.0284374	0.222605	4.49227	down	hsa_circ_0042818	chr17	28003837	28011702	-	7865	257	NM_033389	SSH2
hsa_circ_0021089	0.0386748	0.164141	6.09231	down	hsa_circ_0021089	chr11	8457040	8486369	-	29329	807	NM_030906	STK33
hsa_circ_0010837	0.0213989	0.414216	2.4142	down	hsa_circ_0010837	chr1	23397717	23410184	+	12467	1545	NM_001009999	KDM1A
hsa_circ_0002805	0.0482194	0.493568	2.02606	down	hsa_circ_0002805	chr20	62407030	62422143	-	15113	1255	NM_025224	ZBTB46
hsa_circ_0082200	0.00760262	0.42008	2.3805	down	hsa_circ_0082200	chr7	128478656	128482752	+	4096	1179	NM_001458	FLNC
hsa_circ_0038924	0.00019467	0.364089	2.74658	down	hsa_circ_0038924	chr16	29809694	29811369	+	1675	1014	NM_007317	KIF22
hsa_circ_0090424	0.000409936	0.398951	2.50657	down	hsa_circ_0090424	chrX	47085981	47086102	+	121	121	NM_033018	CDK16
hsa_circ_0066622	0.0253368	0.472984	2.11424	down	hsa_circ_0066622	chr3	98531175	98536737	-	5562	276	NM_080927	DCBLD2
hsa_circ_0000982	0.0240656	0.48795	2.04939	down	hsa_circ_0000982	chr2	24357988	24369956	+	11968	587	NM_001145710	LOC375190
hsa_circ_0067512	0.0367601	0.397958	2.51283	down	hsa_circ_0067512	chr3	138091707	138091918	+	211	211	NM_012219	MRAS
hsa_circ_0090392	0.0110971	0.462623	2.16159	down	hsa_circ_0090392	chrX	47058607	47062613	+	4006	1243	NM_003334	UBA1
hsa_circ_0079456	0.0195281	0.276418	3.61771	down	hsa_circ_0079456	chr7	12379947	12410490	-	30543	2779	NM_001135924	VWDE
hsa_circ_0029805	0.0334908	0.40308	2.4809	down	hsa_circ_0029805	chr13	26923208	26974687	+	51479	827	NM_001260	CDK8
hsa_circ_0071295	0.0116665	0.434531	2.30133	down	hsa_circ_0071295	chr4	154318370	154330167	+	11797	160	NR_045605	MND1
hsa_circ_0090435	0.0106404	0.496793	2.01291	down	hsa_circ_0090435	chrX	47104414	47107727	+	3313	1075	NM_004651	USP11
hsa_circ_0017606	0.0259852	0.481588	2.07646	down	hsa_circ_0017606	chr10	6186842	6257280	+	70438	357	NM_001145443	PFKFB3
hsa_circ_0038873	0.0361116	0.225418	4.43621	down	hsa_circ_0038873	chr16	28898509	28900274	+	1765	551	NM_004320	ATP2A1
hsa_circ_0030528	0.00793309	0.149598	6.68458	down	hsa_circ_0030528	chr13	78293666	78293806	+	140	140	NM_001242868	SLAIN1
hsa_circ_0083810	0.0115872	0.326608	3.06177	down	hsa_circ_0083810	chr8	28600602	28600731	+	129	129	NM_001440	EXTL3
hsa_circ_0025830	0.00335075	0.301064	3.32155	down	hsa_circ_0025830	chr12	31604873	31648853	-	43980	1502	NM_144973	DENND5B
hsa_circ_0052191	0.0387124	0.209531	4.77257	down	hsa_circ_0052191	chr19	55665397	55666198	-	801	267	NM_000363	TNNI3
hsa_circ_0070408	0.0473128	0.359958	2.7781	down	hsa_circ_0070408	chr4	89181531	89205888	-	24357	3724	NM_152542	PPM1K
hsa_circ_0075899	0.00407473	0.481417	2.0772	down	hsa_circ_0075899	chr6	27100303	27100572	-	269	269	NM_021058	HIST1H2BJ
hsa_circ_0090390	0.00407132	0.476334	2.09937	down	hsa_circ_0090390	chrX	47058446	47069086	+	10640	1886	NM_003334	UBA1
hsa_circ_0036128	0.0289678	0.13317	7.50921	down	hsa_circ_0036128	chr15	71433787	72063547	+	629760	2993	NM_024817	THSD4
hsa_circ_0090621	0.00653326	0.401364	2.4915	down	hsa_circ_0090621	chrX	53295505	53310796	-	15291	956	NM_001243197	IQSEC2
hsa_circ_0033058	0.012322	0.230571	4.33707	down	hsa_circ_0033058	chr14	94417344	94417590	-	246	246	NM_001202429	ASB2
hsa_circ_0000594	0.0148842	0.485672	2.059	down	hsa_circ_0000594	chr15	43120125	43164956	-	44831	468	NM_173500	TTBK2
hsa_circ_0083802	0.00404643	0.368661	2.71252	down	hsa_circ_0083802	chr8	28570973	28595180	+	24207	2990	NM_001440	EXTL3
hsa_circ_0055535	0.0347104	0.498653	2.0054	down	hsa_circ_0055535	chr2	86718263	86719839	+	1576	813	NM_018433	KDM3A
hsa_circ_0078638	0.0428411	0.272972	3.66337	down	hsa_circ_0078638	chr6	165862415	165863850	-	1435	171	NR_045597	PDE10A
hsa_circ_0064206	0.0381192	0.230594	4.33663	down	hsa_circ_0064206	chr3	10076378	10103895	+	27517	1554	NM_033084	FANCD2
hsa_circ_0055526	0.00434752	0.424871	2.35366	down	hsa_circ_0055526	chr2	86682207	86707485	+	25278	2059	NM_018433	KDM3A
hsa_circ_0059136	0.0201341	0.392095	2.5504	down	hsa_circ_0059136	chr20	251503	264722	-	13219	1249	NM_080571	C20orf96
hsa_circ_0068162	0.0201743	0.329233	3.03736	down	hsa_circ_0068162	chr3	183097084	183107567	-	10483	199	NM_015078	MCF2L2
hsa_circ_0090102	0.0292173	0.411259	2.43156	down	hsa_circ_0090102	chrX	23876758	23899069	-	22311	471	NM_024122	APOO
hsa_circ_0089502	0.0160268	0.417076	2.39765	down	hsa_circ_0089502	chr9	138824814	138837096	-	12282	996	NM_016172	UBAC1
hsa_circ_0051685	0.0373697	0.319051	3.13429	down	hsa_circ_0051685	chr19	47920060	47920607	-	547	333	NM_020160	MEIS3
hsa_circ_0078809	0.0208449	0.498205	2.00721	down	hsa_circ_0078809	chr6_cox_hap2	2130821	2130910	+	89	89	---	---
hsa_circ_0034692	0.0089455	0.253861	3.93917	down	hsa_circ_0034692	chr15	41643185	41657787	+	14602	542	NM_016359	NUSAP1
hsa_circ_0072568	0.028918	0.401751	2.4891	down	hsa_circ_0072568	chr5	58476420	58511794	-	35374	353	NM_001197220	PDE4D
hsa_circ_0020073	0.00957925	0.362074	2.76187	down	hsa_circ_0020073	chr10	116304763	116307535	-	2772	221	NM_001003408	ABLIM1
hsa_circ_0043007	0.00134296	0.493213	2.02752	down	hsa_circ_0043007	chr17	30509775	30552746	+	42971	2741	NM_001033568	RHOT1
hsa_circ_0090431	0.0195483	0.428885	2.33163	down	hsa_circ_0090431	chrX	47100939	47107727	+	6788	2141	NM_004651	USP11
hsa_circ_0085527	0.0226171	0.288634	3.4646	down	hsa_circ_0085527	chr8	126114292	126379367	+	265075	1094	NM_173685	NSMCE2
hsa_circ_0034698	0.0431701	0.445077	2.2468	down	hsa_circ_0034698	chr15	41667909	41668026	+	117	117	NM_016359	NUSAP1
hsa_circ_0006528	0.00357731	0.197781	5.05609	down	hsa_circ_0006528	chr5	145197456	145205763	-	8307	496	NM_138492	PRELID2
hsa_circ_0032210	0.0054108	0.482903	2.07081	down	hsa_circ_0032210	chr14	64957078	64957258	-	180	180	NM_006977	ZBTB25
hsa_circ_0067658	0.00638258	0.458381	2.18159	down	hsa_circ_0067658	chr3	142455220	142496605	+	41385	592	NM_001251845	TRPC1
hsa_circ_0012299	0.000238425	0.429627	2.3276	down	hsa_circ_0012299	chr1	46499473	46499938	+	465	331	NM_015112	MAST2
hsa_circ_0011714	0.00884764	0.492666	2.02977	down	hsa_circ_0011714	chr1	38168923	38171239	+	2316	223	NM_018101	CDCA8
hsa_circ_0083805	0.0151138	0.469703	2.12901	down	hsa_circ_0083805	chr8	28588739	28588867	+	128	128	NM_001440	EXTL3
hsa_circ_0082802	0.0490198	0.448947	2.22743	down	hsa_circ_0082802	chr7	142640572	142641828	-	1256	389	NM_000420	KEL
hsa_circ_0089933	0.00190789	0.222623	4.49191	down	hsa_circ_0089933	chrX	15843928	15863639	-	19711	1705	NM_003916	AP1S2
hsa_circ_0020534	0.0105422	0.461971	2.16464	down	hsa_circ_0020534	chr10	134421418	134459472	+	38054	143	NM_005539	INPP5A
hsa_circ_0082218	0.048238	0.489174	2.04426	down	hsa_circ_0082218	chr7	128488846	128489036	+	190	190	NM_001458	FLNC
hsa_circ_0018924	0.00180495	0.189476	5.27772	down	hsa_circ_0018924	chr10	78943178	79163781	-	220603	430	NM_001014797	KCNMA1
hsa_circ_0066589	0.014297	0.225549	4.43363	down	hsa_circ_0066589	chr3	81698006	81720104	-	22098	378	NM_000158	GBE1
hsa_circ_0038457	0.0316155	0.485048	2.06165	down	hsa_circ_0038457	chr16	21968555	21994668	+	26113	1505	NM_003366	UQCRC2
hsa_circ_0072689	0.0441598	0.248282	4.02767	down	hsa_circ_0072689	chr5	64747959	64769779	-	21820	1206	NM_197941	ADAMTS6
hsa_circ_0037533	0.0231006	0.439919	2.27315	down	hsa_circ_0037533	chr16	2498855	2499916	+	1061	393	NM_001761	CCNF
hsa_circ_0088202	0.0386563	0.160077	6.24699	down	hsa_circ_0088202	chr9	117825195	117827198	-	2003	819	NM_002160	TNC
hsa_circ_0058421	0.0439763	0.446414	2.24007	down	hsa_circ_0058421	chr2	220493865	220506702	+	12837	3815	NM_201574	SLC4A3
hsa_circ_0006573	0.0172801	0.400601	2.49625	down	hsa_circ_0006573	chr17	30500849	30510291	+	9442	444	NM_001033568	RHOT1
hsa_circ_0090430	0.0231547	0.461392	2.16735	down	hsa_circ_0090430	chrX	47100675	47107727	+	7052	2315	NM_004651	USP11
hsa_circ_0042817	0.00736874	0.439999	2.27273	down	hsa_circ_0042817	chr17	28003837	28004759	-	922	135	NM_033389	SSH2
hsa_circ_0084018	0.00417814	0.399061	2.50588	down	hsa_circ_0084018	chr8	38793511	38803739	+	10228	204	NM_021623	PLEKHA2
hsa_circ_0010654	0.01783	0.460106	2.17341	down	hsa_circ_0010654	chr1	22165863	22204984	-	39121	7331	NM_005529	HSPG2
hsa_circ_0073492	0.0465373	0.39153	2.55408	down	hsa_circ_0073492	chr5	102201526	102249725	+	48199	729	NM_000919	PAM
hsa_circ_0084893	0.0125013	0.44559	2.24422	down	hsa_circ_0084893	chr8	95390407	95423543	-	33136	2211	NM_001205263	RAD54B
hsa_circ_0051818	0.0129675	0.153236	6.52587	down	hsa_circ_0051818	chr19	49485511	49494740	-	9229	944	NM_002103	GYS1
hsa_circ_0040452	0.0411225	0.391559	2.5539	down	hsa_circ_0040452	chr16	74370491	74394789	-	24298	1780	NR_026950	LOC283922
hsa_circ_0083252	0.0162096	0.285595	3.50146	down	hsa_circ_0083252	chr7_gl000195_random	140413	141360	+	947	758	TCONS_00030032	TCONS_00030032
hsa_circ_0090140	0.00998403	0.296521	3.37244	down	hsa_circ_0090140	chrX	24552045	24568583	+	16538	11473	NM_001142386	PDK3
hsa_circ_0090437	0.00447074	0.497273	2.01097	down	hsa_circ_0090437	chrX	47106470	47106818	+	348	266	NM_004651	USP11
hsa_circ_0084020	0.0250248	0.463574	2.15716	down	hsa_circ_0084020	chr8	38793511	38814904	+	21393	696	NM_021623	PLEKHA2
hsa_circ_0015978	0.00384828	0.29021	3.44578	down	hsa_circ_0015978	chr1	202300784	202304946	-	4162	836	NM_014176	UBE2T
hsa_circ_0064207	0.00469625	0.215825	4.63339	down	hsa_circ_0064207	chr3	10076378	10130634	+	54256	3410	NM_033084	FANCD2
hsa_circ_0018947	0.0392484	0.383624	2.60672	down	hsa_circ_0018947	chr10	79739898	79781780	-	41882	3139	NM_007055	POLR3A
hsa_circ_0023654	0.00330177	0.478191	2.09122	down	hsa_circ_0023654	chr11	76207258	76257341	+	50083	2666	NM_020193	C11orf30
hsa_circ_0058932	0.00942883	0.495247	2.01919	down	hsa_circ_0058932	chr2	241398446	241407495	+	9049	3299	NM_002081	GPC1
hsa_circ_0007265	0.0107492	0.384609	2.60004	down	hsa_circ_0007265	chr4	148860975	148887990	+	27015	488	NM_024605	ARHGAP10
hsa_circ_0074464	0.00125348	0.419827	2.38193	down	hsa_circ_0074464	chr5	146770370	146780396	-	10026	3972	NM_001197294	DPYSL3
hsa_circ_0063010	0.0444862	0.294832	3.39176	down	hsa_circ_0063010	chr22	33960833	34157545	-	196712	869	NM_004737	LARGE
hsa_circ_0064219	0.0237845	0.269572	3.70958	down	hsa_circ_0064219	chr3	10088263	10089735	+	1472	279	NM_033084	FANCD2
hsa_circ_0009098	0.0499188	0.473231	2.11313	down	hsa_circ_0009098	chr20	30380537	30382351	+	1814	420	NM_012112	TPX2
hsa_circ_0048678	0.0242298	0.485894	2.05806	down	hsa_circ_0048678	chr19	4944354	4944462	+	108	108	NM_013282	UHRF1
hsa_circ_0076747	0.0111347	0.459869	2.17453	down	hsa_circ_0076747	chr6	52137098	52138714	-	1616	453	NM_002388	MCM3
hsa_circ_0056934	0.0114955	0.410446	2.43638	down	hsa_circ_0056934	chr2	168931618	168994731	-	63113	372	NM_013233	STK39
hsa_circ_0064203	0.02293	0.416159	2.40293	down	hsa_circ_0064203	chr3	10070308	10103895	+	33587	1860	NM_033084	FANCD2
hsa_circ_0009848	0.0367697	0.489548	2.0427	down	hsa_circ_0009848	chr1	11333254	11348491	+	15237	3654	NM_013319	UBIAD1
hsa_circ_0051860	0.0410321	0.256878	3.8929	down	hsa_circ_0051860	chr19	49705220	49705398	+	178	178	NM_017636	TRPM4
hsa_circ_0071115	0.0432714	0.42661	2.34406	down	hsa_circ_0071115	chr4	148827788	148968202	+	140414	993	NM_024605	ARHGAP10
hsa_circ_0029669	0.0138132	0.360875	2.77105	down	hsa_circ_0029669	chr13	21370214	21373478	-	3264	650	NM_022459	XPO4
hsa_circ_0071121	0.0174366	0.33772	2.96103	down	hsa_circ_0071121	chr4	148867767	148944564	+	76797	564	NM_024605	ARHGAP10
hsa_circ_0028171	0.0311924	0.316623	3.15833	down	hsa_circ_0028171	chr12	110764194	110771088	+	6894	743	NM_170665	ATP2A2
hsa_circ_0044187	0.0176289	0.478104	2.09159	down	hsa_circ_0044187	chr17	44143902	44301170	-	157268	157268	---	---
hsa_circ_0072768	0.0446428	0.248789	4.01947	down	hsa_circ_0072768	chr5	68498332	68506184	+	7852	931	NM_022909	CENPH
hsa_circ_0019340	0.0474501	0.483368	2.06882	down	hsa_circ_0019340	chr10	99190711	99193198	+	2487	1268	NM_002629	PGAM1
hsa_circ_0085463	0.00857611	0.473121	2.11362	down	hsa_circ_0085463	chr8	124348612	124348772	-	160	160	NM_014109	ATAD2
hsa_circ_0012022	0.0307757	0.445367	2.24534	down	hsa_circ_0012022	chr1	43826169	43828873	+	2704	820	NM_001255	CDC20
hsa_circ_0004388	0.0178962	0.286001	3.4965	down	hsa_circ_0004388	chr3	81627075	81643174	-	16099	626	NM_000158	GBE1
hsa_circ_0059711	0.0342904	0.458698	2.18008	down	hsa_circ_0059711	chr20	30330343	30389603	+	59260	3141	NM_012112	TPX2
hsa_circ_0075787	0.0131981	0.454279	2.20129	down	hsa_circ_0075787	chr6	18197287	18208437	+	11150	597	NM_153042	KDM1B
hsa_circ_0029145	0.0229046	0.221928	4.50596	down	hsa_circ_0029145	chr12	123102889	123109235	+	6346	576	NM_014708	KNTC1
hsa_circ_0055527	0.0215325	0.45247	2.21009	down	hsa_circ_0055527	chr2	86684105	86707485	+	23380	1758	NM_018433	KDM3A
hsa_circ_0083467	0.0297222	0.409248	2.44351	down	hsa_circ_0083467	chr8	17919194	17928899	-	9705	578	NM_177924	ASAH1
hsa_circ_0002121	0.00758241	0.321282	3.11253	down	hsa_circ_0002121	chr5	41850131	41862852	-	12721	486	NM_000436	OXCT1
hsa_circ_0077532	0.0396853	0.489174	2.04426	down	hsa_circ_0077532	chr6	105823999	105825394	-	1395	265	NM_002726	PREP
hsa_circ_0076151	0.0295251	0.421751	2.37107	down	hsa_circ_0076151	chr6	35554810	35588051	-	33241	590	NM_001145775	FKBP5
hsa_circ_0026371	0.0176805	0.0647303	15.4487	down	hsa_circ_0026371	chr12	52679696	52680277	-	581	581	NM_002281	KRT81
hsa_circ_0007310	0.0123418	0.376209	2.6581	down	hsa_circ_0007310	chr10	79741911	79744056	-	2145	517	NM_007055	POLR3A
hsa_circ_0079778	0.0480487	0.481103	2.07856	down	hsa_circ_0079778	chr7	32620552	32625748	-	5196	626	NR_036680	DPY19L1P1
hsa_circ_0090167	0.0160889	0.353412	2.82956	down	hsa_circ_0090167	chrX	24839568	24948666	+	109098	832	NM_016937	POLA1
hsa_circ_0001090	0.0122428	0.455582	2.195	down	hsa_circ_0001090	chr2	201719338	201719809	-	471	163	NM_004071	CLK1
hsa_circ_0029657	0.046229	0.343426	2.91183	down	hsa_circ_0029657	chr13	21362624	21375129	-	12505	1230	NM_022459	XPO4
hsa_circ_0030763	0.0471028	0.371762	2.68989	down	hsa_circ_0030763	chr13	100953713	100992513	+	38800	578	NM_000282	PCCA
hsa_circ_0082211	0.0437255	0.465861	2.14656	down	hsa_circ_0082211	chr7	128484057	128486517	+	2460	1198	NM_001458	FLNC
hsa_circ_0037213	0.0294827	0.45753	2.18565	down	hsa_circ_0037213	chr16	692119	698474	+	6355	715	NM_138418	FAM195A
hsa_circ_0034567	0.0137885	0.422976	2.3642	down	hsa_circ_0034567	chr15	40477365	40501976	+	24611	1533	NM_001211	BUB1B
hsa_circ_0034694	0.0247554	0.429846	2.32642	down	hsa_circ_0034694	chr15	41648236	41657787	+	9551	400	NM_016359	NUSAP1
hsa_circ_0036617	0.0323682	0.233396	4.28456	down	hsa_circ_0036617	chr15	85610244	85610435	+	191	191	NM_002605	PDE8A
hsa_circ_0039066	0.0282967	0.472664	2.11567	down	hsa_circ_0039066	chr16	30665550	30665660	+	110	110	NM_024031	PRR14
hsa_circ_0090101	0.0133248	0.421996	2.36969	down	hsa_circ_0090101	chrX	23874418	23886805	-	12387	269	NM_024122	APOO
hsa_circ_0073495	0.0214571	0.389683	2.56619	down	hsa_circ_0073495	chr5	102285605	102286524	+	919	181	NM_000919	PAM
hsa_circ_0019775	0.00361017	0.484205	2.06524	down	hsa_circ_0019775	chr10	104638605	104638748	+	143	143	NR_037644	C10orf32-AS3MT
hsa_circ_0059733	0.0243848	0.455499	2.1954	down	hsa_circ_0059733	chr20	30381650	30389603	+	7953	1455	NM_012112	TPX2

## Sheet: TS-CM vs TS-iPSC
Supplementary Table S3.3 Differentially Expressed circRNA of TS-CM vs. TS-iPSC
Probe ID	T test p-value	Fold Change			Annotation
ProbeName	pvalues	foldchange	foldchange(abs)	Regulation	circRNA_ID	circ_chrom	Hsa_hg19_circRNA_start	Hsa_hg19_circRNA_end	Hsa_hg19_circRNA_strand	genomic_length	spliced_seq_length	best_transcript	hostgene
hsa_circ_0061683	0.00387761	5.88102	5.88102	up	hsa_circ_0061683	chr21	38532000	38568337	+	36337	2587	NM_003316	TTC3
hsa_circ_0001304	0.0051028	2.14337	2.14337	up	hsa_circ_0001304	chr3	50137414	50143142	+	5728	516	NM_005778	RBM5
hsa_circ_0085591	0.00116252	2.49618	2.49618	up	hsa_circ_0085591	chr8	131140172	131140336	-	164	164	NM_001247996	ASAP1
hsa_circ_0004190	0.0124248	21.5677	21.5677	up	hsa_circ_0004190	chr4	151023629	151119255	+	95626	540	NR_036614	DCLK2
hsa_circ_0017877	0.00593294	3.83369	3.83369	up	hsa_circ_0017877	chr10	17275768	17279592	+	3824	1003	NM_003380	VIM
hsa_circ_0081773	0.00348629	9.13651	9.13651	up	hsa_circ_0081773	chr7	103244792	103368654	-	123862	2490	NM_005045	RELN
hsa_circ_0053936	0.000124073	5.67917	5.67917	up	hsa_circ_0053936	chr2	33540210	33540336	+	126	126	NM_206943	LTBP1
hsa_circ_0043530	0.00241259	3.04307	3.04307	up	hsa_circ_0043530	chr17	38504567	38506177	+	1610	291	NM_001024809	RARA
hsa_circ_0074041	0.00166041	13.0927	13.0927	up	hsa_circ_0074041	chr5	135382539	135397268	+	14729	1527	NM_000358	TGFBI
hsa_circ_0083766	0.00247685	2.77784	2.77784	up	hsa_circ_0083766	chr8	27382878	27394372	+	11494	184	NM_001979	EPHX2
hsa_circ_0017481	0.00382071	2.78643	2.78643	up	hsa_circ_0017481	chr10	3147584	3151672	+	4088	424	NM_001242339	PFKP
hsa_circ_0057760	0.00197727	2.47637	2.47637	up	hsa_circ_0057760	chr2	202262224	202272320	-	10096	678	NM_015049	TRAK2
hsa_circ_0024614	0.0121364	2.048	2.048	up	hsa_circ_0024614	chr11	120276826	120343836	+	67010	3001	NM_015313	ARHGEF12
hsa_circ_0083901	0.0117137	2.05904	2.05904	up	hsa_circ_0083901	chr8	32474352	32585596	+	111244	181	NM_013960	NRG1
hsa_circ_0013676	0.00185312	2.12444	2.12444	up	hsa_circ_0013676	chr1	116926635	116933513	+	6878	1320	NM_001160233	ATP1A1
hsa_circ_0083387	0.000982379	6.40366	6.40366	up	hsa_circ_0083387	chr8	12968250	12973166	-	4916	154	NM_182643	DLC1
hsa_circ_0053895	7.80151e-05	6.21407	6.21407	up	hsa_circ_0053895	chr2	33359859	33525640	+	165781	2325	NM_206943	LTBP1
hsa_circ_0069291	0.0135271	3.94189	3.94189	up	hsa_circ_0069291	chr4	20469374	20555591	+	86217	2330	NM_004787	SLIT2
hsa_circ_0023896	0.00790117	2.38812	2.38812	up	hsa_circ_0023896	chr11	85687665	85718626	-	30961	1074	NM_007166	PICALM
hsa_circ_0081125	0.026218	6.44339	6.44339	up	hsa_circ_0081125	chr7	94039731	94057789	+	18058	2622	NM_000089	COL1A2
hsa_circ_0036005	0.000142442	11.4627	11.4627	up	hsa_circ_0036005	chr15	67004005	67008836	+	4831	135	NR_027654	SMAD6
hsa_circ_0015112	0.0181271	3.72731	3.72731	up	hsa_circ_0015112	chr1	167935866	167974031	+	38165	1219	NM_001198956	DCAF6
hsa_circ_0072744	0.00803396	3.93016	3.93016	up	hsa_circ_0072744	chr5	67522117	67569841	+	47724	888	NM_181523	PIK3R1
hsa_circ_0084183	0.00966841	6.13221	6.13221	up	hsa_circ_0084183	chr8	43014065	43037403	+	23338	757	NM_152419	HGSNAT
hsa_circ_0017107	0.000452881	2.01794	2.01794	up	hsa_circ_0017107	chr1	236189195	236195952	-	6757	699	NM_002508	NID1
hsa_circ_0016909	0.00086754	11.4632	11.4632	up	hsa_circ_0016909	chr1	232551239	232568217	-	16978	731	NM_020808	SIPA1L2
hsa_circ_0007960	0.0034618	4.64965	4.64965	up	hsa_circ_0007960	chr6	17539499	17543374	+	3875	573	NM_006366	CAP2
hsa_circ_0051813	0.00667969	2.34325	2.34325	up	hsa_circ_0051813	chr19	49477469	49481414	-	3945	380	NM_002103	GYS1
hsa_circ_0071813	0.000252699	3.92817	3.92817	up	hsa_circ_0071813	chr5	9197279	9224999	-	27720	636	NM_003966	SEMA5A
hsa_circ_0057086	0.00559187	2.41049	2.41049	up	hsa_circ_0057086	chr2	173420778	173460751	+	39973	1465	NM_002610	PDK1
hsa_circ_0013168	3.09247e-05	4.42211	4.42211	up	hsa_circ_0013168	chr1	93070863	93170301	-	99438	1741	NM_005665	EVI5
hsa_circ_0028206	0.00509544	2.85908	2.85908	up	hsa_circ_0028206	chr12	110925665	110925748	+	83	83	NM_013300	C12orf24
hsa_circ_0081764	0.000189434	27.9525	27.9525	up	hsa_circ_0081764	chr7	103136972	103205998	-	69026	4257	NM_005045	RELN
hsa_circ_0074212	0.0323909	3.4616	3.4616	up	hsa_circ_0074212	chr5	138784244	138784865	-	621	452	NM_001077693	ECSCR
hsa_circ_0026475	0.00363842	5.60667	5.60667	up	hsa_circ_0026475	chr12	53290970	53320253	-	29283	23181	NM_002273	KRT8
hsa_circ_0057441	0.0240771	8.06927	8.06927	up	hsa_circ_0057441	chr2	189922045	189944757	-	22712	1431	NM_000393	COL5A2
hsa_circ_0058938	0.000545974	4.41581	4.41581	up	hsa_circ_0058938	chr2	241404889	241407495	+	2606	2197	NM_002081	GPC1
hsa_circ_0013290	0.0126762	5.1725	5.1725	up	hsa_circ_0013290	chr1	100335955	100343384	+	7429	947	NM_000028	AGL
hsa_circ_0062333	0.00194148	2.22387	2.22387	up	hsa_circ_0062333	chr22	21061978	21087386	-	25408	2505	NM_058004	PI4KA
hsa_circ_0074595	0.000558128	3.0907	3.0907	up	hsa_circ_0074595	chr5	150496687	150502572	-	5885	434	NM_001155	ANXA6
hsa_circ_0066553	0.00286442	2.26954	2.26954	up	hsa_circ_0066553	chr3	73453298	73657835	-	204537	443	NM_015009	PDZRN3
hsa_circ_0042055	0.0153233	2.14639	2.14639	up	hsa_circ_0042055	chr17	8707358	8731507	-	24149	794	NM_001010855	PIK3R6
hsa_circ_0057350	0.00749421	11.6766	11.6766	up	hsa_circ_0057350	chr2	189849922	189855783	+	5861	570	NM_000090	COL3A1
hsa_circ_0016091	0.00278712	6.66835	6.66835	up	hsa_circ_0016091	chr1	203676989	203696699	+	19710	1995	NM_001001396	ATP2B4
hsa_circ_0014043	0.000987925	2.9317	2.9317	up	hsa_circ_0014043	chr1	150785647	150804379	-	18732	1411	NM_001668	ARNT
hsa_circ_0009643	0.000730267	3.16063	3.16063	up	hsa_circ_0009643	chr1	9352940	9416644	+	63704	1033	NM_025106	SPSB1
hsa_circ_0018064	0.00510977	9.91489	9.91489	up	hsa_circ_0018064	chr10	29801663	29820217	-	18554	1507	NM_021738	SVIL
hsa_circ_0028882	0.0168578	3.22478	3.22478	up	hsa_circ_0028882	chr12	120907659	120936298	+	28639	809	NM_001037494	DYNLL1
hsa_circ_0005775	1.5855e-06	4.28392	4.28392	up	hsa_circ_0005775	chr2	176835491	176860374	-	24883	419	NM_030650	KIAA1715
hsa_circ_0047190	0.00461124	7.34745	7.34745	up	hsa_circ_0047190	chr18	21293883	21294036	+	153	153	NM_198129	LAMA3
hsa_circ_0014835	0.00207778	2.50268	2.50268	up	hsa_circ_0014835	chr1	158058116	158059418	+	1302	255	NM_018240	KIRREL
hsa_circ_0073787	0.0026994	16.9763	16.9763	up	hsa_circ_0073787	chr5	127641202	127671269	-	30067	1950	NM_001999	FBN2
hsa_circ_0082726	3.80362e-06	2.16942	2.16942	up	hsa_circ_0082726	chr7	140372952	140394908	+	21956	2364	NM_052853	ADCK2
hsa_circ_0058104	0.000129094	13.4163	13.4163	up	hsa_circ_0058104	chr2	216245533	216247048	-	1515	384	NM_212482	FN1
hsa_circ_0089524	0.00317387	4.75196	4.75196	up	hsa_circ_0089524	chr9	139230422	139254057	+	23635	3123	NM_001145638	GPSM1
hsa_circ_0012888	0.0220129	2.07153	2.07153	up	hsa_circ_0012888	chr1	65890985	65901690	+	10705	4468	NM_017526	LEPROT
hsa_circ_0039412	0.0106026	2.16689	2.16689	up	hsa_circ_0039412	chr16	55562288	55613156	+	50868	1139	NM_017839	LPCAT2
hsa_circ_0068540	0.00102921	2.62779	2.62779	up	hsa_circ_0068540	chr3	194151671	194151751	-	80	80	NM_024524	ATP13A3
hsa_circ_0044586	0.000647006	7.91277	7.91277	up	hsa_circ_0044586	chr17	48540516	48552200	+	11684	1343	NM_025149	ACSF2
hsa_circ_0002729	0.0440713	2.27313	2.27313	up	hsa_circ_0002729	chr2	36691676	36706837	+	15161	503	NM_016441	CRIM1
hsa_circ_0000529	0.0214851	2.37638	2.37638	up	hsa_circ_0000529	chr14	39572294	39572420	-	126	126	NM_006364	SEC23A
hsa_circ_0006632	0.0103138	2.19355	2.19355	up	hsa_circ_0006632	chr12	113707561	113722576	+	15015	794	NM_001143819	TPCN1
hsa_circ_0000809	0.00156798	2.09268	2.09268	up	hsa_circ_0000809	chr17	76688498	76695050	-	6552	341	NM_004762	CYTH1
hsa_circ_0013552	4.99553e-05	5.42605	5.42605	up	hsa_circ_0013552	chr1	113243748	113249678	-	5930	1295	NM_001042679	RHOC
hsa_circ_0060474	1.68214e-05	78.5162	78.5162	up	hsa_circ_0060474	chr20	42740336	42816218	-	75882	4785	NM_020433	JPH2
hsa_circ_0041765	0.0148266	2.01989	2.01989	up	hsa_circ_0041765	chr17	7123922	7124377	+	455	273	NM_000018	ACADVL
hsa_circ_0026995	0.00612578	3.58294	3.58294	up	hsa_circ_0026995	chr12	56735381	56744672	-	9291	3313	NM_005419	STAT2
hsa_circ_0017091	0.00185514	10.0017	10.0017	up	hsa_circ_0017091	chr1	235954998	235956912	-	1914	537	NM_000081	LYST
hsa_circ_0012293	0.00436677	2.03706	2.03706	up	hsa_circ_0012293	chr1	46491348	46501796	+	10448	3675	NM_015112	MAST2
hsa_circ_0063947	0.000611306	2.00524	2.00524	up	hsa_circ_0063947	chr22	50832321	50878286	+	45965	2301	NM_001242898	PPP6R2
hsa_circ_0058119	0.000922645	13.5426	13.5426	up	hsa_circ_0058119	chr2	216262402	216289048	-	26646	2481	NM_212482	FN1
hsa_circ_0044039	0.00504129	2.05392	2.05392	up	hsa_circ_0044039	chr17	42266778	42269099	+	2321	1409	NM_177441	TMUB2
hsa_circ_0043361	0.00133282	5.73796	5.73796	up	hsa_circ_0043361	chr17	36865734	36873866	+	8132	1375	NM_005937	MLLT6
hsa_circ_0045954	0.00416691	2.87763	2.87763	up	hsa_circ_0045954	chr17	76987797	76990002	-	2205	2205	NM_138793	CANT1
hsa_circ_0027120	0.0040396	2.36283	2.36283	up	hsa_circ_0027120	chr12	57493549	57496704	-	3155	532	NM_001178078	STAT6
hsa_circ_0006029	0.00515419	3.44869	3.44869	up	hsa_circ_0006029	chr1	174244970	174363283	+	118313	657	NM_014857	RABGAP1L
hsa_circ_0058151	0.000941988	13.836	13.836	up	hsa_circ_0058151	chr2	216286813	216288249	-	1436	330	NM_212482	FN1
hsa_circ_0011304	0.00501453	2.0253	2.0253	up	hsa_circ_0011304	chr1	32127260	32145286	-	18026	1008	NM_001856	COL16A1
hsa_circ_0010606	0.0140504	2.99569	2.99569	up	hsa_circ_0010606	chr1	22159959	22202898	-	42939	8152	NM_005529	HSPG2
hsa_circ_0004283	0.00344791	3.03861	3.03861	up	hsa_circ_0004283	chr8	29927157	29927575	-	418	418	NM_016127	TMEM66
hsa_circ_0006226	0.00519892	2.01706	2.01706	up	hsa_circ_0006226	chr3	61607643	61609229	+	1586	1586	NM_002841	PTPRG
hsa_circ_0076201	0.00180405	2.37881	2.37881	up	hsa_circ_0076201	chr6	36869996	36896740	+	26744	6378	NM_152734	C6orf89
hsa_circ_0081198	0.015202	2.08268	2.08268	up	hsa_circ_0081198	chr7	97595907	97596289	-	382	382	NR_002822	MGC72080
hsa_circ_0015638	0.00170197	10.5079	10.5079	up	hsa_circ_0015638	chr1	183711260	183835207	+	123947	562	NM_015149	RGL1
hsa_circ_0019761	0.00456755	2.98846	2.98846	up	hsa_circ_0019761	chr10	104414836	104415070	+	234	234	NM_030912	TRIM8
hsa_circ_0005128	0.00248844	3.08757	3.08757	up	hsa_circ_0005128	chr3	111664114	111681159	+	17045	680	NM_001134438	PHLDB2
hsa_circ_0001055	0.00614755	13.9681	13.9681	up	hsa_circ_0001055	chr2	100623093	100625394	-	2301	820	NM_001025108	AFF3
hsa_circ_0005279	0.00162636	4.19896	4.19896	up	hsa_circ_0005279	chr12	110764194	110765822	+	1628	551	NM_170665	ATP2A2
hsa_circ_0018158	0.0206592	8.79244	8.79244	up	hsa_circ_0018158	chr10	33486546	33515217	-	28671	974	NM_001024628	NRP1
hsa_circ_0066581	0.00458947	6.57556	6.57556	up	hsa_circ_0066581	chr3	81627075	81698142	-	71067	1063	NM_000158	GBE1
hsa_circ_0082231	0.0197639	18.4699	18.4699	up	hsa_circ_0082231	chr7	128498061	128499328	+	1267	1149	NM_001458	FLNC
hsa_circ_0081944	0.0142204	3.99939	3.99939	up	hsa_circ_0081944	chr7	107638801	107638937	-	136	136	NM_002291	LAMB1
hsa_circ_0073720	1.52042e-05	2.03906	2.03906	up	hsa_circ_0073720	chr5	124036706	124080865	-	44159	1345	NM_020747	ZNF608
hsa_circ_0021356	0.00160993	5.90069	5.90069	up	hsa_circ_0021356	chr11	16800547	16824599	-	24052	11376	NM_175058	PLEKHA7
hsa_circ_0031757	0.00375503	2.43357	2.43357	up	hsa_circ_0031757	chr14	45478115	45501579	+	23464	908	NM_015091	FAM179B
hsa_circ_0019868	0.0105442	2.04008	2.04008	up	hsa_circ_0019868	chr10	105371337	105377071	-	5734	506	NM_014631	SH3PXD2A
hsa_circ_0055166	0.000677765	2.00434	2.00434	up	hsa_circ_0055166	chr2	72406443	72958181	-	551738	2038	NM_015189	EXOC6B
hsa_circ_0023921	0.00731364	2.94944	2.94944	up	hsa_circ_0023921	chr11	85707868	85726006	-	18138	806	NM_007166	PICALM
hsa_circ_0002837	0.0112683	2.35833	2.35833	up	hsa_circ_0002837	chr19	41847787	41848152	-	365	226	NM_000660	TGFB1
hsa_circ_0032361	0.00303289	4.74913	4.74913	up	hsa_circ_0032361	chr14	70444634	70490164	+	45530	813	NM_001034852	SMOC1
hsa_circ_0045551	0.0081861	2.24354	2.24354	up	hsa_circ_0045551	chr17	72305391	72306302	+	911	283	NM_023036	DNAI2
hsa_circ_0066739	0.0241303	3.66605	3.66605	up	hsa_circ_0066739	chr3	107776323	107790029	-	13706	477	NM_001777	CD47
hsa_circ_0072442	0.0324876	3.15574	3.15574	up	hsa_circ_0072442	chr5	52083773	52084248	+	475	475	NM_015946	PELO
hsa_circ_0065439	0.0180541	2.27346	2.27346	up	hsa_circ_0065439	chr3	48626074	48628249	-	2175	951	NM_000094	COL7A1
hsa_circ_0076512	0.00248297	4.70335	4.70335	up	hsa_circ_0076512	chr6	43273956	43276147	-	2191	452	NM_206922	CRIP3
hsa_circ_0072029	0.0133934	5.40485	5.40485	up	hsa_circ_0072029	chr5	24491684	24535931	-	44247	1350	NM_006727	CDH10
hsa_circ_0029656	0.0293214	2.57224	2.57224	up	hsa_circ_0029656	chr13	21362624	21373478	-	10854	900	NM_022459	XPO4
hsa_circ_0070524	0.0184304	2.31454	2.31454	up	hsa_circ_0070524	chr4	103446668	103451071	+	4403	125	NM_003998	NFKB1
hsa_circ_0019195	0.0141827	6.13803	6.13803	up	hsa_circ_0019195	chr10	95101669	95111328	-	9659	2606	NM_013451	MYOF
hsa_circ_0060328	5.7441e-05	14.1946	14.1946	up	hsa_circ_0060328	chr20	36775118	36790001	-	14883	849	NM_004613	TGM2
hsa_circ_0025812	0.0115653	6.49027	6.49027	up	hsa_circ_0025812	chr12	31576530	31579358	-	2828	364	NM_144973	DENND5B
hsa_circ_0049487	0.00989812	6.35312	6.35312	up	hsa_circ_0049487	chr19	11657489	11657784	+	295	205	NM_001299	CNN1
hsa_circ_0053896	0.00058039	6.98353	6.98353	up	hsa_circ_0053896	chr2	33359859	33568030	+	208171	2823	NM_206943	LTBP1
hsa_circ_0057412	0.00984988	39.0982	39.0982	up	hsa_circ_0057412	chr2	189867023	189867788	+	765	162	NM_000090	COL3A1
hsa_circ_0063923	0.0454771	2.70195	2.70195	up	hsa_circ_0063923	chr22	50713407	50729026	-	15619	6255	NM_012401	PLXNB2
hsa_circ_0035134	0.0353273	11.8505	11.8505	up	hsa_circ_0035134	chr15	48714148	48729274	-	15126	1191	NM_000138	FBN1
hsa_circ_0068530	0.00662478	7.10848	7.10848	up	hsa_circ_0068530	chr3	193854405	193855073	+	668	420	NM_005524	HES1
hsa_circ_0062039	0.0252056	3.40585	3.40585	up	hsa_circ_0062039	chr21	47417334	47424963	+	7629	2725	NM_001848	COL6A1
hsa_circ_0086493	0.0067622	5.59971	5.59971	up	hsa_circ_0086493	chr9	20620652	20621872	-	1220	1220	NM_004529	MLLT3
hsa_circ_0072531	0.0271556	5.31277	5.31277	up	hsa_circ_0072531	chr5	56161655	56161804	+	149	149	NM_005921	MAP3K1
hsa_circ_0081200	0.00544741	2.66321	2.66321	up	hsa_circ_0081200	chr7	97595907	97601638	-	5731	698	NR_002822	MGC72080
hsa_circ_0032128	0.0128866	3.18764	3.18764	up	hsa_circ_0032128	chr14	61919943	61924397	+	4454	446	NM_006255	PRKCH
hsa_circ_0074916	0.00452502	4.86807	4.86807	up	hsa_circ_0074916	chr5	168134980	168151489	-	16509	574	NM_003062	SLIT3
hsa_circ_0061978	0.00126313	3.12104	3.12104	up	hsa_circ_0061978	chr21	46269499	46271542	-	2043	2043	NM_004339	PTTG1IP
hsa_circ_0072724	0.00210674	2.22977	2.22977	up	hsa_circ_0072724	chr5	65290574	65290692	+	118	118	NM_001253699	ERBB2IP
hsa_circ_0059134	0.00392008	3.45224	3.45224	up	hsa_circ_0059134	chr2	243056789	243061208	+	4419	246	TCONS_l2_00015637	TCONS_l2_00015637
hsa_circ_0034243	0.00125101	3.03329	3.03329	up	hsa_circ_0034243	chr15	28478291	28508315	-	30024	2805	NM_004667	HERC2
hsa_circ_0015336	0.00425835	4.57901	4.57901	up	hsa_circ_0015336	chr1	174652659	174671394	+	18735	345	NM_014857	RABGAP1L
hsa_circ_0013692	0.00372935	2.89057	2.89057	up	hsa_circ_0013692	chr1	116941551	116947396	+	5845	1109	NM_001160233	ATP1A1
hsa_circ_0004122	0.000100813	7.35911	7.35911	up	hsa_circ_0004122	chr1	144873876	144877271	-	3395	665	NM_014644	PDE4DIP
hsa_circ_0037505	0.0134567	2.00298	2.00298	up	hsa_circ_0037505	chr16	2293318	2301602	-	8284	598	NM_001919	ECI1
hsa_circ_0053911	0.000280181	3.67732	3.67732	up	hsa_circ_0053911	chr2	33477743	33488459	+	10716	618	NM_206943	LTBP1
hsa_circ_0061762	0.00414988	2.15604	2.15604	up	hsa_circ_0061762	chr21	40762623	40762789	+	166	166	NM_004627	WRB
hsa_circ_0036863	0.000514448	3.85692	3.85692	up	hsa_circ_0036863	chr15	91161114	91188577	+	27463	4452	NM_022769	CRTC3
hsa_circ_0030415	0.00906985	2.18353	2.18353	up	hsa_circ_0030415	chr13	74419963	74518207	-	98244	637	NM_007249	KLF12
hsa_circ_0046799	0.0103275	2.58151	2.58151	up	hsa_circ_0046799	chr18	7774146	7955412	+	181266	1059	NM_001105244	PTPRM
hsa_circ_0066528	6.85766e-05	2.24842	2.24842	up	hsa_circ_0066528	chr3	71064699	71064804	-	105	105	NM_001244808	FOXP1
hsa_circ_0036648	0.004544	2.60169	2.60169	up	hsa_circ_0036648	chr15	86198647	86262557	+	63910	1890	NM_006738	AKAP13
hsa_circ_0008906	0.00661214	2.82886	2.82886	up	hsa_circ_0008906	chr2	203378441	203383775	+	5334	434	NM_001204	BMPR2
hsa_circ_0080380	0.00129853	5.68452	5.68452	up	hsa_circ_0080380	chr7	66456123	66460588	-	4465	808	NM_016038	SBDS
hsa_circ_0039250	0.0346407	2.10724	2.10724	up	hsa_circ_0039250	chr16	47399698	47485381	-	85683	317	NM_030790	ITFG1
hsa_circ_0010711	0.00810391	2.59713	2.59713	up	hsa_circ_0010711	chr1	22179192	22192302	-	13110	2503	NM_005529	HSPG2
hsa_circ_0001474	0.00220825	2.15492	2.15492	up	hsa_circ_0001474	chr5	37238958	37243221	-	4263	368	NM_023073	C5orf42
hsa_circ_0017239	0.00563008	4.8795	4.8795	up	hsa_circ_0017239	chr1	243480056	243542165	+	62109	687	NM_006642	SDCCAG8
hsa_circ_0017169	0.000746761	12.6016	12.6016	up	hsa_circ_0017169	chr1	237550580	237863767	+	313187	8791	NM_001035	RYR2
hsa_circ_0075588	0.00596999	2.39361	2.39361	up	hsa_circ_0075588	chr6	7845372	7880334	+	34962	728	NM_001718	BMP6
hsa_circ_0004919	0.0292233	2.10117	2.10117	up	hsa_circ_0004919	chr2	203817281	203820481	+	3200	336	NM_024744	ALS2CR8
hsa_circ_0087152	0.0184556	5.41873	5.41873	up	hsa_circ_0087152	chr9	71998545	72003366	+	4821	655	NM_004816	FAM189A2
hsa_circ_0060186	0.0161405	4.36053	4.36053	up	hsa_circ_0060186	chr20	35177479	35178226	+	747	747	NM_006097	MYL9
hsa_circ_0066629	0.00459187	2.05364	2.05364	up	hsa_circ_0066629	chr3	98541071	98541585	-	514	207	NM_080927	DCBLD2
hsa_circ_0089571	0.00134894	10.1186	10.1186	up	hsa_circ_0089571	chr9	139700529	139701518	+	989	538	NM_001039374	KIAA1984
hsa_circ_0071042	0.00601724	3.51381	3.51381	up	hsa_circ_0071042	chr4	144361231	144380631	+	19400	488	NM_207123	GAB1
hsa_circ_0021139	0.0073538	2.56378	2.56378	up	hsa_circ_0021139	chr11	9173904	9192324	-	18420	615	NM_015213	DENND5A
hsa_circ_0020546	0.000235095	3.05088	3.05088	up	hsa_circ_0020546	chr10	134503895	134591381	+	87486	878	NM_005539	INPP5A
hsa_circ_0042403	0.0161886	3.67253	3.67253	up	hsa_circ_0042403	chr17	19746433	19753087	-	6654	420	NM_014683	ULK2
hsa_circ_0061675	0.00738426	3.35484	3.35484	up	hsa_circ_0061675	chr21	38496918	38575408	+	78490	6502	NM_003316	TTC3
hsa_circ_0017111	0.000526213	3.04524	3.04524	up	hsa_circ_0017111	chr1	236195700	236201553	-	5853	402	NM_002508	NID1
hsa_circ_0080905	0.0139888	2.99431	2.99431	up	hsa_circ_0080905	chr7	80427407	80458061	-	30654	1028	NM_006379	SEMA3C
hsa_circ_0048762	0.000883918	2.78939	2.78939	up	hsa_circ_0048762	chr19	5678432	5679407	-	975	279	NM_205767	C19orf70
hsa_circ_0014997	0.00571375	743.182	743.182	up	hsa_circ_0014997	chr1	161192082	161192840	-	758	363	NM_001643	APOA2
hsa_circ_0025200	0.020673	2.11394	2.11394	up	hsa_circ_0025200	chr12	6646266	6647536	+	1270	881	NM_002046	GAPDH
hsa_circ_0081107	0.0469798	5.71788	5.71788	up	hsa_circ_0081107	chr7	94035561	94051264	+	15703	1863	NM_000089	COL1A2
hsa_circ_0026740	0.0154154	3.51141	3.51141	up	hsa_circ_0026740	chr12	54789044	54803381	-	14337	3833	NM_002205	ITGA5
hsa_circ_0091513	0.0070084	2.10501	2.10501	up	hsa_circ_0091513	chrX	129203274	129206392	-	3118	847	NM_001421	ELF4
hsa_circ_0089458	0.0103729	6.54874	6.54874	up	hsa_circ_0089458	chr9	137681000	137690307	+	9307	306	NM_000093	COL5A1
hsa_circ_0003901	4.72784e-06	25.7425	25.7425	up	hsa_circ_0003901	chr9	139701009	139701276	+	267	183	NM_001039374	KIAA1984
hsa_circ_0054558	0.0104158	3.98463	3.98463	up	hsa_circ_0054558	chr2	54753508	54753703	+	195	195	NM_003128	SPTBN1
hsa_circ_0058098	0.000154624	15.0102	15.0102	up	hsa_circ_0058098	chr2	216240351	216299547	-	59196	5829	NM_212482	FN1
hsa_circ_0008090	0.00476424	2.30571	2.30571	up	hsa_circ_0008090	chr1	51860052	51875368	-	15316	1006	NM_001981	EPS15
hsa_circ_0019214	0.00268207	10.1621	10.1621	up	hsa_circ_0019214	chr10	95191164	95211898	-	20734	201	NM_013451	MYOF
hsa_circ_0073473	0.00212028	3.94628	3.94628	up	hsa_circ_0073473	chr5	96320783	96363518	+	42735	2086	NM_005575	LNPEP
hsa_circ_0088200	0.0210095	9.61441	9.61441	up	hsa_circ_0088200	chr9	117819431	117819704	-	273	273	NM_002160	TNC
hsa_circ_0092223	0.00999097	2.29378	2.29378	up	hsa_circ_0092223	chrY	2734833	2734997	+	164	164	NM_001008	RPS4Y1
hsa_circ_0079681	7.22151e-05	2.70539	2.70539	up	hsa_circ_0079681	chr7	29437988	29438102	+	114	114	NM_004067	CHN2
hsa_circ_0016138	0.0121383	2.09764	2.09764	up	hsa_circ_0016138	chr1	204210502	204237440	-	26938	2307	NM_014935	PLEKHA6
hsa_circ_0086382	0.0086094	7.55001	7.55001	up	hsa_circ_0086382	chr9	14769721	14806844	-	37123	2116	NM_144966	FREM1
hsa_circ_0036641	0.0192655	2.49806	2.49806	up	hsa_circ_0036641	chr15	86076814	86087186	+	10372	481	NM_006738	AKAP13
hsa_circ_0069293	0.000481526	4.72082	4.72082	up	hsa_circ_0069293	chr4	20482338	20555591	+	73253	2258	NM_004787	SLIT2
hsa_circ_0067443	7.21237e-05	3.37202	3.37202	up	hsa_circ_0067443	chr3	134196545	134204831	-	8286	1427	NM_001242375	ANAPC13
hsa_circ_0003856	0.00147438	2.59201	2.59201	up	hsa_circ_0003856	chr15	85657103	85658718	+	1615	214	NM_002605	PDE8A
hsa_circ_0089023	0.00330785	6.1209	6.1209	up	hsa_circ_0089023	chr9	131857072	131870356	-	13284	2457	NR_028048	CRAT
hsa_circ_0069294	0.00253083	6.0325	6.0325	up	hsa_circ_0069294	chr4	20490441	20618821	+	128380	3525	NM_004787	SLIT2
hsa_circ_0074913	0.00172744	29.4815	29.4815	up	hsa_circ_0074913	chr5	168119611	168139359	-	19748	693	NM_003062	SLIT3
hsa_circ_0053327	0.0015439	2.22647	2.22647	up	hsa_circ_0053327	chr2	29004603	29006844	+	2241	177	NM_002709	PPP1CB
hsa_circ_0080221	0.00678823	2.35582	2.35582	up	hsa_circ_0080221	chr7	55210997	55233130	+	22133	1640	NM_005228	EGFR
hsa_circ_0017867	0.00171822	4.32166	4.32166	up	hsa_circ_0017867	chr10	17271274	17277388	+	6114	1376	NM_003380	VIM
hsa_circ_0027426	0.0186027	2.33937	2.33937	up	hsa_circ_0027426	chr12	65107221	65115485	-	8264	3650	NM_002076	GNS
hsa_circ_0047329	0.000679711	7.39194	7.39194	up	hsa_circ_0047329	chr18	25543320	25565725	-	22405	773	NM_001792	CDH2
hsa_circ_0082014	0.000784834	4.37244	4.37244	up	hsa_circ_0082014	chr7	116771938	116778586	+	6648	398	NM_021908	ST7
hsa_circ_0020532	0.00148609	2.99504	2.99504	up	hsa_circ_0020532	chr10	134351352	134459472	+	108120	466	NM_005539	INPP5A
hsa_circ_0018088	2.37947e-05	12.7345	12.7345	up	hsa_circ_0018088	chr10	31784704	31784767	+	63	63	NM_001128128	ZEB1
hsa_circ_0078813	0.00264241	4.00725	4.00725	up	hsa_circ_0078813	chr6_cox_hap2	2156238	2167745	-	11507	11507	---	---
hsa_circ_0058936	0.00230395	4.02019	4.02019	up	hsa_circ_0058936	chr2	241404272	241407495	+	3223	2451	NM_002081	GPC1
hsa_circ_0017241	0.00297985	5.27505	5.27505	up	hsa_circ_0017241	chr1	243579003	243589860	+	10857	369	NM_006642	SDCCAG8
hsa_circ_0027343	0.0056784	2.04711	2.04711	up	hsa_circ_0027343	chr12	59271181	59272887	-	1706	735	NM_153377	LRIG3
hsa_circ_0024280	0.00445347	2.2183	2.2183	up	hsa_circ_0024280	chr11	111706887	111741093	-	34206	1471	NM_001077691	ALG9
hsa_circ_0073517	0.000454951	3.38992	3.38992	up	hsa_circ_0073517	chr5	107521817	107684231	-	162414	371	NM_001163315	FBXL17
hsa_circ_0055524	4.38051e-05	3.15826	3.15826	up	hsa_circ_0055524	chr2	86669140	86697531	+	28391	1754	NM_018433	KDM3A
hsa_circ_0066609	0.00362645	5.70239	5.70239	up	hsa_circ_0066609	chr3	98487273	98513236	+	25963	1638	NM_006100	ST3GAL6
hsa_circ_0038871	0.0295748	2.06756	2.06756	up	hsa_circ_0038871	chr16	28892235	28915062	+	22827	2803	NM_004320	ATP2A1
hsa_circ_0013836	0.00026784	3.37502	3.37502	up	hsa_circ_0013836	chr1	144867920	144881622	-	13702	1945	NM_014644	PDE4DIP
hsa_circ_0063906	0.00471934	2.48905	2.48905	up	hsa_circ_0063906	chr22	50702141	50703456	-	1315	1315	NM_002751	MAPK11
hsa_circ_0057893	0.0102584	2.40338	2.40338	up	hsa_circ_0057893	chr2	206057928	206305396	+	247468	1020	NM_152526	PARD3B
hsa_circ_0060872	0.02608	2.06848	2.06848	up	hsa_circ_0060872	chr20	50224065	50230371	-	6306	388	NM_006045	ATP9A
hsa_circ_0050016	0.0136409	2.04452	2.04452	up	hsa_circ_0050016	chr19	17688003	17691714	+	3711	652	NM_024656	GLT25D1
hsa_circ_0091715	0.000933713	2.48254	2.48254	up	hsa_circ_0091715	chrX	151335633	151393317	-	57684	1994	NM_000808	GABRA3
hsa_circ_0006095	0.00114745	2.23675	2.23675	up	hsa_circ_0006095	chr3	124996569	124998091	-	1522	208	NM_021964	ZNF148
hsa_circ_0004566	0.000567361	2.4145	2.4145	up	hsa_circ_0004566	chr16	89484691	89488713	-	4022	4022	NM_013275	ANKRD11
hsa_circ_0012002	0.00197957	4.02992	4.02992	up	hsa_circ_0012002	chr1	43394880	43395706	-	826	456	NM_006516	SLC2A1
hsa_circ_0066267	0.0179819	2.78675	2.78675	up	hsa_circ_0066267	chr3	57632042	57632165	-	123	123	NM_152678	FAM116A
hsa_circ_0066395	0.0262664	2.97426	2.97426	up	hsa_circ_0066395	chr3	58508222	58517539	-	9317	1049	NM_003500	ACOX2
hsa_circ_0039301	0.0254068	2.21309	2.21309	up	hsa_circ_0039301	chr16	48295334	48333699	+	38365	938	NM_031490	LONP2
hsa_circ_0092091	0.000802782	10.386	10.386	up	hsa_circ_0092091	chrX	153696424	153701985	+	5561	2753	NM_017514	PLXNA3
hsa_circ_0082044	0.0443205	8.60204	8.60204	up	hsa_circ_0082044	chr7	120739979	120884392	+	144413	1561	NM_024913	C7orf58
hsa_circ_0018266	0.00225603	2.38561	2.38561	up	hsa_circ_0018266	chr10	44141511	44141650	-	139	139	NM_001005368	ZNF32
hsa_circ_0010234	0.0350513	2.30444	2.30444	up	hsa_circ_0010234	chr1	19201875	19212122	-	10247	1163	NM_003748	ALDH4A1
hsa_circ_0074514	0.027883	2.20369	2.20369	up	hsa_circ_0074514	chr5	149504289	149515441	-	11152	1872	NM_002609	PDGFRB
hsa_circ_0027242	0.00497115	3.09668	3.09668	up	hsa_circ_0027242	chr12	57674140	57789601	-	115461	86692	NM_014925	R3HDM2
hsa_circ_0048621	0.00834064	2.16636	2.16636	up	hsa_circ_0048621	chr19	4445002	4455295	-	10293	1813	NM_001171091	UBXN6
hsa_circ_0058844	0.00238473	6.41317	6.41317	up	hsa_circ_0058844	chr2	238617186	238629465	+	12279	249	NM_001137550	LRRFIP1
hsa_circ_0017883	0.000664232	6.14766	6.14766	up	hsa_circ_0017883	chr10	17278292	17278378	+	86	86	NM_003380	VIM
hsa_circ_0063050	0.000111649	252.82	252.82	up	hsa_circ_0063050	chr22	36006930	36007153	-	223	223	NM_203377	MB
hsa_circ_0005929	0.00061381	11.986	11.986	up	hsa_circ_0005929	chr11	65210534	65211534	+	1000	1000	---	---
hsa_circ_0029228	0.000695389	3.79216	3.79216	up	hsa_circ_0029228	chr12	124008041	124008192	-	151	151	NM_178314	RILPL1
hsa_circ_0062665	1.68637e-06	26.9575	26.9575	up	hsa_circ_0062665	chr22	26219471	26231410	+	11939	687	NM_032608	MYO18B
hsa_circ_0079084	0.00077144	2.54007	2.54007	up	hsa_circ_0079084	chr7	912106	912199	+	93	93	NM_001130965	SUN1
hsa_circ_0057322	0.00542364	2.39005	2.39005	up	hsa_circ_0057322	chr2	187498055	187516816	+	18761	920	NM_002210	ITGAV
hsa_circ_0023151	0.0158637	2.11011	2.11011	up	hsa_circ_0023151	chr11	67810837	67818366	+	7529	2070	NM_006019	TCIRG1
hsa_circ_0066573	0.00114466	5.72795	5.72795	up	hsa_circ_0066573	chr3	81538849	81630426	-	91577	1482	NM_000158	GBE1
hsa_circ_0085595	0.0168266	2.07522	2.07522	up	hsa_circ_0085595	chr8	131146541	131165051	-	18510	207	NM_001247996	ASAP1
hsa_circ_0072309	0.00163537	3.20042	3.20042	up	hsa_circ_0072309	chr5	38523520	38530768	-	7248	580	NM_001127671	LIFR
hsa_circ_0053899	8.52241e-05	6.35049	6.35049	up	hsa_circ_0053899	chr2	33411922	33487888	+	75966	1317	NM_206943	LTBP1
hsa_circ_0045195	0.00680057	5.3309	5.3309	up	hsa_circ_0045195	chr17	61417461	61483638	+	66177	2014	NM_025185	TANC2
hsa_circ_0042812	0.00563138	2.53584	2.53584	up	hsa_circ_0042812	chr17	28000929	28004759	-	3830	3043	NM_033389	SSH2
hsa_circ_0086124	0.000588152	4.80138	4.80138	up	hsa_circ_0086124	chr8	145724152	145727504	+	3352	1546	NM_032902	PPP1R16A
hsa_circ_0004418	0.00904139	2.94888	2.94888	up	hsa_circ_0004418	chr5	64556426	64587297	-	30871	460	NM_197941	ADAMTS6
hsa_circ_0087874	0.00109875	2.52018	2.52018	up	hsa_circ_0087874	chr9	111673289	111692201	-	18912	1210	NM_003640	IKBKAP
hsa_circ_0020273	0.0012833	13.1832	13.1832	up	hsa_circ_0020273	chr10	124268171	124274424	+	6253	987	NM_002775	HTRA1
hsa_circ_0017499	0.0100769	4.34996	4.34996	up	hsa_circ_0017499	chr10	3178641	3178997	+	356	356	NM_001242339	PFKP
hsa_circ_0091315	0.0101858	2.74467	2.74467	up	hsa_circ_0091315	chrX	107908736	107938151	+	29415	1435	NM_033380	COL4A5
hsa_circ_0015639	0.00418898	6.52971	6.52971	up	hsa_circ_0015639	chr1	183857607	183869370	+	11763	366	NM_015149	RGL1
hsa_circ_0051766	0.0149331	3.54398	3.54398	up	hsa_circ_0051766	chr19	49136700	49140639	-	3939	1150	NM_001352	DBP
hsa_circ_0045364	0.00919452	3.11204	3.11204	up	hsa_circ_0045364	chr17	64298925	64806862	+	507937	8770	NM_002737	PRKCA
hsa_circ_0016081	0.000527816	8.63689	8.63689	up	hsa_circ_0016081	chr1	203672779	203683405	+	10626	1469	NM_001001396	ATP2B4
hsa_circ_0052678	0.0357635	3.21478	3.21478	up	hsa_circ_0052678	chr2	11943032	11955366	+	12334	516	NM_145693	LPIN1
hsa_circ_0055264	0.0270689	6.81975	6.81975	up	hsa_circ_0055264	chr2	74140611	74143892	+	3281	536	NM_001615	ACTG2
hsa_circ_0002367	0.0393988	2.42102	2.42102	up	hsa_circ_0002367	chr2	202737000	202744890	+	7890	189	NM_139158	CDK15
hsa_circ_0057725	0.00800594	5.93049	5.93049	up	hsa_circ_0057725	chr2	201721404	201722812	-	1408	509	NR_027856	CLK1
hsa_circ_0004458	0.036782	2.14355	2.14355	up	hsa_circ_0004458	chr8	18656804	18662408	-	5604	448	NM_015310	PSD3
hsa_circ_0051778	0.0240803	3.0166	3.0166	up	hsa_circ_0051778	chr19	49298318	49303095	-	4777	1012	NR_028450	BCAT2
hsa_circ_0017878	0.00616638	3.56083	3.56083	up	hsa_circ_0017878	chr10	17276691	17279592	+	2901	841	NM_003380	VIM
hsa_circ_0053074	0.00224075	2.20554	2.20554	up	hsa_circ_0053074	chr2	26496518	26500028	+	3510	188	NM_000183	HADHB
hsa_circ_0049411	0.00291959	2.23447	2.23447	up	hsa_circ_0049411	chr19	11283656	11286665	-	3009	451	NM_001136191	KANK2
hsa_circ_0057422	0.0208821	9.79387	9.79387	up	hsa_circ_0057422	chr2	189907445	189910633	-	3188	324	NM_000393	COL5A2
hsa_circ_0089442	0.000347321	12.3225	12.3225	up	hsa_circ_0089442	chr9	137620515	137655583	+	35068	1248	NM_000093	COL5A1
hsa_circ_0023971	0.00280022	2.49654	2.49654	up	hsa_circ_0023971	chr11	86782564	87020714	+	238150	667	NM_022918	TMEM135
hsa_circ_0057510	0.00890227	2.77892	2.77892	up	hsa_circ_0057510	chr2	191523883	191535185	+	11302	972	NM_005966	NAB1
hsa_circ_0057390	0.0112787	20.4656	20.4656	up	hsa_circ_0057390	chr2	189859771	189872868	+	13097	2070	NM_000090	COL3A1
hsa_circ_0081484	0.000791535	2.93291	2.93291	up	hsa_circ_0081484	chr7	100201052	100205798	+	4746	1327	NM_002593	PCOLCE
hsa_circ_0036330	0.0198129	2.1084	2.1084	up	hsa_circ_0036330	chr15	75647304	75647588	+	284	284	NM_024608	NEIL1
hsa_circ_0053940	0.0147712	6.05194	6.05194	up	hsa_circ_0053940	chr2	33585663	33590570	+	4907	711	NM_206943	LTBP1
hsa_circ_0032536	0.000548807	2.98746	2.98746	up	hsa_circ_0032536	chr14	74422507	74426225	+	3718	534	NM_182480	COQ6
hsa_circ_0052916	0.0289914	36.8318	36.8318	up	hsa_circ_0052916	chr2	21242594	21255453	-	12859	1875	NM_000384	APOB
hsa_circ_0072174	0.00361811	2.45086	2.45086	up	hsa_circ_0072174	chr5	36955573	37010327	+	54754	4496	NM_015384	NIPBL
hsa_circ_0057366	0.0168486	7.66118	7.66118	up	hsa_circ_0057366	chr2	189854121	189866315	+	12194	1755	NM_000090	COL3A1
hsa_circ_0001082	0.00436307	4.00399	4.00399	up	hsa_circ_0001082	chr2	175426288	175426438	-	150	150	NM_001077269	WIPF1
hsa_circ_0044987	0.0189982	2.09317	2.09317	up	hsa_circ_0044987	chr17	58824558	59118253	+	293695	1753	NM_001099432	BCAS3
hsa_circ_0055262	0.0176527	2.30197	2.30197	up	hsa_circ_0055262	chr2	74135799	74135910	+	111	111	NM_001615	ACTG2
hsa_circ_0073695	0.000185502	7.89655	7.89655	up	hsa_circ_0073695	chr5	122359077	122365113	-	6036	1014	NM_000943	PPIC
hsa_circ_0060298	0.000874929	3.9212	3.9212	up	hsa_circ_0060298	chr20	36014477	36033821	+	19344	3400	NM_005417	SRC
hsa_circ_0021371	0.00741938	4.57936	4.57936	up	hsa_circ_0021371	chr11	16872737	16877461	-	4724	391	NM_175058	PLEKHA7
hsa_circ_0043617	0.000753593	2.10516	2.10516	up	hsa_circ_0043617	chr17	39739486	39743147	-	3661	1335	NM_000526	KRT14
hsa_circ_0057810	0.00451246	2.43137	2.43137	up	hsa_circ_0057810	chr2	203379610	203383775	+	4165	323	NM_001204	BMPR2
hsa_circ_0013085	0.00118573	4.05781	4.05781	up	hsa_circ_0013085	chr1	87200284	87200862	+	578	191	NM_001206651	SH3GLB1
hsa_circ_0050926	0.00342007	4.20226	4.20226	up	hsa_circ_0050926	chr19	39306061	39306995	-	934	519	NM_001398	ECH1
hsa_circ_0033485	0.0277554	3.83727	3.83727	up	hsa_circ_0033485	chr14	103958113	103966537	+	8424	330	NM_001128918	MARK3
hsa_circ_0057586	0.031943	2.29814	2.29814	up	hsa_circ_0057586	chr2	197135916	197298182	-	162266	3370	NM_020760	HECW2
hsa_circ_0080254	0.00257227	3.24328	3.24328	up	hsa_circ_0080254	chr7	56065058	56065142	+	84	84	NM_001483	GBAS
hsa_circ_0072399	0.000174667	5.37524	5.37524	up	hsa_circ_0072399	chr5	43609244	43650689	+	41445	1770	NM_012343	NNT
hsa_circ_0068079	0.000783245	2.05895	2.05895	up	hsa_circ_0068079	chr3	179065479	179066751	+	1272	238	NM_033540	MFN1
hsa_circ_0051537	0.0422779	2.48227	2.48227	up	hsa_circ_0051537	chr19	46136118	46142675	-	6557	551	NM_012155	EML2
hsa_circ_0049864	0.0331306	3.34388	3.34388	up	hsa_circ_0049864	chr19	16198836	16204563	+	5727	280	NM_003290	TPM4
hsa_circ_0010602	0.0239016	2.76004	2.76004	up	hsa_circ_0010602	chr1	22159959	22191566	-	31607	6583	NM_005529	HSPG2
hsa_circ_0022343	0.00267127	2.15211	2.15211	up	hsa_circ_0022343	chr11	61314648	61323679	-	9031	4391	NM_001252065	SYT7
hsa_circ_0073356	0.000193148	8.36424	8.36424	up	hsa_circ_0073356	chr5	90664540	90670093	-	5553	3051	NM_020801	ARRDC3
hsa_circ_0032534	0.00420249	2.91975	2.91975	up	hsa_circ_0032534	chr14	74420137	74428078	+	7941	931	NM_182480	COQ6
hsa_circ_0057436	0.0147964	7.30163	7.30163	up	hsa_circ_0057436	chr2	189915294	189944757	-	29463	2133	NM_000393	COL5A2
hsa_circ_0061677	0.00487373	4.0065	4.0065	up	hsa_circ_0061677	chr21	38504981	38511014	+	6033	301	NM_003316	TTC3
hsa_circ_0036640	0.0241628	2.78513	2.78513	up	hsa_circ_0036640	chr15	86064658	86259154	+	194496	5714	NM_006738	AKAP13
hsa_circ_0080650	2.13911e-05	4.6417	4.6417	up	hsa_circ_0080650	chr7	74524751	74536811	+	12060	363	NM_001003795	GTF2IRD2B
hsa_circ_0050630	0.0074674	2.48863	2.48863	up	hsa_circ_0050630	chr19	36149495	36149686	+	191	191	NM_001863	COX6B1
hsa_circ_0063083	0.000640516	2.90236	2.90236	up	hsa_circ_0063083	chr22	36677322	36718566	-	41244	6662	NM_002473	MYH9
hsa_circ_0044515	0.0243698	5.42776	5.42776	up	hsa_circ_0044515	chr17	48263677	48270408	-	6731	2238	NM_000088	COL1A1
hsa_circ_0054226	0.000295049	39.3792	39.3792	up	hsa_circ_0054226	chr2	40366540	40404995	-	38455	713	NM_001252624	SLC8A1
hsa_circ_0070195	0.0208145	2.03602	2.03602	up	hsa_circ_0070195	chr4	79754735	79766203	+	11468	371	NM_198892	BMP2K
hsa_circ_0089565	0.00391667	2.64485	2.64485	up	hsa_circ_0089565	chr9	139607023	139612163	+	5140	292	NM_152421	FAM69B
hsa_circ_0048934	0.0352403	2.00813	2.00813	up	hsa_circ_0048934	chr19	6836442	6854109	+	17667	707	NM_005428	VAV1
hsa_circ_0071340	0.00220346	5.42935	5.42935	up	hsa_circ_0071340	chr4	159780208	159791621	+	11413	2092	NM_020840	FNIP2
hsa_circ_0045496	0.00475182	2.17607	2.17607	up	hsa_circ_0045496	chr17	66423275	66426301	-	3026	392	NM_017983	WIPI1
hsa_circ_0009054	0.00200962	3.5187	3.5187	up	hsa_circ_0009054	chr5	112399680	112421007	-	21327	815	NM_001085377	MCC
hsa_circ_0074586	0.0106195	4.43047	4.43047	up	hsa_circ_0074586	chr5	150488015	150488111	-	96	96	NM_001155	ANXA6
hsa_circ_0068169	0.00653422	5.0359	5.0359	up	hsa_circ_0068169	chr3	183368083	183402304	+	34221	7094	NM_017644	KLHL24
hsa_circ_0017171	0.00214912	11.2044	11.2044	up	hsa_circ_0017171	chr1	237580348	237863767	+	283419	8594	NM_001035	RYR2
hsa_circ_0083827	0.00211574	2.73357	2.73357	up	hsa_circ_0083827	chr8	28866588	28910242	+	43654	2247	NM_024567	HMBOX1
hsa_circ_0056171	0.00179205	2.37343	2.37343	up	hsa_circ_0056171	chr2	114471929	114512883	-	40954	2306	NM_025181	SLC35F5
hsa_circ_0044746	0.00870438	2.21889	2.21889	up	hsa_circ_0044746	chr17	55950023	55957099	-	7076	448	NM_017949	CUEDC1
hsa_circ_0019210	0.0107411	3.8268	3.8268	up	hsa_circ_0019210	chr10	95161174	95162104	-	930	243	NM_013451	MYOF
hsa_circ_0036652	0.000339755	3.5592	3.5592	up	hsa_circ_0036652	chr15	86251249	86266551	+	15302	1281	NM_006738	AKAP13
[truncated: 22,831 more rows]

## Sheet: TS-iPSC vs WT-iPSC
Supplementary Table S3.4 Differentially Expressed circRNA of TS-iPSC vs. WT-iPSC
[truncated: 41 more rows]
