# Supplementary material for: Competing endogenous RNA network analysis of Turner syndrome patient-specific iPSC-derived cardiomyocytes reveals dysregulation of autosomal heart development genes by altered dosages of X-inactivation escaping non-coding RNAs
Source: Stem Cell Res Ther. 2023 Dec 20;14:376. doi: 10.1186/s13287-023-03601-3 (PMC10734062; doi:10.1186/s13287-023-03601-3)
Supplement: Supplementary file 7 — Additional file 7. Table S4. Annotation enrichment analysis of DE mRNA. [file 13287_2023_3601_MOESM7_ESM.xlsx]

## Sheet: Set 1
Supplementary Table S4.1 Annotation Enrichment Analysis of DE mRNA Set 1 (Top 50 terms)
GO_BP
Term	Count	PValue	Genes	Fold Enrichment	Bonferroni	Benjamini	FDR
GO:0007067~mitotic nuclear division	127	4.75423e-13	RB1, ERCC6L, ZWILCH, DSCC1, BUB1B, EPS8, PTTG1, CHEK2, CHEK1, RUVBL1, NUSAP1, NEK1, KNTC1, OIP5, FBXO5, PDGFRB, TIPIN, VRK1, CDC25C, CDC25A, CD2AP, TOM1L2, CLIP1, ZW10, FAM64A, KIF20B, ANAPC1, ANAPC13, BRSK2, CDCA2, ANAPC16, CDCA5, NOLC1, CDCA8, PKMYT1, SKA3, NCAPH, SKA1, CCNB2, DSN1, CCNB1, RRS1, NUP88, FAM83D, PIBF1, MAP9, UBE2C, NEK6, RCC2, XRCC3, SETDB2, PLK1, IGF2, KLHL22, CDC6, ZWINT, NDC80…	1.8764	2.85096e-09	2.77091e-09	2.67064e-09
GO:0072358~cardiovascular system development	230	1.38615e-12	RNH1, ANTXR1, AQP1, SOX18, ZMIZ1, ADGRA2, RPS6KA2, GJA5, CYP1B1, PROK2, PLCE1, THSD7A, SOX6, EPHB1, EPHB3, MEF2A, MED1, MEF2C, HSPG2, DDX39B, MTHFD1, PRKAR1A, MYL2, DDIT3, MYL3, ARMC4, HOXB3, SIK1, PRKD1, ZFPM2, EPHA1, FREM2, GPLD1, PAXIP1, PRKDC, EPAS1, SH2D2A, GATA6, TWIST1, GATA5, GATA4, GATA3, THY1, MTDH, GJC1, APELA, C5, FLRT2, TERT, APOH, APOB, HEXIM1, JUN, FZD2, FZD4, SETDB2, FN1, MICAL2, …	1.54987	8.31252e-09	2.77091e-09	2.67064e-09
GO:0072359~circulatory system development	230	1.38615e-12	RNH1, ANTXR1, AQP1, SOX18, ZMIZ1, ADGRA2, RPS6KA2, GJA5, CYP1B1, PROK2, PLCE1, THSD7A, SOX6, EPHB1, EPHB3, MEF2A, MED1, MEF2C, HSPG2, DDX39B, MTHFD1, PRKAR1A, MYL2, DDIT3, MYL3, ARMC4, HOXB3, SIK1, PRKD1, ZFPM2, EPHA1, FREM2, GPLD1, PAXIP1, PRKDC, EPAS1, SH2D2A, GATA6, TWIST1, GATA5, GATA4, GATA3, THY1, MTDH, GJC1, APELA, C5, FLRT2, TERT, APOH, APOB, HEXIM1, JUN, FZD2, FZD4, SETDB2, FN1, MICAL2, …	1.54987	8.31252e-09	2.77091e-09	2.67064e-09
GO:0000280~nuclear division	157	2.38693e-12	TDRKH, RB1, ERCC6L, TEX40, ANKLE1, ZWILCH, DSCC1, BUB1B, MKI67, EPS8, PTTG1, RPS6KA2, CHEK2, CHEK1, RUVBL1, NUSAP1, NEK1, KNTC1, OIP5, PIM2, FBXO5, PDGFRB, NANOS2, TIPIN, WNT5A, VRK1, CDC25C, CDC25A, CD2AP, MSH6, TOM1L2, CLIP1, MSH2, FANCD2, PRKAR1A, ZW10, FAM64A, KIF20B, FKBP6, ANAPC1, ANAPC13, BRSK2, CUL7, CDCA2, ANAPC16, CDCA5, NOLC1, CDCA8, PKMYT1, SKA3, NCAPH, SKA1, CCNB2, DSN1, CCNB1, RRS1,…	1.71487	1.43147e-08	3.5786e-09	3.44911e-09
GO:0000819~sister chromatid segregation	75	7.64467e-11	RB1, ERCC6L, FEN1, NUP107, ZWILCH, DSCC1, KIF14, BUB1B, PPP1CC, NIPBL, XPO1, NUSAP1, KNTC1, DLGAP5, NUDC, H2AFY, DUSP1, USP44, KIF23, TEX14, KIF22, SMC1A, TERF1, CKAP5, CLIP1, PSRC1, KIFC1, ZW10, CHMP3, BIRC5, KIF2C, CDCA5, PMF1-BGLAP, KATNB1, CDCA8, TTK, AURKC, CENPA, NCAPH, SKA1, NUP160, AURKB, TTN, DSN1, CCNB1, RRS1, BUB1, PIBF1, SPAG5, UBE2C, NEK6, RCC2, XRCC3, PLK1, KLHL22, CDC6, NDC80, ZWIN…	2.13212	4.58451e-07	9.16902e-08	8.83724e-08
GO:0007507~heart development	137	9.3375e-11	MYLK3, COL4A3BP, SOX18, ZMIZ1, RPS6KA2, SALL4, GJA5, NPPA, PLCE1, SOX6, PITX2, PDGFRB, MEF2A, MED1, MEF2C, TPM1, WNT5A, ADAM19, MTHFD1, DDX39B, PRKAR1A, MYL2, MYL3, ARMC4, PKP2, SIK1, ZFPM2, FREM2, PRKDC, GATA6, GATA5, TWIST1, GATA4, GATA3, STK4, SAV1, GJC1, APELA, CCNB1, ADAP2, FLRT2, SMYD2, DVL3, HEXIM1, STIL, TGFB2, JUN, FZD2, SETDB2, MICAL2, PARVA, SMAD6, HOPX, BMP5, NFATC4, SMAD7, IFT20, BMP…	1.70726	5.5997e-07	9.33283e-08	8.99512e-08
GO:1903047~mitotic cell cycle process	211	1.68049e-10	RB1, NUP107, EPS8, PPAT, CHEK2, CHEK1, FBXO5, TIPIN, CD2AP, ZW10, FAM64A, DNA2, KIF20A, KIF20B, OPTN, ANAPC13, NUP205, CDCA2, ANAPC16, PRKDC, CDCA5, MEPCE, NOLC1, CDCA8, SKA3, NCAPH, SKA1, DSN1, TERT, RRS1, CEP72, NUP88, CEP76, MAP9, PLK4, CDT1, RCC2, PLK1, XRCC3, SETDB2, IGF2, CDC7, CDC6, ZWINT, POLA1, TPX2, POLA2, ID2, PKIA, FBXL7, TP73, BTG2, CETN2, KDM8, KIF14, KIF11, KIF15, NIPBL, MIS18BP1, …	1.5097	1.00779e-06	1.4397e-07	1.38761e-07
GO:0003007~heart morphogenesis	74	7.89633e-10	ACVRL1, ILK, CYR61, COL4A3BP, NIPBL, HEY1, SOX18, ZMIZ1, ZIC3, GJA5, ANKRD1, PITX2, BBS5, DSP, MED1, MEF2C, RBM15, TNNC1, TPM1, NOG, WNT5A, POU5F1, COL2A1, MYL2, RNF207, HAND2, MYL3, RARA, PKP2, ZFPM2, SOS1, MYH6, MYH7, ENG, CCDC40, SMARCD3, SEMA3C, GATA6, TWIST1, GATA4, GATA3, SAV1, TTN, WNT11, FLRT2, TBX20, TNNI1, S1PR1, DVL3, HES1, EGLN1, TGFB2, JUN, SEC24B, STIL, FZD2, SETDB2, MICAL2, PARVA, …	2.04882	4.73542e-06	5.71981e-07	5.51284e-07
GO:0000070~mitotic sister chromatid segregation	53	8.58401e-10	RB1, DSCC1, KIF14, BUB1B, NIPBL, NUSAP1, DLGAP5, H2AFY, DUSP1, USP44, KIF23, TEX14, KIF22, SMC1A, TERF1, PSRC1, KIFC1, ZW10, CHMP3, KIF2C, CDCA5, KATNB1, CDCA8, TTK, AURKC, CENPA, NCAPH, AURKB, TTN, DSN1, CCNB1, RRS1, BUB1, PIBF1, SPAG5, UBE2C, NEK6, XRCC3, PLK1, KLHL22, CDC6, NDC80, ZWINT, MAD2L2, KIF18A, CENPF, KIF18B, APC, PRC1, TACC3, NCAPD2, NCAPD3, MAD2L1	2.37677	5.14782e-06	5.71981e-07	5.51284e-07
GO:0006260~DNA replication	85	6.12592e-09	FEN1, MCM8, DSCC1, GMNN, TONSL, NUCKS1, MCM10, BRCA1, TNFAIP1, BRCA2, GLI1, CHTF18, ING5, CHAF1B, HELB, CHAF1A, CHEK2, CHEK1, REV3L, KAT7, POLE, TIPIN, RMI2, SUPT16H, RBM14, RFC3, RFC4, PARP1, RMI1, NCOA6, TEX10, LIG4, SMC1A, CDC25C, TERF1, SIRT1, CDC25A, MCM3, MCM4, TFAM, MCM5, DNA2, MCM2, RHNO1, PRIM2, BLM, SET, RNASEH2A, PCNA, PRIM1, RECQL4, CST3, ORC4, PURA, BRIP1, CDC45, ORC1, POLD1, ORC2, P…	1.86647	3.67365e-05	3.67371e-06	3.54078e-06
GO:0098813~nuclear chromosome segregation	84	8.16142e-09	RB1, ERCC6L, FEN1, NUP107, ANKLE1, ZWILCH, DSCC1, KIF14, BUB1B, M1AP, PPP1CC, NIPBL, XPO1, PTTG1, NUSAP1, KNTC1, DLGAP5, NDC1, NUDC, H2AFY, DUSP1, USP44, KIF23, TEX14, KIF22, SMC1A, TERF1, CKAP5, CLIP1, PSRC1, FANCD2, KIFC1, ZW10, CHMP3, BIRC5, KIF2C, CDCA5, PMF1-BGLAP, KATNB1, CDCA8, TTK, AURKC, CENPA, NCAPH, SKA1, NUP160, AURKB, TTN, DSN1, CCNB1, RRS1, FAM83D, BUB1, PIBF1, FANCM, SPAG5, UBE2C, …	1.86379	4.89428e-05	4.40961e-06	4.25005e-06
GO:0003206~cardiac chamber morphogenesis	45	8.82362e-09	SMARCD3, SEMA3C, GATA6, GATA4, GATA3, CYR61, SAV1, WNT11, HEY1, GJA5, TBX20, TNNI1, DVL3, HES1, PITX2, DSP, EGLN1, MED1, TGFB2, MEF2C, RBM15, FZD2, TNNC1, TPM1, NOG, WNT5A, PARVA, SMAD6, TBX5, TBX3, BMP5, SMAD7, BMP4, ID2, MYL2, HAND2, MYL3, PKP2, RARA, CPE, ZFPM2, SOS1, MYH6, MYH7, ENG	2.42845	5.29139e-05	4.40961e-06	4.25005e-06
GO:0051783~regulation of nuclear division	56	1.11064e-08	RB1, BUB1B, KIF11, MKI67, RPS6KA2, CHEK1, NUSAP1, KNTC1, FBXO5, DLGAP5, PDGFRB, NANOS2, EDN1, H2AFY, DUSP1, USP44, WNT5A, TEX14, CDC25C, TERF1, TOM1L2, MSH2, NME6, PRKAR1A, ZW10, CHMP3, BIRC5, KIF20B, CUL7, CDCA5, TTK, PKMYT1, AURKA, FZR1, CCNB1, BUB1, MAP9, RANBP1, UBE2C, CAV2, NEK6, XRCC3, PLK1, IGF2, KLHL22, CDC6, NDC80, BMP4, MAD2L2, CENPF, RGCC, APC, CCDC8, PDE3A, TACC3, MAD2L1	2.17442	6.66027e-05	5.12345e-06	4.93806e-06
GO:0048513~animal organ development	593	3.53855e-08	RB1, RPL32, ABAT, GPATCH4, SOX21, SLC4A5, SOX18, ZMIZ1, GJA5, CYP1B1, PLCE1, WLS, MEF2A, GAMT, MED1, NKX2-8, MEF2C, PRKCI, MAP1S, ZNF160, SOX13, UNC5C, SOX10, DKK3, BCR, BCAN, AR, ISL2, MTHFD1, DAAM1, DDX39B, PRKAR1A, MYL2, MYL3, ARMC4, HOXB4, AGTR1, HOXB3, PADI2, HOXB2, HOXB7, HOXB6, FREM2, GPLD1, HOXB5, HACD1, COL13A1, PRKDC, GATA6, GATA5, GATA4, GATA3, THY1, ADAMTS12, GJC1, FLRT2, OCSTAMP, RDH…	1.20684	0.000212184	1.51576e-05	1.46091e-05
GO:0007088~regulation of mitotic nuclear division	49	4.28617e-08	RB1, BUB1B, KIF11, MKI67, CHEK1, NUSAP1, KNTC1, FBXO5, DLGAP5, PDGFRB, EDN1, H2AFY, DUSP1, USP44, TEX14, CDC25C, TERF1, TOM1L2, NME6, ZW10, CHMP3, BIRC5, KIF20B, CUL7, CDCA5, TTK, PKMYT1, AURKA, CCNB1, BUB1, MAP9, RANBP1, UBE2C, CAV2, NEK6, XRCC3, PLK1, IGF2, KLHL22, CDC6, NDC80, BMP4, MAD2L2, CENPF, RGCC, APC, CCDC8, TACC3, MAD2L1	2.22878	0.000257009	1.71361e-05	1.65161e-05
GO:0051784~negative regulation of nuclear division	27	5.74023e-08	BUB1B, TTK, CCNB1, RPS6KA2, CHEK1, FBXO5, BUB1, NANOS2, DUSP1, USP44, XRCC3, PLK1, KLHL22, TEX14, TERF1, NDC80, BMP4, MAD2L2, TOM1L2, CENPF, RGCC, APC, MSH2, NME6, PRKAR1A, ZW10, MAD2L1	3.07026	0.000344182	2.15151e-05	2.07366e-05
GO:0001944~vasculature development	146	7.8745e-08	SEMA5A, RNH1, ANTXR1, LOXL1, AQP1, NPPB, CDH5, SOX18, ZMIZ1, ADGRA2, GJA5, ENPP2, LEPR, PROK2, CYP1B1, THSD7A, PITX2, EPHB1, EPHB3, PDGFRB, PPP1R16B, MED1, MEF2C, WNT5A, VASH2, VASH1, HSPG2, COL4A2, COL4A1, DDIT3, HOXB3, PRKD1, ZFPM2, EPHA1, GPLD1, CALCA, CUL7, PAXIP1, EPAS1, SH2D2A, GATA6, TWIST1, GATA4, THY1, STK4, FOXO1, MTDH, GJC1, C5, TERT, TBXA2R, APOH, APOB, TGFB2, JUN, FZD4, FN1, PARVA, N…	1.52413	0.000472122	2.77784e-05	2.67733e-05
GO:0031175~neuron projection development	185	9.27775e-08	CPNE9, RB1, SEMA5A, ITSN2, SEMA5B, RAB3A, ZMYND8, STMN2, LRRC70, IL1RAP, FRY, CELSR2, CELSR3, PARK2, PREX2, ATCAY, FAM150A, KIF5C, PALM, B2M, EPHB1, EPHB3, MEF2A, CHRNB2, NKX2-8, SZT2, MEF2C, POSTN, PRKCI, EPHA7, SEMA6A, UNC13A, UNC5A, IST1, MAP1S, SEMA6D, WNT5A, UNC5C, UNC5D, STX1B, ISL2, CLIP1, GPRIN1, PRKCQ, PRKD1, KIF20B, FKBP4, EPHA3, RTN4R, SPTBN4, CSF1R, BRSK2, CUL7, CNP, NOLC1, FBXO45, GA…	1.44195	0.000556232	3.09104e-05	2.97919e-05
GO:0048738~cardiac muscle tissue development	58	2.10847e-07	MYLK3, AKAP13, SGCB, GJA5, NPPA, ANKRD1, ACADM, SOX6, PITX2, C3ORF58, PDGFRB, DSP, KDM6B, MEF2A, MED1, MEF2C, EDN1, TNNC1, TPM1, NOG, WNT5A, DDX39B, PRKAR1A, MYL2, MYL3, RARA, PKP2, SIK1, ZFPM2, MYH6, MYH7, ENG, CAMK2D, GATA6, GATA4, SAV1, TTN, GJC1, CCNB1, ERBB4, TBX20, TNNI1, S1PR1, PDLIM5, EGLN1, TGFB2, TBX5, TBX3, AGT, BMP5, SMAD7, BMP4, IFT20, BMP2, WT1, ID2, FGFR1, TP73	1.9857	0.00126365	6.655e-05	6.4142e-05
GO:0060411~cardiac septum morphogenesis	28	2.48188e-07	GATA6, GATA4, CYR61, SAV1, WNT11, HEY1, GJA5, TBX20, DVL3, HES1, PITX2, EGLN1, TGFB2, RBM15, FZD2, NOG, WNT5A, PARVA, SMAD6, TBX5, TBX3, BMP5, SMAD7, BMP4, ID2, RARA, ZFPM2, ENG	2.8302	0.00148728	7.44191e-05	7.17263e-05
GO:0048468~cell development	388	2.74616e-07	ITSN2, RB1, STMN2, SLC4A5, PREX2, RNF112, SOX18, MEF2A, MED1, NKX2-8, MEF2C, PRKCI, UNC13A, UNC5A, MAP1S, RFX2, UNC5C, UNC5D, SOX10, AR, ISL2, DDX39B, BIN1, PRKAR1A, MYL2, HOXB3, PRKCQ, CCDC169-SOHLH2, PRKD1, PRKDC, GATA6, NOLC1, PLA2G3, GATA5, PRDM14, GATA4, GATA3, THY1, BLOC1S4, GJC1, UGT8, FLRT2, TERT, GALR2, RDH10, LYN, JUN, FZD2, FZD4, FN1, NR2F1, BRAF, EIF2AK4, ELL3, FOSL2, NFATC4, COL1A1, …	1.25547	0.00164552	7.55219e-05	7.27892e-05
GO:0030334~regulation of cell migration	158	2.77052e-07	SEMA5A, SEMA5B, PLVAP, IFITM1, CSF1, ZMYND8, ULK4, CXCL14, PYCARD, FGF7, SLK, ADGRA2, CAPN7, PLAU, ARHGDIB, ENPP2, CYP1B1, PITX2, PDGFRB, POSTN, SEMA6A, WNT5B, IGFBP5, IL1R1, SWAP70, SEMA6D, IGFBP3, PRKCE, TPM1, WNT5A, UNC5C, VASH1, UNC5D, BCR, MYADM, PKP2, PADI2, PRKD1, PFN1, KIF20B, EPHA1, GPLD1, CSF1R, CEMIP, CHRD, GATA3, THY1, PIK3R1, SCRT2, VTN, BAG4, C5, TERT, FLRT2, APOH, ZNF703, PDGFC, PL…	1.46881	0.0016601	7.55219e-05	7.27892e-05
GO:0001568~blood vessel development	137	3.01133e-07	SEMA5A, ANTXR1, LOXL1, AQP1, NPPB, CDH5, SOX18, ZMIZ1, ADGRA2, GJA5, LEPR, PROK2, CYP1B1, THSD7A, PITX2, EPHB1, EPHB3, PDGFRB, PPP1R16B, MED1, MEF2C, WNT5A, VASH2, VASH1, HSPG2, COL4A2, COL4A1, DDIT3, HOXB3, PRKD1, ZFPM2, EPHA1, GPLD1, CUL7, PAXIP1, EPAS1, SH2D2A, GATA6, TWIST1, GATA4, THY1, STK4, FOXO1, MTDH, GJC1, C5, TERT, TBXA2R, APOH, APOB, TGFB2, JUN, FZD4, FN1, PARVA, NR2F2, SMAD6, QKI, NF…	1.5146	0.00180427	7.85172e-05	7.5676e-05
GO:0010564~regulation of cell cycle process	140	4.25998e-07	RB1, JADE1, BUB1B, MKI67, RNF112, HMGN5, RPS6KA2, CHEK2, CHEK1, NUSAP1, PIM1, KNTC1, FBXO5, PDGFRB, SH3GLB1, MED1, NANOS2, TIPIN, PRKCE, WNT5A, CDC25C, WDR76, TOM1L2, MSH2, DDX39B, BIN1, PRKAR1A, ZW10, KIF20B, ANAPC1, RHNO1, CUL7, BLM, PAXIP1, ANAPC16, PRKDC, CDCA5, MEPCE, GATA6, PKMYT1, NDRG1, CCNB1, TERT, ECT2, FAM83D, CEP76, MAP9, RAB11FIP4, FANCI, PLK4, CDT1, STIL, UBE2C, CAV2, NEK6, RCC2, EC…	1.49834	0.00255145	0.000106446	0.000102595
GO:0045839~negative regulation of mitotic nuclear division	22	6.06918e-07	DUSP1, USP44, PLK1, XRCC3, KLHL22, BUB1B, TTK, TEX14, TERF1, NDC80, BMP4, MAD2L2, TOM1L2, CENPF, CCNB1, RGCC, APC, NME6, ZW10, CHEK1, BUB1, MAD2L1	3.18397	0.00363307	0.000145587	0.000140319
GO:0006915~apoptotic process	347	6.55829e-07	RB1, AQP1, SOX2, RPS6KA3, FAM134B, PPP2R1B, RPS6KA2, CHEK2, CHEK1, PDK4, ARL6IP5, CYP1B1, BCAP29, PROK2, KIFAP3, TNS4, PDK1, MEF2A, PRKCG, MED1, DAXX, MEF2C, PRKCI, EPHA7, UNC5A, MAP1S, PRKCE, KRT8, UNC5C, UNC5D, SOX10, MAPK8IP1, AR, BIN1, DDIT3, SFRP5, LGALS12, C19ORF68, SIK1, PRKCQ, PRKD1, NAIP, GPLD1, IDO1, SET, MAGED1, PRKDC, GATA6, XPA, CDCA7, TWIST1, GATA3, PIK3R1, GABARAP, MTDH, TERT, APOH…	1.26484	0.00392528	0.000151269	0.000145796
GO:0043067~regulation of programmed cell death	288	7.70681e-07	IKZF3, AQP1, SOX2, RPS6KA3, FAM134B, PPP2R1B, RPS6KA2, CHEK2, PDK4, ARL6IP5, CYP1B1, PROK2, KIFAP3, PRKCG, MED1, MEF2C, PRKCI, EPHA7, UNC5C, SOX10, MAPK8IP1, AR, BIN1, DDIT3, SIK1, PRKCQ, NAIP, GPLD1, IDO1, SET, MAGED1, PRKDC, GATA6, TWIST1, GATA3, PIK3R1, MTDH, TERT, APOH, LYN, PRELID1, CDK19, JUN, SIAH2, INCA1, PLK1, FZD9, BRAF, GDF3, GDF6, ELL3, CIDEC, NFATC4, GDF7, ACER2, AGO4, WNK3, PDE3A, A…	1.29792	0.00461111	0.000171177	0.000164983
GO:0006270~DNA replication initiation	19	9.62393e-07	GINS2, PRIM2, PRIM1, MCM10, CDC7, CDC6, ORC4, POLA1, PURA, POLA2, CDC45, ORC1, POLE2, ORC2, MCM3, MCM4, MCM5, POLE, MCM2	3.45688	0.00575485	0.000201651	0.000194354
GO:2000145~regulation of cell motility	165	9.75133e-07	SEMA5A, SEMA5B, PLVAP, IFITM1, CSF1, ZMYND8, ULK4, CXCL14, PYCARD, FGF7, SLK, ADGRA2, CAPN7, PLAU, ARHGDIB, ENPP2, CYP1B1, PITX2, PDGFRB, POSTN, SEMA6A, WNT5B, IGFBP5, IL1R1, SWAP70, SEMA6D, IGFBP3, PRKCE, TPM1, WNT5A, UNC5C, VASH1, UNC5D, BCR, MYADM, PKP2, PADI2, PRKD1, PFN1, KIF20B, PHPT1, EPHA1, GPLD1, CSF1R, CEMIP, CHRD, TWIST1, PRDM14, GATA3, THY1, PIK3R1, SCRT2, VTN, BAG4, C5, TERT, FLRT2, …	1.4276	0.00583081	0.000201651	0.000194354
GO:0071103~DNA conformation change	77	1.05347e-06	CETN2, CHD8, HJURP, HMGB2, CHD5, HMGB3, IPO4, M1AP, CHAF1B, HELB, SART3, CHAF1A, MIS18BP1, RUVBL1, NUSAP1, OIP5, DFFB, HELLS, DAXX, PRM2, PRM1, PARP1, H2AFY, ASH1L, HIST2H2BE, SETSIP, ERN2, HIST4H4, HIST1H2BF, MCM3, TSSK6, HIST1H2BE, MCM4, MCM5, DNA2, HIST2H3D, HIST1H2BD, TSPYL4, MCM2, PIF1, BLM, SET, HIST1H2BL, CDCA5, XPA, CENPA, NCAPH, TTN, RECQL4, PURA, BRIP1, CCNB1, CDC45, G3BP1, C10ORF2, TNR…	1.72652	0.00629775	0.000210378	0.000202765
GO:0044770~cell cycle phase transition	129	1.11703e-06	RB1, JADE1, BUB1B, EPS8, PPAT, CHEK2, CHEK1, PIM1, KNTC1, PIM2, FBXO5, TIPIN, CDC25C, CDC25A, MELK, ZW10, OPTN, ANAPC1, BRSK2, BLM, PAXIP1, ANAPC16, PRKDC, CDCA5, MEPCE, PKMYT1, ORC4, CCNB2, CCNB1, TERT, ORC1, ORC2, CEP72, FAM83D, CEP76, FANCI, PLK4, CDT1, UBE2C, NEK6, RCC2, ECD, XRCC3, PLK1, KLHL22, CDC7, CDC6, HSPA2, NDC80, FBXO31, POLA1, TPX2, POLA2, RGCC, UBE2S, CNOT1, ID2, PKIA, CNOT3, FBXL7…	1.50176	0.00667645	0.000210378	0.000202765
GO:0007062~sister chromatid cohesion	43	1.12258e-06	RB1, ERCC6L, FEN1, NUP107, ZWILCH, DSCC1, CDCA5, PMF1-BGLAP, CDCA8, BUB1B, CENPA, SKA1, NUP160, AURKB, PPP1CC, NIPBL, DSN1, XPO1, KNTC1, BUB1, NUDC, H2AFY, RCC2, PLK1, KIF22, SMC1A, CKAP5, NDC80, ZWINT, KIF18A, CENPF, CLIP1, CENPH, CENPI, ZW10, CENPK, BIRC5, CENPM, KIF2C, CENPO, CENPQ, MAD2L1, SPC25	2.13923	0.00670948	0.000210378	0.000202765
GO:0010604~positive regulation of macromolecule metabolic process	534	1.33448e-06	RB1, MAML2, SOX18, ZMIZ1, PROK2, PLCE1, MEF2A, PRKCG, MED1, NKX2-8, MEF2C, DAXX, PRKCE, ZNF281, CD3EAP, PASK, SOX10, HCFC1, AR, DDX39B, PRKAR1A, DDIT3, HOXB4, AGTR1, PADI2, PRKCQ, MAML3, PRKD1, SKAP1, GPLD1, HOXB5, ZNF398, CDCA2, ANAPC16, PRKDC, GATA6, GATA5, GATA4, GATA3, HACD3, OAZ2, C5, LARP1, TERT, GALR2, PDGFC, VPS11, ZNF148, ELANE, LYN, NDFIP2, PRELID1, JUN, AFAP1L2, FZD2, FZD4, PLK1, FN1, …	1.19064	0.00797092	0.000236033	0.000227492
GO:0003205~cardiac chamber development	49	1.33819e-06	CYR61, HEY1, GJA5, SALL4, PITX2, ADAMTS6, DSP, MED1, MEF2C, RBM15, TNNC1, TPM1, NOG, WNT5A, MYL2, HAND2, MYL3, RARA, PKP2, CRELD1, ZFPM2, SOS1, MYH6, MYH7, ENG, SMARCD3, SEMA3C, GATA6, GATA4, GATA3, SAV1, WNT11, TBX20, TNNI1, DVL3, HES1, EGLN1, TGFB2, FZD2, PARVA, SMAD6, TBX5, TBX3, BMP5, SMAD7, BMP4, SNX17, ID2, CPE	2.01309	0.007993	0.000236033	0.000227492
GO:0007399~nervous system development	417	1.67636e-06	ITSN2, RB1, STMN2, ABAT, PREX2, RNF112, WLS, MEF2A, PRKCG, HES6, MED1, NKX2-8, MBNL1, MEF2C, PRKCI, UNC13A, UNC5A, MAP1S, UNC5C, UNC5D, SOX10, BCR, BCAN, ISL2, MTHFD1, BIN1, ARMC4, HOXB3, PADI2, HOXB2, PRKCQ, PRKD1, PRKDC, NOLC1, PRDM13, GATA3, THY1, BLOC1S4, UGT8, GJC3, FLRT2, TERT, GALR2, PDGFC, ZNF148, LYN, JUN, FZD2, FZD4, FZD6, FZD9, FN1, NR2F1, BRAF, NR2F2, EIF2AK4, ELL3, NFATC4, EHD1, RNF1…	1.2237	0.0100028	0.000287233	0.000276839
GO:0044784~metaphase/anaphase transition of cell cycle	23	1.85927e-06	RB1, DUSP1, UBE2C, USP44, NEK6, PLK1, XRCC3, KLHL22, BUB1B, TTK, TEX14, CDC6, TERF1, NDC80, MAD2L2, CENPF, CCNB1, APC, ZW10, TACC3, BUB1, DLGAP5, MAD2L1	2.92925	0.0110881	0.000309724	0.000298517
GO:0042981~regulation of apoptotic process	283	2.0199e-06	IKZF3, AQP1, SOX2, RPS6KA3, FAM134B, PPP2R1B, RPS6KA2, CHEK2, PDK4, ARL6IP5, CYP1B1, PROK2, KIFAP3, PRKCG, MED1, MEF2C, PRKCI, EPHA7, UNC5C, SOX10, MAPK8IP1, AR, BIN1, DDIT3, SIK1, PRKCQ, NAIP, GPLD1, IDO1, SET, MAGED1, PRKDC, GATA6, TWIST1, GATA3, PIK3R1, MTDH, TERT, APOH, LYN, PRELID1, CDK19, JUN, SIAH2, INCA1, PLK1, FZD9, BRAF, GDF3, GDF6, ELL3, CIDEC, NFATC4, GDF7, ACER2, AGO4, WNK3, PDE3A, A…	1.28723	0.0120403	0.000321841	0.000310195
GO:0045935~positive regulation of nucleobase-containing compound metabolic process	328	2.08447e-06	RB1, MAML2, IKZF3, SOX2, RPS6KA3, TRIM28, SOX18, ZMIZ1, CHEK2, CHEK1, TNFSF11, CCNL2, SOX6, MEF2A, PRKCG, NKX2-8, MED1, MEF2C, SMARCC1, ZNF281, EBF4, SOX10, RUNX3, HCFC1, AR, DDX39B, DDIT3, HOXB4, TFAM, PADI2, PRKCQ, DNA2, MAML3, PRKD1, PFN1, ZFPM2, SKAP1, HOXB5, ZNF398, ADCYAP1R1, PAXIP1, MAGED1, PRKDC, EPAS1, GATA6, TWIST1, GATA5, GATA4, GATA3, PIK3R1, CRHR1, HELZ2, DHX33, TERT, GALR2, PDGFC, Z…	1.25976	0.0124228	0.000321841	0.000310195
GO:0035239~tube morphogenesis	89	2.09301e-06	TRIM71, RET, ACVRL1, NRP1, RARG, CSF1, CTSZ, ILK, NRARP, FMN1, GLI1, NIPBL, SOX18, ZIC3, SALL4, TCTN1, RSPO2, PITX2, BBS5, EPHB3, TGM2, MED1, MEF2C, EDN1, EPHA7, RBM15, KDM2B, NOG, WNT5A, NPNT, SOX10, ETV4, MTSS1, RGMA, RHOB, EDAR, AR, MTHFD1, COL4A1, ESRP2, SFRP5, HAND2, RARA, PFN1, KIF20B, HOXB7, SDCCAG8, ENG, CCDC40, CSF1R, MAGED1, GATA6, TWIST1, GATA4, PRKX, PRICKLE1, GATA3, STK4, PAK1, WNT11…	1.62858	0.0124734	0.000321841	0.000310195
GO:0003231~cardiac ventricle development	40	2.18771e-06	SMARCD3, SEMA3C, GATA4, GATA3, CYR61, SAV1, WNT11, HEY1, GJA5, SALL4, TBX20, TNNI1, HES1, PITX2, DSP, EGLN1, MED1, TGFB2, MEF2C, RBM15, FZD2, TNNC1, TPM1, NOG, WNT5A, SMAD6, TBX5, TBX3, SMAD7, BMP4, ID2, MYL2, HAND2, MYL3, PKP2, CPE, ZFPM2, MYH6, MYH7, ENG	2.15862	0.013034	0.000327993	0.000316124
GO:0010557~positive regulation of macromolecule biosynthetic process	317	2.4084e-06	RB1, MAML2, IKZF3, SOX2, RPS6KA3, TRIM28, SOX18, ZMIZ1, CHEK2, CHEK1, TNFSF11, CCNL2, SOX6, MEF2A, NKX2-8, MED1, MEF2C, SMARCC1, ZNF281, METTL3, CIRBP, EBF4, PASK, SOX10, RUNX3, HCFC1, PPP1R3G, AR, DDX39B, SOAT1, DDIT3, HOXB4, TFAM, PADI2, PRKCQ, DNA2, MAML3, PRKD1, PFN1, ZFPM2, SKAP1, HOXB5, ZNF398, PAXIP1, MAGED1, PRKDC, EPAS1, GATA6, TWIST1, GATA5, GATA4, GATA3, PIK3R1, HELZ2, LARP1, DHX33, TE…	1.26402	0.0143394	0.000352272	0.000339525
GO:0051254~positive regulation of RNA metabolic process	285	2.5332e-06	RB1, MAML2, IKZF3, SOX2, RPS6KA3, TRIM28, SOX18, ZMIZ1, CHEK2, CHEK1, TNFSF11, CCNL2, SOX6, MEF2A, NKX2-8, MED1, MEF2C, SMARCC1, ZNF281, EBF4, SOX10, RUNX3, HCFC1, AR, DDX39B, DDIT3, HOXB4, TFAM, PADI2, MAML3, PRKD1, PFN1, ZFPM2, SKAP1, HOXB5, ZNF398, PAXIP1, MAGED1, PRKDC, EPAS1, GATA6, TWIST1, GATA5, GATA4, GATA3, PIK3R1, HELZ2, DHX33, TERT, GALR2, ZNF148, WWTR1, JUN, AFAP1L2, FZD2, FZD4, EAF2,…	1.28259	0.0150768	0.000356211	0.000343321
GO:0000904~cell morphogenesis involved in differentiation	166	2.55412e-06	RB1, SEMA5A, SEMA5B, RAB3A, LRRC70, CELSR2, ANTXR1, CELSR3, PREX2, TRIM28, KIF5C, EPHB1, EPHB3, MEF2A, CHRNB2, NKX2-8, SZT2, MEF2C, POSTN, EPHA7, SEMA6A, UNC5A, IST1, SEMA6D, WNT5A, UNC5C, UNC5D, AR, ISL2, MYADM, PRKCQ, EPHA1, EPHA3, RTN4R, SPTBN4, CSF1R, BRSK2, CUL7, CNP, NOLC1, TWIST1, FBXO45, GATA3, THY1, EFNB1, EFNB3, FLRT2, ZNF703, PLXNA2, NPTX1, FAM83D, WNT3, PLXNA4, PLXNA3, WWTR1, TGFB2, A…	1.40382	0.0152004	0.000356211	0.000343321
GO:0051306~mitotic sister chromatid separation	23	2.78711e-06	RB1, DUSP1, UBE2C, USP44, NEK6, PLK1, XRCC3, KLHL22, BUB1B, TTK, TEX14, CDC6, TERF1, NDC80, MAD2L2, CENPF, CCNB1, APC, ZW10, TACC3, BUB1, DLGAP5, MAD2L1	2.87182	0.0165754	0.000379871	0.000366125
GO:0003151~outflow tract morphogenesis	28	2.99229e-06	SEMA3C, GATA6, ILK, TWIST1, NIPBL, WNT11, SOX18, GJA5, TBX20, DVL3, HES1, PITX2, TGFB2, JUN, MEF2C, SEC24B, FZD2, NOG, WNT5A, PARVA, SMAD6, TBX3, BMP4, HAND2, NEDD4, RARA, ZFPM2, ENG	2.54718	0.0177848	0.000395719	0.0003814
GO:0071363~cellular response to growth factor stimulus	139	3.03536e-06	AMHR2, FAM89B, ZFYVE9, HFE, STMN2, CDH5, ZFP36, FGF7, ADGRA2, SLC39A5, SOX6, PDE8A, SOX5, PDGFRB, MED1, MEF2C, POSTN, WNT5A, NPNT, DKK3, COL4A2, MT1G, PRKD1, PFN1, FBN2, CALCA, HTRA3, HTRA1, GATA6, CHRD, GATA5, TWIST1, PRDM14, GATA4, GATA3, ADAMTS12, VTN, FAM83G, BAG4, FLRT2, ZNF703, BPTF, TGFB2, JUN, VCAM1, HSPA5, CAV2, FZD4, SMAD9, GDF3, GDF6, SMAD6, VASN, BMP5, GDF7, SMAD7, BMP4, EHD1, COL1A1,…	1.45106	0.0180384	0.000395719	0.0003814
GO:0031328~positive regulation of cellular biosynthetic process	339	3.20474e-06	RB1, MAML2, IKZF3, SOX2, RPS6KA3, TRIM28, SOX18, ZMIZ1, CHEK2, CHEK1, TNFSF11, CCNL2, SOX6, MEF2A, NKX2-8, MED1, MEF2C, SMARCC1, ZNF281, METTL3, CIRBP, EBF4, PASK, SOX10, RUNX3, HCFC1, PPP1R3G, AR, DDX39B, SOAT1, DDIT3, HOXB4, TFAM, PADI2, PRKCQ, DNA2, MAML3, PRKD1, PFN1, ZFPM2, GPLD1, SKAP1, HOXB5, ZNF398, ADCYAP1R1, PAXIP1, MAGED1, PRKDC, EPAS1, GATA6, TWIST1, GATA5, GATA4, GATA3, PIK3R1, CRHR1…	1.24854	0.0190354	0.000408911	0.000394115
GO:1902099~regulation of metaphase/anaphase transition of cell cycle	22	3.55523e-06	RB1, DUSP1, UBE2C, USP44, NEK6, PLK1, XRCC3, KLHL22, BUB1B, TTK, TEX14, CDC6, TERF1, NDC80, MAD2L2, CENPF, CCNB1, APC, ZW10, BUB1, DLGAP5, MAD2L1	2.91864	0.0210951	0.000443952	0.000427888
GO:0050919~negative chemotaxis	20	3.62742e-06	ROBO2, SEMA5A, SEMA5B, SEMA4A, EPHA7, SEMA6A, SEMA4D, SEMA3C, SEMA3D, SEMA3A, SEMA6D, WNT5A, SEMA3B, APOA1, FLRT2, ITGAV, SLIT3, SLIT2, PLXNA4, PLXNA3	3.10631	0.0215188	0.000443952	0.000427888
GO:0044772~mitotic cell cycle phase transition	120	4.59236e-06	RB1, JADE1, BUB1B, EPS8, PPAT, CHEK2, CHEK1, PIM1, KNTC1, PIM2, FBXO5, CDC25C, CDC25A, MELK, ZW10, OPTN, ANAPC1, BRSK2, BLM, ANAPC16, PRKDC, CDCA5, MEPCE, PKMYT1, ORC4, CCNB2, CCNB1, TERT, ORC1, ORC2, CEP72, CEP76, FANCI, PLK4, CDT1, UBE2C, NEK6, RCC2, ECD, XRCC3, PLK1, KLHL22, CDC7, CDC6, HSPA2, NDC80, FBXO31, POLA1, TPX2, POLA2, RGCC, UBE2S, CNOT1, ID2, PKIA, CNOT3, FBXL7, TP73, TRIM71, USP37, …	1.48668	0.0271647	0.000540985	0.00052141
GO_CC
Term	Count	PValue	Genes	Fold Enrichment	Bonferroni	Benjamini	FDR
GO:0044427~chromosomal part	214	3.33692e-13	RB1, NUP107, TONSL, SMC6, MKI67, TRIM28, SOX18, CHEK2, CHEK1, TMPO, MEF2A, MED1, DAXX, TIPIN, SMARCC1, ESCO2, RUNX3, AR, ZW10, PADI2, DNA2, HIST2H3D, PIF1, PARPBP, ANAPC16, MAGED1, PRKDC, CDCA5, XPA, CDCA8, GATA3, SKA3, NCAPH, SKA1, DSN1, TERT, GAR1, TNRC18, HIST1H3H, JUN, XRCC5, RCC2, PLK1, XRCC3, ZWINT, POLA1, POLA2, ANP32E, TP73, PHF2, SUV39H2, FEN1, RARG, PHF1, SUV39H1, BRCA1, BRCA2, PRPF19, …	1.59622	3.86797e-10	3.86749e-10	3.74402e-10
GO:0005694~chromosome	235	6.97852e-13	RB1, NUP107, TONSL, SMC6, MKI67, TRIM28, SOX18, CHEK2, CHEK1, KIFAP3, TMPO, MEF2A, MED1, DAXX, TIPIN, SMARCC1, CD3EAP, ESCO2, RUNX3, AR, ZW10, PADI2, DNA2, NEIL1, HIST2H3D, RHNO1, PIF1, CDCA2, PARPBP, ANAPC16, MAGED1, PRKDC, CDCA5, XPA, CDCA8, GATA3, SKA3, ZBTB4, NCAPH, SKA1, DSN1, TERT, GAR1, RRS1, TNRC18, HIST1H3H, PLK4, JUN, XRCC5, RCC2, PLK1, XRCC3, SETDB2, ZWINT, POLA1, POLA2, ANP32E, TP73, …	1.54708	8.0885e-10	4.04405e-10	3.91495e-10
GO:0098687~chromosomal region	107	1.02374e-11	ERCC6L, NUP107, DCLRE1C, ZWILCH, DSCC1, HJURP, BUB1B, SMC6, MKI67, PPP1CC, CHEK2, CHEK1, SCMH1, KNTC1, OIP5, DAXX, LIG4, THOC3, ESCO2, CLIP1, MSH2, ZW10, DYDC2, DYDC1, DNA2, PIF1, BLM, ANAPC16, PRKDC, CDCA5, CDCA8, SKA3, SKA1, NUP160, ORC4, HMBOX1, DSN1, CCNB1, TERT, ORC1, ORC2, GAR1, HIST1H3H, CBX5, XRCC5, RCC2, XRCC3, PLK1, ZWINT, NDC80, KIF18A, NABP2, SUV39H2, PHF2, FEN1, SUV39H1, BRCA2, XPO1,…	1.90762	1.18651e-08	3.95505e-09	3.82879e-09
GO:0000775~chromosome, centromeric region	67	2.12556e-10	PHF2, SUV39H2, ERCC6L, NUP107, ZWILCH, SUV39H1, DSCC1, HJURP, BUB1B, MKI67, PPP1CC, XPO1, MIS18BP1, KNTC1, OIP5, HELLS, DAXX, H2AFY, DYNLT3, TEX14, ESCO2, KIF22, SMC1A, CKAP5, CLIP1, ZW10, BIRC5, KIF2C, DCTN6, ANAPC16, CDCA5, PMF1-BGLAP, CDCA8, TTK, SKA3, AURKC, CENPA, SKA1, NUP160, AURKB, AURKA, DSN1, CCNB1, ORC2, BUB1, DYNC1I1, CENPW, CBX5, SPAG5, RCC2, PLK1, NDC80, ZWINT, KIF18A, CENPF, MIS18A…	2.18674	2.46353e-07	6.15882e-08	5.96221e-08
GO:0000779~condensed chromosome, centromeric region	44	1.21347e-08	DCTN6, PHF2, ERCC6L, NUP107, ANAPC16, ZWILCH, PMF1-BGLAP, HJURP, BUB1B, SKA3, AURKC, CENPA, SKA1, AURKB, AURKA, PPP1CC, DSN1, CCNB1, MIS18BP1, ORC2, KNTC1, BUB1, DYNC1I1, CENPW, SPAG5, DYNLT3, PLK1, TEX14, SMC1A, CKAP5, NDC80, ZWINT, CENPF, CENPH, ZW10, CENPK, BIRC5, CENPM, KIF2C, NCAPD2, CENPO, NCAPD3, MAD2L1, SPC25	2.42337	1.4064e-05	2.67316e-06	2.58782e-06
GO:0000776~kinetochore	49	1.38386e-08	PHF2, ERCC6L, NUP107, ZWILCH, HJURP, BUB1B, PPP1CC, XPO1, MIS18BP1, KNTC1, DYNLT3, TEX14, KIF22, SMC1A, CKAP5, CLIP1, ZW10, BIRC5, KIF2C, DCTN6, ANAPC16, PMF1-BGLAP, TTK, SKA3, CENPA, SKA1, NUP160, AURKB, DSN1, CCNB1, ORC2, BUB1, DYNC1I1, CENPW, CBX5, SPAG5, PLK1, NDC80, ZWINT, KIF18A, CENPF, CENPH, APC, CENPI, CENPK, CENPM, CENPO, SPC25, MAD2L1	2.28985	1.60388e-05	2.67316e-06	2.58782e-06
GO:0000777~condensed chromosome kinetochore	39	2.83201e-07	DCTN6, PHF2, ERCC6L, NUP107, ANAPC16, ZWILCH, PMF1-BGLAP, HJURP, BUB1B, SKA3, CENPA, SKA1, PPP1CC, DSN1, CCNB1, MIS18BP1, ORC2, KNTC1, BUB1, DYNC1I1, CENPW, SPAG5, DYNLT3, PLK1, TEX14, SMC1A, CKAP5, NDC80, ZWINT, CENPF, CENPH, ZW10, CENPK, BIRC5, CENPM, KIF2C, CENPO, MAD2L1, SPC25	2.33567	0.000328177	4.68901e-05	4.53931e-05
GO:0005657~replication fork	28	6.95895e-07	PRIM2, PIF1, PCNA, UHRF1, PRIM1, XPA, TONSL, MCM10, PRPF19, PURB, PURA, HELB, CDC45, POLD1, CHEK1, POLE, GINS2, RFC3, TIPIN, RFC4, XRCC3, CDC5L, POLA1, POLA2, BCL6, RPA3, POLE2, MCM3	2.69875	0.000806217	0.000100818	9.75993e-05
GO:0000793~condensed chromosome	62	1.85858e-06	PHF2, ERCC6L, NUP107, ZWILCH, SUV39H1, HJURP, HMGB2, BUB1B, BRCA1, SMC6, BRCA2, MKI67, PPP1CC, MIS18BP1, CHEK1, KNTC1, KIFAP3, H2AFY, DYNLT3, LIG4, TEX14, SMC1A, CKAP5, FANCD2, ZW10, BIRC5, KIF2C, FKBP6, DCTN6, BLM, ANAPC16, CDCA5, PMF1-BGLAP, SKA3, AURKC, CENPA, NCAPH, SKA1, AURKB, AURKA, TTN, DSN1, CCNB1, ORC2, RRS1, BUB1, DYNC1I1, CENPW, SPAG5, PLK1, HSPA2, NDC80, ZWINT, CENPF, CENPH, CENPK, C…	1.8212	0.00215178	0.000239344	0.000231703
GO:0044420~extracellular matrix component	43	2.58857e-06	FBN2, COL18A1, LAMA2, LAMA4, LAMA3, NTN4, LAMC1, NID1, NID2, LOXL1, CST3, VTN, EFEMP2, PTPRZ1, TIMP3, TIMP1, COL27A1, ENTPD2, LUM, ODAM, FN1, LAMB1, NPNT, HSPG2, COL1A1, MFAP4, COL3A1, COL2A1, CCDC80, COL1A2, COL4A2, COL5A1, COL4A1, COL5A3, COL5A2, COL6A1, COL4A6, COL4A5, ITGA6, TGFBI, RELL2, FREM2, MEGF9	2.07226	0.00299566	0.000300016	0.000290438
GO:0043596~nuclear replication fork	21	3.10569e-06	GINS2, PRIM2, TIPIN, PCNA, PRIM1, XPA, TONSL, CDC5L, MCM10, PRPF19, PURB, POLA1, PURA, POLA2, HELB, CDC45, RPA3, POLD1, POLE2, MCM3, POLE	3.01256	0.00359303	0.000307182	0.000297375
GO:0030894~replisome	17	3.18049e-06	PRIM2, PCNA, PRIM1, XPA, TONSL, CDC5L, PRPF19, PURB, POLA1, PURA, POLA2, HELB, RPA3, POLD1, POLE2, MCM3, POLE	3.49553	0.0036794	0.000307182	0.000297375
GO:0044454~nuclear chromosome part	124	4.46933e-06	DCLRE1C, TONSL, BUB1B, NUCKS1, IPO4, PPP1CC, HELB, TRIM28, SOX18, RUVBL1, MEF2A, HIST1H2AL, TIPIN, SMARCC1, LIG4, THOC3, ESCO2, RUNX3, MSH6, AR, MSH2, HIST1H2BF, HIST1H2BE, DNA2, FKBP6, HIST1H2BD, PIF1, BLM, PRKDC, CDCA5, XPA, GATA3, RAD51AP1, SCRT2, ORC4, HMBOX1, DSN1, CCNB1, TERT, ORC1, ORC2, GAR1, DVL3, HIST1H3H, JUN, CBX5, POLR3GL, XRCC5, XRCC3, PLK1, HSPA2, NDC80, POLA1, POLA2, NASP, NABP2, …	1.4738	0.00516657	0.000374991	0.00036302
GO:0000228~nuclear chromosome	131	4.52966e-06	DCLRE1C, TONSL, BUB1B, NUCKS1, IPO4, PPP1CC, HELB, TRIM28, SOX18, CHEK1, RUVBL1, KIFAP3, MEF2A, HIST1H2AL, TIPIN, SMARCC1, LIG4, THOC3, ESCO2, RUNX3, MSH6, AR, MSH2, HIST1H2BF, HIST1H2BE, DNA2, FKBP6, HIST1H2BD, PIF1, BLM, PRKDC, CDCA5, XPA, GATA3, RAD51AP1, SCRT2, ORC4, HMBOX1, DSN1, CCNB1, TERT, ORC1, ORC2, GAR1, RRS1, DVL3, HIST1H3H, JUN, CBX5, POLR3GL, XRCC5, XRCC3, PLK1, HSPA2, NDC80, POLA1,…	1.45601	0.00523614	0.000374991	0.00036302
GO:0005578~proteinaceous extracellular matrix	92	6.06526e-06	COL18A1, SPON1, SERPINA1, COL16A1, UCMA, LECT1, LAMC1, HAPLN3, CYR61, LOXL1, HAPLN1, MMP25, EFEMP2, MMP24, ADAMTSL2, TIMP3, EMILIN2, EMILIN1, SOST, TIMP1, ADAMTS9, ADAMTS6, SBSPON, POSTN, COL27A1, ENTPD2, WNT5B, MMP1, WNT5A, BGN, NPNT, HSPG2, ADAMTS20, BCAN, COL2A1, CCDC80, COL4A2, COL4A1, MMP23B, COL6A1, PXDN, COL4A6, COL4A5, COL21A1, ITGA6, RELL2, ANGPTL4, GPLD1, FREM2, FBN2, LAMA2, LAMA4, LAMA…	1.57205	0.00700501	0.000468643	0.000453682
GO:0043601~nuclear replisome	16	1.06324e-05	PRIM2, PRIM1, XPA, TONSL, CDC5L, PRPF19, PURB, POLA1, PURA, POLA2, HELB, RPA3, POLD1, POLE2, MCM3, POLE	3.40335	0.0122474	0.000770185	0.000745598
GO:0098644~complex of collagen trimers	14	1.17486e-05	COL27A1, LUM, COL1A1, COL3A1, COL2A1, COL1A2, COL4A2, COL5A1, COL4A1, COL5A3, COL5A2, COL6A1, COL4A6, COL4A5	3.75479	0.0135245	0.00080098	0.000775409
GO:0098643~banded collagen fibril	9	0.000125566	COL1A1, COL3A1, COL2A1, COL27A1, COL1A2, COL5A1, LUM, COL5A3, COL5A2	4.62643	0.135444	0.00765951	0.00741498
GO:0005583~fibrillar collagen trimer	9	0.000125566	COL1A1, COL3A1, COL2A1, COL27A1, COL1A2, COL5A1, LUM, COL5A3, COL5A2	4.62643	0.135444	0.00765951	0.00741498
GO:0005604~basement membrane	31	0.000146834	COL18A1, LAMA2, LAMA4, LAMA3, NTN4, LAMC1, NID1, NID2, LOXL1, CST3, VTN, EFEMP2, TIMP3, TIMP1, ENTPD2, FN1, LAMB1, NPNT, HSPG2, COL2A1, CCDC80, COL4A2, COL5A1, COL4A1, COL4A6, COL4A5, ITGA6, TGFBI, RELL2, FREM2, MEGF9	2.0129	0.156498	0.00850901	0.00823737
GO:0005871~kinesin complex	22	0.000172128	KIF14, KIF23, KIF11, KIF22, KIF17, KIF15, KLC4, KIF18A, KLC3, KIF19, KIF18B, KIF5C, KIFC1, KIF26B, KIF2C, KIF20A, KIF1A, KIF21B, KIF3C, KIFC3, KIFAP3, KIF20B	2.33981	0.180871	0.00949985	0.00919657
GO:0005819~spindle	74	0.000223022	RB1, KIF14, BUB1B, KIF11, FRY, PRPF19, KIF15, RPS6KA2, NUP62, NUSAP1, KNTC1, FBXO5, KIFAP3, DLGAP5, NDC1, MAP1S, MTUS1, ANXA11, HAUS6, VRK1, KIF23, KIF22, TERF1, CKAP5, ASPM, STX1B, PSRC1, KIFC1, MAK, ZW10, SBDS, BIRC5, KIF20A, BIRC7, KIF20B, BIRC2, CEP104, KATNB1, CDCA8, TTK, SKA3, AURKC, SKA1, AURKB, AURKA, CIAO1, DSN1, CCNB1, HAUS7, FAM83D, ECT2, EVI5, MAP9, RAB11FIP4, DYNC1I1, SPAG5, NEK6, RC…	1.50652	0.2278	0.0117492	0.0113741
GO:0000780~condensed nuclear chromosome, centromeric region	11	0.000274367	CCNB1, DSN1, MIS18BP1, PLK1, BUB1B, CENPA, BUB1, AURKC, NDC80, AURKB, AURKA	3.57128	0.272422	0.0138257	0.0133843
GO:0005875~microtubule associated complex	42	0.000310663	DCTN6, DNAH1, KIF14, CDCA8, KATNB1, KIF11, AURKC, KIF17, GABARAP, AURKB, AURKA, KIF15, SNX4, KLC4, KLC3, KIF19, HAUS7, KIF5C, KIF21B, KIF3C, KIF1A, KIFAP3, DYNC1I1, DNAAF2, DYNLT3, DNAH14, HAUS6, KIF23, KIF22, CLIP2, KIF18A, KIF18B, APPBP2, KIFC1, KIF26B, MAP1A, BIRC5, KIF2C, KIF20A, KIFC3, KIF20B, ACTR10	1.73879	0.302403	0.0150024	0.0145235
GO:0000778~condensed nuclear chromosome kinetochore	8	0.000523467	CCNB1, DSN1, MIS18BP1, PLK1, BUB1B, CENPA, BUB1, NDC80	4.48624	0.454938	0.0242679	0.0234932
GO:0005658~alpha DNA polymerase:primase complex	6	0.00057793	PRIM2, POLA1, POLA2, HELB, PRIM1, MCM3	6.16858	0.488299	0.0257624	0.0249399
GO:0005654~nucleoplasm	546	0.000617543	RB1, NUP107, RNH1, MAML2, C2ORF88, GPATCH2, SMC6, SCP2, ZMIZ1, MEF2A, MED1, WDHD1, MBNL1, MEF2C, DAXX, ACOT7, ZNF281, MED8, SOX13, WDR75, CD3EAP, HCFC2, SOX10, SYTL4, HCFC1, AR, DDX39B, DDIT3, ARMC4, YME1L1, HOXB2, MAML3, MPPE1, HOXB7, OPTN, RHNO1, NUP205, SET, CDCA2, PARPBP, ANAPC16, PRKDC, CDCA5, XPA, GATA6, CDCA7, NOLC1, GATA5, PRDM14, CDCA8, GATA4, GATA3, MTDH, LARP1, TERT, NTHL1, ZSCAN10, GA…	1.12418	0.511274	0.0265086	0.0256623
GO:0005876~spindle microtubule	21	0.000657587	SPAG5, PLK1, KLHL22, KIF11, SKA3, AURKC, SKA1, AURKB, AURKA, KIF18A, PSRC1, KIF18B, PRC1, ZW10, NUSAP1, BIRC5, KNTC1, BIRC7, KIFAP3, BIRC2, MAP9	2.1956	0.533452	0.0272194	0.0263504
GO:0000940~condensed chromosome outer kinetochore	8	0.00108053	CENPF, CCNB1, PLK1, BUB1B, SKA3, BUB1, NDC80, SKA1	4.11238	0.714356	0.042151	0.0408054
GO:0005788~endoplasmic reticulum lumen	51	0.00109105	COL18A1, CALR3, SPON1, SERPINA1, COL16A1, FKBP14, CTSZ, LIPC, B2M, ARSA, EDN1, COL27A1, WNT5B, WNT5A, GPX8, GPX7, APOA1, APOA4, COL2A1, COL4A2, ASPH, PACS2, COL4A1, COL6A1, COL4A6, COL4A5, COL21A1, FKBP7, GAS6, CES2, H6PD, COL13A1, MTTP, VTN, ESD, PDGFC, DNAJB9, UGGT2, APOB, WNT3, BCHE, HSPA5, COL1A1, ERP44, COL3A1, COL1A2, COL5A1, P4HA1, P4HA2, COL5A3, COL5A2	1.55741	0.717823	0.042151	0.0408054
GO:0031012~extracellular matrix	113	0.00141947	EIF4A1, SPON1, COL16A1, LOXL1, EFEMP2, TGM2, POSTN, COL27A1, ENTPD2, WNT5B, RPL23, WNT5A, NPNT, HSPG2, BCAN, CCDC80, COL4A2, COL4A1, COL4A6, COL4A5, RELL2, GPLD1, FREM2, FBN2, PRKDC, TSHZ2, HTRA1, LTBP3, ADAMTS12, NID1, NID2, VTN, ADAMTS15, FLRT2, APOH, IGFBP7, WNT3, TGFB2, JUP, HSPA5, RARRES2, TFPI2, FN1, BMP4, COL1A1, BMP1, COL1A2, COL5A1, COL5A3, COL5A2, ALPL, TGFBI, COL18A1, SERPINA1, UCMA, L…	1.31519	0.807246	0.05307	0.0513758
GO:0031907~microbody lumen	17	0.00162935	ABCD3, PIPOX, HSD17B4, POMC, GRHPR, GNPAT, ACOXL, SCP2, ACOX2, CAT, NUDT19, LONP2, HACL1, ACOX3, CRYM, ACAA1, CRAT	2.27969	0.848922	0.0572248	0.055398
GO:0005782~peroxisomal matrix	17	0.00162935	ABCD3, PIPOX, HSD17B4, POMC, GRHPR, GNPAT, ACOXL, SCP2, ACOX2, CAT, NUDT19, LONP2, HACL1, ACOX3, CRYM, ACAA1, CRAT	2.27969	0.848922	0.0572248	0.055398
GO:0051233~spindle midzone	12	0.00204963	KIF18A, RCC2, PLK1, KIF14, CDCA8, BUB1B, CDC6, KIF20B, AURKC, AURKB, MAP9, AURKA	2.74159	0.907261	0.0698684	0.0676379
GO:0000781~chromosome, telomeric region	42	0.00212291	PIF1, BLM, SP100, FEN1, DCLRE1C, PCNA, PRKDC, SMC6, BRCA2, ORC4, PURA, PPP1CC, HMBOX1, ORC1, TERT, CHEK2, POLD1, ORC2, CHEK1, GAR1, HIST1H3H, CBX5, PARP1, H2AFY, XRCC5, PTGES3, XRCC3, LIG4, THOC3, TERF1, TOX4, MSH2, HIST4H4, MCM3, NABP2, MCM4, DYDC2, TERF2IP, DYDC1, MCM5, DNA2, MCM2	1.58945	0.914827	0.0702987	0.0680544
GO:0000785~chromatin	101	0.00233441	RB1, ICE2, DSCC1, NUCKS1, IPO4, HMGN5, TRIM28, SOX18, SALL4, CHEK1, RUVBL1, CAPN2, OIP5, TMPO, MEF2A, MED1, HIST1H2AL, TIPIN, SMARCC1, PRM2, PRM1, ESCO2, RUNX3, HIC1, MSH6, AR, HIST1H2BF, HIST1H2BE, PADI2, HIST2H3D, HIST1H2BD, PARPBP, MAGED1, CDCA5, GATA3, RAD51AP1, SCRT2, ORC2, DVL3, TNRC18, HIST1H3H, JUN, CBX5, POLR3GL, CBX2, PLK1, HMGA1, POLA1, NASP, ANP32E, MXD1, NFE2L2, TP73, SUV39H2, RARG, …	1.31997	0.933379	0.0751549	0.0727556
GO:0042579~microbody	36	0.002527	ABCD3, PEX11A, PEX11B, HSD17B4, MIEF2, HMGCL, ACOXL, SCP2, NUDT19, LONP2, HACL1, ACADM, DECR2, CRYM, ACAA1, GSTK1, HSDL2, SZT2, ACSL1, EPHX2, ACSL6, PIPOX, PEX12, TMEM173, POMC, GRHPR, GNPAT, ACOX2, CNOT1, ZADH2, IMPDH2, PXMP2, CAT, ACOX3, TKT, CRAT	1.64495	0.946737	0.0768123	0.0743601
GO:0005777~peroxisome	36	0.002527	ABCD3, PEX11A, PEX11B, HSD17B4, MIEF2, HMGCL, ACOXL, SCP2, NUDT19, LONP2, HACL1, ACADM, DECR2, CRYM, ACAA1, GSTK1, HSDL2, SZT2, ACSL1, EPHX2, ACSL6, PIPOX, PEX12, TMEM173, POMC, GRHPR, GNPAT, ACOX2, CNOT1, ZADH2, IMPDH2, PXMP2, CAT, ACOX3, TKT, CRAT	1.64495	0.946737	0.0768123	0.0743601
GO:0005829~cytosol	605	0.0026013	SCOC, IPO11, NUP107, RPL32, RPL31, TESK1, GLS, ZFYVE28, PLCE1, DUS4L, VPS36, PRKCG, GAMT, MEF2C, PRKCI, DAXX, ACOT7, WSB1, MAP1S, RPL23, PRKCE, MYL4, BCR, SULT2B1, AR, MYL5, DEPDC1B, MYL7, MTHFD1, DAAM1, SDPR, PRKAR1A, MYL2, DDIT3, HMBS, MYL3, PADI3, ACOT1, PADI2, PRKCQ, PRKD1, MYL9, SKAP1, OPTN, IDO1, SET, ANAPC16, PRKDC, SAR1B, CDCA5, CRABP1, CDCA8, THY1, SAMSN1, GABARAP, OAZ2, NCAPH, SKA1, ADH…	1.09797	0.951142	0.0768123	0.0743601
GO:0044449~contractile fiber part	50	0.00265098	ILK, SYNE1, JPH2, CFL2, ANKRD1, CAPN3, SYNPO, TMOD1, TRIM63, S100A1, TNNC1, TPM1, KRT8, NPNT, KLHL41, MYL4, ACTA2, MYL5, MYL7, OBSCN, SYNPO2L, BIN1, PALLD, MYL2, MYL3, TNNT3, MYZAP, CRYAB, MYL9, MYH6, MYH7, IDO1, SMPX, KCNA5, TTN, PAK1, DNAJB6, BAG3, SMN2, TNNI1, TNNI2, FLNC, SVIL, JUP, ATP2B4, PARVA, PARVB, KRT19, DES, FKBP1B	1.50453	0.953883	0.0768123	0.0743601
GO:0032133~chromosome passenger complex	5	0.00299473	CDCA8, BIRC5, AURKC, AURKB, AURKA	6.16858	0.969072	0.0846559	0.0819534
GO:0000784~nuclear chromosome, telomeric region	35	0.00323256	PIF1, SP100, FEN1, DCLRE1C, PCNA, PRKDC, BRCA2, ORC4, PURA, PPP1CC, HMBOX1, ORC1, TERT, POLD1, ORC2, GAR1, HIST1H3H, CBX5, PARP1, H2AFY, XRCC5, XRCC3, LIG4, THOC3, TERF1, TOX4, MSH2, HIST4H4, MCM3, NABP2, MCM4, TERF2IP, MCM5, DNA2, MCM2	1.63561	0.976543	0.0892032	0.0863554
GO:0043292~contractile fiber	53	0.00383468	ILK, SYNE1, JPH2, CFL2, ANKRD1, CAPN3, SYNPO, TMOD1, TRIM63, S100A1, TNNC1, TPM1, KRT8, NPNT, KLHL41, MYL4, ACTA2, MYL5, MYL7, OBSCN, SYNPO2L, BIN1, PALLD, MYL2, MYL3, TNNT3, MYZAP, CRYAB, MYL9, MYH6, MYH7, IDO1, SMPX, TWF1, KCNA5, TTN, CST3, PAK1, DNAJB6, BAG3, SMN2, TNNI1, TNNI2, FLNC, SVIL, JUP, ATP2B4, PARVA, PARVB, KRT19, DES, FKBP1B, CDK5R1	1.45953	0.988356	0.10315	0.0998566
GO:0031965~nuclear membrane	66	0.00391595	NUP107, ANKLE1, PHF20, MRPS14, WDR3, NUDT1, ADRA1B, LMNB2, IPO4, LMNB1, SYNE1, AQP1, XPO1, RPS6KA2, NUP62, TMEM109, RRP12, QSOX2, SEPHS1, PTGDS, SLC16A3, TNPO3, TMPO, NDC1, CERS4, RBM15, CERS6, ANXA4, TEX10, ALG14, TMC8, AEN, ATP11B, SIRT1, DNAJC1, CPTP, INA, NUP205, MRPL19, PRICKLE2, RNF6, DTX2, PRICKLE1, HACD3, FAM169A, MTDH, CST3, FZR1, BRIP1, PAK1, GRK5, TNRC18, KLHDC2, AKIRIN1, OSBPL6, CMTM3…	1.39427	0.989406	0.10315	0.0998566
GO:0005581~collagen trimer	28	0.00548131	COLEC12, COLEC11, COL18A1, FCN3, COL16A1, COL13A1, COL4A3BP, EMILIN2, EMILIN1, TIMP1, COL27A1, MMP1, LUM, SAAL1, COL1A1, COL3A1, COL2A1, COL1A2, COL4A2, COL5A1, P4HA1, COL4A1, COL5A3, COL5A2, COL6A1, COL4A6, COL4A5, COL21A1	1.69333	0.998288	0.141136	0.136631
GO:0005662~DNA replication factor A complex	8	0.00560162	PURB, PURA, HELB, RPA3, XPA, TONSL, CDC5L, PRPF19	3.28991	0.998512	0.141136	0.136631
GO:0044438~microbody part	26	0.00595228	ABCD3, PEX11A, PEX11B, HSD17B4, ACOXL, SCP2, NUDT19, LONP2, HACL1, DECR2, CRYM, ACAA1, ACSL1, ACSL6, PIPOX, PEX12, POMC, GRHPR, GNPAT, ACOX2, CNOT1, IMPDH2, PXMP2, CAT, ACOX3, CRAT	1.72455	0.999011	0.143723	0.139134
GO:0044439~peroxisomal part	26	0.00595228	ABCD3, PEX11A, PEX11B, HSD17B4, ACOXL, SCP2, NUDT19, LONP2, HACL1, DECR2, CRYM, ACAA1, ACSL1, ACSL6, PIPOX, PEX12, POMC, GRHPR, GNPAT, ACOX2, CNOT1, IMPDH2, PXMP2, CAT, ACOX3, CRAT	1.72455	0.999011	0.143723	0.139134
GO:0030017~sarcomere	45	0.00633616	SMPX, ILK, KCNA5, TTN, SYNE1, PAK1, JPH2, DNAJB6, BAG3, CFL2, SMN2, TNNI1, ANKRD1, TNNI2, CAPN3, FLNC, SYNPO, TMOD1, TRIM63, JUP, S100A1, TNNC1, TPM1, KRT8, ATP2B4, PARVA, PARVB, KLHL41, MYL4, KRT19, OBSCN, MYL7, DES, SYNPO2L, BIN1, PALLD, MYL2, MYL3, TNNT3, FKBP1B, MYZAP, CRYAB, MYL9, MYH6, MYH7	1.47652	0.999368	0.14987	0.145085
GO:0034399~nuclear periphery	32	0.00670881	SPTBN4, BLM, SP100, NUP205, PAXIP1, NUP107, NUFIP1, UHRF1, SUV39H1, PSIP1, GMCL1, LMNB2, IPO4, LMNB1, ATXN1, CFL2, ZNF703, RUVBL1, ENC1, PHACTR3, JAK2, RUNX1T1, CENPW, CAD, KRT8, PRPF40A, NUP153, SRPK1, POLA1, STX1B, CENPF, DDX39B	1.60483	0.999591	0.15551	0.150546
GO_MF
Term	Count	PValue	Genes	Fold Enrichment	Bonferroni	Benjamini	FDR
GO:0030554~adenyl nucleotide binding	309	1.13482e-06	EIF4A1, VARS, ULK4, TESK1, ACSM6, SMC6, MKI67, RPS6KA3, FLAD1, RPS6KA2, CHEK2, CHEK1, PDK4, CKMT1B, LONP2, KIF21B, SEPHS1, EPHB1, EPHB3, PDK1, PRKCG, PRKCI, EPHA7, ENTPD2, ACSL1, PRKCE, ACSL6, PASK, RUNX3, BCR, DDX39B, MTHFD1, PRKAR1A, YME1L1, SIK1, IDNK, PRKCQ, TTLL12, DNA2, KIF20A, PRKD1, ALPK2, PFN1, KIF20B, EPHA1, NAIP, EPHA3, PIF1, SLC22A5, EPHA10, TARSL2, PRKDC, NOLC1, TWF1, FIGNL2, MST1R, …	1.27849	0.00265762	0.00266115	0.0026203
GO:0032559~adenyl ribonucleotide binding	304	3.21293e-06	EIF4A1, VARS, ULK4, TESK1, ACSM6, SMC6, MKI67, RPS6KA3, FLAD1, RPS6KA2, CHEK2, CHEK1, PDK4, CKMT1B, LONP2, KIF21B, SEPHS1, EPHB1, EPHB3, PDK1, PRKCG, PRKCI, EPHA7, ENTPD2, ACSL1, PRKCE, ACSL6, PASK, RUNX3, BCR, DDX39B, MTHFD1, PRKAR1A, YME1L1, SIK1, IDNK, PRKCQ, TTLL12, DNA2, KIF20A, PRKD1, ALPK2, KIF20B, EPHA1, NAIP, EPHA3, PIF1, SLC22A5, EPHA10, TARSL2, PRKDC, NOLC1, TWF1, FIGNL2, MST1R, ACTR3B…	1.26684	0.00750603	0.00292375	0.00287886
GO:0005524~ATP binding	297	4.08076e-06	EIF4A1, VARS, ULK4, TESK1, ACSM6, SMC6, MKI67, RPS6KA3, FLAD1, RPS6KA2, CHEK2, CHEK1, PDK4, CKMT1B, LONP2, KIF21B, SEPHS1, EPHB1, EPHB3, PDK1, PRKCG, PRKCI, EPHA7, ENTPD2, ACSL1, PRKCE, ACSL6, PASK, RUNX3, BCR, DDX39B, MTHFD1, YME1L1, SIK1, IDNK, PRKCQ, TTLL12, DNA2, KIF20A, PRKD1, ALPK2, KIF20B, EPHA1, NAIP, EPHA3, PIF1, SLC22A5, EPHA10, TARSL2, PRKDC, NOLC1, TWF1, FIGNL2, MST1R, ACTR3B, HELZ2, …	1.26747	0.00952377	0.00292375	0.00287886
GO:0036094~small molecule binding	480	5.20039e-06	TESK1, SMC6, RNF112, SCP2, FDXR, CKMT1B, DUS4L, PRKCG, PRKCI, PRKCE, PASK, BCR, MTHFD1, DDX39B, PRKAR1A, YME1L1, PRKCQ, IDNK, PRKD1, ASTN2, PIF1, TARSL2, PRKDC, SAR1B, CRABP1, NOLC1, FIGNL2, HSD11B2, CYB5R1, GRPEL2, VPS11, PLK4, LYN, CDK19, ST13, EIF2AK1, PLK1, DNAH14, MTHFR, CDC7, BRAF, ABCA8, EIF2AK4, CDC6, HNRNPL, EHD1, UCK2, CYB5RL, CPEB3, CPEB2, CPEB4, RET, MOCS2, PYGM, RFK, TK1, JAK2, JAK1,…	1.19114	0.0121209	0.00292375	0.00287886
GO:0000166~nucleotide binding	448	7.2553e-06	TESK1, SMC6, RNF112, FDXR, CKMT1B, DUS4L, PRKCG, PRKCI, PRKCE, PASK, BCR, MTHFD1, DDX39B, PRKAR1A, YME1L1, PRKCQ, IDNK, PRKD1, PIF1, TARSL2, PRKDC, SAR1B, NOLC1, FIGNL2, HSD11B2, CYB5R1, GRPEL2, VPS11, PLK4, LYN, CDK19, ST13, EIF2AK1, PLK1, DNAH14, MTHFR, CDC7, BRAF, ABCA8, EIF2AK4, CDC6, HNRNPL, EHD1, UCK2, CYB5RL, CPEB3, CPEB2, CPEB4, RET, MOCS2, PYGM, RFK, TK1, JAK2, JAK1, HELLS, RMI1, ITPK1, …	1.19643	0.0168698	0.00292375	0.00287886
GO:1901265~nucleoside phosphate binding	448	7.4808e-06	TESK1, SMC6, RNF112, FDXR, CKMT1B, DUS4L, PRKCG, PRKCI, PRKCE, PASK, BCR, MTHFD1, DDX39B, PRKAR1A, YME1L1, PRKCQ, IDNK, PRKD1, PIF1, TARSL2, PRKDC, SAR1B, NOLC1, FIGNL2, HSD11B2, CYB5R1, GRPEL2, VPS11, PLK4, LYN, CDK19, ST13, EIF2AK1, PLK1, DNAH14, MTHFR, CDC7, BRAF, ABCA8, EIF2AK4, CDC6, HNRNPL, EHD1, UCK2, CYB5RL, CPEB3, CPEB2, CPEB4, RET, MOCS2, PYGM, RFK, TK1, JAK2, JAK1, HELLS, RMI1, ITPK1, …	1.19593	0.0173896	0.00292375	0.00287886
GO:0004672~protein kinase activity	143	1.60129e-05	AMHR2, ULK4, MAP3K7CL, TESK1, BUB1B, MYLK3, RPS6KA3, NRBP2, COL4A3BP, FGF7, SLK, TRIM28, RPS6KA2, CHEK2, CHEK1, PDK4, PIM1, NEK1, PIM2, MAP3K9, STK32B, EPHB1, STK32C, EPHB3, PDK1, MAP3K5, PDGFRB, PRKCG, PRKCI, EPHA7, KCNH8, PRKCE, MATK, LMTK3, VRK1, PASK, BCR, ERN2, OBSCN, MELK, MAK, TSSK6, SIK1, PRKCQ, PRKD1, ALPK2, EPHA1, CSNK1G2, EPHA3, CSF1R, BRSK2, EPHA10, PRKDC, TWF1, MST1R, PKMYT1, STK4, C…	1.39931	0.0368542	0.00536431	0.00528196
GO:0019838~growth factor binding	40	1.83696e-05	ACVRL1, NRP1, HTRA3, HTRA1, LTBP3, PCSK6, FSTL4, CYR61, ACVR1C, IGFBPL1, GPC1, IGFBP7, ITGAV, FGFBP3, IGFBP1, PDGFRB, IGFBP5, API5, IL1R1, DUSP1, IGFBP3, RHBDF2, CRIM1, LIFR, ACVR2B, VASN, COL1A1, COL3A1, COL2A1, COL1A2, COL5A1, COL4A1, COL6A1, PXDN, ITGA6, HAP1, IL6ST, IL9R, FGFR1, ENG	1.99377	0.0421625	0.0053846	0.00530193
GO:0016301~kinase activity	189	5.61712e-05	MAPKBP1, AMHR2, ULK4, MAP3K7CL, TESK1, BUB1B, WDR83, MYLK3, EPS8, RPS6KA3, NRBP2, COL4A3BP, FGF7, SLK, TRIM28, PLAU, RPS6KA2, CHEK2, CHEK1, PDK4, PIM1, CKMT1B, NEK1, PIM2, MAP3K9, SEPHS1, STK32B, EPHB1, STK32C, EPHB3, PDK1, MAP3K5, PDGFRB, PRKCG, PRKCI, EPHA7, KCNH8, MAGI3, PRKCE, MATK, LMTK3, VRK1, PASK, MAPK8IP1, BCR, ERN2, OBSCN, MELK, PRKAR1A, MAK, SHPK, CMPK1, TSSK6, SIK1, IDNK, PRKCQ, PRKD1…	1.30501	0.123418	0.0146357	0.014411
GO:0017076~purine nucleotide binding	356	7.54991e-05	EIF4A1, VARS, ULK4, TESK1, ACSM6, SMC6, MKI67, RNF112, RPS6KA3, FLAD1, RPS6KA2, CHEK2, CHEK1, PDK4, CKMT1B, LONP2, KIF21B, SEPHS1, EPHB1, EPHB3, PDK1, PRKCG, PRKCI, EPHA7, ENTPD2, ACSL1, PRKCE, ACSL6, PASK, RUNX3, BCR, DDX39B, MTHFD1, RRAGB, PRKAR1A, YME1L1, SIK1, SUCLG1, IDNK, PRKCQ, TTLL12, DNA2, KIF20A, PRKD1, ALPK2, PFN1, KIF20B, EPHA1, NAIP, EPHA3, PIF1, SLC22A5, EPHA10, RRAD, TARSL2, SAR1B,…	1.19731	0.162264	0.0162901	0.01604
GO:0005201~extracellular matrix structural constituent	28	7.95607e-05	FBN2, LAMA4, LAMC1, HAPLN3, HAPLN1, EFEMP2, EMILIN2, EMILIN1, MUC4, COL27A1, LUM, TFPI2, BGN, LAMB1, MUC3A, COL1A1, BCAN, COL3A1, COL2A1, COL1A2, COL4A2, COL5A1, COL4A1, COL5A3, COL5A2, PXDN, COL4A6, COL4A5	2.17855	0.170206	0.0162901	0.01604
GO:0019901~protein kinase binding	117	8.3361e-05	IL1RAP, PARK2, RPS6KA3, PPP1CC, ZFP36, FAM150A, CHEK2, CCNL2, FBXO5, SLC12A7, MAP3K5, PDGFRB, MEF2A, DAXX, VRK1, TICAM1, CDC25C, CDC25A, MAPK8IP1, TOM1L2, STX1B, MSH2, PRKAR1A, SDPR, PKP2, SIK1, KIF20A, EPHA1, SKAP1, BRSK2, SHC2, GATA6, GATA4, THY1, PIK3R1, ZBTB4, CCNB1, GRK5, FAM83D, MAP2K6, JUP, CAV2, NEK6, RCC2, PLK1, BRAF, GDF3, POLA1, TPX2, RGCC, RHEB, PKIA, MAP3K13, TP73, ACVRL1, USP37, DIR…	1.40577	0.177568	0.0162901	0.01604
GO:0004674~protein serine/threonine kinase activity	102	0.000104902	AMHR2, ULK4, MAP3K7CL, TESK1, BUB1B, MYLK3, RPS6KA3, NRBP2, SLK, RPS6KA2, CHEK2, CHEK1, PIM1, NEK1, PIM2, MAP3K9, STK32B, STK32C, MAP3K5, PRKCG, PRKCI, PRKCE, LMTK3, VRK1, PASK, BCR, ERN2, OBSCN, MELK, MAK, TSSK6, SIK1, PRKCQ, PRKD1, ALPK2, CSNK1G2, BRSK2, PRKDC, PKMYT1, STK4, CCNB2, CCNB1, GRK5, STK36, TRPM6, MAP2K6, PLK4, CDK19, TGFB2, NEK6, EIF2AK1, NEK7, PLK1, CDC7, BRAF, EIF2AK4, CLK4, SRPK1…	1.43657	0.218085	0.0189228	0.0186323
GO:0032550~purine ribonucleoside binding	346	0.000132827	EIF4A1, VARS, ULK4, TESK1, ACSM6, SMC6, MKI67, RNF112, RPS6KA3, FLAD1, RPS6KA2, CHEK2, CHEK1, PDK4, CKMT1B, LONP2, KIF21B, SEPHS1, EPHB1, EPHB3, PDK1, PRKCG, PRKCI, EPHA7, ENTPD2, ACSL1, PRKCE, ACSL6, PASK, RUNX3, BCR, DDX39B, MTHFD1, RRAGB, YME1L1, SIK1, SUCLG1, IDNK, PRKCQ, TTLL12, DNA2, KIF20A, PRKD1, ALPK2, KIF20B, EPHA1, NAIP, EPHA3, PIF1, SLC22A5, EPHA10, RRAD, TARSL2, SAR1B, PRKDC, NOLC1, …	1.19324	0.267653	0.0212285	0.0209026
GO:0032549~ribonucleoside binding	346	0.000148557	EIF4A1, VARS, ULK4, TESK1, ACSM6, SMC6, MKI67, RNF112, RPS6KA3, FLAD1, RPS6KA2, CHEK2, CHEK1, PDK4, CKMT1B, LONP2, KIF21B, SEPHS1, EPHB1, EPHB3, PDK1, PRKCG, PRKCI, EPHA7, ENTPD2, ACSL1, PRKCE, ACSL6, PASK, RUNX3, BCR, DDX39B, MTHFD1, RRAGB, YME1L1, SIK1, SUCLG1, IDNK, PRKCQ, TTLL12, DNA2, KIF20A, PRKD1, ALPK2, KIF20B, EPHA1, NAIP, EPHA3, PIF1, SLC22A5, EPHA10, RRAD, TARSL2, SAR1B, PRKDC, NOLC1, …	1.19131	0.294178	0.0212285	0.0209026
GO:0001883~purine nucleoside binding	346	0.000148557	EIF4A1, VARS, ULK4, TESK1, ACSM6, SMC6, MKI67, RNF112, RPS6KA3, FLAD1, RPS6KA2, CHEK2, CHEK1, PDK4, CKMT1B, LONP2, KIF21B, SEPHS1, EPHB1, EPHB3, PDK1, PRKCG, PRKCI, EPHA7, ENTPD2, ACSL1, PRKCE, ACSL6, PASK, RUNX3, BCR, DDX39B, MTHFD1, RRAGB, YME1L1, SIK1, SUCLG1, IDNK, PRKCQ, TTLL12, DNA2, KIF20A, PRKD1, ALPK2, KIF20B, EPHA1, NAIP, EPHA3, PIF1, SLC22A5, EPHA10, RRAD, TARSL2, SAR1B, PRKDC, NOLC1, …	1.19131	0.294178	0.0212285	0.0209026
GO:0001882~nucleoside binding	347	0.000153896	EIF4A1, VARS, ULK4, TESK1, ACSM6, SMC6, MKI67, RNF112, RPS6KA3, FLAD1, RPS6KA2, CHEK2, CHEK1, PDK4, CKMT1B, LONP2, KIF21B, SEPHS1, EPHB1, EPHB3, PDK1, PRKCG, PRKCI, EPHA7, ENTPD2, ACSL1, PRKCE, ACSL6, PASK, RUNX3, BCR, DDX39B, MTHFD1, RRAGB, YME1L1, SIK1, SUCLG1, IDNK, PRKCQ, TTLL12, DNA2, KIF20A, PRKD1, ALPK2, KIF20B, EPHA1, NAIP, EPHA3, PIF1, SLC22A5, EPHA10, RRAD, TARSL2, SAR1B, PRKDC, NOLC1, …	1.19026	0.30296	0.0212285	0.0209026
GO:0019900~kinase binding	127	0.000174437	RB1, IL1RAP, PARK2, RPS6KA3, PPP1CC, ZFP36, FAM150A, CHEK2, CCNL2, FBXO5, PDE8A, SLC12A7, MAP3K5, PDGFRB, MEF2A, DAXX, VRK1, TICAM1, CDC25C, CDC25A, MAPK8IP1, TOM1L2, STX1B, MSH2, PRKAR1A, SDPR, PKP2, SIK1, KIF20A, EPHA1, SKAP1, BRSK2, SHC2, GATA6, GATA4, THY1, PIK3R1, ZBTB4, CCNB1, GRK5, FAM83D, MAP2K6, JUP, CAV2, NEK6, RCC2, PLK1, BRAF, GDF3, CDC6, POLA1, TPX2, RGCC, RHEB, PKIA, TOLLIP, IGSF9B,…	1.36179	0.335746	0.0227252	0.0223764
GO:0035639~purine ribonucleoside triphosphate binding	343	0.000192539	EIF4A1, VARS, ULK4, TESK1, ACSM6, SMC6, MKI67, RNF112, RPS6KA3, FLAD1, RPS6KA2, CHEK2, CHEK1, PDK4, CKMT1B, LONP2, KIF21B, SEPHS1, EPHB1, EPHB3, PDK1, PRKCG, PRKCI, EPHA7, ENTPD2, ACSL1, PRKCE, ACSL6, PASK, RUNX3, BCR, DDX39B, MTHFD1, RRAGB, YME1L1, SIK1, SUCLG1, IDNK, PRKCQ, TTLL12, DNA2, KIF20A, PRKD1, ALPK2, KIF20B, EPHA1, NAIP, EPHA3, PIF1, SLC22A5, EPHA10, RRAD, TARSL2, SAR1B, PRKDC, NOLC1, …	1.18868	0.363358	0.0237634	0.0233986
GO:0032555~purine ribonucleotide binding	350	0.000209451	EIF4A1, VARS, ULK4, TESK1, ACSM6, SMC6, MKI67, RNF112, RPS6KA3, FLAD1, RPS6KA2, CHEK2, CHEK1, PDK4, CKMT1B, LONP2, KIF21B, SEPHS1, EPHB1, EPHB3, PDK1, PRKCG, PRKCI, EPHA7, ENTPD2, ACSL1, PRKCE, ACSL6, PASK, RUNX3, BCR, DDX39B, MTHFD1, RRAGB, PRKAR1A, YME1L1, SIK1, SUCLG1, IDNK, PRKCQ, TTLL12, DNA2, KIF20A, PRKD1, ALPK2, KIF20B, EPHA1, NAIP, EPHA3, PIF1, SLC22A5, EPHA10, RRAD, TARSL2, SAR1B, PRKDC…	1.18525	0.388117	0.0245581	0.0241811
GO:1901363~heterocyclic compound binding	1014	0.000239793	TDRKH, ZNF296, TESK1, SPIB, CKMT1B, PKNOX2, MEF2A, HES6, WDHD1, MEF2C, TYW5, ZNF281, RFX2, RNASE1, BCR, AR, ISL2, MTHFD1, DDX39B, PRKAR1A, DDIT3, IDNK, CCDC169-SOHLH2, IDO1, PIF1, SET, ZNF273, PARPBP, TARSL2, SAR1B, MEPCE, GATA6, FIGNL2, GATA5, GATA4, GATA3, MRPL11, CYB5R1, HSD11B2, LARP1, GRPEL2, HEXIM1, LYN, JUN, EIF2AK1, NR2F1, ABCA8, NR2F2, EIF2AK4, NR0B2, TBL3, UCK2, LAS1L, AGO4, NANOG, CYB5…	1.08347	0.43015	0.0267769	0.0263658
GO:0097159~organic cyclic compound binding	1026	0.000281289	TDRKH, ZNF296, TESK1, SPIB, SCP2, CKMT1B, PKNOX2, MEF2A, HES6, WDHD1, MEF2C, TYW5, ZNF281, RFX2, RNASE1, BCR, AR, ISL2, MTHFD1, DDX39B, PRKAR1A, DDIT3, IDNK, CCDC169-SOHLH2, IDO1, PIF1, SET, ZNF273, PARPBP, TARSL2, SAR1B, MEPCE, GATA6, FIGNL2, GATA5, GATA4, GATA3, MRPL11, CYB5R1, HSD11B2, LARP1, GRPEL2, HEXIM1, LYN, JUN, EIF2AK1, NR2F1, ABCA8, NR2F2, EIF2AK4, NR0B2, TBL3, UCK2, LAS1L, AGO4, NANOG…	1.08161	0.483002	0.0277741	0.0273477
GO:0000062~fatty-acyl-CoA binding	14	0.000285375	ACBD7, GCDH, ACADVL, ACOT7, ACADSB, HMGCL, ALDH6A1, ACOXL, SCP2, ACOX2, SOAT1, ACADM, ACOX3, ACADS	2.97736	0.487933	0.0277741	0.0273477
GO:1901681~sulfur compound binding	58	0.000296783	SEMA5A, SUV39H2, NRP1, ACADVL, PCSK6, CYR61, FGF7, ACOXL, LIPC, SCP2, RSPO2, RSPO3, SOST, ACADM, RSPO1, FGFBP3, ACADS, POSTN, ACOT7, METTL3, GREM2, CCDC80, ACOX2, SOAT1, ACOX3, CEP104, GCDH, COL13A1, PCOLCE2, CHRD, NDNF, THBS3, VTN, ADAMTS15, HMGCL, CBS, GPC1, APOH, GPC2, SLIT3, GPC5, SLIT2, GPC4, APOB, ELANE, GSTM4, ACBD7, SERPIND1, TPK1, FN1, VEGFB, ACADSB, BMP4, ALDH6A1, COL5A1, COL5A3, FMOD, …	1.58817	0.501454	0.0277741	0.0273477
GO:0097367~carbohydrate derivative binding	408	0.000304529	TESK1, SMC6, RNF112, LIPC, CKMT1B, PRKCG, PRKCI, PRKCE, PASK, BCR, BCAN, MTHFD1, DDX39B, PRKAR1A, YME1L1, PRKCQ, IDNK, PRKD1, MPPE1, PIF1, COL13A1, TARSL2, PRKDC, SAR1B, NOLC1, FIGNL2, THY1, ADAMTS15, ELANE, PLK4, LYN, CDK19, ST13, EIF2AK1, PLK1, DNAH14, FN1, CDC7, BRAF, ABCA8, EIF2AK4, CDC6, EHD1, UCK2, RET, SERPINA1, RFK, RSPO2, RSPO3, TK1, RSPO1, JAK2, FGFBP3, JAK1, HELLS, ITPK1, BGN, RRAS2, T…	1.16156	0.510431	0.0277741	0.0273477
GO:0032553~ribonucleotide binding	351	0.000313077	EIF4A1, VARS, ULK4, TESK1, ACSM6, SMC6, MKI67, RNF112, RPS6KA3, FLAD1, RPS6KA2, CHEK2, CHEK1, PDK4, CKMT1B, LONP2, KIF21B, SEPHS1, EPHB1, EPHB3, PDK1, PRKCG, PRKCI, EPHA7, ENTPD2, ACSL1, PRKCE, ACSL6, PASK, RUNX3, BCR, DDX39B, MTHFD1, RRAGB, PRKAR1A, YME1L1, SIK1, SUCLG1, IDNK, PRKCQ, TTLL12, DNA2, KIF20A, PRKD1, ALPK2, KIF20B, EPHA1, NAIP, EPHA3, PIF1, SLC22A5, EPHA10, RRAD, TARSL2, SAR1B, PRKDC…	1.17863	0.52015	0.0277741	0.0273477
GO:0003690~double-stranded DNA binding	163	0.000319787	ZNF691, ZMYND8, NUCKS1, IKZF3, PARK2, SOX2, SOX18, PITX2, PKNOX2, MEF2A, MED1, NKX2-8, HES6, MEF2C, SMARCC1, KDM2B, ZNF281, LMO2, RFX2, SOX13, ARID5B, MITF, EBF4, SOX10, RUNX3, MSH6, AR, ZNF90, NEIL3, MSH2, DDIT3, ZW10, ZNF714, TFAM, HOXB3, CCDC169-SOHLH2, PGR, HOXB5, ZNF431, ZNF551, ZNF273, PRKDC, GATA6, GATA5, GATA4, GATA3, ZBTB4, RAD51AP1, ORC4, HMBOX1, PCBP3, DHX33, NTHL1, ORC2, TNRC18, ZNF14…	1.29186	0.527643	0.0277741	0.0273477
GO:0019899~enzyme binding	332	0.000338129	RB1, IPO11, ABAT, SMC6, EPS8, RPS6KA3, RUSC2, TRIM28, CHEK2, LONP2, PLCE1, FBXO5, CCNL2, SLC12A7, TBC1D10A, MEF2A, DAXX, MEF2C, IL1R1, PRKCE, ACSL6, SYTL5, SYTL4, MAPK8IP1, PPP1R3G, BCR, STX1B, AR, CARHSP1, DAAM1, SDPR, BIN1, PRKAR1A, DAAM2, PPP1R3D, SIK1, KIF20A, PFN1, EPHA1, OPTN, SKAP1, SPTBN4, ADCYAP1R1, HACD1, PRKDC, EPAS1, GATA6, GATA4, PIK3R1, MST1R, THY1, HACD3, ZBTB4, GABARAP, SNX3, NKAI…	1.184	0.547535	0.0283183	0.0278835
GO:0016773~phosphotransferase activity, alcohol group as acceptor	159	0.000355573	AMHR2, ULK4, MAP3K7CL, TESK1, BUB1B, MYLK3, RPS6KA3, NRBP2, COL4A3BP, FGF7, SLK, TRIM28, RPS6KA2, CHEK2, CHEK1, PDK4, PIM1, NEK1, PIM2, MAP3K9, STK32B, EPHB1, STK32C, EPHB3, PDK1, MAP3K5, PDGFRB, PRKCG, PRKCI, EPHA7, KCNH8, PRKCE, MATK, LMTK3, VRK1, PASK, BCR, ERN2, OBSCN, MELK, MAK, SHPK, TSSK6, SIK1, IDNK, PRKCQ, PRKD1, ALPK2, EPHA1, CSNK1G2, DGKI, EPHA3, CSF1R, BRSK2, EPHA10, PRKDC, TWF1, MST1…	1.29391	0.565677	0.0287128	0.028272
GO:0045499~chemorepellent activity	13	0.000367327	SEMA5A, SEMA5B, SEMA4A, EPHA7, SEMA6A, SEMA4D, SEMA3C, SEMA3D, SEMA3A, SEMA6D, SEMA3B, APOA1, FLRT2	3.07188	0.577489	0.0287128	0.028272
GO:0043169~cation binding	730	0.000407628	ITSN2, ZNF296, ZFYVE9, TESK1, ABAT, ZFYVE28, RNF112, ZMIZ1, CYP1B1, PLCE1, PRKCG, ZNF165, MBNL1, PRKCI, UNC13A, MBNL2, TYW5, ZNF160, PRKCE, ZNF281, SYTL5, HSPG2, SYTL4, MYL4, AR, MYL5, ISL2, MYL7, ZC2HC1A, MYL2, MYL3, PADI3, C19ORF68, YME1L1, PADI2, PRKCQ, PRKD1, MPPE1, ASTN2, MYL9, GTSF1, FREM2, OPTN, ZNF398, IDO1, PIF1, ZNF273, SAR1B, FAXDC2, CFI, XPA, ENDOD1, GATA6, PLA2G3, GATA5, PRDM14, GATA…	1.10549	0.615604	0.0308351	0.0303617
GO:0048407~platelet-derived growth factor binding	8	0.000422557	PDGFRB, COL1A1, COL3A1, COL2A1, COL1A2, COL5A1, COL4A1, COL6A1	4.64004	0.628833	0.0309655	0.0304901
GO:0046872~metal ion binding	721	0.000483021	ITSN2, ZNF296, ZFYVE9, TESK1, ABAT, ZFYVE28, RNF112, ZMIZ1, CYP1B1, PLCE1, PRKCG, ZNF165, MBNL1, PRKCI, UNC13A, MBNL2, TYW5, ZNF160, PRKCE, ZNF281, SYTL5, HSPG2, SYTL4, MYL4, AR, MYL5, ISL2, MYL7, ZC2HC1A, MYL2, MYL3, PADI3, C19ORF68, YME1L1, PADI2, PRKCQ, PRKD1, MPPE1, ASTN2, MYL9, GTSF1, FREM2, OPTN, ZNF398, IDO1, PIF1, ZNF273, SAR1B, FAXDC2, CFI, XPA, ENDOD1, GATA6, PLA2G3, GATA5, PRDM14, GATA…	1.10418	0.677921	0.0343238	0.0337968
GO:0004712~protein serine/threonine/tyrosine kinase activity	16	0.000652352	PRKCG, DYRK4, DYRK2, TESK1, TTK, AURKC, CLK4, ACVR2B, AURKB, AURKA, CLK1, RELN, RPS6KA2, MAP3K9, PAK3, MAP2K6	2.55202	0.783522	0.0449931	0.0443024
GO:1990939~ATP-dependent microtubule motor activity	10	0.000705635	KIF18A, KIF19, KIF18B, KIF5C, KIF26B, KIF14, KIF11, KIFC3, KIF20B, KIF17	3.54447	0.808965	0.0472775	0.0465517
GO:0043167~ion binding	753	0.000869495	ITSN2, ZNF296, ZFYVE9, TESK1, ABAT, ACCS, ZFYVE28, RNF112, SCP2, ZMIZ1, CYP1B1, PLCE1, PRKCG, ZNF165, MBNL1, PRKCI, UNC13A, MBNL2, TYW5, ZNF160, PRKCE, ZNF281, SYTL5, HSPG2, SYTL4, MYL4, AR, MYL5, ISL2, MYL7, ZC2HC1A, MYL2, MYL3, PADI3, C19ORF68, YME1L1, PADI2, PRKCQ, PRKD1, MPPE1, ASTN2, MYL9, GTSF1, FREM2, OPTN, ZNF398, IDO1, PIF1, ZNF273, SAR1B, FAXDC2, CFI, CRABP1, XPA, ENDOD1, GATA6, PLA2G3,…	1.09534	0.869952	0.0555744	0.0547213
GO:0043142~single-stranded DNA-dependent ATPase activity	8	0.000876867	POLQ, PIF1, HELB, RFC3, RFC4, DSCC1, DNA2, CHTF18	4.25337	0.872183	0.0555744	0.0547213
GO:0003777~microtubule motor activity	25	0.000902319	DNAH1, KIF14, KIF11, KIF17, KIF15, KLC4, KLC3, KIF19, KIF5C, KIF21B, KIF3C, KIF1A, DYNC1I1, DNAH14, KIF23, KIF22, KIF18A, KIF18B, APPBP2, KIFC1, KIF26B, KIF2C, KIF20A, KIFC3, KIF20B	1.99377	0.879595	0.0556826	0.0548278
GO:0008017~microtubule binding	53	0.00110672	CETN2, KIF14, FMN1, KIF11, GLI1, KIF17, FTCD, KIF15, KIF19, MAP1LC3A, KIF5C, NUSAP1, NEFM, KIF21B, KIF1A, CEP290, CFAP44, SGIP1, MAP1S, KIF23, KIF22, TERF1, CKAP5, CLIP2, CLIP1, PSRC1, KIFC1, MAP1A, SBDS, BIRC5, KIF2C, KIF20A, KIFC3, KIF20B, CRYAB, KATNB1, NDRG1, GABARAP, SKA1, KLC3, KIF3C, FAM83D, GAS2L2, DYNC1I1, RCC2, PLK1, REEP1, KIF18A, KIF18B, VAPA, APC, PRC1, KIF26B	1.54403	0.925481	0.0665452	0.0655236
GO:1990837~sequence-specific double-stranded DNA binding	145	0.0011767	ZNF691, ZMYND8, IKZF3, PARK2, SOX2, SOX18, PITX2, PKNOX2, MEF2A, MED1, NKX2-8, HES6, MEF2C, SMARCC1, KDM2B, ZNF281, LMO2, RFX2, SOX13, ARID5B, MITF, EBF4, SOX10, RUNX3, AR, ZNF90, MSH2, DDIT3, ZW10, ZNF714, TFAM, HOXB3, CCDC169-SOHLH2, PGR, HOXB5, ZNF431, ZNF551, ZNF273, GATA6, GATA5, GATA4, GATA3, ZBTB4, ORC4, DHX33, ORC2, TNRC18, ZNF148, JUN, ZFHX3, SNAI3, EAF2, HMGA1, SMAD6, NFKB1, FOSL2, NFAT…	1.27601	0.93677	0.0689838	0.0679248
GO:0008134~transcription factor binding	107	0.00125351	RB1, CRTC3, FAM89B, ZMYND8, GMNN, NUCKS1, RNF19A, ENPP2, PIM1, PITX2, MEF2A, MED1, HES6, DAXX, MEF2C, LMO2, SOX10, AR, DDIT3, TFAM, SIK1, ZFPM2, INSIG2, PRKDC, EPAS1, GATA6, GATA5, TWIST1, GATA4, GATA3, PIK3R1, STK4, FOXO1, MTDH, DHX33, TERT, PDCD11, STK36, ZNF703, BPTF, TRAPPC2, BBS1, JUN, CBX5, HMGA1, TNFRSF10A, NR0B2, NFKB1, NFATC4, LHX3, CNOT1, BHLHE40, TAF4B, RCOR3, NFE2L2, TP73, RARG, PPP1R…	1.33333	0.947204	0.0716946	0.070594
GO:0030215~semaphorin receptor binding	11	0.00139783	SEMA5A, SEMA5B, SEMA4A, SEMA6A, RIT2, SEMA3C, SEMA4D, SEMA3D, SEMA3A, SEMA6D, SEMA3B	3.05133	0.962379	0.0780453	0.0768472
GO:0003682~chromatin binding	104	0.00224762	ANKLE1, ZMYND8, NUCKS1, HMGN5, TRIM28, PITX2, MEF2A, MED1, MEF2C, SUPT16H, SMARCC1, VRK1, SOX10, HCFC1, MSH6, PYGO1, AR, TFAM, HIST2H3D, ZNF431, TSHZ1, CDCA5, TSHZ2, GATA6, GATA5, PRDM14, GATA4, PRDM13, GATA3, PRDM11, FOXO1, ORC1, TNRC18, HIST1H3H, JUN, CBX5, FANCM, AUTS2, CBX2, HMGA1, SMAD6, NFKB1, FOSL2, TADA2B, POLA1, BCL6, TP73, CALCOCO1, THRA, CHD8, PHF1, SUV39H1, KDM8, SETD7, PSIP1, BMI1, G…	1.31652	0.99489	0.122573	0.120692
GO:0008574~ATP-dependent microtubule motor activity, plus-end-directed	9	0.00230332	KIF18A, KIF19, KIF18B, KIF5C, KIF26B, KIF14, KIF11, KIF20B, KIF17	3.37767	0.995517	0.122757	0.120872
GO:0030234~enzyme regulator activity	189	0.00277139	RNH1, RAB3A, FAM13B, TBC1D3B, GMFG, PROS1, TBC1D3C, FRY, RGS4, PREX2, PYCARD, C4B, RGS5, RPS6KA3, SYDE1, PTTG1, FAM150A, PPP2R1B, SLN, PPP4R4, ARHGDIB, CAPN3, CCNL2, TBC1D10A, AGFG2, RGS7, CAST, PPP1R16B, DAXX, CISH, IGFBP3, PRKCE, PPP1R16A, ATP1B3, ATP1B1, RUNDC3A, MAPK8IP1, BCR, PYGO1, DEPDC1B, PRKAR1A, SERPING1, CLPSL2, PFN1, RIN2, NAIP, DGKI, RTN4R, PIF1, BRSK2, SET, ARHGAP19, CABP1, THY1, PI…	1.21067	0.998508	0.14442	0.142203
GO:0001227~transcriptional repressor activity, RNA polymerase II transcription regulatory region sequence-specific binding	43	0.00285469	BTG2, TSHZ1, TSHZ2, ZBTB20, GATA3, ZBTB4, FOXO1, RELA, PURB, SCRT2, PCBP3, IFI16, NFIL3, ZNF280A, ZNF280C, HES1, JARID2, ZNF148, PITX2, E2F7, TGIF1, HES6, FOXD3, KLF12, ZNF281, SNAI3, ARID5B, MITF, KLF16, TBX3, POU5F1, NFKB1, NFATC4, GCFC2, ZEB2, AEBP2, IRF3, BCL6, BHLHE40, NFE2L3, INSM1, MXD1, ZFPM2	1.55876	0.998774	0.144884	0.14266
GO:0042803~protein homodimerization activity	143	0.0029172	PLVAP, CSF1, PRDM6, ABAT, PLOD1, ACCS, IKZF3, PYCARD, NPPC, SLK, CHEK2, MAP3K9, SEPHS1, PITX2, MAP3K5, SH3GLB1, DAXX, ACOT7, DGAT2, TYW5, S100A1, ACSL6, HOGA1, SDCBP2, MSH6, CLIP1, MSH2, DDIT3, KIF20B, IL6ST, CSF1R, SLC22A6, KCNE2, PEX11A, NPR3, PEX11B, ASMT, XPA, ZBTB1, TWIST1, STK4, ZBTB4, GJC3, TERT, GRPEL2, PDGFC, ECT2, RAB11FIP3, RAB11FIP4, GSTM4, WWTR1, TGFB2, JUN, CBX5, AMBP, JUP, CAV2, CA…	1.24979	0.998941	0.144884	0.14266
GO:0019199~transmembrane receptor protein kinase activity	24	0.00302806	PDGFRB, RET, ACVRL1, CSF1R, NRP1, EPHA7, AMHR2, EPHA10, CRIM1, MST1R, ACVR2B, EFNB3, ACVR1C, ERBB4, KIT, NPTN, BMPR1B, EPHA1, EPHB1, EPHA3, EPHB3, ENG, FGFR1, DDR2	1.86733	0.999184	0.144884	0.14266
GO:0042802~identical protein binding	250	0.00308869	RB1, ABAT, ACCS, IKZF3, CHEK2, SEPHS1, B2M, DAXX, ACOT7, TYW5, PHYKPL, MAP1S, ACSL6, HOGA1, SOX10, MAPK8IP1, HCFC1, DDX39B, DAAM1, BIN1, DDIT3, PADI3, PRKD1, KIF20B, OPTN, SLC22A6, MAGED1, PEX11A, PEX11B, XPA, ZBTB1, TWIST1, ZBTB4, GMCL1, GJC3, TERT, APOH, GRPEL2, PDGFC, CEP72, RAB11FIP3, RAB11FIP4, GSTM4, PLK4, WWTR1, JUN, JUP, ST13, CADM2, FZD4, EIF2AK1, FZD9, FN1, PTK6, BRAF, NR2F2, MINA, GDF6…	1.17453	0.999293	0.144884	0.14266
GO:0033613~activating transcription factor binding	19	0.00308922	RB1, MEF2A, JUN, MEF2C, LMO2, PSIP1, GATA4, TBX3, RELA, HIPK2, MAD2L2, DHX33, HNF4A, HAND2, TBX20, BHLHE40, ATOH8, PITX2, NFE2L2	2.05459	0.999294	0.144884	0.14266
KEGG Pathway
Term	Count	PValue	Genes	Fold Enrichment	Bonferroni	Benjamini	FDR
hsa04510:Focal adhesion	59	5.50607e-06	ILK, LAMC1, MYLK3, PPP1CC, CAPN2, ITGAV, PDGFRB, PRKCG, COL27A1, PDPK1, ITGA1, MYL5, COL2A1, MYL7, COL4A2, PIK3CA, COL4A1, MYL2, COL6A1, COL4A6, ITGA8, COL4A5, ITGA6, TLN2, ITGA5, SOS1, MYL9, SOS2, BIRC2, SHC2, LAMA2, LAMA4, LAMA3, PIK3R1, THBS3, PIK3R5, VTN, PAK1, RELN, PDGFC, FLNC, PAK3, JUN, BAD, CAV2, FN1, VEGFB, BRAF, PARVA, LAMB1, PARVB, COL1A1, COL3A1, COL1A2, COL5A1, ITGA10, COL5A3, COL5A…	1.78622	0.00160099	0.00159443	0.00153964
hsa03030:DNA replication	18	1.09583e-05	PRIM2, FEN1, RFC3, RFC4, RNASEH2A, PCNA, PRIM1, POLA1, POLA2, RPA3, POLD1, POLE2, MCM3, MCM4, MCM5, DNA2, POLE, MCM2	3.11831	0.0031838	0.00159443	0.00153964
hsa04512:ECM-receptor interaction	31	1.7066e-05	LAMA2, LAMA4, LAMA3, LAMC1, THBS3, VTN, RELN, SV2A, ITGAV, COL27A1, ITGA1, FN1, LAMB1, HSPG2, COL1A1, COL3A1, COL2A1, COL1A2, COL4A2, COL5A1, COL4A1, ITGA10, COL5A3, COL5A2, COL6A1, ITGA11, ITGA8, COL4A6, COL4A5, ITGA6, ITGA5	2.22225	0.00495392	0.0016554	0.00159851
hsa04110:Cell cycle	35	0.000798095	RB1, ANAPC13, PCNA, PRKDC, BUB1B, TTK, PKMYT1, ORC4, CCNB2, FZR1, CCNB1, CDC45, ORC1, PTTG1, CHEK2, ORC2, CHEK1, E2F3, BUB1, TGFB2, CDKN2B, PLK1, CDC7, CDC6, CDC25C, SMC1A, CDC25A, MAD2L2, CCNA2, MCM3, MCM4, MCM5, ANAPC1, MCM2, MAD2L1	1.76034	0.207322	0.0569402	0.0549835
hsa04974:Protein digestion and absorption	27	0.000978354	KCNK5, COL18A1, CPB2, COL13A1, ATP1A1, SLC1A5, SLC8A2, KCNN4, CPA1, COL27A1, ATP1B3, ATP1B1, COL1A1, COL3A1, COL2A1, COL1A2, COL4A2, COL5A1, CTRL, COL4A1, XPNPEP2, COL5A3, COL5A2, COL6A1, COL4A6, COL4A5, COL21A1	1.91351	0.247866	0.0569402	0.0549835
hsa05146:Amoebiasis	30	0.0019521	RAB5B, LAMA2, LAMA4, LAMA3, LAMC1, PIK3R1, RELA, PIK3R5, PRKCG, TGFB2, COL27A1, SERPINB2, IL1R1, ARG1, FN1, LAMB1, NFKB1, SERPINB6, COL1A1, COL3A1, COL2A1, COL1A2, COL4A2, COL5A1, PIK3CA, COL4A1, COL5A3, COL5A2, COL4A6, COL4A5	1.76508	0.433692	0.0913718	0.0882319
hsa01212:Fatty acid metabolism	17	0.00233971	ACADVL, HACD1, ELOVL5, ACSL1, ELOVL2, OXSM, ACSL6, HACD3, ACADSB, ACACA, HADHB, PPT1, ACSBG1, ACADM, ACOX3, ACAA1, ACADS	2.20881	0.49422	0.0913718	0.0882319
hsa04360:Axon guidance	34	0.00251194	ROBO2, SEMA5A, SEMA5B, NRP1, SEMA3C, SEMA3D, SEMA3A, SEMA3B, NTN4, EFNB1, PAK1, PPP3CC, EFNB3, ABLIM3, CFL2, PLXNA2, SLIT3, SLIT2, PAK3, EPHB1, EPHB3, PLXNA3, SEMA4A, EPHA7, SEMA6A, UNC5A, SEMA4D, SEMA6D, UNC5C, UNC5D, NFATC4, EFNA1, EPHA1, EPHA3	1.66965	0.519003	0.0913718	0.0882319
hsa04550:Signaling pathways regulating pluripotency of stem cells	36	0.00377751	PIK3R1, BMI1, PIK3R5, SOX2, ACVR1C, WNT11, ZIC3, DVL3, JAK2, JARID2, WNT3, JAK1, ZFHX3, FZD2, WNT5B, FZD4, PCGF5, FZD6, PCGF3, WNT5A, FZD9, SMAD9, LIFR, ACVR2B, TBX3, POU5F1, BMP4, BMP2, MEIS1, APC, PIK3CA, ID2, NANOG, BMPR1B, IL6ST, FGFR1	1.6037	0.667574	0.11392	0.110005
hsa04914:Progesterone-mediated oocyte maturation	25	0.00410569	ANAPC13, PDE3B, PIK3R1, PKMYT1, ADCY7, PIK3R5, CCNB2, RPS6KA3, FZR1, CCNB1, RPS6KA2, BUB1, PLK1, BRAF, CDC25C, CDC25A, MAD2L2, CCNA2, PIK3CA, PGR, CPEB3, CPEB2, ANAPC1, MAD2L1, CPEB4	1.79213	0.697966	0.11392	0.110005
hsa00071:Fatty acid degradation	15	0.00430625	GCDH, ACADVL, ADH1C, ACSL1, ADH1A, ACSL6, ACADSB, ADH6, HADHB, ALDH1B1, ACSBG1, ACADM, ACOX3, ACAA1, ACADS	2.22737	0.715159	0.11392	0.110005
hsa05222:Small cell lung cancer	24	0.0063315	RB1, CDKN2B, LAMA2, LAMA4, LAMA3, FN1, LAMB1, TRAF2, LAMC1, PIK3R1, RELA, NFKB1, CKS1B, PIK3R5, COL4A2, PIK3CA, COL4A1, COL4A6, COL4A5, ITGAV, ITGA6, E2F3, BIRC7, BIRC2	1.76093	0.842499	0.153539	0.148263
hsa05200:Pathways in cancer	82	0.00779802	RB1, RET, LAMC1, BRCA2, GLI1, CKS1B, FGF7, MECOM, ITGAV, JAK1, PDGFRB, PRKCG, WNT5B, MMP1, WNT5A, NCOA4, TRAF2, MITF, MSH6, BCR, AR, COL4A2, PIK3CA, MSH2, COL4A1, KIT, COL4A6, RARA, AGTR1, COL4A5, BIRC5, ITGA6, BIRC7, SOS1, SOS2, BIRC2, CSF1R, LAMA2, PTGER1, EPAS1, LAMA4, PTGER2, LAMA3, LPAR4, PIK3R1, STK4, CBL, RASGRP2, ADCY7, FOXO1, RELA, PIK3R5, WNT11, GNG4, DVL3, E2F3, WNT3, RUNX1T1, EGLN1, T…	1.30128	0.897523	0.16468	0.159021
hsa04114:Oocyte meiosis	29	0.00792276	ANAPC13, CAMK2D, CAMK2A, PKMYT1, ADCY7, AURKA, CCNB2, RPS6KA3, PPP1CC, CCNB1, SLK, PPP3CC, PPP2R1B, PTTG1, RPS6KA2, FBXO5, BUB1, PLK1, PPP2R5B, CDC25C, SMC1A, MAD2L2, AR, PGR, CPEB3, CPEB2, ANAPC1, MAD2L1, CPEB4	1.62939	0.901205	0.16468	0.159021
hsa03410:Base excision repair	12	0.0109057	FEN1, NEIL3, PCNA, PARP1, NTHL1, POLD1, POLE2, APEX2, NEIL1, POLE, MUTYH, UNG	2.26786	0.958869	0.211571	0.2043
hsa03320:PPAR signaling pathway	19	0.0158602	GK, ACSL1, PDPK1, MMP1, ACSL6, APOA1, APOC3, ILK, CYP27A1, SCP2, ACOX2, FABP6, FABP7, ACSBG1, ACADM, ACOX3, ANGPTL4, ACAA1, PCK2	1.7686	0.990461	0.288458	0.278545
hsa04146:Peroxisome	22	0.0191336	GSTK1, ABCD3, ACSL1, PEX11A, EPHX2, PEX11B, ACSL6, PIPOX, HSD17B4, PEX12, HMGCL, GNPAT, SCP2, ACOX2, PXMP2, CAT, NUDT19, HACL1, ACOX3, DECR2, ACAA1, CRAT	1.65308	0.996382	0.327522	0.316267
hsa04350:TGF-beta signaling pathway	22	0.0217884	TGIF1, TGFB2, CDKN2B, AMHR2, ZFYVE9, NOG, CHRD, SMAD9, GDF6, SMAD6, ACVR2B, BMP5, GDF7, SMAD7, BMP4, BMP2, ACVR1C, PPP2R1B, BAMBI, ID2, BMPR1B, PITX2	1.6334	0.998356	0.352245	0.34014
hsa04151:PI3K-Akt signaling pathway	70	0.0254527	CHRM2, CSF1, BRCA1, LAMC1, FGF7, PPP2R1B, ITGAV, JAK2, JAK1, PDGFRB, COL27A1, SYK, PDPK1, ITGA1, PPP2R5B, COL2A1, COL4A2, PIK3CA, COL4A1, COL6A1, KIT, COL4A6, ITGA8, COL4A5, ITGA6, ITGA5, SOS1, SOS2, IFNAR1, CSF1R, PHLPP1, LAMA2, LAMA4, LAMA3, LPAR4, PIK3R1, RELA, THBS3, PIK3R5, VTN, RELN, GNG4, PDGFC, THEM4, PCK2, ANGPT1, BAD, FN1, VEGFB, LAMB1, PPP2R3A, GNG11, EPOR, NFKB1, GH2, EFNA1, COL1A1, C…	1.2654	0.999448	0.389827	0.376431
hsa05221:Acute myeloid leukemia	16	0.0269883	TCF7L1, JUP, BAD, BRAF, PIK3R1, RELA, NFKB1, PIK3R5, PIK3CA, KIT, PIM1, RARA, PIM2, SOS1, SOS2, RUNX1T1	1.78189	0.999651	0.392679	0.379185
hsa05166:HTLV-I infection	53	0.0326302	RB1, NRP1, CD40, CRTC3, BUB1B, ZFP36, PPP3CC, XPO1, PTTG1, CHEK2, CHEK1, HLA-DOB, POLE, JAK1, PDGFRB, WNT5B, IL1R1, WNT5A, RRAS2, PIK3CA, LCK, TLN2, ANAPC1, VAC14, PCNA, PIK3R1, ADCY7, RELA, PIK3R5, HLA-DMB, WNT11, TERT, POLD1, TP53INP1, DVL3, E2F3, WNT3, RANBP1, TGFB2, CDKN2B, JUN, FZD2, VCAM1, FZD4, FZD6, FZD9, NFKB1, NFATC4, APC, POLE2, HLA-DRA, LTBR, MAD2L1	1.30134	0.999936	0.452161	0.436623
hsa05205:Proteoglycans in cancer	43	0.0353626	CD63, CAMK2D, CAMK2A, TWIST1, PIK3R1, CBL, PIK3R5, VTN, PPP1CC, PAK1, WNT11, PLAU, ERBB4, GPC1, TIMP3, PLCE1, ITGAV, FLNC, WNT3, PRKCG, TGFB2, FZD2, WNT5B, FZD4, CAV2, LUM, PDPK1, FZD6, WNT5A, FZD9, IGF2, FN1, GAB1, RRAS2, BRAF, HSPG2, PIK3CA, PDCD4, NANOG, ITGA5, SOS1, SOS2, FGFR1	1.34087	0.999972	0.456243	0.440564
hsa00062:Fatty acid elongation	9	0.0360604	HADHB, ELOVL1, HACD1, ACOT7, ELOVL5, ELOVL2, PPT1, ACOT1, HACD3	2.24519	0.999977	0.456243	0.440564

## Sheet: Set 2
Supplementary Table S4.2 Annotation Enrichment Analysis of DE mRNA Set 2 (Top 50 terms)
GO_BP
Term	Count	PValue	Genes	Fold Enrichment	Bonferroni	Benjamini	FDR
GO:0003012~muscle system process	84	1.87128e-10	DOCK5, MYOM1, RYR2, BMP10, SYNM, LMOD1, DYSF, ATP2A2, PIK3C2A, SLC8A1, MYOM2, CTGF, LMOD2, GJA1, CSRP3, EDNRA, HTR7, SGCA, MB, PPP1R13L, ZC3H12A, HEY2, ANXA6, BDKRB2, PRKACA, MYBPC3, ARG2, MYOCD, HSP90AA1, TRPC3, TPM3, IL15, ACTN2, TPM2, PDE4D, PGAM2, ANK2, PRKCA, TNNI3K, ADRA2B, TRDN, ACE2, CACNB2, ACTA1, MYH2, CASQ2, CASQ1, PPP1R12B, ALDOA, HCN4, CAMK2B, AKAP6, CACNA1D, CACNA1C, ADRB2, NOL3, SR…	2.05923	1.52303e-06	1.52303e-06	1.51611e-06
GO:0042692~muscle cell differentiation	75	2.05421e-09	FHOD3, BMP10, BTG1, BHLHE41, LMOD1, FHL2, ATP2A2, HNRNPU, LDB3, RORA, SLC8A1, MYPN, LMOD2, PTBP1, CYP26B1, UCHL1, CSRP3, LGALS1, NMRK2, SOX15, HEY2, MYO18B, SPEG, MYOZ3, BVES, MYOZ2, CD53, MYOCD, NKX2-6, ACTN2, DYRK1B, ANK2, CACYBP, BHLHA15, DKK1, GREM1, ACTA1, TANC1, ZEB1, CASQ2, PLEKHO1, CASQ1, PLCB1, OBSL1, TRIM54, RBM24, HDAC5, NOTCH1, LEF1, NEXN, AKAP6, LRRC10, HDAC9, ZFP36L1, EFNB2, FBXO40,…	2.057	1.67191e-05	8.35962e-06	8.32161e-06
GO:0061061~muscle structure development	105	6.82288e-09	FHOD3, HNRNPU, RORA, SLC8A1, GJA1, LGALS1, SOX17, SOX15, MYOZ3, MYOZ2, BVES, RBFOX1, NKX2-6, ACTN2, USP2, FOXH1, DYRK1B, ANK2, BHLHA15, DKK1, TANC1, OBSL1, ZFPM1, NOTCH1, AEBP1, ZFP36L1, EFNB2, FBXO40, FGF20, SMYD1, MYH11, HIVEP3, SMYD3, MSC, NKX2-5, FZD1, SRPK3, DMPK, NEBL, ID3, TCF3, HAMP, FGF10, RYR2, BMP10, BTG1, FHL1, BHLHE41, LMOD1, FHL2, ATP2A2, LDB3, MYPN, LMOD2, PTBP1, CYP26B1, CSRP3, UC…	1.76993	5.55299e-05	1.85105e-05	1.84263e-05
GO:0051146~striated muscle cell differentiation	56	1.76167e-08	FHOD3, BMP10, BHLHE41, LMOD1, FHL2, HNRNPU, LDB3, SLC8A1, MYPN, LMOD2, CYP26B1, UCHL1, CSRP3, HEY2, MYO18B, MYOZ3, BVES, MYOZ2, CD53, MYOCD, NKX2-6, ACTN2, DYRK1B, CACYBP, BHLHA15, DKK1, GREM1, ACTA1, TANC1, CASQ2, PLEKHO1, CASQ1, OBSL1, RBM24, HDAC5, NOTCH1, LEF1, NEXN, AKAP6, LRRC10, HDAC9, EFNB2, SMYD1, MYH11, MSX1, SMYD3, NKX2-5, SPAG9, RBM38, DMPK, NEBL, VEGFA, ACTC1, P2RX2, TCAP, HAMP	2.22397	0.000143372	2.90326e-05	2.89006e-05
GO:0006936~muscle contraction	68	1.78355e-08	DOCK5, MYOM1, RYR2, BMP10, SYNM, LMOD1, DYSF, ATP2A2, PIK3C2A, SLC8A1, MYOM2, CTGF, LMOD2, GJA1, CSRP3, EDNRA, HTR7, SGCA, MB, PPP1R13L, ZC3H12A, BDKRB2, PRKACA, MYBPC3, ARG2, MYOCD, HSP90AA1, TPM3, ACTN2, TPM2, PDE4D, PGAM2, ANK2, TNNI3K, ADRA2B, TRDN, ACE2, CACNB2, ACTA1, MYH2, CASQ2, CASQ1, ALDOA, HCN4, CACNA1D, CACNA1C, ADRB2, CACNA1G, CKMT2, CNN1, CHRNE, MYL10, MYH11, KCNN2, TNNI3, CACNA1S, …	2.03968	0.000145152	2.90326e-05	2.89006e-05
GO:0055006~cardiac cell development	23	4.6356e-08	FHOD3, BMP10, NOTCH1, NKX2-6, NEBL, ACTN2, FHL2, NEXN, HNRNPU, AKAP6, LRRC10, SLC8A1, VEGFA, CSRP3, ACTC1, HEY2, MYO18B, TCAP, MYH11, NKX2-5, OBSL1, BVES, HAMP	3.74351	0.000377221	6.2882e-05	6.25961e-05
GO:0055001~muscle cell development	39	6.04476e-08	FHOD3, BMP10, NOTCH1, LEF1, LMOD1, FHL2, ATP2A2, NEXN, HNRNPU, AKAP6, LDB3, LRRC10, SLC8A1, MYPN, LMOD2, CSRP3, UCHL1, HEY2, MYO18B, MYOZ3, MYH11, SMYD3, NKX2-5, MYOZ2, BVES, NKX2-6, ACTN2, NEBL, ANK2, VEGFA, ACTA1, ACTC1, P2RX2, CASQ2, TCAP, CASQ1, OBSL1, TRIM54, HAMP	2.5814	0.000491862	7.02833e-05	6.99638e-05
GO:0055013~cardiac muscle cell development	22	8.64088e-08	FHOD3, BMP10, NKX2-6, NEBL, ACTN2, FHL2, NEXN, HNRNPU, AKAP6, LRRC10, SLC8A1, VEGFA, CSRP3, ACTC1, HEY2, MYO18B, TCAP, MYH11, NKX2-5, OBSL1, BVES, HAMP	3.76596	0.000703034	8.79101e-05	8.75105e-05
GO:0006941~striated muscle contraction	40	1.4783e-07	HCN4, RYR2, BMP10, SYNM, ATP2A2, CACNA1D, CACNA1C, SLC8A1, CACNA1G, CTGF, GJA1, CSRP3, PPP1R13L, MB, ZC3H12A, KCNN2, TNNI3, NKX2-5, PRKACA, TRPM4, KCNJ3, MYBPC3, KCNJ5, ARG2, HSP90AA1, DMPK, KCNJ8, PDE4D, PGAM2, ANK2, TNNI3K, ACE2, CACNB2, EHD3, ACTC1, HRC, CASQ2, TCAP, CASQ1, ALDOA	2.46669	0.00120246	0.000133687	0.000133079
GO:0055002~striated muscle cell development	35	3.4316e-07	FHOD3, BMP10, LEF1, LMOD1, FHL2, NEXN, HNRNPU, AKAP6, LDB3, LRRC10, SLC8A1, MYPN, LMOD2, CSRP3, UCHL1, HEY2, MYO18B, MYOZ3, MYH11, SMYD3, NKX2-5, MYOZ2, BVES, NKX2-6, ACTN2, NEBL, VEGFA, ACTA1, ACTC1, P2RX2, CASQ2, TCAP, CASQ1, OBSL1, HAMP	2.57404	0.00278908	0.000279298	0.000278028
GO:1903779~regulation of cardiac conduction	23	5.57547e-07	RYR2, DMPK, TRPC1, PDE4D, ATP2A2, ITPR2, ABCC9, ITPR3, ANK2, ATP1B2, TNNI3K, SLC8A1, TRDN, ACE2, EHD3, TMEM65, HRC, CASQ2, TNNI3, CASQ1, NKX2-5, PRKACA, TRPM4	3.30948	0.0045276	0.000412534	0.000410659
GO:0072358~cardiovascular system development	142	8.7803e-07	FHOD3, POGLUT1, PLXND1, HNRNPU, RORA, FGF1, HS6ST1, SLC8A1, AMOT, CTGF, EDNRA, GJA1, SALL1, SOX17, ZC3H12A, GJA4, BVES, JUNB, EPHB4, CCBE1, NKX2-6, MSX2, UNC5B, ACTN2, LMO4, FOXH1, ANK2, PRKCA, DKK1, JMJD6, SPINT1, ADGRB2, COL8A1, ALPK3, ERG, OBSL1, ZFPM1, ENPEP, NDRG4, NOTCH1, CACNA1C, ACACB, PIK3R6, ZFP36L1, EFNB2, RNF213, FGF20, SMYD1, MYH11, NKX2-5, FZD1, NEK8, NEBL, TIPARP, ARHGAP24, FOSL1, …	1.49189	0.00712082	0.000549715	0.000547216
GO:0072359~circulatory system development	142	8.7803e-07	FHOD3, POGLUT1, PLXND1, HNRNPU, RORA, FGF1, HS6ST1, SLC8A1, AMOT, CTGF, EDNRA, GJA1, SALL1, SOX17, ZC3H12A, GJA4, BVES, JUNB, EPHB4, CCBE1, NKX2-6, MSX2, UNC5B, ACTN2, LMO4, FOXH1, ANK2, PRKCA, DKK1, JMJD6, SPINT1, ADGRB2, COL8A1, ALPK3, ERG, OBSL1, ZFPM1, ENPEP, NDRG4, NOTCH1, CACNA1C, ACACB, PIK3R6, ZFP36L1, EFNB2, RNF213, FGF20, SMYD1, MYH11, NKX2-5, FZD1, NEK8, NEBL, TIPARP, ARHGAP24, FOSL1, …	1.49189	0.00712082	0.000549715	0.000547216
GO:0086065~cell communication involved in cardiac conduction	18	1.48448e-06	HCN4, KCNJ5, RYR2, CACNA1D, ANK2, ATP1B2, CACNA1C, TNNI3K, SLC8A1, TRDN, CACNA1G, CACNB2, GJA1, CASQ2, KCNN2, PRKACA, TRPM4, KCNJ3	3.80238	0.0120095	0.00086301	0.000859087
GO:0060047~heart contraction	50	2.06617e-06	RYR2, BMP10, ATP2A2, SLC8A1, CTGF, GJA1, CSRP3, PPP1R13L, ZC3H12A, HEY2, PRKACA, BVES, MYBPC3, HSP90AA1, PDE4D, TRPC1, ANK2, ABCC9, TNNI3K, ATP1B2, TRDN, ACE2, CACNB2, CASQ2, CASQ1, HCN4, ITPR2, CACNA1D, ITPR3, CACNA1C, CACNA1G, TMEM65, KCNN2, TNNI3, CACNA1S, NKX2-5, TRPM4, KCNJ3, KCNJ4, KCNJ5, ACE, IRX5, KCNJ8, DMPK, KCNJ12, KCNIP4, EHD3, ACTC1, HRC, TCAP	2.02621	0.016676	0.0010759	0.00107101
GO:0030239~myofibril assembly	19	2.11505e-06	FHOD3, BMP10, NEBL, ACTN2, LMOD1, LDB3, MYPN, LMOD2, ACTA1, CSRP3, ACTC1, CASQ2, TCAP, MYOZ3, MYH11, CASQ1, NKX2-5, MYOZ2, OBSL1	3.55925	0.0170671	0.0010759	0.00107101
GO:0055007~cardiac muscle cell differentiation	27	2.29981e-06	FHOD3, BMP10, FHL2, NEXN, HNRNPU, AKAP6, LRRC10, SLC8A1, EFNB2, CSRP3, HEY2, MYO18B, MYH11, NKX2-5, BVES, MYOCD, NKX2-6, ACTN2, NEBL, CACYBP, DKK1, VEGFA, GREM1, ACTC1, TCAP, OBSL1, HAMP	2.76359	0.0185441	0.00110107	0.00109606
GO:0048738~cardiac muscle tissue development	41	2.75736e-06	FHOD3, RYR2, BMP10, NDRG4, NOTCH1, FHL2, NEXN, HNRNPU, AKAP6, LRRC10, SLC8A1, EFNB2, GJA1, CSRP3, PPP1R13L, HEY2, MYO18B, FGF20, MYH11, TNNI3, NKX2-5, BVES, MYBPC3, MYOCD, NKX2-6, ACTN2, NEBL, HEG1, FOXH1, CACYBP, POU4F1, DKK1, TBX2, VEGFA, GREM1, ACTC1, TCAP, KCNK2, OBSL1, ZFPM1, HAMP	2.18853	0.0221922	0.00124678	0.00124112
GO:0003015~heart process	50	2.96505e-06	RYR2, BMP10, ATP2A2, SLC8A1, CTGF, GJA1, CSRP3, PPP1R13L, ZC3H12A, HEY2, PRKACA, BVES, MYBPC3, HSP90AA1, PDE4D, TRPC1, ANK2, ABCC9, TNNI3K, ATP1B2, TRDN, ACE2, CACNB2, CASQ2, CASQ1, HCN4, ITPR2, CACNA1D, ITPR3, CACNA1C, CACNA1G, TMEM65, KCNN2, TNNI3, CACNA1S, NKX2-5, TRPM4, KCNJ3, KCNJ4, KCNJ5, ACE, IRX5, KCNJ8, DMPK, KCNJ12, KCNIP4, EHD3, ACTC1, HRC, TCAP	2.0017	0.0238437	0.00127013	0.00126436
GO:0060048~cardiac muscle contraction	30	5.92828e-06	HCN4, RYR2, ATP2A2, CACNA1D, CACNA1C, SLC8A1, CACNA1G, CTGF, GJA1, CSRP3, PPP1R13L, ZC3H12A, KCNN2, TNNI3, NKX2-5, PRKACA, TRPM4, KCNJ3, MYBPC3, KCNJ5, HSP90AA1, KCNJ8, PDE4D, ANK2, ACE2, CACNB2, ACTC1, HRC, CASQ2, TCAP	2.48211	0.0471048	0.00241251	0.00240154
GO:0086019~cell-cell signaling involved in cardiac conduction	13	6.79406e-06	HCN4, KCNJ5, RYR2, CACNA1D, ANK2, CACNA1C, CACNA1G, CACNB2, GJA1, CASQ2, KCNN2, TRPM4, KCNJ3	4.60963	0.0537959	0.00255603	0.00254441
GO:0014706~striated muscle tissue development	63	6.90903e-06	FHOD3, RYR2, BMP10, FHL2, HNRNPU, SLC8A1, GJA1, CYP26B1, CSRP3, SOX17, PPP1R13L, SOX15, HEY2, MYO18B, BVES, MYBPC3, RBFOX1, MYOCD, NKX2-6, ACTN2, HEG1, TSC22D3, USP2, FOXH1, CACYBP, FOS, GPCPD1, DKK1, SIRT2, DCN, GREM1, ACTA1, CASQ1, OBSL1, ZFPM1, NDRG4, NOTCH1, LEF1, NEXN, AKAP6, LRRC10, HDAC9, EFNB2, FGF20, SMYD1, HIVEP3, MYH11, TNNI3, MSC, NKX2-5, MEF2D, SRPK3, NEBL, POU4F1, TBX2, VEGFA, KLF5,…	1.78712	0.054681	0.00255603	0.00254441
GO:1903522~regulation of blood circulation	56	8.07762e-06	GLP1R, DOCK5, RYR2, BMP10, ATP2A2, SLC8A1, CTGF, GJA1, CSRP3, ZC3H12A, HEY2, BDKRB2, PRKACA, BVES, HSP90AA1, PDE4D, TRPC1, ANK2, ABCC9, TNNI3K, ATP1B2, ADRA2B, TRDN, ACE2, CACNB2, UTS2B, CASQ2, CASQ1, HCN4, ITPR2, CACNA1D, ITPR3, CACNA1C, ADRB2, ADCY6, CACNA1G, TMEM65, KCNMB1, KCNN2, TNNI3, CACNA1S, NKX2-5, TRPM4, KCNJ3, KCNJ4, KCNJ5, ACE, IRX5, DMPK, KCNJ12, KCNIP4, TBX2, PER2, EHD3, CPS1, HRC	1.85331	0.0636294	0.00272825	0.00271585
GO:0060537~muscle tissue development	65	8.353e-06	FHOD3, RYR2, BMP10, FHL2, HNRNPU, SLC8A1, GJA1, CYP26B1, CSRP3, SOX17, PPP1R13L, SOX15, HEY2, MYO18B, BVES, MYBPC3, RBFOX1, MYOCD, NKX2-6, ACTN2, HEG1, TSC22D3, USP2, FOXH1, CACYBP, FOS, GPCPD1, DKK1, SIRT2, DCN, GREM1, ACTA1, CASQ1, OBSL1, ZFPM1, NDRG4, NOTCH1, LEF1, NEXN, AKAP6, LRRC10, HDAC9, EFNB2, FGF20, SMYD1, HIVEP3, MYH11, TNNI3, MSC, NKX2-5, PPARGC1A, MEF2D, SRPK3, NEBL, TIPARP, POU4F1, …	1.75844	0.0657258	0.00272825	0.00271585
GO:0035051~cardiocyte differentiation	30	8.38018e-06	FHOD3, BMP10, NOTCH1, FHL2, NEXN, HNRNPU, AKAP6, LRRC10, SLC8A1, EFNB2, CSRP3, SOX17, HEY2, MYO18B, MYH11, NKX2-5, BVES, MYOCD, NKX2-6, ACTN2, NEBL, CACYBP, DKK1, TBX2, VEGFA, GREM1, ACTC1, TCAP, OBSL1, HAMP	2.44142	0.0659325	0.00272825	0.00271585
GO:0006091~generation of precursor metabolites and energy	66	1.25396e-05	GPI, PYGB, COX7B, ATP5C1, CROT, ENO1, ENO3, MC4R, GYS1, IMMP2L, PMPCB, ENPP1, PGM5, ME3, PHLDA2, PGM1, IDH3A, EPM2A, PGAM2, NDUFC1, SDHA, SIRT3, OXA1L, ALDH5A1, ACOX1, PPP1R3E, DDIT4, SLC25A12, ALDOA, SLC25A4, FXN, PFKFB4, FH, FECH, UQCRB, NDUFB5, NDUFB3, NDUFB1, UQCR11, COX5B, MCHR1, SLC25A27, LDHA, PRDM16, COX11, NDUFV3, PPARGC1A, NDUFA8, PDHA1, NDUFA6, AGL, GFPT2, IDH1, IDH2, NDUFA1, CHCHD10, …	1.72896	0.0970253	0.003922	0.00390417
GO:0090257~regulation of muscle system process	41	1.35486e-05	HCN4, CAMK2B, DOCK5, RYR2, BMP10, ATP2A2, AKAP6, CACNA1C, ADRB2, SRL, NOL3, SLC8A1, CTGF, CNN1, ZC3H12A, ANXA6, TNNI3, NKX2-5, PRKACA, PPARGC1A, TRPM4, MYBPC3, MYOCD, HSP90AA1, DMPK, TRPC3, PDE4D, PRKCA, ANK2, TNNI3K, FBXO32, ADRA2B, CDK9, ACE2, EHD3, NR4A3, HRC, CASQ2, CASQ1, PPP1R12B, HAMP	2.05589	0.10441	0.003922	0.00390417
GO:0008016~regulation of heart contraction	46	1.36367e-05	HCN4, GLP1R, RYR2, BMP10, ATP2A2, ITPR2, CACNA1D, ITPR3, CACNA1C, SLC8A1, CACNA1G, CTGF, GJA1, CSRP3, TMEM65, HEY2, ZC3H12A, KCNN2, TNNI3, CACNA1S, NKX2-5, PRKACA, BVES, TRPM4, KCNJ3, KCNJ4, KCNJ5, HSP90AA1, IRX5, DMPK, KCNJ12, PDE4D, TRPC1, KCNIP4, ABCC9, ANK2, TNNI3K, ATP1B2, TRDN, TBX2, ACE2, CACNB2, EHD3, HRC, CASQ2, CASQ1	1.96012	0.105052	0.003922	0.00390417
GO:0044057~regulation of system process	82	1.39744e-05	GLP1R, DOCK5, RYR2, BMP10, SCT, ATP2A2, NCMAP, SLC8A1, CTGF, GJA1, CSRP3, C1QTNF1, ZC3H12A, HEY2, ANXA6, BDKRB2, PRKACA, BVES, FAM19A4, MYBPC3, MYOCD, HSP90AA1, TRPC3, PDE4D, TRPC1, ANK2, PRKCA, ABCC9, TNNI3K, ATP1B2, ADRA2B, TRDN, ACE2, CACNB2, UTS2B, PARD3, CASQ2, CASQ1, PPP1R12B, HCN4, CAMK2B, STK39, ITPR2, AKAP6, CACNA1D, ITPR3, CACNA1C, ADRB2, NOL3, SRL, ADCY6, CACNA1G, CNN1, GRIN2A, TMEM65,…	1.61534	0.107509	0.003922	0.00390417
GO:0010880~regulation of release of sequestered calcium ion into cytosol by sarcoplasmic reticulum	12	1.91873e-05	RYR2, PDE4D, DHRS7C, HRC, CASQ2, AKAP6, ANK2, CACNA1C, CASQ1, PRKACA, SLC8A1, TRDN	4.58236	0.144583	0.00520551	0.00518184
GO:0003013~circulatory system process	82	2.12659e-05	GLP1R, DOCK5, RYR2, BMP10, ATP2A2, PIK3C2A, SLC8A1, AMOT, CTGF, GJA1, CYSLTR1, IMMP2L, CSRP3, EDNRA, HTR7, PPP1R13L, ZC3H12A, HEY2, BDKRB2, PRKACA, BVES, CD34, MYBPC3, HSP90AA1, HEG1, PDE4D, TRPC1, CTNNBIP1, AGTRAP, ANK2, ABCC9, TNNI3K, ATP1B2, ADRA2B, TRDN, NISCH, ACE2, CACNB2, UTS2B, PTP4A3, CASQ2, CASQ1, HCN4, ENPEP, STK39, ITPR2, CACNA1D, ITPR3, CACNA1C, ADRB2, ADCY6, CACNA1G, ABR, TMEM65, CN…	1.59634	0.158934	0.00558332	0.00555794
GO:0007507~heart development	82	2.32061e-05	FHOD3, RYR2, BMP10, NRP2, PLXND1, FHL2, HNRNPU, SLC8A1, GLI2, GYS1, GJA1, CSRP3, EDNRA, SALL1, SOX17, MB, PPP1R13L, SH3PXD2B, HEY2, MYO18B, BVES, EPHB4, MYBPC3, CCDC39, MYOCD, NKX2-6, MSX2, NPY5R, ACTN2, LMO4, HEG1, FOXH1, ANK2, CACYBP, DKK1, JMJD6, GREM1, ALPK3, ERG, OBSL1, ZFPM1, NDRG4, NOTCH1, NEXN, AKAP6, CACNA1C, LRP2, LRRC10, HDAC9, ACACB, ZFP36L1, EFNB2, TMEM65, GNG5, XIRP1, FGF20, NOTO, S…	1.59321	0.172111	0.00590233	0.0058755
GO:0008015~blood circulation	80	4.96299e-05	GLP1R, DOCK5, RYR2, BMP10, ATP2A2, PIK3C2A, SLC8A1, AMOT, CTGF, GJA1, IMMP2L, CSRP3, EDNRA, HTR7, PPP1R13L, ZC3H12A, HEY2, BDKRB2, PRKACA, BVES, CD34, MYBPC3, HSP90AA1, PDE4D, TRPC1, CTNNBIP1, AGTRAP, ANK2, ABCC9, TNNI3K, ATP1B2, ADRA2B, TRDN, NISCH, ACE2, CACNB2, UTS2B, PTP4A3, CASQ2, CASQ1, HCN4, ENPEP, STK39, ITPR2, CACNA1D, ITPR3, CACNA1C, ADRB2, ADCY6, CACNA1G, ABR, TMEM65, CNR1, KCNMB1, KCN…	1.56971	0.332321	0.0122405	0.0121849
GO:0030029~actin filament-based process	100	6.47005e-05	FHOD3, WIPF1, INPPL1, CELSR1, AMOT, CTGF, GJA1, ARFIP2, MYOZ3, MYOZ2, ARPIN, TPM3, ACTN2, TPM2, ANK2, NISCH, FRMD3, CACNB2, PFN4, TNIK, OBSL1, PFN3, SPTBN5, CACNA1D, CACNA1C, CACNA1G, ABR, EPB41L5, CNN1, NUAK2, MICAL1, EPB41L2, NPHP1, MYH11, KCNN2, NKX2-5, TRPM4, VASP, NEBL, MICAL3, CORO2A, DIAPH3, CORO6, SPIRE1, PAM, FGF10, RYR2, BMP10, ARPC1B, LMOD1, ATP2A2, LDB3, MYPN, LMOD2, EPB41L4A, CSRP3, …	1.47745	0.409399	0.0154882	0.0154178
GO:0061337~cardiac conduction	24	7.25703e-05	HCN4, KCNJ4, KCNJ5, RYR2, KCNJ12, PDE4D, KCNIP4, CACNA1D, ANK2, ATP1B2, CACNA1C, TNNI3K, SLC8A1, TRDN, CACNA1G, CACNB2, GJA1, HRC, CASQ2, KCNN2, CACNA1S, PRKACA, TRPM4, KCNJ3	2.45652	0.446045	0.0168757	0.016799
GO:0048646~anatomical structure formation involved in morphogenesis	156	7.98081e-05	FHOD3, CEP126, POGLUT1, PLXND1, RORA, CELSR1, FGF1, NCMAP, HS6ST1, AMOT, CTGF, EDNRA, SALL1, SOX17, ZC3H12A, TBC1D30, DZIP1L, MYOZ3, PRKACA, MYOZ2, JUNB, EPHB4, CCBE1, MSX2, UNC5B, ACTN2, LMO4, FOXH1, DYRK1B, ANK2, PRKCA, DKK1, JMJD6, TANC1, SPINT1, ADGRB2, TBC1D20, IFT81, COL8A1, ERG, OBSL1, ZFPM1, ENPEP, NOTCH1, PIK3R6, EFNB2, DYNC2LI1, EPB41L5, RNF213, HESX1, MYH11, OTX2, ALX1, NKX2-5, ATP6V1D…	1.34564	0.477737	0.0180433	0.0179612
GO:0005975~carbohydrate metabolic process	112	9.1067e-05	GALNT12, POGLUT1, AMY2A, HPSE2, GALNT16, TUSC3, MPI, INPPL1, GUCA1A, RORA, GXYLT2, ENO1, ENO3, GNPTAB, FPGT, ENPP1, MLYCD, PHLDA2, EPM2A, CHID1, CPT1A, NISCH, PPP1R3E, DDIT4, PFKFB4, CREM, OMA1, ACACB, GLB1L2, LDHA, INPP5A, CHST11, FUT9, COX11, PPARGC1A, ST3GAL3, WDTC1, ALG1L2, PDHA1, SDF2L1, GOT1, TIPARP, IDH1, ST8SIA2, GFPT2, IDH2, ST8SIA3, PMM2, B3GALT4, PHKB, MT3, COQ2, B4GAT1, CPS1, PPP1R1A,…	1.42929	0.523471	0.0200323	0.0199412
GO:0006942~regulation of striated muscle contraction	22	0.000112114	HCN4, MYBPC3, RYR2, BMP10, HSP90AA1, DMPK, PDE4D, ATP2A2, ANK2, CACNA1C, TNNI3K, SLC8A1, CTGF, ACE2, EHD3, ZC3H12A, HRC, CASQ2, CASQ1, NKX2-5, PRKACA, TRPM4	2.51064	0.598499	0.024013	0.0239039
GO:0070252~actin-mediated cell contraction	24	0.000119356	HCN4, MYBPC3, KCNJ5, RYR2, KCNJ8, TPM3, ACTN2, TPM2, ATP2A2, CACNA1D, ANK2, CACNA1C, CACNA1G, EPB41L5, CACNB2, ACTA1, GJA1, MYH2, ACTC1, TCAP, TNNI3, KCNN2, TRPM4, KCNJ3	2.38283	0.621485	0.0249088	0.0247955
GO:0031032~actomyosin structure organization	31	0.000127944	FHOD3, BMP10, LMOD1, LDB3, MYPN, CTGF, LMOD2, AMOT, EPB41L5, CNN1, EPB41L4A, CSRP3, EPB41L2, MYO18A, MYOZ3, MYH11, NKX2-5, MYOZ2, LURAP1, ACTN2, NEBL, FRMD3, ACTA1, ACTC1, CASQ2, TCAP, EVL, CASQ1, OBSL1, RAPGEF3, ARHGEF5	2.09375	0.64704	0.0260334	0.025915
GO:0055117~regulation of cardiac muscle contraction	19	0.00030535	HCN4, RYR2, BMP10, HSP90AA1, PDE4D, ATP2A2, ANK2, CACNA1C, TNNI3K, SLC8A1, CTGF, ACE2, EHD3, ZC3H12A, HRC, CASQ2, NKX2-5, PRKACA, TRPM4	2.54919	0.916726	0.0601218	0.0598485
GO:0006811~ion transport	187	0.000310249	SLC27A1, TUSC3, ATP5C1, PKD2L1, ATP12A, SLC8A1, CTGF, NIPAL4, ATP5L2, CYSLTR1, GJA1, HEPHL1, NIPAL2, NIPAL3, GJA4, ENPP1, DENND5A, SLC16A9, TMEM38A, SLC26A10, SLC16A2, PRKACA, SLC39A1, PPFIA4, SLC34A3, CPT1A, ATP6V1G2, KCNH7, ACTN2, SLC30A2, SLC6A15, SLC30A4, ANK2, BHLHA15, ATP1B2, CPT1B, SLC5A6, CACNB2, SCNN1D, MIP, SCNN1B, SCNN1A, RHCE, XPR1, TTYH2, CHRNA5, UQCRB, CHRNA4, ABCB4, SLC22A2, CLCNKB…	1.2734	0.919982	0.0601218	0.0598485
GO:0006812~cation transport	132	0.000321421	TUSC3, ATP5C1, PKD2L1, ATP12A, SLC8A1, CTGF, NIPAL4, ATP5L2, CYSLTR1, GJA1, HEPHL1, NIPAL2, NIPAL3, GJA4, DENND5A, TMEM38A, PRKACA, SLC39A1, SLC34A3, ATP6V1G2, KCNH7, ACTN2, SLC30A2, SLC6A15, SLC30A4, ANK2, BHLHA15, ATP1B2, SLC5A6, CACNB2, SCNN1D, SCNN1B, SCNN1A, RHCE, CHRNA5, UQCRB, CHRNA4, SLC22A2, STK39, ATP5J, ITPR2, CACNA1D, ITPR3, CACNA1C, ADRB2, ATP5O, CACNA1G, GRIN2A, ASIC4, COMMD9, SEC14…	1.34416	0.926939	0.0608383	0.0605617
GO:0070296~sarcoplasmic reticulum calcium ion transport	11	0.000345653	RYR2, HRC, CASQ2, ATP2A2, ANK2, CACNA1C, CASQ1, NOL3, PRKACA, SLC8A1, TRDN	3.76596	0.940021	0.0639379	0.0636472
GO:0044723~single-organism carbohydrate metabolic process	94	0.000418514	SLC25A1, GALNT12, GPI, PYGB, POGLUT1, GALNT16, TUSC3, POMT1, MPI, INPPL1, SLC2A1, GXYLT2, ENO1, ENO3, HS2ST1, ADAMTSL1, GYS1, GNPTAB, ADAMTSL4, FPGT, WDR5, ENPP1, PGM5, PHLDA2, CTBS, PGM1, EPM2A, MIOX, MANBA, PARP3, CPT1A, IL15, PGAM2, SIRT4, POMGNT1, SIRT2, MUC5AC, SIRT3, NISCH, KAT2B, ALDH5A1, OAS2, PPP1R3E, DDIT4, TMEM5, SLC25A12, ALDOA, B4GALT4, PFKFB4, INPP1, CREM, OMA1, LRP2, LMF1, CLN5, LD…	1.42267	0.966859	0.0756952	0.0753511
GO:0055114~oxidation-reduction process	132	0.000451014	KDM1B, ECI1, HR, ENO1, ALKBH7, ENO3, IL4I1, HEPHL1, CYP2D6, PMPCB, ENPP1, MLYCD, ACAD10, EPM2A, CPT1A, ECH1, KMO, SDHA, CPT1B, JMJD6, ALDH3A2, OXA1L, POR, TMX3, PPP1R3E, KIAA1456, FDX1, CYP2E1, FAR2, ALDH7A1, TRABD2A, TSTA3, PFKFB4, UQCRB, SDR39U1, LPO, ACACB, ADH4, LDHA, CYP2B6, CYP4X1, RDH11, MICAL1, DHRS7C, COX11, NDUFV3, PPARGC1A, SDR42E1, PDHA1, IDH1, GFPT2, IDH2, MICAL3, PHKB, DHCR24, COQ9,…	1.33322	0.974565	0.0798	0.0794372
GO:1903514~calcium ion transport from endoplasmic reticulum to cytosol	10	0.000474596	RYR2, HRC, CASQ2, ANK2, CACNA1C, CASQ1, NOL3, PRKACA, SLC8A1, TRDN	3.97138	0.979009	0.0799327	0.0795693
GO:0014808~release of sequestered calcium ion into cytosol by sarcoplasmic reticulum	10	0.000474596	RYR2, HRC, CASQ2, ANK2, CACNA1C, CASQ1, NOL3, PRKACA, SLC8A1, TRDN	3.97138	0.979009	0.0799327	0.0795693
GO:0006937~regulation of muscle contraction	30	0.000481226	HCN4, DOCK5, RYR2, BMP10, ATP2A2, CACNA1C, ADRB2, SLC8A1, CTGF, CNN1, ZC3H12A, ANXA6, TNNI3, NKX2-5, PRKACA, TRPM4, MYBPC3, MYOCD, HSP90AA1, DMPK, PDE4D, ANK2, TNNI3K, ADRA2B, ACE2, EHD3, HRC, CASQ2, CASQ1, PPP1R12B	1.97254	0.980112	0.0799327	0.0795693
GO:0051147~regulation of muscle cell differentiation	32	0.000518596	HDAC5, BMP10, NOTCH1, BTG1, BHLHE41, AKAP6, HDAC9, ZFP36L1, EFNB2, PTBP1, CYP26B1, CSRP3, NMRK2, HEY2, SMYD1, MSX1, NKX2-5, CD53, SPAG9, RBM38, MYOCD, DMPK, BHLHA15, DKK1, CDK9, GREM1, ZEB1, ID3, TCF3, PLCB1, HAMP, RBM24	1.91392	0.98533	0.0844171	0.0840333
GO_CC
Term	Count	PValue	Genes	Fold Enrichment	Bonferroni	Benjamini	FDR
GO:0030016~myofibril	57	1.15949e-11	FHOD3, MYOM1, RYR2, BMP10, SYNM, LMOD1, FHL2, LDB3, ENO1, SLC8A1, MYPN, MYOM2, LMOD2, CSRP3, MYO18B, HABP4, MYOZ3, PGM5, MYOZ2, TIMP4, MYBPC3, TPM3, ACTN2, TPM2, MMP2, ANK2, ABCC9, KAT2B, ACTA1, MYH2, CASQ2, ITGB1BP2, CASQ1, PPP1R12B, ALDOA, OBSL1, TRIM54, PLEC, NEXN, CACNA1D, CACNA1C, LRRC10, FBXL22, NRAP, CMYA5, KCNN2, TNNI3, CACNA1S, MYH7B, KCNJ8, NEBL, AHNAK2, PDE4DIP, FBXO32, ACTC1, HRC, TCAP	2.64087	1.07368e-08	5.58975e-09	5.54146e-09
GO:0043292~contractile fiber	59	1.20729e-11	FHOD3, MYOM1, RYR2, BMP10, SYNM, LMOD1, FHL2, LDB3, ENO1, SLC8A1, MYPN, MYOM2, LMOD2, GJA1, CSRP3, MYO18B, HABP4, MYOZ3, PGM5, MYOZ2, TIMP4, MYBPC3, TPM3, ACTN2, TPM2, MMP2, ANK2, ABCC9, KAT2B, ACTA1, MYH2, CASQ2, ITGB1BP2, CASQ1, PPP1R12B, ALDOA, OBSL1, TRIM54, PLEC, NEXN, CACNA1D, CACNA1C, LRRC10, FBXL22, NRAP, CMYA5, MYH11, KCNN2, TNNI3, CACNA1S, MYH7B, KCNJ8, NEBL, AHNAK2, PDE4DIP, FBXO32, AC…	2.58709	1.11795e-08	5.58975e-09	5.54146e-09
GO:0044449~contractile fiber part	54	9.87595e-11	FHOD3, MYOM1, RYR2, BMP10, SYNM, LMOD1, FHL2, LDB3, ENO1, SLC8A1, MYPN, MYOM2, LMOD2, CSRP3, MYO18B, HABP4, MYOZ3, PGM5, MYOZ2, TIMP4, MYBPC3, TPM3, ACTN2, TPM2, MMP2, ANK2, ABCC9, KAT2B, ACTA1, MYH2, CASQ2, ITGB1BP2, CASQ1, PPP1R12B, ALDOA, OBSL1, TRIM54, PLEC, NEXN, CACNA1D, CACNA1C, LRRC10, FBXL22, CMYA5, MYH11, KCNN2, TNNI3, CACNA1S, NEBL, AHNAK2, FBXO32, ACTC1, HRC, TCAP	2.58731	9.14513e-08	2.61156e-08	2.589e-08
GO:0030017~sarcomere	51	1.12811e-10	FHOD3, MYOM1, RYR2, BMP10, LMOD1, FHL2, LDB3, ENO1, SLC8A1, MYPN, MYOM2, LMOD2, CSRP3, MYO18B, HABP4, MYOZ3, PGM5, MYOZ2, TIMP4, MYBPC3, TPM3, ACTN2, TPM2, MMP2, ANK2, ABCC9, KAT2B, ACTA1, MYH2, CASQ2, ITGB1BP2, CASQ1, PPP1R12B, ALDOA, OBSL1, TRIM54, NEXN, CACNA1D, CACNA1C, LRRC10, FBXL22, CMYA5, KCNN2, TNNI3, CACNA1S, NEBL, AHNAK2, FBXO32, ACTC1, HRC, TCAP	2.66453	1.04463e-07	2.61156e-08	2.589e-08
GO:0031674~I band	34	6.32537e-07	FHOD3, RYR2, BMP10, FHL2, NEXN, CACNA1D, LDB3, CACNA1C, SLC8A1, FBXL22, MYPN, CSRP3, MYO18B, KCNN2, MYOZ3, PGM5, CACNA1S, MYOZ2, ACTN2, NEBL, AHNAK2, ANK2, FBXO32, KAT2B, ACTC1, HRC, CASQ2, TCAP, CASQ1, ITGB1BP2, ALDOA, PPP1R12B, OBSL1, TRIM54	2.54927	0.000585558	0.000117146	0.000116134
GO:0030018~Z disc	29	1.48756e-05	FHOD3, RYR2, BMP10, FHL2, NEXN, CACNA1D, LDB3, CACNA1C, SLC8A1, FBXL22, MYPN, CSRP3, MYO18B, KCNN2, MYOZ3, PGM5, MYOZ2, ACTN2, NEBL, AHNAK2, ANK2, FBXO32, HRC, CASQ2, TCAP, ITGB1BP2, PPP1R12B, OBSL1, TRIM54	2.41392	0.0136805	0.0022958	0.00227596
GO:0016528~sarcoplasm	19	8.89151e-05	CAMK2B, RYR2, DMPK, POMT1, CLEC18B, ATP2A2, ITPR2, AKAP6, ITPR3, NOL3, SRL, TRDN, DHRS7C, HRC, CASQ2, SPOCK1, TMEM38A, CASQ1, PLEC	2.78539	0.0790404	0.0117622	0.0116606
GO:0030315~T-tubule	14	0.000233465	KCNJ5, AHNAK2, DYSF, AKAP6, CACNA1D, ANK2, CACNA1C, SLC2A4, SLC8A1, CACNB2, KCNN2, CACNA1S, CASQ1, KCNJ3	3.19792	0.194437	0.0237448	0.0235397
GO:0016529~sarcoplasmic reticulum	17	0.000237105	CAMK2B, RYR2, DMPK, POMT1, CLEC18B, ATP2A2, ITPR2, AKAP6, ITPR3, NOL3, SRL, TRDN, DHRS7C, HRC, CASQ2, TMEM38A, CASQ1	2.78295	0.197148	0.0237448	0.0235397
GO:0031672~A band	13	0.000256423	MYBPC3, MYOM1, FHL2, ANK2, ENO1, MYOM2, LMOD2, KAT2B, MYH2, CMYA5, ALDOA, PPP1R12B, OBSL1	3.36022	0.211386	0.0237448	0.0235397
GO:0042383~sarcolemma	24	0.00129749	KCNJ5, RYR2, SYNM, KCNJ8, AHNAK2, DYSF, AKAP6, CACNA1D, ABCC9, ANK2, CACNA1C, SLC2A4, SLC8A1, CACNB2, PPP3R1, SGCA, KCNN2, CD59, PGM5, CACNA1S, CASQ1, BVES, KCNJ3, PLEC	2.03217	0.699484	0.0970658	0.0962272
GO:0033017~sarcoplasmic reticulum membrane	12	0.0013259	CAMK2B, RYR2, DMPK, DHRS7C, HRC, CASQ2, ATP2A2, ITPR2, AKAP6, TMEM38A, CASQ1, TRDN	3.02221	0.707296	0.0970658	0.0962272
GO:0031430~M band	9	0.00136269	MYOM1, CMYA5, FHL2, ANK2, ENO1, ALDOA, OBSL1, MYOM2, LMOD2	3.84346	0.717115	0.0970658	0.0962272
GO:0030285~integral component of synaptic vesicle membrane	5	0.00533636	GABRA2, SYNPR, ATP6V1G2, SYPL2, TMEM163	6.13886	0.99295	0.308842	0.306174
GO:0033018~sarcoplasmic reticulum lumen	5	0.00533636	HRC, CASQ2, CASQ1, SRL, TRDN	6.13886	0.99295	0.308842	0.306174
GO:0098563~intrinsic component of synaptic vesicle membrane	5	0.00533636	GABRA2, SYNPR, ATP6V1G2, SYPL2, TMEM163	6.13886	0.99295	0.308842	0.306174
GO:0044455~mitochondrial membrane part	33	0.00754529	COX7B, UQCRB, NDUFB5, NDUFB3, ATP5J, NDUFB1, ATP5C1, ATP5O, COX5B, MFF, ATP5L2, C19ORF70, IMMP2L, C14ORF2, TIMM17A, PMPCB, NDUFV3, ANKZF1, NDUFA8, CPT1A, NDUFA6, DMPK, APOOL, NDUFA1, IMMT, NDUFC1, SDHA, GDAP1, TOMM40L, OXA1L, COQ2, SMDT1, MGARP	1.60461	0.9991	0.410996	0.407446
GO:0034703~cation channel complex	29	0.00896465	HCN4, SNAP25, RYR2, AKAP6, CACNA1D, PKD2L1, CACNA1C, KCNA7, CACNA1G, KCNMB1, CACNA1S, PRKACA, KCNJ1, TRPM4, KCNJ3, KCNJ4, KCNJ5, KCNJ8, PDE4D, KCNIP4, ABCC9, TRDN, CACNB2, SMDT1, SCNN1B, SCNN1A, CASQ2, KCNK2, KCNK4	1.64649	0.999761	0.453973	0.450051
GO:0000151~ubiquitin ligase complex	44	0.00940599	CUL9, KLHL18, CDKN1B, KLHL14, RNF14, UBE2D2, USP33, UBR3, KLHL34, RNF7, DCAF5, ANAPC10, FBXL22, KLHL30, DCAF6, KBTBD13, RNF216, BTBD1, ASB10, RNF217, MED31, SPOP, FBXO9, GPR37, FBXO2, FBXO17, MIB2, KLHL21, KLHL2, LMO7, KLHL24, FBXO32, FBXO11, KBTBD11, DDB2, CUL4A, KBTBD3, ABTB2, RNF144B, KLHDC8A, MED20, MPHOSPH8, DTL, RAD18	1.46999	0.999842	0.453973	0.450051
GO:0036379~myofilament	8	0.0103208	MYBPC3, MYOM1, ACTA1, TPM3, TPM2, LMOD1, TNNI3, LMOD2	3.1431	0.999933	0.453973	0.450051
GO:1990351~transporter complex	48	0.0109525	HCN4, SNAP25, RYR2, UQCRB, CHRNA5, TTYH2, CHRNA4, CLCNKB, CLCNKA, ATP2A2, AKAP6, CACNA1D, PKD2L1, CACNA1C, ATP12A, KCNA7, CACNA1G, ABHD12, GRIN2A, KCNMB1, CHRNE, PMPCB, CACNA1S, PRKACA, KCNJ1, GRIA3, TRPM4, KCNJ3, TIMM8B, KCNJ4, GABRA2, ABCA2, KCNJ5, KCNJ8, PDE4D, KCNIP4, ABCC9, ABCA7, ATP1B2, GRIN2C, TRDN, CACNB2, SMDT1, SCNN1B, SCNN1A, CASQ2, KCNK2, KCNK4	1.42868	0.999963	0.453973	0.450051
GO:0031461~cullin-RING ubiquitin ligase complex	28	0.0119745	CUL9, KLHL18, CDKN1B, KLHL14, KLHL34, RNF7, DCAF5, ANAPC10, FBXL22, KLHL30, DCAF6, KBTBD13, BTBD1, SPOP, FBXO9, FBXO2, FBXO17, KLHL21, KLHL2, KLHL24, FBXO32, KBTBD11, DDB2, CUL4A, KBTBD3, ABTB2, KLHDC8A, DTL	1.62734	0.999986	0.453973	0.450051
GO:0031300~intrinsic component of organelle membrane	28	0.0119745	MFF, TMEM163, SYNPR, C19ORF70, TIMM17A, ABCD1, ST3GAL3, GABRA2, CPT1A, ATP6V1G2, DMPK, APOOL, ST8SIA2, ST8SIA3, IMMT, SYPL2, GDAP1, OXA1L, COQ2, SMDT1, SLC25A17, B4GAT1, TBC1D20, P2RX2, MGARP, PEX11G, CHST2, TRABD2A	1.62734	0.999986	0.453973	0.450051
GO:0005739~mitochondrion	201	0.0123912	ECI1, KIAA0141, ATP5C1, ZDHHC8, DCAF5, ALKBH7, GJA1, CYP2D6, FAM110B, MLYCD, PRKACA, ACAD10, TMEM8B, CPT1A, ENDOG, ECH1, PRKCA, HDHD3, CPT1B, LARS2, POR, LACTB2, FDX1, DDIT4, ACOT2, CYP2E1, MGARP, ALDH7A1, SP140, ATP5J, PHYHIPL, OMA1, SDSL, ATP5O, PPP3R1, BLOC1S2, TP53BP2, MYL10, PPARGC1A, NXNL1, ARSB, PRELID2, GLYATL1, APOOL, DMPK, SPHKAP, MTERF2, CIDEA, GBAS, MSRA, CYP1A1, SFXN5, COX7B, HCCS, H…	1.16133	0.99999	0.453973	0.450051
GO:1902495~transmembrane transporter complex	47	0.0124791	HCN4, SNAP25, RYR2, UQCRB, CHRNA5, TTYH2, CHRNA4, CLCNKB, CLCNKA, ATP2A2, AKAP6, CACNA1D, PKD2L1, CACNA1C, ATP12A, KCNA7, CACNA1G, ABHD12, GRIN2A, KCNMB1, CHRNE, PMPCB, CACNA1S, PRKACA, KCNJ1, GRIA3, TRPM4, KCNJ3, KCNJ4, GABRA2, ABCA2, KCNJ5, KCNJ8, PDE4D, KCNIP4, ABCC9, ABCA7, ATP1B2, GRIN2C, TRDN, CACNB2, SMDT1, SCNN1B, SCNN1A, CASQ2, KCNK2, KCNK4	1.42482	0.999991	0.453973	0.450051
GO:0031301~integral component of organelle membrane	27	0.0127465	MFF, TMEM163, SYNPR, C19ORF70, TIMM17A, ABCD1, ST3GAL3, GABRA2, CPT1A, ATP6V1G2, DMPK, APOOL, ST8SIA2, ST8SIA3, IMMT, SYPL2, GDAP1, OXA1L, COQ2, SMDT1, SLC25A17, B4GAT1, TBC1D20, P2RX2, MGARP, PEX11G, TRABD2A	1.63703	0.999993	0.453973	0.450051
GO:0098800~inner mitochondrial membrane protein complex	23	0.0149835	NDUFA8, NDUFA6, UQCRB, APOOL, NDUFB5, NDUFB3, NDUFA1, NDUFB1, ATP5J, IMMT, ATP5C1, NDUFC1, COX5B, SDHA, ATP5O, ATP5L2, C19ORF70, IMMP2L, SMDT1, C14ORF2, TIMM17A, PMPCB, NDUFV3	1.69857	0.999999	0.513878	0.509438
GO:0098798~mitochondrial protein complex	27	0.0197085	UQCRB, NDUFB5, NDUFB3, ATP5J, NDUFB1, ATP5C1, ATP5O, COX5B, ATP5L2, C19ORF70, IMMP2L, C14ORF2, TIMM17A, PMPCB, NDUFV3, ANKZF1, BCKDHA, TIMM8B, NDUFA8, NDUFA6, APOOL, NDUFA1, IMMT, NDUFC1, SDHA, TOMM40L, SMDT1	1.57856	1	0.651789	0.646158
GO:0034704~calcium channel complex	13	0.0263438	RYR2, PDE4D, AKAP6, CACNA1D, PKD2L1, CACNA1C, TRDN, CACNA1G, CACNB2, SMDT1, CASQ2, CACNA1S, PRKACA	1.99513	1	0.829647	0.82248
GO:0032592~integral component of mitochondrial membrane	12	0.0268784	OXA1L, COQ2, C19ORF70, SMDT1, CPT1A, DMPK, APOOL, TIMM17A, IMMT, MGARP, MFF, GDAP1	2.06783	1	0.829647	0.82248
GO:0098573~intrinsic component of mitochondrial membrane	12	0.0302275	OXA1L, COQ2, C19ORF70, SMDT1, CPT1A, DMPK, APOOL, TIMM17A, IMMT, MGARP, MFF, GDAP1	2.03217	1	0.902924	0.895123
GO:0015629~actin cytoskeleton	61	0.034078	MYOM1, WIPF1, ARPC1B, LMOD1, FHL2, SLC2A1, CCDC102A, MYOM2, AMOT, LMOD2, ACTR1B, SH3PXD2B, MYO18B, MYO18A, CCDC53, MYOZ3, PGM5, MYOZ2, CGNL1, PGM1, MYBPC3, TPM3, ACTN2, TPM2, DENND2A, SPTB, KAT2B, ACTA1, MYH2, MAP7D3, SCNN1D, GAS2, PFN4, PPP1R12B, ALDOA, RHOQ, RAPGEF3, ARHGEF5, SPTBN5, DCTN4, GDPD2, CAPG, EPB41L2, MYH11, BMF, TNNI3, WASF1, LURAP1, APBB3, VASP, MYH7B, YES1, AFAP1L1, NEBL, KLHL2, C…	1.28298	1	0.986133	0.977614
GO:0034702~ion channel complex	40	0.0355714	HCN4, SNAP25, RYR2, CHRNA5, TTYH2, CHRNA4, CLCNKB, CLCNKA, AKAP6, CACNA1D, PKD2L1, CACNA1C, KCNA7, CACNA1G, ABHD12, GRIN2A, KCNMB1, CHRNE, CACNA1S, PRKACA, KCNJ1, GRIA3, TRPM4, KCNJ3, KCNJ4, GABRA2, KCNJ5, KCNJ8, PDE4D, KCNIP4, ABCC9, GRIN2C, TRDN, CACNB2, SMDT1, SCNN1B, SCNN1A, CASQ2, KCNK2, KCNK4	1.37373	1	0.989915	0.981362
GO:0031463~Cul3-RING ubiquitin ligase complex	13	0.0363468	KLHL18, KLHL14, KLHL21, KLHL2, KLHL34, RNF7, KLHL24, KBTBD11, KLHL30, KBTBD3, KBTBD13, KLHDC8A, SPOP	1.9058	1	0.989915	0.981362
GO:0080008~Cul4-RING E3 ubiquitin ligase complex	7	0.0427063	CUL4A, CDKN1B, RNF7, DCAF5, DTL, DCAF6, DDB2	2.64443	1	1	0.992432
GO:0005578~proteinaceous extracellular matrix	48	0.045844	FBLN7, LAD1, ECM1, HPSE2, COL11A2, SLC1A3, LTBP2, FGF1, THBS2, FBLN2, CTGF, ADAMTSL1, OTOA, ADAMTS2, ADAMTS3, LGALS1, ADAMTSL5, ADAMTSL4, ADAMTSL3, TIMP2, SPOCK1, CILP2, PI3, TIMP4, CCBE1, CRTAP, VWF, CCL21, LAMB2, COL22A1, MMP2, DCN, MUC5AC, ASPN, VEGFA, MFAP5, MMP11, OPTC, COL4A4, COL7A1, SMOC1, MGP, MMP17, COL8A1, HPSE, MATN3, FBN1, MATN2	1.306	1	1	0.992432
GO:0043205~fibril	5	0.0465211	MFAP5, ADAMTSL5, SLC1A3, MUC5AC, FBN1	3.50792	1	1	0.992432
GO_MF
Term	Count	PValue	Genes	Fold Enrichment	Bonferroni	Benjamini	FDR
GO:0008324~cation transmembrane transporter activity	91	0.000193999	RYR2, COX7B, KCNK7, TUSC3, ATP2A2, ATP5C1, PKD2L1, SLC6A1, ATP12A, SLC2A6, SLC6A3, SLC8A1, NIPAL4, ATP5L2, SLC22A14, ATP7B, NIPAL2, NIPAL3, CNGA2, DENND5A, TMEM38A, SLC39A1, SLC18A3, SLC34A3, ATP6V1G2, TRPC3, KCNH7, SLC6A16, SLC30A2, TRPC1, SLC6A15, SLC30A4, ABCC9, ATP1B2, KCNAB3, SLC5A6, CACNB2, SLC7A8, SCNN1D, SCNN1B, SCNN1A, RHCE, HCN4, SLC45A2, SLC20A2, UQCRB, CHRNA5, CHRNA4, SLC22A2, ATP5J, …	1.46291	0.318049	0.38276	0.382178
GO:0051393~alpha-actinin binding	9	0.00064464	MAGI1, NRAP, LDB3, KCNN2, CACNA1D, PKD2L1, CACNA1C, LRRC10, MYPN	4.24404	0.719809	0.403028	0.402415
GO:0008307~structural constituent of muscle	13	0.00066382	MYBPC3, MYOM1, SYNM, NEBL, TPM3, ACTN2, TPM2, NEXN, MYOM2, CSRP3, TCAP, MYH11, PLEC	3.06514	0.730221	0.403028	0.402415
GO:0003779~actin binding	61	0.000934625	FHOD3, ANXA8L1, WIPF1, ARPC1B, INPPL1, LMOD1, MYPN, LMOD2, CSRP3, MYO18B, MYO18A, COTL1, WASH1, MYOZ3, ANXA8, MYOZ2, TNS1, MYBPC3, TPM3, ACTN2, TPM2, SPTB, CACNB2, MYH2, ADSSL1, PFN4, EVL, ALDOA, PFN3, PLEC, CAMK2B, SPTBN5, NEXN, CAPG, LRRC10, CNN1, MICAL1, EPB41L2, NRAP, XIRP1, EPS8L1, MYH11, TNNI3, WHAMM, WASF1, VPS16, VASP, MYH7B, ACE, NEBL, MICAL3, MIB2, KLHL2, CORO2A, MYO19, FMNL3, DIAPH3, F…	1.52158	0.841955	0.403028	0.402415
GO:0005261~cation channel activity	49	0.00133008	RYR2, KCNK7, PKD2L1, CNGA2, DENND5A, TMEM38A, TRPC3, KCNH7, TRPC1, ABCC9, KCNAB3, CACNB2, SCNN1D, SCNN1B, SCNN1A, HCN4, CHRNA5, CHRNA4, ITPR2, CACNA1D, ITPR3, CACNA1C, KCNA7, CACNA1G, GRIN2A, ASIC4, KCNMB1, CHRNE, ANO10, KCNN2, CACNA1S, KCNJ1, TRPM4, ASIC1, KCNJ3, KCNJ4, KCNJ5, KCNJ8, KCNJ12, KCNIP4, SLC4A11, GRIN2C, CALHM3, MCOLN2, TPCN1, P2RX2, KCNK2, HCN1, KCNK4	1.58573	0.927632	0.403028	0.402415
GO:0008092~cytoskeletal protein binding	113	0.00151057	FHOD3, RAB3C, WIPF1, INPPL1, STMN3, PKD2L1, SLC8A1, GJA1, KIF5A, COTL1, MYOZ3, MYOZ2, TNS1, MAGI1, GABARAPL2, TPM3, ACTN2, TPM2, KRT2, MTUS2, ANK2, TNNI3K, MAPK8IP3, MID2, EML2, FRMD3, CACNB2, MAP7D3, KATNAL1, IFT81, PFN4, OBSL1, PFN3, ARL8B, SPTBN5, ARL3, CACNA1D, CACNA1C, EPB41L5, CNN1, HSPH1, MICAL1, BLOC1S2, EPB41L2, MYH11, KCNN2, PPARGC1A, VPS16, VASP, MYH7B, ACE, NEBL, FUS, MICAL3, RAB39B, …	1.32271	0.94934	0.403028	0.402415
GO:0046873~metal ion transmembrane transporter activity	63	0.00157336	RYR2, KCNK7, TUSC3, ATP2A2, PKD2L1, SLC6A1, ATP12A, SLC6A3, SLC8A1, NIPAL4, ATP7B, NIPAL2, NIPAL3, CNGA2, DENND5A, TMEM38A, SLC39A1, SLC34A3, TRPC3, KCNH7, SLC6A16, SLC30A2, TRPC1, SLC6A15, SLC30A4, ABCC9, ATP1B2, KCNAB3, SLC5A6, CACNB2, SCNN1D, SCNN1B, SCNN1A, HCN4, SLC20A2, SLC1A3, ITPR2, CACNA1D, ITPR3, CACNA1C, KCNA7, CACNA1G, GRIN2A, ASIC4, KCNMB1, KCNN2, CACNA1S, KCNJ1, TRPM4, ASIC1, KCNJ3,…	1.47837	0.95525	0.403028	0.402415
GO:0042805~actinin binding	10	0.00163417	MAGI1, CSRP3, NRAP, LDB3, KCNN2, CACNA1D, PKD2L1, CACNA1C, LRRC10, MYPN	3.41474	0.960318	0.403028	0.402415
GO:0022890~inorganic cation transmembrane transporter activity	74	0.00201412	RYR2, COX7B, KCNK7, TUSC3, ATP2A2, ATP5C1, PKD2L1, SLC6A1, ATP12A, SLC6A3, SLC8A1, NIPAL4, ATP5L2, ATP7B, NIPAL2, NIPAL3, CNGA2, DENND5A, TMEM38A, SLC39A1, SLC34A3, ATP6V1G2, TRPC3, KCNH7, SLC6A16, SLC30A2, TRPC1, SLC6A15, SLC30A4, ABCC9, ATP1B2, KCNAB3, SLC5A6, CACNB2, SCNN1D, SCNN1B, SCNN1A, HCN4, SLC20A2, UQCRB, ATP5J, SLC1A3, ITPR2, CACNA1D, UQCR11, ITPR3, CACNA1C, ATP5O, KCNA7, COX5B, CACNA1…	1.41468	0.981274	0.441539	0.440868
GO:0022834~ligand-gated channel activity	27	0.00263408	HCN4, RYR2, CHRNA5, CHRNA4, ITPR2, GRIK1, ITPR3, GRIN2A, CHRNE, ANXA6, CNGA2, KCNJ1, GRIA3, ASIC1, KCNJ3, KCNJ4, GABRA2, KCNJ5, KCNJ8, KCNJ12, GRIN2C, TPCN1, SCNN1D, P2RX2, SCNN1B, SCNN1A, HCN1	1.84396	0.994505	0.469098	0.468385
GO:0015276~ligand-gated ion channel activity	27	0.00263408	HCN4, RYR2, CHRNA5, CHRNA4, ITPR2, GRIK1, ITPR3, GRIN2A, CHRNE, ANXA6, CNGA2, KCNJ1, GRIA3, ASIC1, KCNJ3, KCNJ4, GABRA2, KCNJ5, KCNJ8, KCNJ12, GRIN2C, TPCN1, SCNN1D, P2RX2, SCNN1B, SCNN1A, HCN1	1.84396	0.994505	0.469098	0.468385
GO:0046030~inositol trisphosphate phosphatase activity	6	0.00285311	INPP4A, INPP4B, INPP5A, INPP1, INPP5D, INPP5J	5.4015	0.996437	0.469098	0.468385
GO:0001871~pattern binding	8	0.00458805	EPM2A, ENDOU, TINAGL1, AGL, CLEC18C, ENPP1, GPCPD1, CLEC4G	3.601	0.999885	0.646587	0.645604
GO:0030247~polysaccharide binding	8	0.00458805	EPM2A, ENDOU, TINAGL1, AGL, CLEC18C, ENPP1, GPCPD1, CLEC4G	3.601	0.999885	0.646587	0.645604
GO:0051287~NAD binding	13	0.00565964	IDH1, IDH2, SIRT4, HSD17B8, SIRT2, SIRT3, ALDH1A3, ADH4, LDHA, BDH2, PHGDH, ME3, IDH3A	2.42898	0.999986	0.744431	0.743299
GO:0022836~gated channel activity	49	0.00760818	RYR2, KCNK7, PKD2L1, GRIK1, ANXA6, CNGA2, TMEM38A, KCNH7, KCNAB3, CACNB2, SCNN1D, SCNN1B, SCNN1A, HCN4, CHRNA5, CHRNA4, CLCNKB, CLCNKA, ITPR2, CACNA1D, ITPR3, CACNA1C, KCNA7, CACNA1G, GRIN2A, KCNMB1, CHRNE, BSND, ANO10, KCNN2, CACNA1S, KCNJ1, GRIA3, TRPM4, ASIC1, KCNJ3, KCNJ4, GABRA2, KCNJ5, KCNJ8, KCNJ12, KCNIP4, GRIN2C, TPCN1, CLCN5, P2RX2, KCNK2, HCN1, KCNK4	1.4528	1	0.766464	0.765298
GO:0015267~channel activity	66	0.0077521	RYR2, KCNK7, PKD2L1, GRIK1, GJA1, ANXA6, TIMM17A, CNGA2, DENND5A, TMEM38A, SLC26A10, TRPC3, KCNH7, TRPC1, ABCC9, KCNAB3, TOMM40L, CACNB2, SCNN1D, MIP, SCNN1B, SCNN1A, MAL, HCN4, TTYH2, CHRNA5, CHRNA4, CLCNKB, CLCNKA, ITPR2, CACNA1D, ITPR3, CACNA1C, KCNA7, CACNA1G, GRIN2A, ASIC4, KCNMB1, CHRNE, BSND, ANO10, KCNN2, CACNA1S, KCNJ1, LRRC8E, GRIA3, TRPM4, ASIC1, KCNJ3, KCNJ4, GABRA2, KCNJ5, KCNJ8, KCN…	1.36733	1	0.766464	0.765298
GO:0022803~passive transmembrane transporter activity	66	0.0080784	RYR2, KCNK7, PKD2L1, GRIK1, GJA1, ANXA6, TIMM17A, CNGA2, DENND5A, TMEM38A, SLC26A10, TRPC3, KCNH7, TRPC1, ABCC9, KCNAB3, TOMM40L, CACNB2, SCNN1D, MIP, SCNN1B, SCNN1A, MAL, HCN4, TTYH2, CHRNA5, CHRNA4, CLCNKB, CLCNKA, ITPR2, CACNA1D, ITPR3, CACNA1C, KCNA7, CACNA1G, GRIN2A, ASIC4, KCNMB1, CHRNE, BSND, ANO10, KCNN2, CACNA1S, KCNJ1, LRRC8E, GRIA3, TRPM4, ASIC1, KCNJ3, KCNJ4, GABRA2, KCNJ5, KCNJ8, KCN…	1.36447	1	0.766464	0.765298
GO:0015077~monovalent inorganic cation transmembrane transporter activity	51	0.00848255	COX7B, KCNK7, ATP5C1, PKD2L1, SLC6A1, ATP12A, SLC6A3, SLC8A1, ATP5L2, CNGA2, TMEM38A, SLC34A3, ATP6V1G2, KCNH7, SLC6A16, SLC6A15, ABCC9, ATP1B2, KCNAB3, SLC5A6, SCNN1D, SCNN1B, SCNN1A, HCN4, SLC20A2, UQCRB, ATP5J, SLC1A3, UQCR11, ATP5O, KCNA7, COX5B, ASIC4, KCNMB1, COX11, KCNN2, KCNJ1, TRPM4, ATP6V0A1, ASIC1, KCNJ3, KCNJ4, KCNJ5, KCNJ8, KCNJ12, KCNIP4, SLC4A11, KCNK2, HCN1, SLC28A3, KCNK4	1.43071	1	0.766464	0.765298
GO:0005216~ion channel activity	60	0.0085466	RYR2, KCNK7, PKD2L1, GRIK1, ANXA6, CNGA2, DENND5A, TMEM38A, SLC26A10, TRPC3, KCNH7, TRPC1, ABCC9, KCNAB3, CACNB2, SCNN1D, SCNN1B, SCNN1A, HCN4, TTYH2, CHRNA5, CHRNA4, CLCNKB, CLCNKA, ITPR2, CACNA1D, ITPR3, CACNA1C, KCNA7, CACNA1G, GRIN2A, ASIC4, KCNMB1, CHRNE, BSND, ANO10, KCNN2, CACNA1S, KCNJ1, LRRC8E, GRIA3, TRPM4, ASIC1, KCNJ3, KCNJ4, GABRA2, KCNJ5, KCNJ8, KCNJ12, KCNIP4, SLC4A11, GRIN2C, CALH…	1.385	1	0.766464	0.765298
GO:0051373~FATZ binding	4	0.00877202	ACTN2, TCAP, MYOZ3, MYOZ2	7.9222	1	0.766464	0.765298
GO:0086007~voltage-gated calcium channel activity involved in cardiac muscle cell action potential	4	0.00877202	CACNB2, CACNA1D, CACNA1C, CACNA1G	7.9222	1	0.766464	0.765298
GO:0052745~inositol phosphate phosphatase activity	7	0.00893495	INPP4A, INPP4B, INPP5A, INPP1, INPP5D, INPP5J, INPPL1	3.64838	1	0.766464	0.765298
GO:0031404~chloride ion binding	6	0.00955632	CLCN5, ACE, NLGN4X, AMY2A, CLCNKB, CLCNKA	4.24404	1	0.767096	0.76593
GO:0005272~sodium channel activity	10	0.00971992	HCN4, ASIC4, SCNN1D, SCNN1B, SCNN1A, SLC4A11, PKD2L1, HCN1, ASIC1, TRPM4	2.67642	1	0.767096	0.76593
GO:0008081~phosphoric diester hydrolase activity	18	0.0110971	PDE1C, PLCL1, PDE4D, PLCL2, GDPD2, GPCPD1, PLD1, SMPD2, PLCXD3, EDNRA, PLCB4, TDP1, BDKRB2, ENPP1, PLCH1, PDE7B, PLCB1, PDE8B	1.91666	1	0.842101	0.840821
GO:0022838~substrate-specific channel activity	61	0.01202	RYR2, KCNK7, PKD2L1, GRIK1, ANXA6, CNGA2, DENND5A, TMEM38A, SLC26A10, TRPC3, KCNH7, TRPC1, ABCC9, KCNAB3, CACNB2, SCNN1D, MIP, SCNN1B, SCNN1A, HCN4, TTYH2, CHRNA5, CHRNA4, CLCNKB, CLCNKA, ITPR2, CACNA1D, ITPR3, CACNA1C, KCNA7, CACNA1G, GRIN2A, ASIC4, KCNMB1, CHRNE, BSND, ANO10, KCNN2, CACNA1S, KCNJ1, LRRC8E, GRIA3, TRPM4, ASIC1, KCNJ3, KCNJ4, GABRA2, KCNJ5, KCNJ8, KCNJ12, KCNIP4, SLC4A11, GRIN2C,…	1.35746	1	0.876125	0.874793
GO:0005509~calcium ion binding	92	0.0124336	DGKG, RYR2, ANXA8L1, MCTP1, AMY2A, PCDH11Y, CPNE6, CIB4, PCDH11X, DYSF, GUCA1A, ATP2A2, PKD2L1, CELSR1, SLC8A1, CLGN, CDH7, CALB1, EEF2K, SGCA, GNPTAB, EFCAB1, ANXA6, ENPP1, ANXA8, ME3, TGM3, CCBE1, EGFL7, ACTN2, HEG1, TESC, TC2N, ASPN, MMP11, PLCB4, MMP15, MMP17, CASQ2, PADI4, ITGB1BP2, CASQ1, SLC25A12, PLCB1, MATN4, MATN3, MATN2, CDH19, FBLN7, NECAB3, NOTCH1, CABP7, PCDH10, CABP4, LRP4, ITPR2, …	1.27065	1	0.876125	0.874793
GO:0004029~aldehyde dehydrogenase (NAD) activity	7	0.0150032	ALDH3A2, ALDH1A3, ALDH5A1, ALDH16A1, FAR2, ALDH8A1, ALDH7A1	3.30092	1	1	0.998986
GO:0004645~phosphorylase activity	4	0.0162329	PYGB, MTAP, GDPGP1, TYMP	6.60183	1	1	0.998986
GO:0005267~potassium channel activity	21	0.0168767	HCN4, KCNJ4, KCNJ5, KCNK7, KCNJ8, KCNH7, KCNJ12, KCNIP4, PKD2L1, ABCC9, KCNAB3, KCNA7, KCNMB1, CNGA2, KCNN2, TMEM38A, KCNK2, KCNJ1, KCNJ3, HCN1, KCNK4	1.73298	1	1	0.998986
GO:0000988~transcription factor activity, protein binding	79	0.0174938	TCP10L, GMEB1, BTG1, RNF14, TGFB1I1, NAB1, CITED4, BHLHE41, FHL2, HR, TFCP2L1, HIF3A, DCAF6, SOX3, SOX17, PPP1R13L, HEY2, NFKBIZ, MYB, JUNB, TRIM22, SSX1, NCOA1, MYOCD, BATF3, TLE1, MSX2, ACTN2, FOXH1, DYRK1B, CBFA2T2, ZHX1, WDR77, KAT2B, EID1, ZEB1, CCNE1, MED20, HOMEZ, SMARCD2, NOTCH1, SRCAP, AEBP1, HDAC9, TOB1, RELB, PHF21B, RXRB, NACC2, NSD1, MED31, PRDM16, SAP18, SMYD1, ALX1, PCBD1, MSC, NKX…	1.2783	1	1	0.998986
GO:0003712~transcription cofactor activity	72	0.0190417	TCP10L, GMEB1, BTG1, RNF14, TGFB1I1, CITED4, BHLHE41, FHL2, HR, TFCP2L1, HIF3A, DCAF6, SOX3, SOX17, PPP1R13L, NFKBIZ, JUNB, TRIM22, SSX1, NCOA1, MYOCD, BATF3, TLE1, MSX2, ACTN2, FOXH1, DYRK1B, CBFA2T2, ZHX1, WDR77, KAT2B, EID1, ZEB1, CCNE1, MED20, HOMEZ, SMARCD2, SRCAP, AEBP1, HDAC9, TOB1, RELB, PHF21B, RXRB, NSD1, MED31, PRDM16, SAP18, SMYD1, ALX1, PCBD1, MSC, NKX2-5, PPARGC1A, E2F6, HOXC6, WWOX…	1.29166	1	1	0.998986
GO:0070679~inositol 1,4,5 trisphosphate binding	5	0.0190785	TRPC3, TRPC1, PLCL1, ITPR2, ITPR3	4.50125	1	1	0.998986
GO:0000989~transcription factor activity, transcription factor binding	78	0.0198248	TCP10L, GMEB1, BTG1, RNF14, TGFB1I1, NAB1, CITED4, BHLHE41, FHL2, HR, TFCP2L1, HIF3A, DCAF6, SOX3, SOX17, PPP1R13L, NFKBIZ, MYB, JUNB, TRIM22, SSX1, NCOA1, MYOCD, BATF3, TLE1, MSX2, ACTN2, FOXH1, DYRK1B, CBFA2T2, ZHX1, WDR77, KAT2B, EID1, ZEB1, CCNE1, MED20, HOMEZ, SMARCD2, NOTCH1, SRCAP, AEBP1, HDAC9, TOB1, RELB, PHF21B, RXRB, NACC2, NSD1, MED31, PRDM16, SAP18, SMYD1, ALX1, PCBD1, MSC, NKX2-5, P…	1.27461	1	1	0.998986
GO:0005088~Ras guanyl-nucleotide exchange factor activity	34	0.0216466	CAMK2B, SPTBN5, CSF2RB, FGF1, RASGRP3, ABR, GRIN2A, RASGEF1B, FGF20, EPS8L1, DENND5A, NRTN, MCF2L2, VAV3, FARP2, DENND2C, ARHGEF12, ACTN2, MCF2, DENND2A, DENND4C, RAB3IP, GRIN2C, FRS3, SPTB, FGF17, IL2RA, IL3RA, DOCK2, ARHGEF7, RAPGEF5, RAPGEF3, ARHGEF5, FGF10	1.47673	1	1	0.998986
GO:0035591~signaling adaptor activity	15	0.0231803	SPAG9, VAV3, GRB7, IRS4, SHB, MAPK8IP3, TOB1, SHD, HSH2D, CHN2, TP53BP2, SH2B3, PAG1, SH3BGR, SH2B1	1.90438	1	1	0.998986
GO:0016620~oxidoreductase activity, acting on the aldehyde or oxo group of donors, NAD or NADP as acceptor	9	0.0245457	ALDH3A2, ALDH1A3, ADH4, PDHA1, ALDH5A1, ALDH16A1, FAR2, ALDH8A1, ALDH7A1	2.47569	1	1	0.998986
GO:0016616~oxidoreductase activity, acting on the CH-OH group of donors, NAD or NADP as acceptor	20	0.0250388	TSTA3, MIOX, CBR1, SDR42E1, ABCC4, RDH8, HSD3B2, IDH1, IDH2, HSD17B8, ADH4, LDHA, BDH2, FAM213B, DHRS9, RDH11, DHRS7C, PHGDH, ME3, IDH3A	1.69278	1	1	0.998986
GO:0042578~phosphoric ester hydrolase activity	51	0.0260779	INPPL1, SMPD2, EDNRA, DUSP10, BDKRB2, ENPP1, PDE8B, ENOPH1, EPM2A, DUSP5, PDE4D, PGAM2, DUSP26, GPCPD1, DUSP27, DUSP6, INPP4A, INPP4B, PTP4A3, PLCB4, PLCB1, MTMR1, PFKFB4, PDE1C, INPP1, GDPD2, PPM1D, PLD1, HACD2, PPP3R1, PPP4C, INPP5A, NT5DC2, INPP5D, INPP5J, CILP2, PLCL1, EYA4, PLCL2, PTPN13, PTPN14, SGPP2, PDP1, PTPRE, PTPRB, PLCXD3, PPP2R2B, TDP1, PTPN6, PLCH1, PDE7B	1.34319	1	1	0.998986
GO:0031433~telethonin binding	4	0.0262966	CSRP3, BMP10, MYOZ3, MYOZ2	5.65871	1	1	0.998986
GO:0086056~voltage-gated calcium channel activity involved in AV node cell action potential	3	0.0284834	CACNB2, CACNA1C, CACNA1G	9.90275	1	1	0.998986
GO:0030552~cAMP binding	7	0.0286779	HCN4, POPDC3, PDE4D, CNGA2, BVES, RAPGEF3, HCN1	2.8883	1	1	0.998986
GO:0016722~oxidoreductase activity, oxidizing metal ions	6	0.0291224	POR, FTMT, HEPHL1, MMACHC, FXN, CYB561	3.30092	1	1	0.998986
GO:0034979~NAD-dependent protein deacetylase activity	6	0.0291224	HDAC5, HDAC11, SIRT4, HDAC9, SIRT2, SIRT3	3.30092	1	1	0.998986
GO:0035326~enhancer binding	17	0.0303394	SMARCD2, ZNF395, TIPARP, LMO4, FOXH1, MBD2, LEF1, ESRRB, PBX3, PAX4, HNRNPU, POU4F1, RAI1, ZNF704, HNRNPC, TCF3, MSC	1.75361	1	1	0.998986
GO:0003714~transcription corepressor activity	33	0.0308886	TCP10L, HOMEZ, BHLHE41, HR, TFCP2L1, HIF3A, AEBP1, HDAC9, TOB1, RELB, SOX3, PPP1R13L, NSD1, SAP18, SMYD1, ALX1, MSC, JUNB, E2F6, TRIM22, HOXC6, SSX1, BATF3, TLE1, WTIP, CBFA2T2, ZHX1, TBX18, EID1, ZEB1, FEV, ID4, ID3	1.44598	1	1	0.998986
GO:0033558~protein deacetylase activity	10	0.0334585	HDAC5, SALL1, NACC2, HDAC11, SIRT4, SAP18, CHD3, HDAC9, SIRT2, SIRT3	2.20061	1	1	0.998986
GO:0015081~sodium ion transmembrane transporter activity	22	0.0341154	HCN4, SLC34A3, SLC20A2, SLC6A16, SLC6A15, SLC1A3, SLC4A11, PKD2L1, ATP1B2, SLC6A1, ATP12A, SLC6A3, SLC8A1, SLC5A6, ASIC4, SCNN1D, SCNN1B, SCNN1A, ASIC1, TRPM4, SLC28A3, HCN1	1.59022	1	1	0.998986
GO:0016614~oxidoreductase activity, acting on CH-OH group of donors	22	0.0341154	TSTA3, MIOX, CBR1, SDR42E1, ABCC4, RDH8, HSD3B2, IDH1, IDH2, DHCR24, HSD17B8, ALDH3A2, ADH4, LDHA, BDH2, FAM213B, DHRS9, RDH11, DHRS7C, PHGDH, ME3, IDH3A	1.59022	1	1	0.998986
KEGG Pathway
Term	Count	PValue	Genes	Fold Enrichment	Bonferroni	Benjamini	FDR
hsa04911:Insulin secretion	21	0.000119173	CAMK2B, GLP1R, RYR2, SNAP25, SLC2A1, CACNA1D, PRKCA, ITPR3, ATP1B2, CACNA1C, ADCY1, ADCY6, GCK, PLCB4, KCNMB1, KCNN2, CACNA1S, PLCB1, PRKACA, TRPM4, CREB5	2.56338	0.0328198	0.0292546	0.0276874
hsa04713:Circadian entrainment	22	0.000208961	CAMK2B, KCNJ5, RYR2, CACNA1D, PRKCA, ITPR3, CACNA1C, ADCY1, FOS, GRIN2C, ADCY6, CACNA1G, PER2, GRIN2A, GNGT2, PLCB4, GNG5, GNG8, PLCB1, PRKACA, GRIA3, KCNJ3	2.40276	0.0568362	0.0292546	0.0276874
hsa04922:Glucagon signaling pathway	22	0.000381146	CAMK2B, PYGB, CPT1A, PDHA1, PGAM2, SLC2A1, ITPR2, PHKB, ITPR3, ACACB, CPT1B, GCK, GYS1, LDHA, PPP3R1, PLCB4, PPP4C, SIK2, PLCB1, PRKACA, PPARGC1A, CREB5	2.30568	0.101242	0.0355736	0.0336679
hsa04725:Cholinergic synapse	23	0.000749947	CAMK2B, KCNJ4, CHRNA4, KCNJ12, ITPR2, CACNA1D, PRKCA, ITPR3, CACNA1C, ADCY1, PIK3CB, FOS, ADCY6, GNGT2, PLCB4, GNG5, GNG8, CACNA1S, PLCB1, PRKACA, SLC18A3, KCNJ3, CREB5	2.14989	0.189468	0.0524963	0.049684
hsa04724:Glutamatergic synapse	23	0.00108882	GLS2, TRPC1, SLC1A3, ITPR2, CACNA1D, PRKCA, GRIK1, ITPR3, CACNA1C, ADCY1, PLD1, GRIN2C, ADCY6, GRIN2A, PPP3R1, GNGT2, PLCB4, GNG5, GNG8, PLCB1, PRKACA, GRIA3, KCNJ3	2.09332	0.262902	0.0606464	0.0573974
hsa04723:Retrograde endocannabinoid signaling	21	0.00129956	GABRA2, KCNJ5, ITPR2, CACNA1D, PRKCA, ITPR3, CACNA1C, ADCY1, ADCY6, MAPK10, MAPK8, GNGT2, PLCB4, GNG5, CNR1, GNG8, CACNA1S, PLCB1, PRKACA, GRIA3, KCNJ3	2.1573	0.305189	0.0606464	0.0573974
hsa05010:Alzheimer's disease	29	0.00260421	COX7B, UQCRB, NDUFB5, NDUFB3, ATP5J, NDUFB1, ATP2A2, ATP5C1, ITPR2, CACNA1D, UQCR11, ITPR3, CACNA1C, ATP5O, COX5B, GRIN2A, PPP3R1, FADD, CACNA1S, NDUFV3, NDUFA8, NDUFA6, NDUFA1, NDUFC1, GRIN2C, SDHA, PLCB4, FAS, PLCB1	1.79102	0.518154	0.104169	0.098588
hsa04720:Long-term potentiation	15	0.00346895	CAMK2B, ITPR2, PRKCA, ITPR3, CACNA1C, ADCY1, GRIN2C, GRIN2A, PPP3R1, PLCB4, PPP1R1A, RPS6KA1, PLCB1, PRKACA, RAPGEF3	2.35808	0.62205	0.118976	0.112602
hsa04726:Serotonergic synapse	21	0.00416653	KCNJ5, TRPC1, ITPR2, CACNA1D, PRKCA, ITPR3, CACNA1C, CYP2C8, HTR7, CYP4X1, GNGT2, PLCB4, GNG5, CYP2D6, GNG8, KCNN2, CACNA1S, PLCB1, PRKACA, RAPGEF3, KCNJ3	1.96294	0.689343	0.118976	0.112602
hsa04024:cAMP signaling pathway	32	0.00424913	HCN4, CAMK2B, GLP1R, RYR2, CACNA1D, CACNA1C, ADRB2, ADCY1, PIK3CB, PLD1, ADCY6, GRIN2A, MAPK8, EDNRA, CNGA2, TNNI3, CACNA1S, PRKACA, GRIA3, VAV3, ABCC4, GABBR2, PDE4D, SSTR1, ATP1B2, FOS, GRIN2C, MAPK10, ACOX1, FSHR, RAPGEF3, CREB5	1.67686	0.696475	0.118976	0.112602
hsa04728:Dopaminergic synapse	23	0.00493988	CAMK2B, KCNJ5, ITPR2, CACNA1D, PRKCA, ITPR3, CACNA1C, FOS, SLC6A3, MAPK10, GRIN2A, MAPK8, GNGT2, PLCB4, GNG5, PPP2R2B, KIF5A, GNG8, PLCB1, PRKACA, GRIA3, KCNJ3, CREB5	1.86436	0.750075	0.125742	0.119006
hsa04727:GABAergic synapse	17	0.00641465	GABRA2, GABBR2, GABARAPL2, GLS2, PLCL1, CACNA1D, PRKCA, CACNA1C, ADCY1, SLC6A1, ADCY6, GNGT2, GNG5, GNG8, CACNA1S, PRKACA, SLC38A5	2.07511	0.835013	0.130833	0.123825
hsa04020:Calcium signaling pathway	29	0.00648466	CAMK2B, RYR2, PDE1C, ATP2A2, ITPR2, CACNA1D, ITPR3, CACNA1C, ADRB2, ADCY1, SLC8A1, CACNA1G, GNA15, GRIN2A, PPP3R1, CYSLTR1, EDNRA, HTR7, BDKRB2, CACNA1S, PRKACA, SPHK2, PHKB, PRKCA, GRIN2C, PLCB4, P2RX2, PLCB1, SLC25A4	1.68096	0.838236	0.130833	0.123825
hsa00562:Inositol phosphate metabolism	15	0.00688421	MIOX, MTMR1, INPP1, INPPL1, PIK3CB, PIK3C2A, INPP4A, INPP4B, INPP5A, PLCB4, INPP5D, INPP5J, PIP5K1B, PLCH1, PLCB1	2.19202	0.855466	0.130833	0.123825
hsa04924:Renin secretion	14	0.00700894	ACE, PDE1C, ITPR2, CACNA1D, ITPR3, CACNA1C, ADRB2, ADCY6, EDNRA, PPP3R1, PLCB4, CACNA1S, PLCB1, PRKACA	2.26965	0.860461	0.130833	0.123825
hsa04925:Aldosterone synthesis and secretion	16	0.00950603	CAMK2B, HSD3B2, ITPR2, CACNA1D, PRKCA, ITPR3, CACNA1C, ADCY1, ADCY6, CACNA1G, PLCB4, CACNA1S, PLCB1, PRKACA, CAMK1G, CREB5	2.04949	0.931053	0.166356	0.157444
hsa04070:Phosphatidylinositol signaling system	18	0.0115242	DGKG, MTMR1, DGKD, INPP1, INPPL1, ITPR2, PRKCA, ITPR3, PIK3CB, PIK3C2A, INPP4A, INPP4B, INPP5A, PLCB4, INPP5D, INPP5J, PIP5K1B, PLCB1	1.90572	0.961051	0.186323	0.176341
hsa04261:Adrenergic signaling in cardiomyocytes	23	0.0119779	CAMK2B, RYR2, TPM3, TPM2, CREM, CACNA1D, PRKCA, ATP1B2, CACNA1C, ADCY1, ADRB2, ADCY6, CACNB2, ACTC1, PLCB4, PPP1R1A, PPP2R2B, TNNI3, CACNA1S, PLCB1, PRKACA, RAPGEF3, CREB5	1.72926	0.965749	0.186323	0.176341
hsa05414:Dilated cardiomyopathy	16	0.0132074	MYBPC3, RYR2, TPM3, TPM2, ITGB3, CACNA1D, CACNA1C, ADCY1, ADCY6, CACNB2, ACTC1, SGCA, TNNI3, CACNA1S, PRKACA, ITGA9	1.9763	0.975832	0.194635	0.184208
hsa04921:Oxytocin signaling pathway	24	0.0161432	CAMK2B, KCNJ4, KCNJ5, RYR2, KCNJ12, ITPR2, CACNA1D, PRKCA, ITPR3, CACNA1C, ADCY1, FOS, ADCY6, CAMKK1, CACNB2, PPP3R1, EEF2K, PLCB4, CACNA1S, PLCB1, PPP1R12B, PRKACA, CAMK1G, KCNJ3	1.66009	0.989506	0.216581	0.204978
hsa01100:Metabolic pathways	139	0.0162436	PNMT, DGKG, GALNT12, DGKD, AMY2A, HPSE2, GALNT16, TUSC3, MPI, ATP5C1, ENO1, ENO3, IL4I1, PNP, FPGT, ENPP1, MLYCD, ATP6V1G2, KMO, SDHA, INPP4A, ALDH3A2, INPP4B, MTAP, ACOT2, CYP2E1, ALDH7A1, PTGES, MTMR1, TSTA3, FECH, UQCRB, ATP5J, MRI1, SDSL, ATP5O, PLD1, ACACB, ADH4, LDHA, CYP2B6, INPP5A, RDH11, FUT9, INPP5J, COX11, PIP5K1B, NDUFV3, ATP6V1D, ARSB, ATP6V0A1, ST3GAL3, PDHA1, GOT1, IDH1, GFPT2, URO…	1.1831	0.989802	0.216581	0.204978
hsa01230:Biosynthesis of amino acids	14	0.0185738	ARG2, GOT1, IDH1, PGAM2, IDH2, MTR, ENO1, SDSL, ENO3, MAT2A, CPS1, PHGDH, ALDOA, IDH3A	2.01747	0.99475	0.236394	0.22373
hsa04750:Inflammatory mediator regulation of TRP channels	17	0.0239907	CAMK2B, NTRK1, PRKCH, ITPR2, PRKCA, ITPR3, ADCY1, PIK3CB, ADCY6, MAPK10, ASIC4, MAPK8, PLCB4, BDKRB2, PLCB1, PRKACA, ASIC1	1.79984	0.998885	0.252627	0.239093
hsa00010:Glycolysis / Gluconeogenesis	13	0.0245982	GPI, PDHA1, PGAM2, ENO1, ENO3, GCK, ALDH3A2, ALDH1A3, ADH4, LDHA, ALDOA, ALDH7A1, PGM1	2.01317	0.999064	0.252627	0.239093
hsa04260:Cardiac muscle contraction	14	0.0254317	RYR2, COX7B, UQCRB, TPM3, TPM2, CACNA1D, UQCR11, ATP1B2, CACNA1C, COX5B, CACNB2, ACTC1, TNNI3, CACNA1S	1.93677	0.999263	0.252627	0.239093
hsa00270:Cysteine and methionine metabolism	9	0.0256241	IL4I1, LDHA, MTAP, MAT2A, GOT1, MRI1, MTR, SDSL, ENOPH1	2.45737	0.999303	0.252627	0.239093
hsa04912:GnRH signaling pathway	16	0.0261529	CAMK2B, MMP2, ITPR2, CACNA1D, PRKCA, ITPR3, CACNA1C, ADCY1, PLD1, ADCY6, MAPK10, MAPK8, PLCB4, CACNA1S, PLCB1, PRKACA	1.82428	0.999401	0.252627	0.239093
hsa05032:Morphine addiction	16	0.0261529	GABRA2, GABBR2, KCNJ5, PDE1C, PDE4D, PRKCA, ADCY1, ADCY6, GNGT2, GNG5, GRK4, GNG8, PDE7B, PDE8B, PRKACA, KCNJ3	1.82428	0.999401	0.252627	0.239093
hsa04915:Estrogen signaling pathway	17	0.0261649	SHC4, GABBR2, KCNJ5, HSP90AA1, HSPA1L, MMP2, ITPR2, ITPR3, ADCY1, PIK3CB, FOS, ADCY6, PLCB4, PLCB1, PRKACA, KCNJ3, CREB5	1.78166	0.999403	0.252627	0.239093
hsa04022:cGMP-PKG signaling pathway	24	0.0282519	VASP, KCNJ8, IRS4, ATP2A2, ITPR2, CACNA1D, ITPR3, ATP1B2, CACNA1C, ADCY1, ADRB2, ADRA2B, ADCY6, SLC8A1, EDNRA, PPP3R1, PLCB4, KCNMB1, BDKRB2, CACNA1S, PLCB1, SLC25A4, MEF2D, CREB5	1.57604	0.999673	0.254777	0.241128
hsa00190:Oxidative phosphorylation	21	0.0287521	NDUFA8, COX7B, ATP6V1G2, NDUFA6, UQCRB, NDUFB5, NDUFB3, NDUFA1, NDUFB1, ATP5J, ATP5C1, NDUFC1, UQCR11, COX5B, SDHA, ATP5O, ATP12A, COX11, NDUFV3, ATP6V1D, ATP6V0A1	1.63825	0.999717	0.254777	0.241128
hsa05202:Transcriptional misregulation in cancer	25	0.0291475	CDKN1B, ITGAM, MLLT3, RXRB, LYL1, NFKBIZ, RXRG, GRIA3, SSX1, NTRK1, CDKN2C, FUS, PBX3, HMGA2, GZMB, TRAF1, CDK9, PER2, ETV7, NR4A3, SPINT1, FEV, TCF3, ERG, CDK14	1.55323	0.999747	0.254777	0.241128
hsa05012:Parkinson's disease	22	0.0300272	NDUFA8, COX7B, GPR37, NDUFA6, UQCRB, NDUFB5, NDUFB3, NDUFA1, NDUFB1, HTRA2, ATP5J, ATP5C1, NDUFC1, UQCR11, COX5B, SDHA, ATP5O, SLC6A3, UCHL1, NDUFV3, PRKACA, SLC25A4	1.60748	0.999804	0.254777	0.241128
hsa04920:Adipocytokine signaling pathway	13	0.0335408	CPT1A, SLC2A1, IRS4, SLC2A4, ACACB, CPT1B, CAMKK1, MAPK10, RXRB, MAPK8, AGRP, PPARGC1A, RXRG	1.92689	0.999929	0.268223	0.253854
hsa05410:Hypertrophic cardiomyopathy (HCM)	14	0.0339951	MYBPC3, RYR2, ACE, TPM3, TPM2, ITGB3, CACNA1D, CACNA1C, CACNB2, ACTC1, SGCA, TNNI3, CACNA1S, ITGA9	1.86228	0.999938	0.268223	0.253854
hsa00500:Starch and sucrose metabolism	8	0.0344858	GPI, GYS1, PYGB, AMY2A, AGL, ENPP1, PGM1, GCK	2.51529	0.999946	0.268223	0.253854
hsa05031:Amphetamine addiction	12	0.0487347	CAMK2B, GRIN2A, PPP3R1, CACNA1D, PRKCA, FOS, CACNA1C, GRIN2C, PRKACA, SLC6A3, GRIA3, CREB5	1.88647	0.999999	0.368803	0.349046

## Sheet: Set 3
Supplementary Table S4.3 Annotation Enrichment Analysis of DE mRNA Set 3 (Top 50 terms)
GO_BP
Term	Count	PValue	Genes	Fold Enrichment	Bonferroni	Benjamini	FDR
GO:0072358~cardiovascular system development	27	6.05993e-07	COL15A1, ITGB2, STAB2, OXT, FGF2, PDLIM3, PLN, GBX2, FLRT3, GPER1, PDGFD, STRA6, FOXF1, OSR1, SERPINF1, VEGFC, ISL1, TGFBR3, OLFM1, CLDN5, RBP4, LOX, KCNQ1, HAND1, PECAM1, APLNR, RARB	3.04945	0.00203527	0.00101867	0.00101564
GO:0072359~circulatory system development	27	6.05993e-07	COL15A1, ITGB2, STAB2, OXT, FGF2, PDLIM3, PLN, GBX2, FLRT3, GPER1, PDGFD, STRA6, FOXF1, OSR1, SERPINF1, VEGFC, ISL1, TGFBR3, OLFM1, CLDN5, RBP4, LOX, KCNQ1, HAND1, PECAM1, APLNR, RARB	3.04945	0.00203527	0.00101867	0.00101564
GO:0007507~heart development	18	5.69352e-06	FOXF1, OSR1, OXT, FGF2, ISL1, TGFBR3, OLFM1, CLDN5, RBP4, PDLIM3, PLN, LOX, FLRT3, GPER1, HAND1, APLNR, RARB, STRA6	3.7596	0.0189596	0.00638054	0.00636156
GO:0048598~embryonic morphogenesis	17	8.62015e-05	CDKN1C, FOXF1, OSR1, ITGB2, VEGFC, COBL, FGF2, RBP4, GBX2, SIX4, FLRT3, HAND1, MAB21L2, APLNR, RARB, CTHRC1, STRA6	3.17762	0.251603	0.0641493	0.0639585
GO:0001568~blood vessel development	17	9.54035e-05	COL15A1, FOXF1, OSR1, SERPINF1, ITGB2, STAB2, VEGFC, FGF2, ISL1, TGFBR3, GBX2, LOX, GPER1, PDGFD, HAND1, PECAM1, STRA6	3.15004	0.274404	0.0641493	0.0639585
GO:0001944~vasculature development	17	0.0001842	COL15A1, FOXF1, OSR1, SERPINF1, ITGB2, STAB2, VEGFC, FGF2, ISL1, TGFBR3, GBX2, LOX, GPER1, PDGFD, HAND1, PECAM1, STRA6	2.97446	0.4617	0.0990596	0.0987649
GO:0001655~urogenital system development	12	0.000206251	CDKN1C, RBP4, SIX4, FOXF1, OSR1, PDGFD, SERPINF1, PECAM1, TNC, RARB, FGF2, STRA6	4.0024	0.500171	0.0990596	0.0987649
GO:0072001~renal system development	11	0.00032324	CDKN1C, RBP4, SIX4, FOXF1, OSR1, PDGFD, SERPINF1, PECAM1, RARB, FGF2, STRA6	4.14855	0.662742	0.123723	0.123355
GO:0035295~tube development	16	0.000342352	FOXF1, OSR1, MST1, TNC, COBL, FGF2, RBP4, GBX2, LOX, SIX4, HAND1, RARB, TNS3, NKX2-3, CTHRC1, STRA6	2.9443	0.683738	0.123723	0.123355
GO:0009611~response to wounding	17	0.000368004	HIST1H3J, SERPINC1, FOXF1, TNC, STAB2, ADRA2C, TFPI, FGF2, ISL1, ADAMTS13, MMRN1, LOX, FLRT3, PDGFD, PECAM1, TFF2, HIST1H3I	2.79572	0.709879	0.123723	0.123355
GO:0035239~tube morphogenesis	12	0.000421534	SIX4, GBX2, FOXF1, OSR1, MST1, HAND1, TNC, COBL, FGF2, NKX2-3, CTHRC1, STRA6	3.68037	0.75768	0.128836	0.128453
GO:0048732~gland development	13	0.000584449	CDKN1C, SERPINC1, FOXF1, SERPINF1, MST1, TNC, COBL, FGF2, ISL1, TGFBR3, SIX4, NKX2-3, STRA6	3.29572	0.859913	0.163743	0.163256
GO:0006869~lipid transport	11	0.000692397	FABP1, GLTPD2, FABP3, RBP4, APOM, SOAT2, APOC2, PLA2G10, LRAT, OXT, OSBP2	3.76294	0.902572	0.179065	0.178532
GO:0007586~digestion	8	0.000837418	FABP1, RBP4, SOAT2, KCNQ1, TFF2, OXT, AQP5, SULT2A1	5.23832	0.94019	0.2011	0.200502
GO:0009887~organ morphogenesis	21	0.000904298	CSF3R, FOXF1, OSR1, MST1, TNC, VEGFC, AQP5, FGF2, ISL1, TGFBR3, OLFM1, CLDN5, RBP4, GBX2, SIX4, HAND1, RARB, FREM1, NKX2-3, CTHRC1, STRA6	2.25942	0.952243	0.202683	0.20208
GO:0022600~digestive system process	6	0.00124495	FABP1, RBP4, SOAT2, KCNQ1, OXT, AQP5	7.44633	0.984825	0.243929	0.243204
GO:0006720~isoprenoid metabolic process	7	0.00126036	RBP4, APOM, MVK, RBP2, APOC2, LRAT, STRA6	5.83684	0.985592	0.243929	0.243204
GO:0010876~lipid localization	11	0.00138668	FABP1, GLTPD2, FABP3, RBP4, APOM, SOAT2, APOC2, PLA2G10, LRAT, OXT, OSBP2	3.43286	0.990583	0.243929	0.243204
GO:0016477~cell migration	23	0.00143908	CXCL6, CSF3R, FOXF1, SH3KBP1, SERPINF1, MST1, ITGB2, VEGFC, FGF2, ISL1, TGFBR3, LGALS3, GBX2, SIX4, FLRT3, GPER1, PDGFD, PECAM1, TNS3, GTSE1, NKX2-3, CTHRC1, CCL15	2.07332	0.992106	0.243929	0.243204
GO:0001523~retinoid metabolic process	6	0.0014511	RBP4, APOM, RBP2, APOC2, LRAT, STRA6	7.19533	0.992419	0.243929	0.243204
GO:0042060~wound healing	14	0.00168781	HIST1H3J, SERPINC1, TNC, STAB2, ADRA2C, TFPI, FGF2, ADAMTS13, MMRN1, LOX, PDGFD, PECAM1, TFF2, HIST1H3I	2.75688	0.996584	0.270211	0.269407
GO:0006935~chemotaxis	14	0.00198221	CXCL6, CSF3R, MST1, ITGB2, VEGFC, CRMP1, FGF2, ISL1, LGALS3, GBX2, FLRT3, PDGFD, PLA2G10, CCL15	2.70694	0.998733	0.2781	0.277273
GO:0042330~taxis	14	0.00201385	CXCL6, CSF3R, MST1, ITGB2, VEGFC, CRMP1, FGF2, ISL1, LGALS3, GBX2, FLRT3, PDGFD, PLA2G10, CCL15	2.70204	0.998861	0.2781	0.277273
GO:0016101~diterpenoid metabolic process	6	0.00202875	RBP4, APOM, RBP2, APOC2, LRAT, STRA6	6.67067	0.998917	0.2781	0.277273
GO:0048514~blood vessel morphogenesis	13	0.00217207	COL15A1, FOXF1, SERPINF1, ITGB2, STAB2, VEGFC, FGF2, ISL1, TGFBR3, GBX2, HAND1, PECAM1, STRA6	2.82587	0.999331	0.2781	0.277273
GO:0060537~muscle tissue development	11	0.00232742	TGFBR3, RBP4, KEL, PLN, SIX4, OSR1, HAND1, RARB, ISL1, FGF2, STRA6	3.19901	0.999604	0.2781	0.277273
GO:0015850~organic hydroxy compound transport	8	0.00234964	RBP4, APOM, SOAT2, APOC2, PLA2G10, OXT, AQP5, ADRA2C	4.3787	0.999632	0.2781	0.277273
GO:0060326~cell chemotaxis	9	0.00245041	CXCL6, LGALS3, CSF3R, PDGFD, MST1, ITGB2, VEGFC, FGF2, CCL15	3.827	0.999738	0.2781	0.277273
GO:0060562~epithelial tube morphogenesis	10	0.00245665	SIX4, GBX2, FOXF1, OSR1, MST1, HAND1, TNC, COBL, FGF2, CTHRC1	3.45407	0.999744	0.2781	0.277273
GO:0009605~response to external stimulus	33	0.00257271	CXCL6, CSF3R, MVK, SERPINC1, HIST1H2BI, ITGB2, STAB2, HP, TNC, CRMP1, OXT, TFPI, FGF2, LGALS3, ADAMTS13, GBX2, FLRT3, GPER1, PDGFD, MRC1, PMAIP1, CCL15, STRA6, FOXF1, IL1R2, SERPINF1, MST1, VEGFC, FMO1, ISL1, PLA2G10, ALOX5AP, IL17B	1.69904	0.999827	0.2781	0.277273
GO:0051094~positive regulation of developmental process	21	0.0027369	OSR1, SERPINF1, MST1, ITGB2, VEGFC, DIO3, COBL, OXT, ADRA2C, FGF2, ISL1, TGFBR3, OLFM1, CLDN5, LGALS3, SIX4, FLRT3, GPER1, PDGFD, SYNDIG1, RARB	2.05817	0.9999	0.2781	0.277273
GO:0060541~respiratory system development	8	0.00294085	RBP4, SIX4, LOX, FOXF1, TNC, FGF2, TNS3, STRA6	4.20614	0.99995	0.2781	0.277273
GO:0070471~uterine smooth muscle contraction	3	0.00296968	GPER1, OXT, ADRA2C	35.5769	0.999955	0.2781	0.277273
GO:0070472~regulation of uterine smooth muscle contraction	3	0.00296968	GPER1, OXT, ADRA2C	35.5769	0.999955	0.2781	0.277273
GO:0032101~regulation of response to external stimulus	16	0.00301234	CXCL6, MVK, SERPINC1, FOXF1, IL1R2, SERPINF1, MST1, STAB2, VEGFC, FGF2, ISL1, GPER1, PDGFD, ALOX5AP, IL17B, CCL15	2.36851	0.999961	0.2781	0.277273
GO:0006721~terpenoid metabolic process	6	0.00312348	RBP4, APOM, RBP2, APOC2, LRAT, STRA6	6.04136	0.999973	0.2781	0.277273
GO:0006335~DNA replication-dependent nucleosome assembly	4	0.00321977	HIST1H3J, HIST1H4I, HIST1H3I, ASF1B	13.3413	0.99998	0.2781	0.277273
GO:0034723~DNA replication-dependent nucleosome organization	4	0.00321977	HIST1H3J, HIST1H4I, HIST1H3I, ASF1B	13.3413	0.99998	0.2781	0.277273
GO:0051051~negative regulation of transport	12	0.00329748	LGALS3, KEL, SPINK1, PLN, FOXF1, OSR1, APOC2, KCNQ1, IL1R2, PLA2G10, OXT, ADRA2C	2.84615	0.999985	0.2781	0.277273
GO:0003205~cardiac chamber development	7	0.00330875	TGFBR3, RBP4, FOXF1, HAND1, RARB, ISL1, STRA6	4.8201	0.999986	0.2781	0.277273
GO:0001822~kidney development	9	0.00357304	CDKN1C, SIX4, OSR1, PDGFD, SERPINF1, PECAM1, RARB, FGF2, STRA6	3.59767	0.999994	0.283219	0.282377
GO:0050728~negative regulation of inflammatory response	6	0.00366235	MVK, FOXF1, GPER1, SERPINF1, IL1R2, ISL1	5.82168	0.999996	0.283219	0.282377
GO:0042632~cholesterol homeostasis	5	0.00370662	FABP3, APOM, SOAT2, APOC2, PLA2G10	7.84785	0.999996	0.283219	0.282377
GO:0055092~sterol homeostasis	5	0.00370662	FABP3, APOM, SOAT2, APOC2, PLA2G10	7.84785	0.999996	0.283219	0.282377
GO:0050730~regulation of peptidyl-tyrosine phosphorylation	8	0.00413987	SPINK1, SOCS1, PDGFD, ITGB2, PECAM1, VEGFC, ADRA2C, ISL1	3.95299	0.999999	0.309295	0.308375
GO:0006928~movement of cell or subcellular component	29	0.00427814	CXCL6, CSF3R, SH3KBP1, ITGB2, CRMP1, FGF2, LGALS3, PLN, GBX2, SIX4, FLRT3, GPER1, PDGFD, TNS3, GTSE1, NKX2-3, CTHRC1, CCL15, FOXF1, SERPINF1, MST1, VEGFC, ISL1, TGFBR3, KCNQ1, KIF4A, PLA2G10, PECAM1, SCN4B	1.72434	0.999999	0.312676	0.311746
GO:0042476~odontogenesis	6	0.00442596	CSF3R, OSR1, HAND1, TNC, AQP5, NKX2-3	5.56856	1	0.316598	0.315656
GO:2000026~regulation of multicellular organismal development	28	0.00467541	CSF3R, ITGB2, TXLNG, CRMP1, OXT, FGF2, LGALS3, SIX4, FLRT3, GPER1, PDGFD, SYNDIG1, CTHRC1, OSR1, SERPINF1, MST1, VEGFC, COBL, HOOK3, ADRA2C, ISL1, TGFBR3, OLFM1, CLDN5, RBP4, KEL, RARB, HIST1H4I	1.73647	1	0.327473	0.326499
GO:0003206~cardiac chamber morphogenesis	6	0.00493512	TGFBR3, RBP4, FOXF1, HAND1, RARB, ISL1	5.42699	1	0.33861	0.337602
GO:0048562~embryonic organ morphogenesis	9	0.00538395	RBP4, SIX4, GBX2, FOXF1, OSR1, HAND1, RARB, CTHRC1, STRA6	3.35866	1	0.342322	0.341304
GO_CC
Term	Count	PValue	Genes	Fold Enrichment	Bonferroni	Benjamini	FDR
GO:0005615~extracellular space	37	3.39062e-07	CXCL6, COL15A1, ECM2, SERPINC1, HIST1H2BI, HP, TNC, OXT, HPR, SERPINA6, TFPI, FGF2, LGALS3, APOM, ADAMTS13, FLRT3, PDGFD, SIAE, CTHRC1, CCL15, SPINK1, SERPINF1, MST1, VEGFC, MSMP, TGFBR3, OLFM1, TF, FABP3, RBP4, TCN2, LOX, APOC2, PECAM1, TFF2, SMPDL3A, IL17B	2.48153	0.000111545	0.000111552	0.000109178
GO:0031988~membrane-bounded vesicle	65	9.29214e-07	SH3KBP1, ITGB2, STAB2, HP, ICAM2, OXT, AQP5, SERPINA6, SLC4A4, LGALS3, HERC3, GPER1, PEBP4, MAN1A1, SPINK1, CD93, HIST1H2AI, SERPINF1, MST1, RNASE4, TGFBR3, CLDN5, RBP4, MRAS, MMRN1, OAF, KCNQ1, GPD1, PECAM1, TFF2, KDELR3, CLRN3, SMPDL3A, TMEM106A, COL15A1, MVK, HIST1H3J, HIST1H2BI, SERPINC1, HAAO, FUT11, AK1, SLC3A1, HPR, ADD2, APOM, SOCS1, PDGFD, MAN1C1, HIST1H3I, SIAE, ARSD, VEGFC, SNX22, FABP…	1.74329	0.000305665	0.000120562	0.000117997
GO:0044421~extracellular region part	68	1.09935e-06	CXCL6, ECM2, ITGB2, HP, TNC, ICAM2, OXT, AQP5, SERPINA6, HAPLN4, FGF2, SLC4A4, LGALS3, PEBP4, MAN1A1, SPINK1, HIST1H2AI, SERPINF1, MST1, RNASE4, TGFBR3, OLFM1, CLDN5, RBP4, MRAS, LOX, OAF, GPD1, PECAM1, TFF2, CLRN3, SMPDL3A, FREM1, TMEM106A, COL15A1, MVK, HIST1H3J, HIST1H2BI, SERPINC1, HAAO, FUT11, AK1, SLC3A1, HPR, TFPI, APOM, ADAMTS13, FLRT3, PDGFD, MAN1C1, HIST1H3I, SIAE, ARSD, CTHRC1, CCL15, …	1.69819	0.000361622	0.000120562	0.000117997
GO:0005576~extracellular region	75	4.05845e-06	CXCL6, CSF3R, ECM2, ITGB2, HP, TNC, ICAM2, OXT, AQP5, SERPINA6, HAPLN4, FGF2, SLC4A4, LGALS3, PEBP4, MAN1A1, SVEP1, SPINK1, HIST1H2AI, IL1R2, SERPINF1, MST1, RNASE4, TGFBR3, OLFM1, CLDN5, RBP4, MRAS, MMRN1, LOX, OAF, GPD1, PLA2G10, PECAM1, TFF2, CLRN3, SMPDL3A, FREM1, TMEM106A, COL15A1, COLEC10, MVK, HIST1H3J, HIST1H2BI, SERPINC1, HAAO, FUT11, AK1, SLC3A1, HPR, HSD17B11, TFPI, APOM, ADAMTS13, FLR…	1.57117	0.00133434	0.000333808	0.000326705
GO:0070062~extracellular exosome	51	2.72931e-05	ITGB2, HP, ICAM2, AQP5, SERPINA6, SLC4A4, LGALS3, PEBP4, MAN1A1, SPINK1, HIST1H2AI, SERPINF1, MST1, RNASE4, TGFBR3, CLDN5, RBP4, MRAS, OAF, GPD1, PECAM1, TFF2, CLRN3, SMPDL3A, TMEM106A, COL15A1, MVK, HIST1H3J, HIST1H2BI, SERPINC1, HAAO, FUT11, AK1, SLC3A1, HPR, APOM, PDGFD, MAN1C1, HIST1H3I, SIAE, ARSD, FABP1, TF, FABP3, GSTA5, TCN2, FAM151A, APOC2, GSTA2, GSTA1, HIST1H4I	1.75709	0.00893936	0.00148503	0.00145343
GO:1903561~extracellular vesicle	51	3.12909e-05	ITGB2, HP, ICAM2, AQP5, SERPINA6, SLC4A4, LGALS3, PEBP4, MAN1A1, SPINK1, HIST1H2AI, SERPINF1, MST1, RNASE4, TGFBR3, CLDN5, RBP4, MRAS, OAF, GPD1, PECAM1, TFF2, CLRN3, SMPDL3A, TMEM106A, COL15A1, MVK, HIST1H3J, HIST1H2BI, SERPINC1, HAAO, FUT11, AK1, SLC3A1, HPR, APOM, PDGFD, MAN1C1, HIST1H3I, SIAE, ARSD, FABP1, TF, FABP3, GSTA5, TCN2, FAM151A, APOC2, GSTA2, GSTA1, HIST1H4I	1.74838	0.0102421	0.00148503	0.00145343
GO:0043230~extracellular organelle	51	3.15963e-05	ITGB2, HP, ICAM2, AQP5, SERPINA6, SLC4A4, LGALS3, PEBP4, MAN1A1, SPINK1, HIST1H2AI, SERPINF1, MST1, RNASE4, TGFBR3, CLDN5, RBP4, MRAS, OAF, GPD1, PECAM1, TFF2, CLRN3, SMPDL3A, TMEM106A, COL15A1, MVK, HIST1H3J, HIST1H2BI, SERPINC1, HAAO, FUT11, AK1, SLC3A1, HPR, APOM, PDGFD, MAN1C1, HIST1H3I, SIAE, ARSD, FABP1, TF, FABP3, GSTA5, TCN2, FAM151A, APOC2, GSTA2, GSTA1, HIST1H4I	1.74776	0.0103415	0.00148503	0.00145343
GO:0031012~extracellular matrix	15	0.00110995	COL15A1, ECM2, CD93, SERPINF1, TNC, HAPLN4, TGFBR3, LGALS3, ADAMTS13, MMRN1, LOX, FLRT3, HIST1H4I, FREM1, CTHRC1	2.74094	0.306065	0.0456467	0.0446755
GO:0033267~axon part	9	0.00184473	CLDN5, OLFM1, FLRT3, GPER1, SERPINF1, KIF4A, COBL, OXT, ADRA2C	3.99826	0.455276	0.0674351	0.0660003
GO:0034366~spherical high-density lipoprotein particle	3	0.00280982	APOM, APOC2, HPR	36.3175	0.603759	0.0924431	0.0904763
GO:0005578~proteinaceous extracellular matrix	11	0.00408491	TGFBR3, COL15A1, ECM2, ADAMTS13, LOX, FLRT3, SERPINF1, TNC, HAPLN4, FREM1, CTHRC1	2.95101	0.739899	0.122176	0.119576
GO:0044815~DNA packaging complex	6	0.00613866	HIST1H3J, HIST1H2AI, HIST1H2BI, NCAPG, HIST1H4I, HIST1H3I	5.1423	0.868117	0.168302	0.164721
GO:0044295~axonal growth cone	3	0.0143569	OLFM1, FLRT3, COBL	16.1411	0.991414	0.36334	0.355609
GO:0000786~nucleosome	5	0.024328	HIST1H3J, HIST1H2AI, HIST1H2BI, HIST1H4I, HIST1H3I	4.52555	0.999697	0.571708	0.559544
GO:0034364~high-density lipoprotein particle	3	0.0289137	APOM, APOC2, HPR	11.1746	0.999936	0.634175	0.620681
GO_MF
Term	Count	PValue	Genes	Fold Enrichment	Bonferroni	Benjamini	FDR
GO:0008289~lipid binding	17	0.000467709	SNX22, SERPINA6, NR3C1, FABP1, GLTPD2, FABP3, RBP4, APOM, RBP2, SOAT2, GPER1, KCNQ1, SEC14L4, APOC2, ALOX5AP, LRAT, OSBP2	2.72862	0.223602	0.165845	0.164619
GO:0005539~glycosaminoglycan binding	9	0.000803727	TGFBR3, CXCL6, ECM2, SERPINC1, STAB2, HMMR, HAPLN4, FGF2, CCL15	4.55593	0.35273	0.165845	0.164619
GO:0004499~N,N-dimethylaniline monooxygenase activity	3	0.00129304	FMO1, FMO4, FMO5	52.6463	0.503409	0.165845	0.164619
GO:0046982~protein heterodimerization activity	13	0.00152187	HIST1H3J, HIST1H2AI, HIST1H2BI, ITGB2, TXLNG, SLC3A1, BTBD11, ADRA2C, ADD2, RBP4, HAND1, HIST1H4I, HIST1H3I	2.94366	0.561309	0.165845	0.164619
GO:0005496~steroid binding	6	0.00153276	FABP1, SOAT2, GPER1, SERPINA6, NR3C1, OSBP2	7.09837	0.56389	0.165845	0.164619
GO:0042056~chemoattractant activity	4	0.00226589	LGALS3, VEGFC, FGF2, CCL15	15.0418	0.706899	0.204308	0.202798
GO:0030246~carbohydrate binding	9	0.003591	LGALS3, LGALS2, COLEC10, CD93, MRC1, SVEP1, FBXO6, CD302, FREM1	3.58952	0.857188	0.277533	0.275481
GO:0004364~glutathione transferase activity	4	0.00431435	GSTA5, GSTA2, ALOX5AP, GSTA1	12.0334	0.903587	0.291758	0.289601
GO:0043178~alcohol binding	5	0.00524485	RBP4, RBP2, SOAT2, LRAT, OSBP2	7.11436	0.941862	0.315274	0.312942
GO:0019841~retinol binding	3	0.00643869	RBP4, RBP2, LRAT	24.2983	0.969639	0.348333	0.345757
GO:0016209~antioxidant activity	5	0.00721	FABP1, APOM, ALOX5AP, GSTA1, HP	6.49954	0.980054	0.354601	0.351979
GO:0004857~enzyme inhibitor activity	10	0.011537	CDKN1C, SPINK1, PLN, SOCS1, FLRT3, SERPINC1, SERPINF1, APOC2, SERPINA6, TFPI	2.70675	0.998122	0.520125	0.516279
GO:0004867~serine-type endopeptidase inhibitor activity	5	0.0133827	SPINK1, SERPINC1, SERPINF1, SERPINA6, TFPI	5.42745	0.999317	0.556926	0.552808
GO:0008201~heparin binding	6	0.0178486	TGFBR3, CXCL6, ECM2, SERPINC1, FGF2, CCL15	3.94847	0.999941	0.668272	0.663331
GO:0005540~hyaluronic acid binding	3	0.0196386	STAB2, HMMR, HAPLN4	13.7338	0.999978	0.668272	0.663331
GO:0005319~lipid transporter activity	5	0.0215464	FABP1, GLTPD2, FABP3, RBP4, APOM	4.70056	0.999992	0.668272	0.663331
GO:0033293~monocarboxylic acid binding	4	0.0216281	FABP1, FABP3, ALOX5AP, LRAT	6.68524	0.999993	0.668272	0.663331
GO:1901681~sulfur compound binding	7	0.0231919	TGFBR3, CXCL6, ECM2, SOAT2, SERPINC1, FGF2, CCL15	3.16329	0.999997	0.668272	0.663331
GO:0016765~transferase activity, transferring alkyl or aryl (other than methyl) groups	4	0.0234698	GSTA5, GSTA2, ALOX5AP, GSTA1	6.47954	0.999997	0.668272	0.663331
GO:0046983~protein dimerization activity	19	0.0250402	HIST1H3J, HIST1H2AI, HIST1H2BI, ITGB2, TXLNG, SLC3A1, BTBD11, ADRA2C, ADD2, RBP4, GJB1, FLRT3, APOC2, GPD1, TFEC, HAND1, SYNDIG1, HIST1H4I, HIST1H3I	1.72462	0.999999	0.677338	0.67233
GO:0005504~fatty acid binding	3	0.0303799	FABP1, FABP3, ALOX5AP	10.8923	1	0.782644	0.776857
GO:0005102~receptor binding	22	0.0337789	CXCL6, ECM2, MST1, ICAM2, VEGFC, OXT, ADRA2C, FGF2, ISL1, TGFBR3, GNG3, TF, SOCS1, ADAMTS13, FLRT3, PDGFD, SYNDIG1, TFF2, RARB, IL17B, CTHRC1, CCL15	1.58443	1	0.825205	0.819104
GO:0001664~G-protein coupled receptor binding	7	0.0350827	CXCL6, GNG3, TFF2, OXT, ADRA2C, CTHRC1, CCL15	2.86789	1	0.825205	0.819104
GO:0019842~vitamin binding	4	0.041157	RBP4, TCN2, RBP2, LRAT	5.19963	1	0.91717	0.910388
GO:0005324~long-chain fatty acid transporter activity	2	0.0462882	FABP1, FABP3	42.117	1	0.91717	0.910388
GO:1990239~steroid hormone binding	2	0.0462882	GPER1, NR3C1	42.117	1	0.91717	0.910388
GO:0030492~hemoglobin binding	2	0.0462882	HP, HPR	42.117	1	0.91717	0.910388
GO:0005501~retinoid binding	3	0.047469	RBP4, RBP2, LRAT	8.53723	1	0.91717	0.910388
GO:0019840~isoprenoid binding	3	0.0521788	RBP4, RBP2, LRAT	8.09942	1	0.973405	0.966208
GO:0050543~icosatetraenoic acid binding	2	0.0552872	FABP3, ALOX5AP	35.0975	1	0.997012	0.989641
GO:0016709~oxidoreductase activity, acting on paired donors, with incorporation or reduction of molecular oxygen, NAD(P)H as one donor, and incorporation of one atom of oxygen	3	0.0620681	FMO1, FMO4, FMO5	7.34599	1	1	0.994444
GO:0004571~mannosyl-oligosaccharide 1,2-alpha-mannosidase activity	2	0.073033	MAN1C1, MAN1A1	26.3231	1	1	0.994444
GO:0050661~NADP binding	3	0.0752347	FMO1, FMO4, FMO5	6.58078	1	1	0.994444
GO:0004866~endopeptidase inhibitor activity	5	0.0825823	SPINK1, SERPINC1, SERPINF1, SERPINA6, TFPI	3.02565	1	1	0.994444
GO:0015924~mannosyl-oligosaccharide mannosidase activity	2	0.0904477	MAN1C1, MAN1A1	21.0585	1	1	0.994444
GO:0061135~endopeptidase regulator activity	5	0.0908176	SPINK1, SERPINC1, SERPINF1, SERPINA6, TFPI	2.92479	1	1	0.994444
GO:0030414~peptidase inhibitor activity	5	0.0950586	SPINK1, SERPINC1, SERPINF1, SERPINA6, TFPI	2.87684	1	1	0.994444
GO:0050662~coenzyme binding	5	0.0979456	SOAT2, GPD1, FMO1, FMO4, FMO5	2.84574	1	1	0.994444
GO:0036041~long-chain fatty acid binding	2	0.0990329	FABP3, ALOX5AP	19.1441	1	1	0.994444

## Sheet: Set 4
Supplementary Table S4.4 Annotation Enrichment Analysis of DE mRNA Set 4
GO_BP
Term	Count	PValue	Genes	Fold Enrichment	Bonferroni	Benjamini	FDR
GO:0044283~small molecule biosynthetic process	12	8.54885e-05	FADS2, KDM3A, SLC45A3, PRKAA2, IMPA1, FASN, SCD5, GAPDHS, GADL1, HMGCR, CACNA1H, COQ10A	4.3556	0.16961	0.185852	0.185852
GO:0033002~muscle cell proliferation	6	0.00176377	FGF9, MFN2, HMOX1, HMGCR, WNT2, HBEGF	6.85655	0.978459	1	1
GO:0008610~lipid biosynthetic process	11	0.00250718	FADS2, SLC45A3, GAL3ST1, PRKAA2, IMPA1, FGF9, ETNK2, FASN, SCD5, HMGCR, CACNA1H	3.12244	0.995736	1	1
GO:0042311~vasodilation	4	0.00377552	HMOX1, ADRB1, HMGCR, APLN	12.652	0.999732	1	1
GO:0044255~cellular lipid metabolic process	14	0.00516896	ASAH1, SLC45A3, GAL3ST1, PRKAA2, SCD5, PCSK9, HMGCR, ACAT2, FADS2, FGF9, IMPA1, ETNK2, FASN, HBEGF	2.37755	0.999987	1	1
GO:0051186~cofactor metabolic process	8	0.00577641	PRKAA2, FASN, SCD5, GAPDHS, HMOX1, NMNAT3, HMGCR, COQ10A	3.68057	0.999997	1	1
GO:0006629~lipid metabolic process	16	0.00668345	ASAH1, SLC45A3, GAL3ST1, PRKAA2, SCD5, PCSK9, HMGCR, HSD17B6, ACAT2, CACNA1H, FADS2, FGF9, IMPA1, ETNK2, FASN, HBEGF	2.13086	1	1	1
GO:1903522~regulation of blood circulation	7	0.00669693	KCNIP2, HMOX1, ADRB1, HMGCR, CACNA1H, APLN, HBEGF	4.13298	1	1	1
GO:0006733~oxidoreduction coenzyme metabolic process	5	0.00765624	PRKAA2, GAPDHS, NMNAT3, HMGCR, COQ10A	6.3715	1	1	1
GO:0006732~coenzyme metabolic process	7	0.00842005	PRKAA2, FASN, SCD5, GAPDHS, NMNAT3, HMGCR, COQ10A	3.93617	1	1	1
GO:0006633~fatty acid biosynthetic process	5	0.00885663	FADS2, SLC45A3, PRKAA2, FASN, SCD5	6.10785	1	1	1
GO:0048732~gland development	8	0.00923821	MESP1, MAFB, MAN2A1, FASN, PCSK9, HMOX1, WNT2, APLN	3.36585	1	1	1
GO:0007399~nervous system development	21	0.0154988	MESP1, SLC45A3, GAL3ST1, MOG, KCNIP2, TRPC4, AMIGO1, APLP1, CXCR4, PCSK9, FOXO6, RND1, MAFB, FGF9, MAN2A1, EPB41L3, VWC2, INHA, WNT2, CLUAP1, FGF11	1.71414	1	1	1
GO:0046394~carboxylic acid biosynthetic process	6	0.015722	FADS2, SLC45A3, PRKAA2, FASN, SCD5, GADL1	4.05636	1	1	1
GO:0042552~myelination	4	0.0179933	GAL3ST1, AMIGO1, EPB41L3, CXCR4	7.15667	1	1	1
GO:0008366~axon ensheathment	4	0.0194639	GAL3ST1, AMIGO1, EPB41L3, CXCR4	6.94618	1	1	1
GO:0007272~ensheathment of neurons	4	0.0194639	GAL3ST1, AMIGO1, EPB41L3, CXCR4	6.94618	1	1	1
GO:0016053~organic acid biosynthetic process	6	0.0197825	FADS2, SLC45A3, PRKAA2, FASN, SCD5, GADL1	3.8229	1	1	1
GO:0072330~monocarboxylic acid biosynthetic process	5	0.0203865	FADS2, SLC45A3, PRKAA2, FASN, SCD5	4.7615	1	1	1
GO:0055114~oxidation-reduction process	12	0.0209104	FADS2, KDM3A, FASN, SCD5, GAPDHS, HMOX1, PHKA1, HMGCR, HSD17B6, COQ10A, ACAT2, VAT1L	2.16229	1	1	1
GO:0034765~regulation of ion transmembrane transport	7	0.022505	KCNH6, KCNIP2, AMIGO1, SLMAP, PCSK9, KCNJ18, CACNA1H	3.16299	1	1	1
GO:0044057~regulation of system process	8	0.0226833	KCNIP2, HMOX1, ADRB1, HMGCR, INHA, CACNA1H, APLN, HBEGF	2.81155	1	1	1
GO:0048659~smooth muscle cell proliferation	4	0.0231468	MFN2, HMOX1, HMGCR, HBEGF	6.5001	1	1	1
GO:0048660~regulation of smooth muscle cell proliferation	4	0.0254098	MFN2, HMOX1, HMGCR, HBEGF	6.27001	1	1	1
GO:0042312~regulation of vasodilation	3	0.0261533	HMOX1, HMGCR, APLN	11.8085	1	1	1
GO:0034762~regulation of transmembrane transport	7	0.0261624	KCNH6, KCNIP2, AMIGO1, SLMAP, PCSK9, KCNJ18, CACNA1H	3.05393	1	1	1
GO:0040008~regulation of growth	9	0.0292869	CDA, ESM1, FGF9, EPB41L3, WWC2, ADRB1, WNT2, LRP12, HBEGF	2.44501	1	1	1
GO:0006140~regulation of nucleotide metabolic process	5	0.0310017	CDA, PRKAA2, APLP1, GAPDHS, ADRB1	4.17754	1	1	1
GO:0006813~potassium ion transport	5	0.0310017	KCNH6, KCNIP2, AMIGO1, ATP1B4, KCNJ18	4.17754	1	1	1
GO:0001889~liver development	4	0.0363065	MESP1, MAN2A1, PCSK9, HMOX1	5.45008	1	1	1
GO:0001508~action potential	4	0.0377234	KCNIP2, SLMAP, CLDN19, CACNA1H	5.3675	1	1	1
GO:0030001~metal ion transport	10	0.0379177	STEAP1B, KCNH6, KCNIP2, TRPC4, AMIGO1, SLMAP, PCSK9, ATP1B4, KCNJ18, CACNA1H	2.17602	1	1	1
GO:0061008~hepaticobiliary system development	4	0.0384423	MESP1, MAN2A1, PCSK9, HMOX1	5.32715	1	1	1
GO:0042180~cellular ketone metabolic process	5	0.0394188	SLC45A3, PRKAA2, HMGCR, CACNA1H, COQ10A	3.86742	1	1	1
GO:0050880~regulation of blood vessel size	4	0.0399012	HMOX1, ADRB1, HMGCR, APLN	5.24823	1	1	1
GO:0035150~regulation of tube size	4	0.0406411	HMOX1, ADRB1, HMGCR, APLN	5.20964	1	1	1
GO:0008016~regulation of heart contraction	5	0.0415715	KCNIP2, ADRB1, CACNA1H, APLN, HBEGF	3.80102	1	1	1
GO:0035265~organ growth	4	0.0421418	MESP1, FGF9, WWC2, WNT2	5.13414	1	1	1
GO:0034220~ion transmembrane transport	11	0.0421828	PRKAA2, KCNH6, KCNIP2, TMEM63C, TRPC4, AMIGO1, SLMAP, PCSK9, AQP7, KCNJ18, CACNA1H	2.02327	1	1	1
GO:0098655~cation transmembrane transport	9	0.0427212	KCNH6, KCNIP2, TMEM63C, TRPC4, AMIGO1, SLMAP, PCSK9, KCNJ18, CACNA1H	2.26764	1	1	1
GO:0019637~organophosphate metabolic process	12	0.0444285	CDA, PRKAA2, IMPA1, FGF9, ETNK2, APLP1, GAPDHS, PCSK9, NMNAT3, ADRB1, HMGCR, HBEGF	1.91835	1	1	1
GO:0006812~cation transport	11	0.0452449	STEAP1B, KCNH6, KCNIP2, TMEM63C, TRPC4, AMIGO1, SLMAP, PCSK9, ATP1B4, KCNJ18, CACNA1H	1.99836	1	1	1
GO:0009108~coenzyme biosynthetic process	4	0.0460141	FASN, SCD5, NMNAT3, COQ10A	4.95462	1	1	1
GO_CC
Term	Count	PValue	Genes	Fold Enrichment	Bonferroni	Benjamini	FDR
GO:0005887~integral component of plasma membrane	18	0.00791346	STEAP1B, GAL3ST1, KCNH6, KCNIP2, TRPC4, AMIGO1, LY75, AQP7, ATP1B4, ADRB1, KCNJ18, CLEC4A, FADS2, SLMAP, SLCO4C1, VWC2, LRP12, HBEGF	1.95037	0.836582	1	1
GO:0031226~intrinsic component of plasma membrane	18	0.0115644	STEAP1B, GAL3ST1, KCNH6, KCNIP2, TRPC4, AMIGO1, LY75, AQP7, ATP1B4, ADRB1, KCNJ18, CLEC4A, FADS2, SLMAP, SLCO4C1, VWC2, LRP12, HBEGF	1.87469	0.929493	1	1
GO:0005769~early endosome	6	0.0301557	PCSK9, CXCR4, ADRB1, SNX21, HSD17B6, TRAK1	3.40689	0.999071	1	1
GO:1902495~transmembrane transporter complex	6	0.0346506	KCNIP2, TRPC4, AMIGO1, VWC2, ATP1B4, CACNA1H	3.28071	0.999678	1	1
GO:0044420~extracellular matrix component	4	0.0346732	FGF9, APLP1, VWC2, THSD4	5.5362	0.99968	1	1
GO:1990351~transporter complex	6	0.0370465	KCNIP2, TRPC4, AMIGO1, VWC2, ATP1B4, CACNA1H	3.22106	0.999817	1	1
GO_MF
Term	Count	PValue	Genes	Fold Enrichment	Bonferroni	Benjamini	FDR
GO:0016215~acyl-CoA desaturase activity	2	0.0175356	FADS2, SCD5	112.159	0.999605	1	1
GO:0004768~stearoyl-CoA 9-desaturase activity	2	0.0175356	FADS2, SCD5	112.159	0.999605	1	1
GO:0031694~alpha-2A adrenergic receptor binding	2	0.0290566	APLP1, ADRB1	67.2957	0.999998	1	1
GO:0016717~oxidoreductase activity, acting on paired donors, with oxidation of a pair of donors resulting in the reduction of molecular oxygen to two molecules of water	2	0.0290566	FADS2, SCD5	67.2957	0.999998	1	1
GO:0050661~NADP binding	3	0.0323752	FASN, GAPDHS, HMGCR	10.5149	1	1	1
GO:0005261~cation channel activity	6	0.0342992	KCNH6, KCNIP2, TMEM63C, TRPC4, KCNJ18, CACNA1H	3.29881	1	1	1
GO:0019003~GDP binding	3	0.0401559	RAB3B, RAB9B, GEM	9.34662	1	1	1
GO:0022843~voltage-gated cation channel activity	4	0.0436245	KCNH6, KCNIP2, KCNJ18, CACNA1H	5.05982	1	1	1
GO:0022838~substrate-specific channel activity	7	0.0471419	KCNH6, KCNIP2, TMEM63C, TRPC4, AQP7, KCNJ18, CACNA1H	2.64646	1	1	1

## Sheet: Set 5
Supplementary Table S4.5 Annotation Enrichment Analysis of DE mRNA Set 5 (Top 50 terms)
GO_BP
Term	Count	PValue	Genes	Fold Enrichment	Bonferroni	Benjamini	FDR
GO:0034220~ion transmembrane transport	82	1.71833e-05	CLIC3, ATP8A1, EPO, GRIK5, CHD7, JPH4, BEST4, JPH3, MYC, SLC30A7, SLC36A1, ATP6V0E1, ABCC2, ATP6AP1, F2R, ANO6, PDZK1, F2, ANO2, SLC7A7, STIM1, STIM2, SLC9A7, SLC9A9, AKAP9, RHCG, SGK1, UTRN, SHANK3, CFTR, SLC27A5, NLGN3, SLC24A2, SLC24A4, SLC26A2, NLGN1, NLGN2, SLC26A1, KCNA1, CHRNA6, HPN, CACNA1A, KCNA6, ATP2C2, MTMR6, CD19, KCNMB3, PLCG2, BAK1, KCNN3, LRRC8B, SCN3B, DRD3, CNNM4, ABCA1, SLC16A1…	1.6166	0.107446	0.0687737	0.0687529
GO:0046655~folic acid metabolic process	8	2.07933e-05	DHFR, ALDH1L1, MTRR, MTHFD1L, SHMT2, MTHFD2, FOLR1, ALDH1L2	8.43786	0.128508	0.0687737	0.0687529
GO:0042558~pteridine-containing compound metabolic process	10	4.72281e-05	DHFR, ALDH1L1, MTRR, FOLH1, MTHFD1L, SHMT2, MTHFD2, FOLR1, ALDH1L2, PTS	5.58388	0.268327	0.102004	0.101973
GO:0006760~folic acid-containing compound metabolic process	9	6.88712e-05	DHFR, ALDH1L1, MTRR, FOLH1, MTHFD1L, SHMT2, MTHFD2, FOLR1, ALDH1L2	6.10238	0.365932	0.102004	0.101973
GO:0006730~one-carbon metabolic process	10	7.71003e-05	DHFR, ALDH1L1, MTHFD1L, SHMT2, CA2, MTHFD2, MAT1A, CA8, ALDH1L2, CA13	5.27366	0.399527	0.102004	0.101973
GO:0046037~GMP metabolic process	7	0.000427502	MPP1, MPP2, DLG2, DLG3, GMPS, HPRT1, CARD11	6.64481	0.940901	0.471321	0.471179
GO:0032412~regulation of ion transmembrane transporter activity	22	0.000747671	NLGN3, NLGN1, NLGN2, HOMER1, KCNJ11, EPO, CAV1, JPH4, JPH3, STIM1, STIM2, FXYD2, AKAP9, PLCG2, FXYD5, GNB5, UTRN, SCN3B, SHANK3, CNIH3, DRD3, CFTR	2.2577	0.9929	0.531397	0.531237
GO:0034762~regulation of transmembrane transport	38	0.000831917	NLGN3, NLGN1, NLGN2, CLIC3, EPO, KCNA1, CHD7, CACNA1A, KCNA6, JPH4, JPH3, CA2, CD19, PLCG2, SCN3B, DRD3, KCNIP1, SLC31A2, HOMER1, KCNJ11, CAV1, KCNB2, F2R, KCNJ16, ANO6, PDZK1, F2, STIM1, STIM2, KCNS3, FXYD2, AKAP9, FXYD5, GNB5, UTRN, SHANK3, CNIH3, CFTR	1.77694	0.995935	0.531397	0.531237
GO:0034765~regulation of ion transmembrane transport	37	0.000844362	NLGN3, NLGN1, NLGN2, CLIC3, EPO, KCNA1, CHD7, CACNA1A, KCNA6, JPH4, JPH3, CD19, PLCG2, SCN3B, DRD3, KCNIP1, SLC31A2, HOMER1, KCNJ11, CAV1, KCNB2, F2R, KCNJ16, ANO6, PDZK1, F2, STIM1, STIM2, KCNS3, FXYD2, AKAP9, FXYD5, GNB5, UTRN, SHANK3, CNIH3, CFTR	1.79197	0.996257	0.531397	0.531237
GO:0045197~establishment or maintenance of epithelial cell apical/basal polarity	8	0.000943058	ARF4, VANGL2, DLG2, CDX2, DLG3, MTCL1, PTK7, SYNE4	4.8994	0.998053	0.531397	0.531237
GO:0022898~regulation of transmembrane transporter activity	22	0.00105585	NLGN3, NLGN1, NLGN2, HOMER1, KCNJ11, EPO, CAV1, JPH4, JPH3, STIM1, STIM2, FXYD2, AKAP9, PLCG2, FXYD5, GNB5, UTRN, SCN3B, SHANK3, CNIH3, DRD3, CFTR	2.19828	0.999077	0.531397	0.531237
GO:0090303~positive regulation of wound healing	10	0.0010599	XBP1, ANXA1, MYC, SERPINF2, F2R, PLG, ANO6, F2, INSL3, TGFBR2	3.79704	0.999102	0.531397	0.531237
GO:0061041~regulation of wound healing	17	0.00111419	XBP1, ANXA1, FCER1G, ANXA2, CAV1, SERPINF2, F2R, FGG, ANO6, PLG, F2, KNG1, TGFBR2, VIL1, MYC, ADAMTS18, INSL3	2.52147	0.999373	0.531397	0.531237
GO:0032409~regulation of transporter activity	23	0.00112465	NLGN3, NLGN1, NLGN2, HOMER1, KCNJ11, EPO, CAV1, JPH4, JPH3, STIM1, STIM2, FXYD2, AKAP9, PLCG2, FXYD5, GNB5, UTRN, SGK1, SCN3B, SHANK3, CNIH3, DRD3, CFTR	2.14049	0.999415	0.531397	0.531237
GO:0051290~protein heterotetramerization	9	0.00136074	HIST2H4A, RRM1, HIST1H4A, NLGN1, ANXA2, PDSS1, NUP54, HIST1H4D, HIST1H4F	4.06825	0.999878	0.572034	0.571861
GO:0043269~regulation of ion transport	47	0.00151423	NLGN3, OPRD1, NLGN1, NLGN2, CLIC3, EPO, KCNA1, CHD7, CACNA1A, ARRB2, KCNA6, ATP2C2, JPH4, JPH3, CA2, CD19, PLCG2, BAK1, SCN3B, DRD3, KCNIP1, SLC31A2, HOMER1, KCNJ11, CAV1, KCNB2, F2R, KCNJ16, ANO6, CCK, PDZK1, F2, CREB3, P2RX4, STIM1, STIM2, KCNS3, FXYD2, AKAP9, FXYD7, FXYD5, GNB5, UTRN, SGK1, SHANK3, CNIH3, CFTR	1.61066	0.999956	0.572034	0.571861
GO:0055085~transmembrane transport	95	0.00153031	CLIC3, ATP8A1, EPO, GRIK5, CHD7, JPH4, SLC25A48, BEST4, JPH3, CA2, MYC, SLC30A7, SLC36A1, ABCG8, ATP6V0E1, ABCC2, ATP6AP1, F2R, ANO6, PDZK1, F2, ZDHHC17, ANO2, SLC7A7, STIM1, STIM2, SLC9A7, SLC25A19, SLC9A9, AKAP9, RHCG, SGK1, UTRN, SHANK3, CFTR, SLC27A5, NLGN3, SLC24A2, SLC22A3, RNASEL, SLC24A4, SLC26A2, NLGN1, NLGN2, SLC26A1, KCNA1, CHRNA6, HPN, CACNA1A, KCNA6, ATP2C2, SLC7A1, MTMR6, CD19, KCNM…	1.36429	0.99996	0.572034	0.571861
GO:0006811~ion transport	103	0.00162413	ATP8A1, EPO, BEST4, MYC, SLCO2B1, SLC35A5, CA14, PPFIA3, CA13, SLC30A7, ATP6V0E1, F2R, PDZK1, STIM1, STIM2, SLC9A7, CLNS1A, SLC9A9, AKAP9, RHCG, UTRN, SLC27A2, CFTR, SLC27A5, SLC22A3, SLC26A2, SLC26A1, CHRNA6, HPN, CACNA1A, SLCO5A1, MTMR6, RACGAP1, CD19, KCNMB3, PLCG2, KCNN3, SCN3B, DRD3, ABCA1, HTR1E, HOMER1, HTR1F, SLC10A1, CAV1, GRIN2D, SLC6A8, DLG3, FXYD2, PQLC2, FXYD7, FXYD5, GNB5, CNIH3, SL…	1.3412	0.999979	0.572034	0.571861
GO:0007399~nervous system development	145	0.00164303	FOXA1, EPO, NAB2, CIB1, RORB, ETS1, GLDN, TSKU, RAPGEFL1, HTR6, ALCAM, DPYSL5, MYC, DPF1, CHAC1, PITX1, ABT1, KIRREL3, VCX3B, NOM1, VCX3A, SERF1B, EPHA8, HGF, PAQR3, HDGFRP3, HNF1B, FRS2, RUNX1, THOC6, OVOL2, MYCL, NIF3L1, WDR81, FEZ1, ADGRB1, HPRT1, TAGLN3, HOXB8, NGEF, NOTCH3, MAOB, KLHL17, LPAR1, CACNA1A, RASAL1, PRDM12, WDR62, CPLX2, GATA2, SPATA5, RACGAP1, NDN, SCN3B, DRD3, SOCS7, KIAA0319, …	1.26859	0.999981	0.572034	0.571861
GO:1904062~regulation of cation transmembrane transport	23	0.00196148	KCNIP1, SLC31A2, HOMER1, KCNJ11, EPO, CAV1, F2R, CHD7, ANO6, F2, JPH4, JPH3, STIM1, STIM2, CD19, FXYD2, AKAP9, PLCG2, FXYD5, GNB5, UTRN, SCN3B, DRD3	2.05004	0.999998	0.601474	0.601293
GO:0043270~positive regulation of ion transport	23	0.00196148	NLGN3, HOMER1, KCNJ11, CAV1, F2R, ANO6, CCK, PDZK1, ARRB2, ATP2C2, F2, CREB3, P2RX4, STIM1, STIM2, CD19, AKAP9, PLCG2, BAK1, SGK1, SCN3B, SHANK3, CFTR	2.05004	0.999998	0.601474	0.601293
GO:0031023~microtubule organizing center organization	16	0.00201416	SLC16A1, FBXW5, PLK2, SPICE1, ARL2, WDR62, HAUS5, SYNE4, GOLGA2, WDR81, HAUS8, FES, SASS6, CDK1, CEP250, NEK2	2.46962	0.999998	0.601474	0.601293
GO:0007219~Notch signaling pathway	19	0.002199	FOXA1, MESP2, NOTCH3, CEBPA, HNF1B, NOD2, GATA2, WDR12, DLL1, TGFBR2, DLL3, OVOL2, CDH6, NFKBIA, HHEX, MYC, FAT4, CHAC1, HES5	2.22666	1	0.601474	0.601293
GO:0043627~response to estrogen	12	0.00222741	ABCC2, CITED1, EPO, CA2, SRD5A1, MYC, CAV1, GBA, IGFBP2, TEK, CD24, TGFBR2	2.95873	1	0.601474	0.601293
GO:1903036~positive regulation of response to wounding	10	0.00241905	XBP1, ANXA1, MYC, SERPINF2, F2R, PLG, ANO6, F2, INSL3, TGFBR2	3.39021	1	0.601474	0.601293
GO:0007270~neuron-neuron synaptic transmission	14	0.00242152	NLGN3, NLGN1, NLGN2, GRIK5, CACNA1A, ARRB2, ARID1B, DNM1, CA2, RAC3, SHANK3, CNIH3, DRD3, SHANK2	2.63161	1	0.601474	0.601293
GO:0051262~protein tetramerization	17	0.002455	RRM1, NLGN1, USP16, ANXA2, SHMT2, MAT1A, DNM1, GOLGA2, HIST2H4A, HIST1H4A, CTH, PDSS1, NUP54, HPRT1, DCTPP1, HIST1H4D, HIST1H4F	2.33875	1	0.601474	0.601293
GO:0046653~tetrahydrofolate metabolic process	6	0.00318749	DHFR, ALDH1L1, MTHFD1L, SHMT2, MTHFD2, ALDH1L2	5.69555	1	0.679306	0.679101
GO:0051049~regulation of transport	121	0.00324144	ATP8A1, EPO, IRS1, CIB1, RIMS3, MYC, LIPG, ABCG8, NUP210, F2R, PDZK1, STIM1, STIM2, AKAP9, NUP98, UTRN, CFTR, PFKFB2, MAOB, CHRNA6, CACNA1A, ARL2, TXN, CPLX2, GATA2, C3, CD19, CLTCL1, PLCG2, KCNN3, SCN3B, DRD3, PACSIN1, PROM2, ABCA1, BARD1, TBC1D8B, ZBTB17, XBP1, HOMER1, UQCC2, GRTP1, CAV1, DNAJC13, ALOX15B, SYT7, NFKBIA, GH1, FES, FXYD2, CDK1, FXYD7, FXYD5, GNB5, SAE1, CNIH3, SLC35F6, CLIC3, DOC…	1.27907	1	0.679306	0.679101
GO:0030534~adult behavior	17	0.00327812	NLGN3, OPRD1, ZFHX2, HOMER1, CHD7, CACNA1A, ARRB2, DNM1, GRIN2D, NPY, SLITRK5, SNCG, MAPT, HOXB8, SHANK3, DRD3, SHANK2	2.27287	1	0.679306	0.679101
GO:0035088~establishment or maintenance of apical/basal cell polarity	8	0.00328614	ARF4, VANGL2, DLG2, CDX2, DLG3, MTCL1, PTK7, SYNE4	3.99688	1	0.679306	0.679101
GO:0061245~establishment or maintenance of bipolar cell polarity	8	0.00328614	ARF4, VANGL2, DLG2, CDX2, DLG3, MTCL1, PTK7, SYNE4	3.99688	1	0.679306	0.679101
GO:0042592~homeostatic process	112	0.00343263	FOXA1, DCLRE1A, EPO, IRS1, TXNDC11, ETS1, CLDN1, SCGN, RASSF2, MYC, LIPG, NEK2, ACAD11, TNS2, SLC30A7, ABCG8, ATP6V0E1, F2R, STIM1, STIM2, SLC9A7, CLNS1A, SLC9A9, AIPL1, RHCG, CFTR, SLC26A2, SLC26A1, LPAR1, CACNA1A, TXN, GATA2, KNG1, CD19, PLCG2, NDN, SCN3B, DRD3, ABCA1, BARD1, XBP1, HTR1E, HOMER1, HTR1F, CAV1, NR1D2, PRDX6, HIST1H4A, PQLC2, CD24, HIST1H4D, HIST1H4F, SERPINA3, GRIK5, CHD7, PINX1,…	1.29261	1	0.679927	0.679722
GO:0045652~regulation of megakaryocyte differentiation	7	0.00349471	HIST2H4A, HIST1H4A, CIB1, GATA2, RAB7B, HIST1H4D, HIST1H4F	4.58263	1	0.679927	0.679722
GO:0046710~GDP metabolic process	5	0.0037132	MPP1, MPP2, DLG2, DLG3, CARD11	7.30199	1	0.701795	0.701583
GO:0051093~negative regulation of developmental process	57	0.00386701	CD86, FOXA1, SPARC, CITED1, IHH, SIX1, CIB1, YBX1, YBX3, ARHGAP4, ROBO1, HHEX, MYC, HMG20A, ANXA1, PAQR3, HNF1B, F2, TGFBR2, RUNX1, OVOL2, ADGRB1, HOXB8, NGEF, NLGN3, NOTCH3, NLGN1, HDAC3, HPN, ECSCR, LPAR1, PTN, GATA2, ASCL2, DLL1, DLL3, HIST2H4A, PLAC8, CHAD, MBNL3, KIAA0319, DRD3, HES5, RAP1GAP2, FZD3, XBP1, PLK2, CAV1, FUZ, TBX6, GRHL2, NFKBIA, HIST1H4A, ZNF536, TEK, HIST1H4D, HIST1H4F	1.46435	1	0.710563	0.710348
GO:0030099~myeloid cell differentiation	31	0.00452869	CD86, CEBPA, EPO, CIB1, GATA2, ETS1, DLL1, RASGRP4, HIST2H4A, HHEX, CASP8, RASSF2, CA2, MYC, UBD, GPC3, BATF2, ATP6AP1, ANXA2, IL34, FAM213A, TGFBR2, RUNX1, NFKBIA, HIST1H4A, OSTM1, FES, RAB7B, HOXB8, HIST1H4D, HIST1H4F	1.71586	1	0.782665	0.782428
GO:0051291~protein heterooligomerization	15	0.0045328	RRM1, NLGN1, PRKAA1, ANXA2, TMEM120A, CLDN1, HIST2H4A, PPP5C, HIST1H4A, CASP8, PDSS1, NUP54, HIST1H4D, HIST1H4F, LIMS1	2.35353	1	0.782665	0.782428
GO:1903034~regulation of response to wounding	17	0.00461435	XBP1, ANXA1, FCER1G, ANXA2, CAV1, SERPINF2, F2R, FGG, ANO6, PLG, F2, KNG1, TGFBR2, VIL1, MYC, ADAMTS18, INSL3	2.19556	1	0.782665	0.782428
GO:0006575~cellular modified amino acid metabolic process	18	0.00485985	PLA2G2F, ALDH1L1, MTRR, CLIC3, SHMT2, HPN, GSR, ALDH1L2, GGCT, DHFR, GGTLC2, FOLH1, MTHFD1L, MTHFD2, DPEP1, CHAC1, EEF1E1, FOLR1	2.12257	1	0.803697	0.803454
GO:0098655~cation transmembrane transport	54	0.00543393	ATP8A1, EPO, CHD7, JPH4, JPH3, SLC30A7, SLC36A1, ATP6V0E1, ATP6AP1, F2R, ANO6, F2, STIM1, STIM2, SLC9A7, SLC9A9, AKAP9, RHCG, UTRN, SLC24A2, SLC24A4, KCNA1, CHRNA6, HPN, CACNA1A, KCNA6, ATP2C2, MTMR6, CD19, KCNMB3, PLCG2, KCNN3, SCN3B, DRD3, CNNM4, HTR1E, SLC31A2, KCNJ11, KCNIP1, HOMER1, HTR1F, CAV1, KCNB2, KCNJ16, ATP2B3, TMCO3, SLC4A7, SLC4A9, SLC6A8, P2RX4, KCNS3, FXYD2, GNB5, FXYD5	1.45832	1	0.814157	0.81391
GO:0007586~digestion	18	0.00549992	SERPINA3, ABCG8, COPA, PRSS1, CTRB1, MLNR, AKR1D1, NOD2, APOA5, VIL1, NPC1L1, NPY, LIPG, TFF1, CTSE, SGK1, PRSS2, DRD3	2.09652	1	0.814157	0.81391
GO:0045596~negative regulation of cell differentiation	50	0.00552045	FOXA1, ITGB1, CITED1, IHH, CIB1, YBX1, RORB, ARHGAP4, MYC, HMG20A, IQCB1, ANXA1, ADGRV1, PAQR3, F2, RUNX1, OVOL2, HOXB8, NGEF, NLGN3, NOTCH3, NLGN1, HDAC3, HPN, LRP5, LPAR1, PTN, GATA2, ASCL2, DLL1, DLL3, HIST2H4A, CCDC85B, MBNL3, KIAA0319, DRD3, HES5, ABCA1, RAP1GAP2, XBP1, PLK2, CAV1, FUZ, TBX6, GRHL2, NFKBIA, HIST1H4A, ZNF536, HIST1H4D, HIST1H4F	1.48322	1	0.814157	0.81391
GO:0000726~non-recombinational repair	11	0.00574473	HIST2H4A, BARD1, DCLRE1A, MDC1, HIST1H4A, RNF138, H2AFX, HMG20A, LIG3, HIST1H4D, HIST1H4F	2.78449	1	0.814157	0.81391
GO:0045637~regulation of myeloid cell differentiation	20	0.00577799	ATP6AP1, IL34, CIB1, GATA2, FAM213A, ETS1, DLL1, RUNX1, HIST2H4A, NFKBIA, HIST1H4A, CASP8, RASSF2, FES, CA2, MYC, RAB7B, HOXB8, HIST1H4D, HIST1H4F	1.98798	1	0.814157	0.81391
GO:0001655~urogenital system development	29	0.00594061	FOXA1, NOTCH3, CITED1, ODC1, SIX1, GATA2, DLL1, ADAMTS1, CA2, MYC, GPC3, TNS2, HES5, KIRREL3, PTCD2, ANXA1, SRD5A1, FRS2, HNF1B, UPK3A, PRLR, ALOX15B, SULF2, VANGL2, FAT4, TEK, CD24, CRLF1, GZF1	1.72053	1	0.814157	0.81391
GO:0051297~centrosome organization	14	0.00594787	SLC16A1, FBXW5, PLK2, SPICE1, ARL2, WDR62, HAUS5, GOLGA2, HAUS8, FES, SASS6, CDK1, CEP250, NEK2	2.37315	1	0.814157	0.81391
GO:0043628~ncRNA 3'-end processing	6	0.00606967	FBL, EXOSC5, PTCD1, INTS1, EXOSC9, EXOSC8	4.95265	1	0.814157	0.81391
GO:0006767~water-soluble vitamin metabolic process	12	0.00633282	DHFR, ALDH1L1, PRSS1, MTRR, MTHFD1L, PSAT1, SHMT2, MTHFD2, CTRB1, FOLR1, ALDH1L2, CD320	2.58889	1	0.814157	0.81391
GO:0060348~bone development	19	0.00636099	SPARC, ANXA2, ATP6AP1, SRD5A1, NAB2, LRP5, ANO6, FOXN3, TGFBR2, SULF2, COMP, GH1, RAB23, HSD17B1, CHAD, TEK, FAT4, MCPH1, TRIM45	2.01519	1	0.814157	0.81391
GO_CC
Term	Count	PValue	Genes	Fold Enrichment	Bonferroni	Benjamini	FDR
GO:0016323~basolateral plasma membrane	26	0.000117823	B4GALT1, ARRB2, NOD2, NKD2, CA2, CNNM4, PROM2, ANXA1, DST, ANXA2, SLC10A1, CAV1, KCNJ16, SLC4A7, VANGL2, DLG2, SLC7A7, DLG3, FXYD2, CLDN8, TEK, RHCG, FOLR1, SLC27A5, CFTR, SLC22A9	2.34365	0.083717	0.0874249	0.0862467
GO:0098590~plasma membrane region	77	0.000248976	ITGB1, ARF4, B4GALT1, IRS1, MTCL1, GRIK5, CIB1, ARRB2, CLDN1, GRM4, OPN1LW, CA2, SLCO2B1, TAS2R4, ABCG8, ANXA1, ABCC2, DST, ANXA2, IGFBP2, F2R, PDZK1, UPK3A, ZDHHC17, TGFBR2, CLDN6, OLFM2, SLC7A7, CLDN8, AKAP9, DPEP1, LCP1, RHCG, UTRN, SHANK3, SHANK2, CFTR, SLC27A5, NLGN3, OPRD1, PRKAA1, NLGN1, NLGN2, KCNA1, CHRNA6, HPN, KLHL17, NOD2, DLL1, NKD2, NPC1L1, PRKCDBP, MAL2, PLEK2, CNNM4, PACSIN1, PROM…	1.51274	0.168699	0.0923702	0.0911253
GO:0098858~actin-based cell projection	22	0.000720969	FOXA1, MPP1, ITGB1, FZD3, NLGN1, ADGRV1, B4GALT1, OSBPL3, CIB1, PDZK1, ACTG2, ERMN, VIL1, SLC4A7, MYO1B, CA2, DPEP1, S100P, LCP1, TEK, UTRN, PROM2	2.26005	0.41442	0.17832	0.175916
GO:0000786~nucleosome	15	0.00191699	HIST1H2BM, HIST1H2BO, H2AFX, HIST1H2BK, HIST2H2AB, HIST2H4A, HIST1H4A, HIST1H1D, HIST1H1E, HIST1H2AG, HIST3H2BB, HIST1H4D, HIST2H3C, HIST1H4F, HIST1H1C	2.57784	0.759195	0.2162	0.213287
GO:0016328~lateral plasma membrane	10	0.0020206	GJB2, FZD3, VANGL2, ANXA1, MTCL1, TBCD, ARL2, CLDN1, IQGAP3, NKD2	3.46955	0.777048	0.2162	0.213287
GO:0045177~apical part of cell	34	0.00239958	PRKAA1, MTCL1, KCNA1, HPN, CIB1, DLL1, CLDN1, MYL12B, CA2, NPC1L1, SLCO2B1, MAL2, DRD3, PROM2, ABCG8, FZD3, ABCC2, ANXA1, HOMER1, CAV1, IGFBP2, PDZK1, UPK3A, SLC4A7, SLC4A9, VANGL2, DPEP1, AMOTL2, FAT4, TEK, RHCG, FOLR1, SHANK2, CFTR	1.73189	0.831805	0.2162	0.213287
GO:0032433~filopodium tip	5	0.0030097	VIL1, NLGN1, FZD3, OSBPL3, CIB1	7.66192	0.893175	0.2162	0.213287
GO:0098878~neurotransmitter receptor complex	9	0.00303554	NLGN1, OLFM2, DLG2, DLG3, GRIK5, CPT1C, CNIH3, SHANK2, GRIN2D	3.59777	0.89521	0.2162	0.213287
GO:0008328~ionotropic glutamate receptor complex	9	0.00303554	NLGN1, OLFM2, DLG2, DLG3, GRIK5, CPT1C, CNIH3, SHANK2, GRIN2D	3.59777	0.89521	0.2162	0.213287
GO:0097458~neuron part	96	0.00320285	ITGB1, ARF4, DOC2A, GRIK5, CIB1, ARRB2, ARHGAP4, ROBO1, PQBP1, JPH4, TRIM9, SCGN, HTR6, RIMS3, CASP8, ALCAM, GRM4, DPYSL5, OPN1LW, CA2, DPF1, SACS, RAC3, PPFIA3, KIRREL3, IQCB1, DBNL, ADGRV1, DST, EXOC7, EPHA8, CPT1C, CCSAP, ARID1B, ZDHHC17, DNM1, ERMN, C1QL1, CREB3, STIM1, WDR81, FEZ1, AKAP9, ADGRB1, PKP4, MAPT, AIPL1, UTRN, SHANK3, SHANK2, NGEF, OPRD1, GNAZ, NLGN1, NLGN2, KCNA1, HPN, KLHL17, FA…	1.32431	0.90748	0.2162	0.213287
GO:0044815~DNA packaging complex	15	0.00320513	HIST1H2BM, HIST1H2BO, H2AFX, HIST1H2BK, HIST2H2AB, HIST2H4A, HIST1H4A, HIST1H1D, HIST1H1E, HIST1H2AG, HIST3H2BB, HIST1H4D, HIST2H3C, HIST1H4F, HIST1H1C	2.44097	0.907637	0.2162	0.213287
GO:1903561~extracellular vesicle	184	0.00418411	CD86, FAM49B, PRSS1, ALDH1L1, ATP8A1, SYAP1, SPPL2A, CIB1, ALDH1L2, ACTG2, COMP, DOCK10, CDH6, FBL, STK10, ISLR, ALCAM, TFG, TEKT3, TNFRSF8, CEP250, HIST1H2AG, OSTF1, PPFIA3, SLC30A7, IAH1, IGFBP2, SERPINF2, PDZK1, ERMN, SCAMP2, DCTD, FOLH1, RBP5, CRISPLD2, DPEP1, HPRT1, RHCG, UTRN, HIST2H3C, SLC27A2, DSC2, CFTR, CARD11, PADI1, GNAZ, COPA, SLC26A2, MAOB, SHMT2, HPN, TPRG1L, ARL2, TXN, PLD3, KNG1,…	1.1977	0.955449	0.239819	0.236587
GO:0043230~extracellular organelle	184	0.00420169	CD86, FAM49B, PRSS1, ALDH1L1, ATP8A1, SYAP1, SPPL2A, CIB1, ALDH1L2, ACTG2, COMP, DOCK10, CDH6, FBL, STK10, ISLR, ALCAM, TFG, TEKT3, TNFRSF8, CEP250, HIST1H2AG, OSTF1, PPFIA3, SLC30A7, IAH1, IGFBP2, SERPINF2, PDZK1, ERMN, SCAMP2, DCTD, FOLH1, RBP5, CRISPLD2, DPEP1, HPRT1, RHCG, UTRN, HIST2H3C, SLC27A2, DSC2, CFTR, CARD11, PADI1, GNAZ, COPA, SLC26A2, MAOB, SHMT2, HPN, TPRG1L, ARL2, TXN, PLD3, KNG1,…	1.19728	0.956029	0.239819	0.236587
GO:0016324~apical plasma membrane	28	0.00512596	PRKAA1, MTCL1, KCNA1, HPN, CIB1, DLL1, CLDN1, NPC1L1, SLCO2B1, MAL2, PROM2, ABCG8, FZD3, ABCC2, ANXA1, CAV1, IGFBP2, PDZK1, UPK3A, SLC4A7, VANGL2, DPEP1, AMOTL2, TEK, RHCG, FOLR1, SHANK2, CFTR	1.75727	0.977924	0.264411	0.260848
GO:0070062~extracellular exosome	182	0.00555429	CD86, FAM49B, PRSS1, ALDH1L1, ATP8A1, SYAP1, SPPL2A, CIB1, ALDH1L2, ACTG2, COMP, DOCK10, CDH6, FBL, STK10, ISLR, ALCAM, TFG, TEKT3, TNFRSF8, CEP250, HIST1H2AG, OSTF1, SLC30A7, IAH1, IGFBP2, SERPINF2, PDZK1, ERMN, SCAMP2, DCTD, FOLH1, RBP5, CRISPLD2, DPEP1, HPRT1, RHCG, UTRN, HIST2H3C, SLC27A2, DSC2, CFTR, CARD11, PADI1, GNAZ, COPA, SLC26A2, MAOB, SHMT2, HPN, TPRG1L, ARL2, TXN, PLD3, KNG1, ACMSD, …	1.19058	0.983962	0.264411	0.260848
GO:0044421~extracellular region part	243	0.00570159	PRSS1, SPARC, GLDN, TSKU, ISLR, ALCAM, TFG, LIPG, VSTM1, PRSS2, SIL1, HABP2, IAH1, SERPINF2, CTRB1, PDZK1, SCAMP2, RBP5, MTHFD2, CRISPLD2, HMSD, HPRT1, HIST2H3C, CFTR, PADI1, MAOB, SHMT2, HPN, TPRG1L, TXN, ACMSD, MYL12B, C3, SEC14L2, C6, RACGAP1, ADAMTS18, CD19, PLCG2, TSPAN3, LTA4H, PROM2, ABCA1, CTSA, ABCA3, TNFSF12, PRG2, PILRA, GNG12, ALOX15B, PRDX6, HIST1H4A, FXYD2, GIPC2, FAT4, HIST1H4D, CD…	1.15225	0.985631	0.264411	0.260848
GO:0043005~neuron projection	71	0.0077265	ITGB1, ARF4, DOC2A, GRIK5, CIB1, ARRB2, ARHGAP4, ROBO1, PQBP1, JPH4, TRIM9, SCGN, HTR6, CASP8, ALCAM, DPYSL5, CA2, SACS, RAC3, KIRREL3, DBNL, DST, EXOC7, EPHA8, CPT1C, CCSAP, DNM1, ERMN, C1QL1, STIM1, WDR81, FEZ1, AKAP9, MAPT, UTRN, SHANK3, SHANK2, NGEF, OPRD1, GNAZ, NLGN1, KCNA1, KLHL17, FAM206A, LPAR1, CACNA1A, KCNA6, CPLX2, CYGB, SNCG, PACSIN1, RAP1GAP2, FZD3, HTR1E, KCNJ11, KCNIP1, HOMER1, HT…	1.35154	0.996834	0.316081	0.311821
GO:0030425~dendrite	39	0.00811896	ITGB1, GNAZ, ARF4, NLGN1, GRIK5, KCNA1, KLHL17, FAM206A, LPAR1, CACNA1A, CIB1, ARRB2, CPLX2, JPH4, TRIM9, HTR6, ALCAM, DPYSL5, SACS, KIRREL3, FZD3, DBNL, HTR1E, KCNIP1, HTR1F, PLK2, KCNB2, CCK, CPT1C, TTLL7, PPP5C, P2RX4, DLG3, FEZ1, AKAP9, MAPT, SHANK3, CNIH3, SHANK2	1.53896	0.997639	0.316081	0.311821
GO:0098936~intrinsic component of postsynaptic membrane	3	0.00851971	NLGN3, NLGN1, NLGN2	18.3886	0.998251	0.316081	0.311821
GO:0099055~integral component of postsynaptic membrane	3	0.00851971	NLGN3, NLGN1, NLGN2	18.3886	0.998251	0.316081	0.311821
GO:0031093~platelet alpha granule lumen	9	0.00923314	SERPINA3, ISLR, SPARC, HGF, SERPINF2, FGG, F13A1, PLG, KNG1	3.00904	0.998975	0.326238	0.321841
GO:0036477~somatodendritic compartment	51	0.0112395	ITGB1, ARF4, GRIK5, CIB1, ARRB2, JPH4, TRIM9, HTR6, ALCAM, DPYSL5, SACS, RAC3, KIRREL3, DBNL, CPT1C, ERMN, CREB3, FEZ1, AKAP9, MAPT, SHANK3, SHANK2, GNAZ, NLGN1, KCNA1, HPN, KLHL17, FAM206A, LPAR1, CACNA1A, CPLX2, CYGB, NDN, SNCG, KCNN3, FZD3, RRM1, HTR1E, KCNJ11, KCNIP1, HTR1F, SRD5A1, PLK2, KCNB2, CCK, TTLL7, PPP5C, P2RX4, DLG3, PPP1R1B, CNIH3	1.41664	0.999772	0.379076	0.373967
GO:0030175~filopodium	12	0.011867	VIL1, ITGB1, NLGN1, FZD3, MYO1B, B4GALT1, OSBPL3, CIB1, LCP1, UTRN, ACTG2, ERMN	2.37272	0.999858	0.38284	0.37768
GO:0034702~ion channel complex	26	0.0129835	NLGN1, CLIC3, GRIK5, KCNA1, CHRNA6, CACNA1A, KCNA6, BEST4, KCNMB3, SCN3B, KCNIP1, KCNJ11, KCNB2, KCNJ16, ANO6, CPT1C, ANO2, GRIN2D, OLFM2, DLG2, DLG3, KCNS3, AKAP9, CNIH3, SHANK2, CFTR	1.67169	0.999939	0.401406	0.395996
GO:0097060~synaptic membrane	25	0.0156074	NLGN3, ITGB1, OPRD1, NLGN1, NLGN2, GRIK5, KCNA1, CHRNA6, KLHL17, ARRB2, GRM4, HOMER1, F2R, ZDHHC17, SYT7, GRIN2D, OLFM2, DLG2, DLG3, AKAP9, ADGRL1, UTRN, SHANK3, CNIH3, SHANK2	1.66563	0.999991	0.463228	0.456985
GO:0031988~membrane-bounded vesicle	223	0.016687	PRSS1, SPARC, RCBTB2, GOLGA2, ISLR, ALCAM, TFG, ATP6V0E1, IAH1, SERPINF2, PDZK1, FNDC3A, SCAMP2, RBP5, CRISPLD2, HPRT1, HIST2H3C, CFTR, PADI1, GGNBP2, MAOB, SHMT2, HPN, TPRG1L, LPAR1, TXN, ACMSD, MYL12B, C3, SEC14L2, C6, RACGAP1, CD19, PLCG2, TSPAN3, LTA4H, PROM2, ABCA1, TMEM184A, CTSA, ABCA3, PRG2, PILRA, GNG12, ALOX15B, PRDX6, HIST1H4A, VANGL2, FXYD2, GIPC2, FAT4, HIST1H4D, CD320, HIST1H4F, MES…	1.1356	0.999996	0.475859	0.469446
GO:0032993~protein-DNA complex	18	0.0177812	HIST1H2BM, HIST1H2BO, ATF6B, H2AFX, HIST1H2BK, HIST2H2AB, HIST2H4A, HIST1H4A, HHEX, SP1, HIST1H1D, HIST1H1E, HIST1H2AG, HIST3H2BB, HIST1H4D, HIST2H3C, HIST1H4F, HIST1H1C	1.84913	0.999998	0.475859	0.469446
GO:1902495~transmembrane transporter complex	28	0.0179569	NLGN1, CLIC3, GRIK5, KCNA1, CHRNA6, CACNA1A, KCNA6, BEST4, KCNMB3, SCN3B, ABCG8, KCNIP1, KCNJ11, KCNB2, KCNJ16, ANO6, CPT1C, ANO2, GRIN2D, OLFM2, DLG2, DLG3, KCNS3, FXYD2, AKAP9, CNIH3, SHANK2, CFTR	1.58914	0.999999	0.475859	0.469446
GO:0031091~platelet alpha granule	10	0.0199369	SERPINA3, ISLR, SPARC, HGF, SERPINF2, FGG, F13A1, PLG, KNG1, SERPINA5	2.45181	1	0.510111	0.503236
GO:1990351~transporter complex	28	0.0222149	NLGN1, CLIC3, GRIK5, KCNA1, CHRNA6, CACNA1A, KCNA6, BEST4, KCNMB3, SCN3B, ABCG8, KCNIP1, KCNJ11, KCNB2, KCNJ16, ANO6, CPT1C, ANO2, GRIN2D, OLFM2, DLG2, DLG3, KCNS3, FXYD2, AKAP9, CNIH3, SHANK2, CFTR	1.56025	1	0.549449	0.542044
GO:0043198~dendritic shaft	6	0.0277696	JPH4, KIRREL3, NLGN1, DLG3, LPAR1, CNIH3	3.44786	1	0.664679	0.655721
GO:0005576~extracellular region	276	0.03376	PRSS1, SPARC, IFI30, GLDN, TSKU, ISLR, ALCAM, TFG, IGLON5, LIPG, VSTM1, PRSS2, SIL1, HABP2, FAM19A3, KRTDAP, IAH1, SERPINF2, CTRB1, PDZK1, SCAMP2, RBP5, MTHFD2, CRISPLD2, HMSD, HPRT1, HIST2H3C, CFTR, PADI1, MAOB, SHMT2, IGSF1, HPN, TPRG1L, TXN, ACMSD, MYL12B, C3, SEC14L2, C6, RACGAP1, ADAMTS18, CD19, PLCG2, PLAC1, TSPAN3, LTA4H, PROM2, ABCA1, CTSA, DNASE2B, ABCA3, TNFSF12, PRG2, PILRA, GNG12, ALO…	1.09783	1	0.78281	0.77226
GO:0000177~cytoplasmic exosome (RNase complex)	4	0.0445321	EXOSC5, EXOSC9, EXOSC8, GTPBP1	4.90363	1	0.993525	0.980135
GO:0045202~synapse	53	0.0455254	ITGB1, ARF4, DOC2A, ZMYND19, GRIK5, ARRB2, TRIM9, SCGN, RIMS3, GRM4, PPFIA3, DBNL, ADGRV1, F2R, CPT1C, ZDHHC17, DNM1, C1QL1, OLFM2, AKAP9, ADGRB1, PKP4, MAPT, UTRN, SHANK3, SHANK2, NLGN3, OPRD1, NLGN1, NLGN2, KCNA1, CHRNA6, KLHL17, TPRG1L, LPAR1, CACNA1A, PTN, CPLX2, EGFLAM, PACSIN1, FZD3, DTNB, HOMER1, CCK, SYT7, GRIN2D, SLC4A7, P2RX4, DLG2, DLG3, ADGRL1, CNIH3, SNTB1	1.29086	1	0.993525	0.980135
GO_MF
Term	Count	PValue	Genes	Fold Enrichment	Bonferroni	Benjamini	FDR
GO:0046983~protein dimerization activity	86	0.000682531	MESP2, ITGB1, B4GALT1, CITED1, GLDC, MTCL1, SPPL2A, HIST2H2AB, ASGR1, STK10, TRIM9, HHEX, CREB3L3, MYC, SPATA24, MLX, HIST1H2AG, HIST3H2BB, HMG20A, CTSE, ABCG8, ANXA1, DST, NUP210, HGF, ZBTB38, IZUMO1, H2AFX, SERPINF2, HNF1B, ANO6, OLIG1, DCK, PRLR, ANO2, DNM1, LRRC41, SUMF1, RUNX1, MYCL, TOX3, CREB3, SLC9A7, CLNS1A, HPRT1, HIST2H3C, SLC24A2, HIST1H2BM, CEBPA, PON3, KHDRBS2, NLGN1, HIST1H2BO, MAO…	1.42902	0.614207	0.95213	0.95213
GO:0070008~serine-type exopeptidase activity	6	0.00179582	CTSA, PREPL, HPN, PRSS16, PRCP, CPN1	6.42507	0.918522	1	1
GO:0004385~guanylate kinase activity	5	0.00253458	MPP1, MPP2, DLG2, DLG3, CARD11	8.03134	0.970993	1	1
GO:0042802~identical protein binding	93	0.0042959	B4GALT1, CITED1, MTCL1, GRIK5, SPPL2A, NAB2, ETS1, CLDN1, ASGR1, IFIT3, ROBO1, STK10, TRIM9, HHEX, CASP8, CREB3L3, TFG, SPATA24, MLX, HMG20A, CTSE, CTSC, ANXA1, DST, HGF, ZBTB38, IZUMO1, SERPINF2, HNF1B, ANO6, ZDHHC17, DCK, PRLR, ANO2, DNM1, LRRC41, SUMF1, RUNX1, DCTD, CLDN6, TOX3, CREB3, NIF3L1, STIM1, CLDN14, SLC9A7, PSME3, CLDN8, VWA1, VWA2, HPRT1, LCP1, DCTPP1, SNRPA, MCPH1, NECAB2, CEBPA, PO…	1.32003	0.997535	1	1
GO:0022804~active transmembrane transporter activity	32	0.00511447	SLC24A2, SLC22A3, SLC24A4, SLC26A2, SLC26A1, ATP8A1, SLCO5A1, ATP2C2, SLC7A1, SLCO2B1, SLC35A5, ABCA1, SLC36A1, ABCG8, ABCC2, ATP6V0E1, SLC16A1, ATP6AP1, SLC10A1, ABCA3, ATP2B3, TMCO3, SLC4A7, SLC4A9, SLC6A8, SLC7A7, ABCB10, SLC9A7, FXYD2, SLC9A9, CFTR, SLC22A9	1.68067	0.999217	1	1
GO:0005509~calcium ion binding	54	0.00562939	SPARC, DOC2A, DGKA, IHH, CIB1, COMP, CDH6, SCGN, MAN1A2, PRSS2, HABP2, ANXA1, ADGRV1, DST, ANXA2, TNNC2, EPS15L1, F2, RUNX1, VCAN, STIM1, C2CD4D, STIM2, GPD2, VWA2, S100A3, LCP1, PLCB2, DSC2, PADI1, NECAB2, SLC24A2, NOTCH3, SLC24A4, CACNA1A, DLL1, RASGRP4, NKD2, DLL3, MYL12B, PRRG4, SCUBE1, EGFLAM, PLA2G2F, TBC1D8B, KCNIP1, ANKEF1, ALOX15B, SYT7, SULF2, VIL1, CAPN12, S100P, FAT4	1.45169	0.99962	1	1
GO:0019201~nucleotide kinase activity	6	0.00824565	MPP1, MPP2, DLG2, DLG3, PNKP, CARD11	4.62605	0.99999	1	1
GO:0098772~molecular function regulator	93	0.00941524	SERPINA11, KLB, SERPINA3, ARF4, WFDC6, EPO, IRS1, RASGRF2, PINX1, DUSP19, CIB1, IPO7, SERPINA7, RAPGEFL1, ARHGAP4, RCBTB2, IL18BP, SERPINA5, DOCK10, PPP2R5E, RGS1, PTTG2, RALGPS1, CTSC, GPSM3, ANXA1, DBNL, SPINK8, ANXA2, SERPINF2, ARAP3, FRS2, APOA5, PRLR, CDC20B, DBF4, STIM1, STIM2, PSME3, HMSD, AKAP9, ALDH1A1, ANGPTL3, DEPDC1, DPEP1, SGK1, CFTR, NGEF, ITIH2, ARL2, RASAL1, PTN, ARHGAP15, HSPBP1,…	1.28317	0.999998	1	1
GO:0015297~antiporter activity	11	0.00964318	SLC24A2, SLC24A4, SLC4A9, SLC26A2, SLC7A7, SLC26A1, SLC9A7, SLC9A9, TMCO3, SLC7A1, SLC22A9	2.5857	0.999999	1	1
GO:0015079~potassium ion transmembrane transporter activity	16	0.0124473	SLC24A2, SLC24A4, KCNIP1, KCNJ11, KCNB2, KCNA1, HPN, KCNJ16, KCNA6, MTMR6, SLC9A7, FXYD2, KCNS3, SLC9A9, KCNMB3, KCNN3	2.02897	1	1	1
GO:0015026~coreceptor activity	7	0.012681	ITGB1, CD86, RAMP2, PTK7, IGSF1, LRP5, ROR1	3.5507	1	1	1
GO:0030165~PDZ domain binding	11	0.0132807	NLGN1, FZD3, DLG3, TMEM88, GRIK5, LPAR1, ATP2B3, PDZK1, GNG12, SNTB1, CFTR	2.46543	1	1	1
GO:0016645~oxidoreductase activity, acting on the CH-NH group of donors	6	0.0134228	DHFR, ALDH1L1, MTHFD1L, MTHFD2, ALDH1L2, PAOX	4.1304	1	1	1
GO:0016646~oxidoreductase activity, acting on the CH-NH group of donors, NAD or NADP as acceptor	5	0.0148673	DHFR, ALDH1L1, MTHFD1L, MTHFD2, ALDH1L2	5.07243	1	1	1
GO:0015106~bicarbonate transmembrane transporter activity	5	0.0148673	SLC4A7, SLC4A9, SLC26A2, SLC26A1, CFTR	5.07243	1	1	1
GO:0019205~nucleobase-containing compound kinase activity	8	0.0154911	MPP1, MPP2, DLG2, DLG3, PNKP, NT5C2, DCK, CARD11	3.02356	1	1	1
GO:0015174~basic amino acid transmembrane transporter activity	4	0.0214579	SLC7A7, TMEM44, PQLC2, SLC7A1	6.42507	1	1	1
GO:0016247~channel regulator activity	14	0.0229478	KCNIP1, CAV1, STIM1, STIM2, FXYD2, KCNS3, NPY, AKAP9, KCNMB3, FXYD5, SGK1, SCN3B, CNIH3, CFTR	1.99891	1	1	1
GO:0005216~ion channel activity	33	0.0237412	SLC24A2, SLC24A4, SLC26A2, SLC26A1, CLIC3, GRIK5, KCNA1, CHRNA6, HPN, CACNA1A, KCNA6, MTMR6, BEST4, JPH3, KCNMB3, KCNN3, SCN3B, KCNIP1, KCNJ11, KCNB2, KCNJ16, ANO6, ANO2, GRIN2D, P2RX4, STIM1, DLG3, STIM2, KCNS3, FXYD2, FXYD7, FXYD5, CFTR	1.48271	1	1	1
GO:0022838~substrate-specific channel activity	34	0.024111	SLC24A2, SLC24A4, SLC26A2, SLC26A1, CLIC3, GRIK5, KCNA1, CHRNA6, HPN, CACNA1A, KCNA6, MTMR6, BEST4, JPH3, KCNMB3, KCNN3, SCN3B, KCNIP1, KCNJ11, AQP12A, KCNB2, KCNJ16, ANO6, ANO2, GRIN2D, P2RX4, STIM1, DLG3, STIM2, KCNS3, FXYD2, FXYD7, FXYD5, CFTR	1.47271	1	1	1
GO:0099516~ion antiporter activity	8	0.0248821	SLC24A2, SLC24A4, SLC4A9, SLC26A2, SLC26A1, SLC9A7, SLC9A9, SLC22A9	2.7536	1	1	1
GO:0035497~cAMP response element binding	4	0.0268416	CREB3, CREB3L3, ATF6B, CREB3L2	5.93084	1	1	1
GO:0019904~protein domain specific binding	44	0.0268549	FOXA1, MDC1, NLGN1, KHDRBS2, CITED1, IRS1, GRIK5, KLHL17, LPAR1, PLG, ARRB2, NOD2, GATA2, ROBO1, HIST2H4A, HHEX, CASP8, TMEM88, PTTG2, SH3BP5, CEP250, BAK1, OSTF1, DRD3, SOCS7, FZD3, ABCC2, DBNL, CRADD, ATP2B3, PDZK1, GNG12, HIST1H4A, DLG3, SP1, MAPT, HIST1H4D, SHANK3, CARD11, SHANK2, FOXA3, SNTB1, CFTR, HIST1H4F	1.38129	1	1	1
GO:0008514~organic anion transmembrane transporter activity	10	0.0295188	SLC4A7, SLC4A9, SLC26A2, SLC16A1, ABCC2, SLC26A1, SLCO2B1, SLCO5A1, CFTR, SLC22A9	2.29467	1	1	1
GO:0005319~lipid transporter activity	12	0.0305706	ABCA1, ABCG8, ATP8A1, NPC1L1, SLC10A1, ABCA3, SLCO2B1, ANO6, APOA5, SLC27A2, SLC27A5, SLC22A9	2.0652	1	1	1
GO:0004089~carbonate dehydratase activity	4	0.0328755	CA2, CA8, CA14, CA13	5.50721	1	1	1
GO:0004185~serine-type carboxypeptidase activity	4	0.0328755	CTSA, PRSS16, PRCP, CPN1	5.50721	1	1	1
GO:0042626~ATPase activity, coupled to transmembrane movement of substances	12	0.0342009	ABCA1, ABCG8, ATP6V0E1, ABCB10, ABCC2, ATP6AP1, ATP8A1, ABCA3, FXYD2, ATP2B3, ATP2C2, CFTR	2.02897	1	1	1
GO:0015181~arginine transmembrane transporter activity	3	0.0349934	TMEM44, PQLC2, SLC7A1	9.63761	1	1	1
GO:0015189~L-lysine transmembrane transporter activity	3	0.0349934	TMEM44, PQLC2, SLC7A1	9.63761	1	1	1
GO:0061134~peptidase regulator activity	19	0.0373737	SERPINA11, CASP8AP2, SERPINA3, WFDC6, ITIH2, SPINK8, CAV1, SERPINF2, SERPINA7, KNG1, SERPINA5, VIL1, C3, PTTG2, PSME3, HMSD, GPC3, DPEP1, CTSC	1.66468	1	1	1
GO:0015267~channel activity	35	0.0375059	SLC24A2, SLC24A4, SLC26A2, SLC26A1, CLIC3, GRIK5, KCNA1, CHRNA6, HPN, CACNA1A, KCNA6, MTMR6, BEST4, JPH3, KCNMB3, KCNN3, SCN3B, KCNIP1, KCNJ11, AQP12A, KCNB2, KCNJ16, ANO6, ANO2, GRIN2D, GJB2, P2RX4, STIM1, DLG3, STIM2, KCNS3, FXYD2, FXYD7, FXYD5, CFTR	1.41137	1	1	1
GO:0016820~hydrolase activity, acting on acid anhydrides, catalyzing transmembrane movement of substances	12	0.0381254	ABCA1, ABCG8, ATP6V0E1, ABCB10, ABCC2, ATP6AP1, ATP8A1, ABCA3, FXYD2, ATP2B3, ATP2C2, CFTR	1.99399	1	1	1
GO:0022803~passive transmembrane transporter activity	35	0.0386042	SLC24A2, SLC24A4, SLC26A2, SLC26A1, CLIC3, GRIK5, KCNA1, CHRNA6, HPN, CACNA1A, KCNA6, MTMR6, BEST4, JPH3, KCNMB3, KCNN3, SCN3B, KCNIP1, KCNJ11, AQP12A, KCNB2, KCNJ16, ANO6, ANO2, GRIN2D, GJB2, P2RX4, STIM1, DLG3, STIM2, KCNS3, FXYD2, FXYD7, FXYD5, CFTR	1.40842	1	1	1
GO:0034185~apolipoprotein binding	4	0.0395512	ABCA1, LCAT, PLG, MAPT	5.14006	1	1	1
GO:0002020~protease binding	12	0.0402009	ITGB1, COMP, XBP1, CRADD, STIM1, OS9, ANXA2, SERPINF2, SYVN1, TYSND1, INSL3, SERPINA5	1.97695	1	1	1
GO:0046982~protein heterodimerization activity	34	0.0417518	ITGB1, HIST1H2BM, KHDRBS2, HIST1H2BO, HIST1H2BK, HIST2H2AB, HIST2H4A, SCUBE1, CREB3L3, IRAK2, MLX, HIST1H2AG, PDSS1, HIST3H2BB, HMG20A, BAK1, BARD1, ABCG8, XBP1, HGF, CAV1, KCNB2, H2AFX, HNF1B, ANO2, RUNX1, HIST1H4A, CLNS1A, UBA2, SAE1, HIST1H4D, HIST2H3C, CRLF1, HIST1H4F	1.40937	1	1	1
GO:0016755~transferase activity, transferring amino-acyl groups	5	0.0431369	GGCT, GGTLC2, QPCT, F13A1, CHAC1	3.70677	1	1	1
GO:0050780~dopamine receptor binding	4	0.046856	PPP1R1B, ARRB2, DRD3, DNM1	4.8188	1	1	1
GO:0022821~potassium ion antiporter activity	4	0.046856	SLC24A2, SLC24A4, SLC9A7, SLC9A9	4.8188	1	1	1
GO:0046873~metal ion transmembrane transporter activity	31	0.0485661	SLC24A2, SLC24A4, KCNA1, HPN, CACNA1A, KCNA6, ATP2C2, MTMR6, JPH3, KCNMB3, KCNN3, SCN3B, CNNM4, SLC30A7, KCNIP1, SLC31A2, KCNJ11, SLC10A1, KCNB2, ATP2B3, KCNJ16, ZDHHC17, SLC4A7, SLC4A9, SLC6A8, STIM1, SLC9A7, STIM2, KCNS3, FXYD2, SLC9A9	1.41595	1	1	1
GO:0004857~enzyme inhibitor activity	29	0.048868	SERPINA11, SERPINA3, WFDC6, ITIH2, PINX1, DUSP19, ARL2, CIB1, PTN, HSPBP1, SERPINA7, KNG1, SERPINA5, C3, PTTG2, CHAD, PDE6D, GPC3, SH3BP5, SOCS7, ANXA1, SPINK8, ANXA2, SERPINF2, VIL1, HMSD, PPP1R1B, ANGPTL3, DPEP1	1.43697	1	1	1
KEGG Pathway
Term	Count	PValue	Genes	Fold Enrichment	Bonferroni	Benjamini	FDR
hsa05034:Alcoholism	23	0.000116172	HIST1H2BM, HDAC3, HIST1H2BO, MAOB, ATF6B, H2AFX, HIST1H2BK, HIST2H2AB, GNG12, GRIN2D, HIST2H4A, CREB3, HIST1H4A, CREB3L3, NPY, PPP1R1B, CREB3L2, HIST1H2AG, HIST3H2BB, GNB5, HIST1H4D, HIST2H3C, HIST1H4F	2.48992	0.030656	0.031134	0.0310178
hsa05322:Systemic lupus erythematosus	18	0.000541693	CD86, HIST1H2BM, HIST1H2BO, H2AFX, HIST1H2BK, HIST2H2AB, C8B, C3, HIST2H4A, HLA-DMA, HIST1H4A, C6, HIST1H2AG, HIST3H2BB, HLA-DOA, HIST1H4D, HIST2H3C, HIST1H4F	2.57394	0.135162	0.0725869	0.072316
hsa04610:Complement and coagulation cascades	11	0.00279657	C3, C6, SERPINF2, F2R, FGG, F13A1, PLG, F2, C8B, KNG1, SERPINA5	3.05474	0.527884	0.201511	0.200759
hsa00670:One carbon pool by folate	6	0.00300762	DHFR, ALDH1L1, MTHFD1L, SHMT2, MTHFD2, ALDH1L2	5.74847	0.55392	0.201511	0.200759
hsa05203:Viral carcinogenesis	20	0.01009	HIST1H2BM, HDAC3, HIST1H2BO, ATF6B, HPN, HIST1H2BK, C3, HIST2H4A, NFKBIA, CREB3, HIST1H4A, CASP8, RBL1, CREB3L3, CREB3L2, CDK1, HIST3H2BB, BAK1, HIST1H4D, HIST1H4F	1.86942	0.933983	0.540823	0.538805
hsa05030:Cocaine addiction	7	0.0403052	CREB3, MAOB, CREB3L3, ATF6B, PPP1R1B, CREB3L2, GRIN2D	2.73737	0.999984	1	1

## Sheet: Set 6
Supplementary Table S4.6 Annotation Enrichment Analysis of DE mRNA Set 6 (Top 50 terms)
GO_BP
Term	Count	PValue	Genes	Fold Enrichment	Bonferroni	Benjamini	FDR
GO:0019731~antibacterial humoral response	6	0.000103812	FGB, FGA, HIST1H2BJ, PLA2G1B, DEFB1, ANG	12.7018	0.251707	0.219963	0.21894
GO:0019730~antimicrobial humoral response	6	0.000157511	FGB, FGA, HIST1H2BJ, PLA2G1B, DEFB1, ANG	11.6434	0.355939	0.219963	0.21894
GO:0032431~activation of phospholipase A2 activity	3	0.000428524	PLA2G1B, ANG, EGFR	87.3252	0.697938	0.233945	0.232856
GO:0006952~defense response	27	0.000440048	CALCRL, HIST1H2BJ, C1S, PLA2G1B, LYPD1, CXCL17, DEFB1, TCIRG1, C4BPB, PRDM1, EGFR, CXCL16, DPP4, HPX, HYAL1, KYNU, STAB1, S100A14, FGB, FGA, NFAM1, SELP, FGR, TPST1, OAS1, CHI3L1, ANG	2.07095	0.70751	0.233945	0.232856
GO:0042742~defense response to bacterium	10	0.000465903	SELP, FGB, FGR, FGA, HIST1H2BJ, PLA2G1B, STAB1, DEFB1, ANG, S100A14	4.3772	0.727896	0.233945	0.232856
GO:0050714~positive regulation of protein secretion	9	0.000502568	FGB, FGR, HCAR2, ANO1, FGA, PLA2G1B, ARRB1, ANG, EGFR	4.89674	0.754394	0.233945	0.232856
GO:0007596~blood coagulation	11	0.000709417	SELP, FGB, FGA, HIST1H3A, HBG2, HBG1, HIST1H3F, HIST1H3G, ARRB1, C4BPB, HIST1H3E	3.74494	0.862221	0.247951	0.246797
GO:0032430~positive regulation of phospholipase A2 activity	3	0.000710207	PLA2G1B, ANG, EGFR	69.8601	0.862525	0.247951	0.246797
GO:0050817~coagulation	11	0.00100491	SELP, FGB, FGA, HIST1H3A, HBG2, HBG1, HIST1H3F, HIST1H3G, ARRB1, C4BPB, HIST1H3E	3.57757	0.939682	0.280672	0.279365
GO:0007599~hemostasis	11	0.00100491	SELP, FGB, FGA, HIST1H3A, HBG2, HBG1, HIST1H3F, HIST1H3G, ARRB1, C4BPB, HIST1H3E	3.57757	0.939682	0.280672	0.279365
GO:0006959~humoral immune response	9	0.00130803	FGB, FGA, HPX, HIST1H2BJ, C1S, PLA2G1B, DEFB1, ANG, C4BPB	4.22541	0.974157	0.319081	0.317596
GO:0019229~regulation of vasoconstriction	5	0.00160455	FGB, FGA, KCNMB4, AVPR1A, EGFR	9.86725	0.988724	0.319081	0.317596
GO:0060968~regulation of gene silencing	5	0.00181581	HIST1H3A, HIST1H3F, HIST1H3G, EGFR, HIST1H3E	9.54373	0.993756	0.319081	0.317596
GO:0006334~nucleosome assembly	7	0.00187377	HIST1H3A, HIST1H2BJ, NAP1L3, HIST1H3F, HIST1H3G, HIST1H1B, HIST1H3E	5.39758	0.994691	0.319081	0.317596
GO:1903532~positive regulation of secretion by cell	10	0.00198207	FGB, FGR, HCAR2, ANO1, FGA, PLA2G1B, ARRB1, ANG, AVPR1A, EGFR	3.56066	0.996079	0.319081	0.317596
GO:0030307~positive regulation of cell growth	7	0.00206754	HYAL1, LPAR3, AVPR1A, EXTL3, HIST1H1B, EGFR, CXCL16	5.29243	0.996913	0.319081	0.317596
GO:0015711~organic anion transport	10	0.00215196	ABCC3, SLC4A8, SLC46A1, PLA2G1B, CA4, SLC51A, AVPR1A, SLC13A5, SLC22A7, SLC16A14	3.51763	0.997563	0.319081	0.317596
GO:0042060~wound healing	13	0.00235377	FGB, FGA, HBG2, HBG1, ARRB1, C4BPB, EGFR, SELP, TMEFF2, HIST1H3A, HIST1H3F, HIST1H3G, HIST1H3E	2.79269	0.998615	0.319081	0.317596
GO:0009617~response to bacterium	13	0.00242594	FGB, FGA, HIST1H2BJ, PLA2G1B, DEFB1, PRDM1, CXCL16, SELP, FGR, STAB1, CMPK2, ANG, S100A14	2.78242	0.998868	0.319081	0.317596
GO:0045907~positive regulation of vasoconstriction	4	0.00251335	FGB, FGA, AVPR1A, EGFR	14.5542	0.999114	0.319081	0.317596
GO:0034723~DNA replication-dependent nucleosome organization	4	0.00251335	HIST1H3A, HIST1H3F, HIST1H3G, HIST1H3E	14.5542	0.999114	0.319081	0.317596
GO:0006335~DNA replication-dependent nucleosome assembly	4	0.00251335	HIST1H3A, HIST1H3F, HIST1H3G, HIST1H3E	14.5542	0.999114	0.319081	0.317596
GO:0031497~chromatin assembly	7	0.00310418	HIST1H3A, HIST1H2BJ, NAP1L3, HIST1H3F, HIST1H3G, HIST1H1B, HIST1H3E	4.88045	0.999831	0.37676	0.375006
GO:0046887~positive regulation of hormone secretion	6	0.00328123	FGB, HCAR2, ANO1, FGA, ARRB1, EGFR	5.97095	0.999897	0.37676	0.375006
GO:0051047~positive regulation of secretion	10	0.00343069	FGB, FGR, HCAR2, ANO1, FGA, PLA2G1B, ARRB1, ANG, AVPR1A, EGFR	3.27982	0.999932	0.37676	0.375006
GO:0006342~chromatin silencing	6	0.0035287	HIST1H3A, HIST1H2AH, HIST1H3F, HIST1H3G, HIST1H3E, HIST1H2AB	5.8706	0.999948	0.37676	0.375006
GO:0009611~response to wounding	14	0.00370073	FGB, FGA, HBG2, HBG1, ARRB1, C4BPB, EGFR, SELP, TMEFF2, HIST1H3A, DPYSL3, HIST1H3F, HIST1H3G, HIST1H3E	2.51166	0.999968	0.37676	0.375006
GO:0032429~regulation of phospholipase A2 activity	3	0.00377704	PLA2G1B, ANG, EGFR	31.7546	0.999974	0.37676	0.375006
GO:0034728~nucleosome organization	7	0.00423857	HIST1H3A, HIST1H2BJ, NAP1L3, HIST1H3F, HIST1H3G, HIST1H1B, HIST1H3E	4.57885	0.999993	0.399499	0.39764
GO:0006629~lipid metabolic process	22	0.00437421	CUBN, ELOVL4, PLA2G1B, PON1, ACSL5, ALG13, MSMO1, AVPR1A, TAZ, LSS, EGFR, HCAR2, FGR, NEU4, TTR, PITPNM3, LIPH, APOC1, ANG, TNFAIP8L3, UGT2B7, PLA1A	1.92597	0.999995	0.399499	0.39764
GO:0000183~chromatin silencing at rDNA	4	0.00443411	HIST1H3A, HIST1H3F, HIST1H3G, HIST1H3E	11.9419	0.999996	0.399499	0.39764
GO:0009605~response to external stimulus	30	0.00467099	CALCRL, HIST1H2BJ, PLA2G1B, PON1, CXCL17, DEFB1, ARRB1, C4BPB, PRDM1, THBS4, EGFR, CXCL16, HYAL1, ALKBH1, STC2, KYNU, STAB1, S100A14, FGB, FGA, ELOVL4, AVPR1A, SELP, FGR, ANO1, OAS1, CMPK2, CHI3L1, ANG, CCL27	1.685	0.999998	0.40769	0.405793
GO:0060191~regulation of lipase activity	5	0.00507863	PLA2G1B, APOC1, ANG, AVPR1A, EGFR	7.18726	0.999999	0.429837	0.427837
GO:0051290~protein heterotetramerization	4	0.00546742	HIST1H3A, HIST1H3F, HIST1H3G, HIST1H3E	11.0889	1	0.449132	0.447042
GO:0006333~chromatin assembly or disassembly	7	0.00595093	HIST1H3A, HIST1H2BJ, NAP1L3, HIST1H3F, HIST1H3G, HIST1H1B, HIST1H3E	4.2672	1	0.474885	0.472674
GO:0045814~negative regulation of gene expression, epigenetic	6	0.00620294	HIST1H3A, HIST1H2AH, HIST1H3F, HIST1H3G, HIST1H3E, HIST1H2AB	5.13677	1	0.481245	0.479005
GO:0050830~defense response to Gram-positive bacterium	5	0.00680051	FGR, HIST1H2BJ, PLA2G1B, DEFB1, ANG	6.61554	1	0.493962	0.491663
GO:0006820~anion transport	11	0.00686059	ABCC3, ANO1, SLC4A8, SLC46A1, PLA2G1B, CA4, SLC51A, AVPR1A, SLC13A5, SLC22A7, SLC16A14	2.73669	1	0.493962	0.491663
GO:0010033~response to organic substance	37	0.00699458	ZCCHC12, ERRFI1, CALCRL, PID1, PLA2G1B, LRTM1, PON1, LYPD1, DEFB1, ARRB1, TCIRG1, PRDM1, AREG, THBS4, EGFR, CXCL16, TMEM100, HPX, HYAL1, STC2, KYNU, DPYSL3, SSR1, S100A14, RNF175, EXTL3, FGB, GCKR, SHISA2, AVPR1A, SELP, ANO1, OAS1, CMPK2, CHI3L1, ANG, DAND5	1.52659	1	0.493962	0.491663
GO:0090277~positive regulation of peptide hormone secretion	5	0.00707429	FGB, ANO1, FGA, ARRB1, EGFR	6.54121	1	0.493962	0.491663
GO:0010562~positive regulation of phosphorus metabolic process	18	0.00802534	FGB, FGA, GCKR, PID1, CALCRL, PLA2G1B, CXCL17, LPAR3, ARRB1, AREG, EGFR, THBS4, FGR, HPX, GNAL, CHI3L1, ANG, TNFAIP8L3	1.99791	1	0.503438	0.501095
GO:0045937~positive regulation of phosphate metabolic process	18	0.00802534	FGB, FGA, GCKR, PID1, CALCRL, PLA2G1B, CXCL17, LPAR3, ARRB1, AREG, EGFR, THBS4, FGR, HPX, GNAL, CHI3L1, ANG, TNFAIP8L3	1.99791	1	0.503438	0.501095
GO:0006898~receptor-mediated endocytosis	9	0.00807772	CUBN, HPX, AMN, CALCRL, APOC1, STAB1, ARRB1, EGFR, CXCL16	3.12807	1	0.503438	0.501095
GO:0070887~cellular response to chemical stimulus	35	0.00809843	ZCCHC12, ERRFI1, CALCRL, PID1, PLA2G1B, ZFAND2A, LRTM1, LYPD1, CXCL17, ARRB1, TCIRG1, PRDM1, THBS4, EGFR, CXCL16, TMEM100, HPX, HYAL1, STC2, DPYSL3, SSR1, S100A14, RNF175, EXTL3, FGB, AOC2, SHISA2, FMO3, AVPR1A, ANO1, OAS1, CMPK2, CHI3L1, DAND5, CCL27	1.53896	1	0.503438	0.501095
GO:0002793~positive regulation of peptide secretion	5	0.00824208	FGB, ANO1, FGA, ARRB1, EGFR	6.25987	1	0.503438	0.501095
GO:0006323~DNA packaging	7	0.00830843	HIST1H3A, HIST1H2BJ, NAP1L3, HIST1H3F, HIST1H3G, HIST1H1B, HIST1H3E	3.97578	1	0.503438	0.501095
GO:2000147~positive regulation of cell motility	10	0.00847175	SELP, FGR, HYAL1, CXCL17, DEFB1, S100A14, LGR6, THBS4, EGFR, CXCL16	2.84679	1	0.503438	0.501095
GO:0010518~positive regulation of phospholipase activity	4	0.00888443	PLA2G1B, ANG, AVPR1A, EGFR	9.31469	1	0.516963	0.514557
GO:0098542~defense response to other organism	11	0.0098342	SELP, FGB, FGR, FGA, HIST1H2BJ, OAS1, PLA2G1B, STAB1, DEFB1, ANG, S100A14	2.59265	1	0.557094	0.554501
GO:0051272~positive regulation of cellular component movement	10	0.00997304	SELP, FGR, HYAL1, CXCL17, DEFB1, S100A14, LGR6, THBS4, EGFR, CXCL16	2.77223	1	0.557094	0.554501
GO_CC
Term	Count	PValue	Genes	Fold Enrichment	Bonferroni	Benjamini	FDR
GO:0005615~extracellular space	32	9.28452e-06	HIST1H2BJ, C1S, PLA2G1B, PON1, CXCL17, DEFB1, C4BPB, AREG, THBS4, EGFR, CXCL16, HPX, TTR, HYAL1, ANPEP, STC2, LIPH, DPYSL3, PRSS3, FGB, FGA, AMN, HBG2, PCOLCE, SELP, PPFIBP2, MEP1A, APOC1, CHI3L1, ANG, DAND5, CCL27	2.33281	0.00304996	0.00305461	0.00298962
GO:0000786~nucleosome	8	6.7713e-05	HIST1H3A, HIST1H2BJ, HIST1H2AH, HIST1H3F, HIST1H3G, HIST1H1B, HIST1H3E, HIST1H2AB	7.87051	0.022032	0.0104951	0.0102718
GO:0044815~DNA packaging complex	8	9.56999e-05	HIST1H3A, HIST1H2BJ, HIST1H2AH, HIST1H3F, HIST1H3G, HIST1H1B, HIST1H3E, HIST1H2AB	7.45261	0.0309962	0.0104951	0.0102718
GO:0032993~protein-DNA complex	9	0.000294221	HIST1H3A, HIST1H2BJ, HIST1H2AH, KCNIP3, HIST1H3F, HIST1H3G, HIST1H1B, HIST1H3E, HIST1H2AB	5.29281	0.0922743	0.0209449	0.0204992
GO:0005783~endoplasmic reticulum	31	0.000318311	CALCRL, MSMO1, GIMAP7, AREG, THBS4, GIMAP8, EGFR, TMEM100, STC2, CA4, SSR1, METTL7A, RNF175, EXTL3, CUBN, ELOVL4, KCNIP3, DIO1, ACSL5, ALG13, SHISA2, FMO3, SLC51A, LSS, OAS1, APOC1, REEP2, CHI3L1, HPD, DNASE1L3, UGT2B7	1.96585	0.0994423	0.0209449	0.0204992
GO:0044421~extracellular region part	55	0.000759451	CPNE8, DPYS, CXCL17, DEFB1, C4BPB, AREG, CXCL16, HYAL1, ANPEP, LIPH, DPYSL3, CA4, PRSS3, HIST1H1B, HIST1H2AB, FGB, FGA, CUBN, AMN, HIST1H2AH, PCOLCE, FGR, ANO1, MEP1A, GEMIN4, CHI3L1, ANG, HPD, UGT2B7, PLA1A, HIST1H2BJ, C1S, PLA2G1B, PON1, THBS4, EGFR, DPP4, HPX, HIST1H3A, TTR, STC2, HIST1H3F, HIST1H3G, S100A14, METTL7A, HIST1H3E, LAMB3, HBG2, SELP, PPFIBP2, GNAL, APOC1, REEP2, DAND5, CCL27	1.49297	0.221164	0.0360511	0.0352841
GO:0000788~nuclear nucleosome	5	0.000767045	HIST1H3A, HIST1H2BJ, HIST1H3F, HIST1H3G, HIST1H3E	11.9623	0.223109	0.0360511	0.0352841
GO:0016324~apical plasma membrane	10	0.00184182	DPP4, ANO1, CUBN, SLC46A1, AMN, OCLN, CA4, MYO7A, TCIRG1, EGFR	3.59277	0.454753	0.0757447	0.0741331
GO:0005576~extracellular region	61	0.00208423	CPNE8, DPYS, CXCL17, DEFB1, C4BPB, AREG, CXCL16, HYAL1, ANPEP, LIPH, DPYSL3, CA4, PRSS3, HIST1H1B, HIST1H2AB, FGB, FGA, CUBN, AMN, HIST1H2AH, PCOLCE, PDYN, PRAP1, FGR, ANO1, TMEFF2, OAS1, MEP1A, GEMIN4, CHI3L1, ANG, HPD, DNASE1L3, UGT2B7, PLA1A, HIST1H2BJ, C1S, PLA2G1B, PON1, LYPD1, THBS4, EGFR, DPP4, HPX, HIST1H3A, TTR, STC2, HIST1H3F, HIST1H3G, S100A14, METTL7A, HIST1H3E, LAMB3, HBG2, SELP, PPF…	1.389	0.496628	0.07619	0.0745689
GO:0031988~membrane-bounded vesicle	50	0.00277069	CPNE8, DPYS, DEFB1, ARRB1, TCIRG1, AREG, LAMP5, HYAL1, ANPEP, DPYSL3, CA4, STAB1, PRSS3, HIST1H1B, HIST1H2AB, FGB, FGA, CUBN, AMN, HIST1H2AH, PCOLCE, MYO7A, FGR, ANO1, MEP1A, GEMIN4, CHI3L1, ANG, HPD, UGT2B7, PLA1A, C1S, PLA2G1B, PON1, THBS4, EGFR, DPP4, HPX, HIST1H3A, TTR, HIST1H3F, HIST1H3G, S100A14, METTL7A, HIST1H3E, SELP, OCLN, GNAL, APOC1, REEP2	1.4576	0.598611	0.0911558	0.0892163
GO:0045177~apical part of cell	10	0.00722762	DPP4, ANO1, CUBN, SLC46A1, AMN, OCLN, CA4, MYO7A, TCIRG1, EGFR	2.91601	0.908051	0.216172	0.211572
GO:0000790~nuclear chromatin	9	0.010195	HIST1H3A, HIST1H2BJ, HIST1H2AH, ALKBH1, HIST1H3F, HIST1H3G, HIST1H1B, HIST1H3E, HIST1H2AB	2.99814	0.965657	0.237733	0.232675
GO:0070062~extracellular exosome	39	0.0106221	CPNE8, C1S, DPYS, PON1, DEFB1, THBS4, DPP4, HPX, HIST1H3A, TTR, HYAL1, ANPEP, CA4, HIST1H3F, HIST1H3G, METTL7A, S100A14, PRSS3, HIST1H1B, HIST1H2AB, HIST1H3E, FGB, FGA, CUBN, AMN, HIST1H2AH, PCOLCE, FGR, ANO1, GNAL, MEP1A, APOC1, REEP2, GEMIN4, CHI3L1, ANG, HPD, UGT2B7, PLA1A	1.4605	0.970203	0.237733	0.232675
GO:0030139~endocytic vesicle	8	0.0114343	DPP4, CUBN, HPX, AMN, OCLN, STAB1, TCIRG1, EGFR	3.25152	0.977259	0.237733	0.232675
GO:1903561~extracellular vesicle	39	0.0114968	CPNE8, C1S, DPYS, PON1, DEFB1, THBS4, DPP4, HPX, HIST1H3A, TTR, HYAL1, ANPEP, CA4, HIST1H3F, HIST1H3G, METTL7A, S100A14, PRSS3, HIST1H1B, HIST1H2AB, HIST1H3E, FGB, FGA, CUBN, AMN, HIST1H2AH, PCOLCE, FGR, ANO1, GNAL, MEP1A, APOC1, REEP2, GEMIN4, CHI3L1, ANG, HPD, UGT2B7, PLA1A	1.45326	0.977726	0.237733	0.232675
GO:0043230~extracellular organelle	39	0.0115615	CPNE8, C1S, DPYS, PON1, DEFB1, THBS4, DPP4, HPX, HIST1H3A, TTR, HYAL1, ANPEP, CA4, HIST1H3F, HIST1H3G, METTL7A, S100A14, PRSS3, HIST1H1B, HIST1H2AB, HIST1H3E, FGB, FGA, CUBN, AMN, HIST1H2AH, PCOLCE, FGR, ANO1, GNAL, MEP1A, APOC1, REEP2, GEMIN4, CHI3L1, ANG, HPD, UGT2B7, PLA1A	1.45274	0.978201	0.237733	0.232675
GO:0016023~cytoplasmic, membrane-bounded vesicle	20	0.0152709	FGB, FGA, CUBN, AMN, PLA2G1B, ARRB1, MYO7A, TCIRG1, AREG, EGFR, SELP, DPP4, LAMP5, HPX, OCLN, DPYSL3, CA4, STAB1, ANG, PLA1A	1.77968	0.993673	0.280137	0.274177
GO:0072562~blood microparticle	6	0.0153267	FGB, FGA, HPX, HBG2, C1S, PON1	4.10136	0.993789	0.280137	0.274177
GO:0005811~lipid particle	4	0.0243883	G0S2, METTL7A, GIMAP7, LSS	6.37989	0.999703	0.422302	0.413317
GO:0005789~endoplasmic reticulum membrane	17	0.0259737	ELOVL4, DIO1, ACSL5, ALG13, MSMO1, SLC51A, SHISA2, FMO3, LSS, AREG, EGFR, REEP2, SSR1, RNF175, HPD, EXTL3, UGT2B7	1.79135	0.999826	0.427268	0.418177
GO:0005905~clathrin-coated pit	4	0.0283974	CUBN, AMN, ARRB1, EGFR	6.01532	0.999923	0.443612	0.434174
GO:0042175~nuclear outer membrane-endoplasmic reticulum membrane network	17	0.0309408	ELOVL4, DIO1, ACSL5, ALG13, MSMO1, SLC51A, SHISA2, FMO3, LSS, AREG, EGFR, REEP2, SSR1, RNF175, HPD, EXTL3, UGT2B7	1.75275	0.999968	0.443612	0.434174
GO:0044433~cytoplasmic vesicle part	12	0.0310124	SELP, FGB, LAMP5, FGA, HPX, CA4, STAB1, ARRB1, TCIRG1, AREG, EGFR, PLA1A	2.05401	0.999968	0.443612	0.434174
GO:0000785~chromatin	10	0.0347369	HIST1H3A, HIST1H2BJ, HIST1H2AH, ALKBH1, HIST1H3F, HIST1H3G, ARRB1, HIST1H1B, HIST1H3E, HIST1H2AB	2.23026	0.999991	0.476185	0.466054
GO:0031226~intrinsic component of plasma membrane	24	0.0474331	ABCC3, NTNG2, TENM3, CALCRL, KCNIP3, SLC5A11, LPAR3, AVPR1A, TCIRG1, SELP, HCAR3, SLC4A8, MEP1A, ANPEP, IGDCC3, REEP2, CA4, STAB1, KCNMB4, SLC13A5, LGR6, STEAP1, SLC22A7, JAM2	1.48526	1	0.624219	0.610938
GO_MF
Term	Count	PValue	Genes	Fold Enrichment	Bonferroni	Benjamini	FDR
GO:0046983~protein dimerization activity	21	0.00088354	CUBN, TENM3, HIST1H2BJ, HIST1H2AH, PON1, SLC51A, MYO7A, GIMAP7, EGFR, DPP4, ANO1, TTR, HIST1H3A, STC2, KYNU, HIST1H3F, HIST1H3G, ANG, JAM2, HIST1H3E, HIST1H2AB	2.24164	0.386104	0.353197	0.353197
GO:0046982~protein heterodimerization activity	12	0.0012797	TENM3, TTR, HIST1H3A, HIST1H2BJ, HIST1H2AH, HIST1H3F, HIST1H3G, SLC51A, EGFR, JAM2, HIST1H3E, HIST1H2AB	3.19546	0.506803	0.353197	0.353197
GO:0001664~G-protein coupled receptor binding	8	0.00465252	REEP2, DEFB1, ARRB1, AVPR1A, S100A14, PDYN, CCL27, CXCL16	3.85444	0.923784	0.606335	0.606335
GO:0031492~nucleosomal DNA binding	4	0.0059275	HIST1H3A, HIST1H3F, HIST1H3G, HIST1H3E	10.7673	0.962436	0.606335	0.606335
GO:0005102~receptor binding	22	0.00596514	FGB, FGA, AMN, PLA2G1B, LYPD1, DEFB1, ARRB1, AVPR1A, PDYN, AREG, EGFR, THBS4, CXCL16, DPP4, FGR, TTR, PITPNM3, STC2, REEP2, ANG, S100A14, CCL27	1.86329	0.963213	0.606335	0.606335
GO:0005539~glycosaminoglycan binding	7	0.0065906	SELP, LIPH, DPYSL3, STAB1, ANG, PCOLCE, THBS4	4.16715	0.97401	0.606335	0.606335
GO:0031490~chromatin DNA binding	5	0.00943304	HIST1H3A, HIST1H3F, HIST1H3G, HIST1H1B, HIST1H3E	6.01087	0.994656	0.743863	0.743863
GO:0042379~chemokine receptor binding	4	0.0140566	DEFB1, S100A14, CCL27, CXCL16	7.86184	0.999596	0.899349	0.899349
GO:0031491~nucleosome binding	4	0.0146633	HIST1H3A, HIST1H3F, HIST1H3G, HIST1H3E	7.739	0.999712	0.899349	0.899349
GO:0031893~vasopressin receptor binding	2	0.0238436	ARRB1, AVPR1A	82.5493	0.999998	1	1
GO:0043168~anion binding	7	0.026399	SELP, AGXT2, PLA2G1B, KYNU, DPYS, APOC1, UGT2B7	3.06278	1	1	1
GO:0043566~structure-specific DNA binding	5	0.0279727	HIST1H3A, HIST1H3F, HIST1H3G, HIST1H1B, HIST1H3E	4.32951	1	1	1
GO:0050839~cell adhesion molecule binding	9	0.0320437	FGB, FGA, TENM3, HIST1H3A, HIST1H3F, HIST1H3G, THBS4, EGFR, HIST1H3E	2.41739	1	1	1
GO:1901681~sulfur compound binding	6	0.039497	SELP, LIPH, DPYSL3, ANG, PCOLCE, THBS4	3.1886	1	1	1
GO:0008201~heparin binding	5	0.0397652	SELP, LIPH, ANG, PCOLCE, THBS4	3.8695	1	1	1
GO:0031406~carboxylic acid binding	5	0.0428945	SELP, PLA2G1B, DPYS, APOC1, UGT2B7	3.77512	1	1	1
GO:0032403~protein complex binding	12	0.0434883	FGR, GNAL, HIST1H3A, LAMB3, HIST1H3F, HIST1H3G, ARRB1, PCOLCE, MYO7A, THBS4, EGFR, HIST1H3E	1.9398	1	1	1
GO:0008526~phosphatidylinositol transporter activity	2	0.0471232	PITPNM3, TNFAIP8L3	41.2747	1	1	1

## Sheet: Set 7
Supplementary Table S4.7 Annotation Enrichment Analysis of DE mRNA Set 7
GO_BP
Term	Count	PValue	Genes	Fold Enrichment	Bonferroni	Benjamini	FDR
GO:0006695~cholesterol biosynthetic process	8	3.10429e-09	IDI1, EBP, INSIG1, CYP51A1, MVD, DHCR7, HSD17B7, CES1	33.8415	5.37662e-06	3.12417e-06	3.11335e-06
GO:1902653~secondary alcohol biosynthetic process	8	3.60759e-09	IDI1, EBP, INSIG1, CYP51A1, MVD, DHCR7, HSD17B7, CES1	33.1508	6.24833e-06	3.12417e-06	3.11335e-06
GO:0016126~sterol biosynthetic process	8	7.29424e-09	IDI1, EBP, INSIG1, CYP51A1, MVD, DHCR7, HSD17B7, CES1	30.0813	1.26335e-05	4.21121e-06	4.19662e-06
GO:0006694~steroid biosynthetic process	9	5.40339e-07	IDI1, EBP, INSIG1, CYP51A1, ADM, MVD, DHCR7, HSD17B7, CES1	12.5167	0.00093543	0.000233565	0.000232756
GO:0046165~alcohol biosynthetic process	8	6.74265e-07	IDI1, EBP, INSIG1, CYP51A1, MVD, DHCR7, HSD17B7, CES1	15.7708	0.00116715	0.000233565	0.000232756
GO:0008203~cholesterol metabolic process	8	1.42295e-06	IDI1, EBP, INSIG1, CYP51A1, MVD, DHCR7, HSD17B7, CES1	14.1251	0.00246151	0.000410757	0.000409334
GO:1902652~secondary alcohol metabolic process	8	2.00327e-06	IDI1, EBP, INSIG1, CYP51A1, MVD, DHCR7, HSD17B7, CES1	13.4247	0.00346366	0.000495667	0.00049395
GO:0016125~sterol metabolic process	8	3.07389e-06	IDI1, EBP, INSIG1, CYP51A1, MVD, DHCR7, HSD17B7, CES1	12.5922	0.00530985	0.000665498	0.000663193
GO:1901617~organic hydroxy compound biosynthetic process	8	1.49237e-05	IDI1, EBP, INSIG1, CYP51A1, MVD, DHCR7, HSD17B7, CES1	9.90482	0.0255168	0.00287198	0.00286203
GO:0008202~steroid metabolic process	9	5.81843e-05	IDI1, EBP, INSIG1, CYP51A1, ADM, MVD, DHCR7, HSD17B7, CES1	6.62116	0.0958664	0.0100775	0.0100426
GO:0044283~small molecule biosynthetic process	11	0.000124247	IDI1, EBP, PC, INSIG1, CYP51A1, PGK1, ADM, MVD, DHCR7, HSD17B7, CES1	4.57692	0.193627	0.0195632	0.0194954
GO:0006066~alcohol metabolic process	8	0.000442956	IDI1, EBP, INSIG1, CYP51A1, MVD, DHCR7, HSD17B7, CES1	5.76025	0.535768	0.0639334	0.0637119
GO:0008610~lipid biosynthetic process	11	0.000869507	IDI1, EBP, INSIG1, CYP51A1, PNPLA3, ADM, MVD, DHCR7, HSD17B7, GAL3ST3, CES1	3.57939	0.778347	0.115845	0.115444
GO:1901615~organic hydroxy compound metabolic process	8	0.00379342	IDI1, EBP, INSIG1, CYP51A1, MVD, DHCR7, HSD17B7, CES1	3.96193	0.998616	0.4693	0.467674
GO:1903532~positive regulation of secretion by cell	7	0.00517753	GSDMD, TMEM27, NMB, SEC24A, OXCT1, RAB3D, INHBA	4.34661	0.999875	0.597832	0.595761
GO:0051047~positive regulation of secretion	7	0.00764542	GSDMD, TMEM27, NMB, SEC24A, OXCT1, RAB3D, INHBA	4.00378	0.999998	0.827617	0.82475
GO:0046879~hormone secretion	6	0.0144795	TMEM27, NMB, OXCT1, ADM, INHBA, CDK16	4.12981	1	1	0.997111
GO:0009914~hormone transport	6	0.01671	TMEM27, NMB, OXCT1, ADM, INHBA, CDK16	3.98135	1	1	0.997111
GO:0033490~cholesterol biosynthetic process via lathosterol	2	0.0193196	EBP, DHCR7	101.524	1	1	0.997111
GO:0033489~cholesterol biosynthetic process via desmosterol	2	0.0193196	EBP, DHCR7	101.524	1	1	0.997111
GO:0046887~positive regulation of hormone secretion	4	0.0194031	TMEM27, NMB, OXCT1, INHBA	6.94184	1	1	0.997111
GO:0046490~isopentenyl diphosphate metabolic process	2	0.0240917	IDI1, MVD	81.2195	1	1	0.997111
GO:0009240~isopentenyl diphosphate biosynthetic process	2	0.0240917	IDI1, MVD	81.2195	1	1	0.997111
GO:0006629~lipid metabolic process	13	0.0267291	IDI1, INSIG1, CYP51A1, ADM, HSD17B7, EBP, PC, NCEH1, PNPLA3, MVD, DHCR7, GAL3ST3, CES1	1.98469	1	1	0.997111
GO:0061178~regulation of insulin secretion involved in cellular response to glucose stimulus	3	0.0274454	TMEM27, OXCT1, CDK16	11.4933	1	1	0.997111
GO:0010817~regulation of hormone levels	7	0.0281176	TMEM27, NMB, OXCT1, ADM, INHBA, HSD17B7, CDK16	2.9923	1	1	0.997111
GO:0060429~epithelium development	11	0.0324644	PSMD10, PGK1, ADM, LDB2, INHBA, F11R, GRHL1, PROM1, RASIP1, CES1, KDM6A	2.10711	1	1	0.997111
GO:1903530~regulation of secretion by cell	8	0.0335091	GSDMD, TMEM27, NMB, SEC24A, OXCT1, RAB3D, INHBA, CDK16	2.5784	1	1	0.997111
GO:0046883~regulation of hormone secretion	5	0.0353204	TMEM27, NMB, OXCT1, INHBA, CDK16	3.99702	1	1	0.997111
GO:0002478~antigen processing and presentation of exogenous peptide antigen	4	0.0444732	PSMD10, SEC24A, AP1S2, CTSF	5.01355	1	1	0.997111
GO:0051046~regulation of secretion	8	0.0482947	GSDMD, TMEM27, NMB, SEC24A, OXCT1, RAB3D, INHBA, CDK16	2.37832	1	1	0.997111
GO:0019884~antigen processing and presentation of exogenous antigen	4	0.0493408	PSMD10, SEC24A, AP1S2, CTSF	4.80589	1	1	0.997111
GO_CC
Term	Count	PValue	Genes	Fold Enrichment	Bonferroni	Benjamini	FDR
GO:0005789~endoplasmic reticulum membrane	11	0.0375726	APOO, EBP, NCEH1, SEC24A, INSIG1, CYP51A1, PNPLA3, DHCR7, HSD17B7, EMC9, PDIA5	2.05073	0.999936	1	1
GO:0042175~nuclear outer membrane-endoplasmic reticulum membrane network	11	0.0425953	APOO, EBP, NCEH1, SEC24A, INSIG1, CYP51A1, PNPLA3, DHCR7, HSD17B7, EMC9, PDIA5	2.00654	0.999983	1	1
GO:0044432~endoplasmic reticulum part	12	0.0453309	APOO, EBP, NCEH1, SEC24A, INSIG1, CYP51A1, PNPLA3, DHCR7, HSD17B7, EMC9, PDIA5, CES1	1.89883	0.999992	1	1
GO_MF
Term	Count	PValue	Genes	Fold Enrichment	Bonferroni	Benjamini	FDR
GO:0045296~cadherin binding	6	0.0157228	LASP1, TBC1D2, CDH1, F11R, PROM1, S100A11	4.03336	0.995642	1	1
GO:0004771~sterol esterase activity	2	0.018989	NCEH1, CES1	103.187	0.998606	1	1
GO:0016860~intramolecular oxidoreductase activity	3	0.0274954	IDI1, EBP, PDIA5	11.4652	0.99993	1	1
GO:1901611~phosphatidylglycerol binding	2	0.0422258	GSDMD, PITPNC1	45.8607	1	1	1
GO:0016863~intramolecular oxidoreductase activity, transposing C=C bonds	2	0.0604235	IDI1, EBP	31.7497	1	1	1
GO:0050839~cell adhesion molecule binding	6	0.0695112	LASP1, TBC1D2, CDH1, F11R, PROM1, S100A11	2.68599	1	1	1
GO:0070300~phosphatidic acid binding	2	0.0738475	GSDMD, PITPNC1	25.7967	1	1	1
